# Supplementary material for: A Large Scale Test of the Effect of Social Class on Prosocial Behavior
Source: PLoS One. 2015 Jul 20;10(7):e0133193. doi: 10.1371/journal.pone.0133193 (PMC4507988; doi:10.1371/journal.pone.0133193)
Supplement: S1 File — (TXT) [file pone.0133193.s001.txt]

Originally, three further items�

(a) given money to charity, 
(b) done volunteer work for a charity, and 
(c) donated blood�

were also part of this item battery in the GSS. 
However, because Items a and b fit with the other
 studies in terms of content, we decided to 
analyze them separately in Studies 3 and 5. 
Moreover, due to a considerable low item-factor 
correlation (.23 compared with a mean item-factor
 correlation of .56 for the other items), 
we removed Item c from our final scale.
