# Supplementary material for: A Large Scale Test of the Effect of Social Class on Prosocial Behavior
Source: PLoS One. 2015 Jul 20;10(7):e0133193. doi: 10.1371/journal.pone.0133193 (PMC4507988; doi:10.1371/journal.pone.0133193)
Supplement: S2 File — Files are provided separately for each study. For more information, see also the included txt-file. (ZIP) [file pone.0133193.s002.zip]

Archive with 54 entries (54 files):
- Study 1/Figure1.R
- Study 1/Study1_analysis.do
- Study 1/Study1_analysis.log
- Study 1/Study1_data_preparation.do
- Study 1/Study1_data_preparation.log
- Study 2/Figure2.R
- Study 2/Study2.csv
- Study 2/Study2.dta
- Study 2/Study2_analysis.do
- Study 2/Study2_analysis.log
- Study 2/Study2_data_preparation.do
- Study 2/Study2_data_preparation.log
- Study 3/Figure3.R
- Study 3/Figure4.R
- Study 3/Study3.csv
- Study 3/Study3.dta
- Study 3/Study3_analysis.do
- Study 3/Study3_analysis.log
- Study 3/Study3_data_preparation.do
- Study 3/Study3_data_preparation.log
- Study 4/Figure5.R
- Study 4/Study4_analysis.do
- Study 4/Study4_analysis.log
- Study 4/Study4_data_preparation.do
- Study 4/Study4_data_preparation.log
- Study 5/Figure6.R
- Study 5/Figure7.R
- Study 5/Study5.csv
- Study 5/Study5.dta
- Study 5/Study5_analysis.do
- Study 5/Study5_analysis.log
- Study 5/Study5_data_preparation.do
- Study 5/Study5_data_preparation.log
- Study 6/Figure8.R
- Study 6/Figure9.R
- Study 6/Study6.csv
- Study 6/Study6.dta
- Study 6/Study6_analysis.do
- Study 6/Study6_analysis.log
- Study 6/Study6_data_preparation.do
- Study 6/Study6_data_preparation.log
- Study 7/Figure10.R
- Study 7/Study7.csv
- Study 7/Study7.dta
- Study 7/Study7_analysis.do
- Study 7/Study7_analysis.log
- Study 7/Study7_data_preparation.do
- Study 7/Study7_data_preparation.log
- Study 8/Figure11.R
- Study 8/Study8_analysis.do
- Study 8/Study8_analysis.log
- Study 8/Study8_data_preparation.do
- Study 8/Study8_data_preparation.log
- READ ME.txt
