# Supplementary material for: A Large Scale Test of the Effect of Social Class on Prosocial Behavior
Source: PLoS One. 2015 Jul 20;10(7):e0133193. doi: 10.1371/journal.pone.0133193 (PMC4507988; doi:10.1371/journal.pone.0133193)
Supplement: S2 File — Files are provided separately for each study. For more information, see also the included txt-file. (ZIP) [file pone.0133193.s002.zip › Study 1/Study1_analysis.log]

-----------------------------------------------------------------------------------
      name:  <unnamed>
       log:  C:\Users\USER\Desktop\Study 1\Study1_analysis.log
  log type:  text
 opened on:  22 Jan 2015, 15:05:18

. 
. use Study1, clear
(SOEPINFO: Magic at Work! http://panel.gsoep.de/soepinfo/)

. 
. /* ----------------( Descriptive analysis of the sample )----------------- */
. 
. sum personshh if missing(hhdonate, c_hhclass)==0

    Variable |       Obs        Mean    Std. Dev.       Min        Max
-------------+--------------------------------------------------------
   personshh |      9363    2.281106    1.176032          1         14

. 
. sum wincome if missing(hhdonate, c_hhclass)==0

    Variable |       Obs        Mean    Std. Dev.       Min        Max
-------------+--------------------------------------------------------
     wincome |      9316    4.080399    1.476267          1          8

. sum isced if missing(hhdonate, c_hhclass)==0

    Variable |       Obs        Mean    Std. Dev.       Min        Max
-------------+--------------------------------------------------------
       isced |      9220    3.865944    1.471806          0          6

. sum siops if missing(hhdonate, c_hhclass)==0

    Variable |       Obs        Mean    Std. Dev.       Min        Max
-------------+--------------------------------------------------------
       siops |      5425     45.4282    13.52612         13         78

. 
. tab hhdonate if missing(hhdonate, c_hhclass)==0

      donor |
  household |
     (0=no; |
     1=yes) |      Freq.     Percent        Cum.
------------+-----------------------------------
          0 |      4,353       46.49       46.49
          1 |      5,010       53.51      100.00
------------+-----------------------------------
      Total |      9,363      100.00

. sum hhrelative if missing(hhrelative, c_hhclass)==0

    Variable |       Obs        Mean    Std. Dev.       Min        Max
-------------+--------------------------------------------------------
  hhrelative |      4907    .7770617    1.635029   .0023602   34.89183

. sum hhrelativeA if missing(hhrelativeA, c_hhclass)==0

    Variable |       Obs        Mean    Std. Dev.       Min        Max
-------------+--------------------------------------------------------
 hhrelativeA |      9260    .4117756    1.251769          0   34.89183

. 
. sum c_hhclass if missing(hhdonate, c_hhclass)==0

    Variable |       Obs        Mean    Std. Dev.       Min        Max
-------------+--------------------------------------------------------
   c_hhclass |      9363    .0331609    .9860894  -2.755575   3.268328

. 
. /* --------------( Analysis of social class' effects on donating )---------------
>  */
. 
. logistic hhdonate c_hhclass qc_hhclass

Logistic regression                               Number of obs   =       9363
                                                  LR chi2(2)      =    1010.88
                                                  Prob > chi2     =     0.0000
Log likelihood = -5961.4263                       Pseudo R2       =     0.0782

------------------------------------------------------------------------------
    hhdonate | Odds Ratio   Std. Err.      z    P>|z|     [95% Conf. Interval]
-------------+----------------------------------------------------------------
   c_hhclass |   2.067646   .0517686    29.01   0.000     1.968631    2.171641
  qc_hhclass |    .973888   .0213549    -1.21   0.228     .9329198    1.016655
       _cons |   1.177783   .0335411     5.75   0.000     1.113845    1.245392
------------------------------------------------------------------------------

. logit hhdonate c_hhclass qc_hhclass

Iteration 0:   log likelihood = -6466.8673  
Iteration 1:   log likelihood = -5962.6744  
Iteration 2:   log likelihood = -5961.4268  
Iteration 3:   log likelihood = -5961.4263  

Logistic regression                               Number of obs   =       9363
                                                  LR chi2(2)      =    1010.88
                                                  Prob > chi2     =     0.0000
Log likelihood = -5961.4263                       Pseudo R2       =     0.0782

------------------------------------------------------------------------------
    hhdonate |      Coef.   Std. Err.      z    P>|z|     [95% Conf. Interval]
-------------+----------------------------------------------------------------
   c_hhclass |   .7264107   .0250375    29.01   0.000     .6773382    .7754832
  qc_hhclass |  -.0264589   .0219275    -1.21   0.228    -.0694361    .0165182
       _cons |   .1636339   .0284782     5.75   0.000     .1078177    .2194501
------------------------------------------------------------------------------

. regress hhrelative c_hhclass qc_hhclass

      Source |       SS       df       MS              Number of obs =    4907
-------------+------------------------------           F(  2,  4904) =   29.91
       Model |  158.036626     2   79.018313           Prob > F      =  0.0000
    Residual |  12957.2676  4904  2.64218345           R-squared     =  0.0120
-------------+------------------------------           Adj R-squared =  0.0116
       Total |  13115.3042  4906  2.67331925           Root MSE      =  1.6255

------------------------------------------------------------------------------
  hhrelative |      Coef.   Std. Err.      t    P>|t|     [95% Conf. Interval]
-------------+----------------------------------------------------------------
   c_hhclass |   .0054012   .0297197     0.18   0.856    -.0528627    .0636651
  qc_hhclass |   .1334966   .0219692     6.08   0.000     .0904271    .1765662
       _cons |   .6333508   .0300766    21.06   0.000     .5743872    .6923144
------------------------------------------------------------------------------

. estat summarize

  Estimation sample regress              Number of obs =   4907

  -------------------------------------------------------------
      Variable |        Mean     Std. Dev.       Min        Max
  -------------+-----------------------------------------------
    hhrelative |    .7770617     1.635029     .00236    34.8918
     c_hhclass |    .3325356     .9760501   -2.42399    3.26833
    qc_hhclass |    1.063059     1.320386    1.3e-07     10.682
  -------------------------------------------------------------

. regress hhrelativeA c_hhclass qc_hhclass

      Source |       SS       df       MS              Number of obs =    9260
-------------+------------------------------           F(  2,  9257) =  122.64
       Model |  374.509415     2  187.254708           Prob > F      =  0.0000
    Residual |  14133.6462  9257  1.52680633           R-squared     =  0.0258
-------------+------------------------------           Adj R-squared =  0.0256
       Total |  14508.1556  9259  1.56692468           Root MSE      =  1.2356

------------------------------------------------------------------------------
 hhrelativeA |      Coef.   Std. Err.      t    P>|t|     [95% Conf. Interval]
-------------+----------------------------------------------------------------
   c_hhclass |   .1578526   .0137655    11.47   0.000     .1308693     .184836
  qc_hhclass |   .0729717   .0114133     6.39   0.000     .0505991    .0953444
       _cons |   .3356756   .0168838    19.88   0.000     .3025797    .3687715
------------------------------------------------------------------------------

. estat summarize

  Estimation sample regress              Number of obs =   9260

  -------------------------------------------------------------
      Variable |        Mean     Std. Dev.       Min        Max
  -------------+-----------------------------------------------
   hhrelativeA |    .4117756     1.251769          0    34.8918
     c_hhclass |    .0325462     .9856527   -2.75557    3.26833
    qc_hhclass |    .9724655     1.188783    1.3e-07     10.682
  -------------------------------------------------------------

. tobit hhrelativeA c_hhclass qc_hhclass, ll(0)

Tobit regression                                  Number of obs   =       9260
                                                  LR chi2(2)      =     652.43
                                                  Prob > chi2     =     0.0000
Log likelihood = -12435.364                       Pseudo R2       =     0.0256

------------------------------------------------------------------------------
 hhrelativeA |      Coef.   Std. Err.      t    P>|t|     [95% Conf. Interval]
-------------+----------------------------------------------------------------
   c_hhclass |   .5505427   .0248423    22.16   0.000     .5018464     .599239
  qc_hhclass |   .0109852   .0195733     0.56   0.575    -.0273829    .0493532
       _cons |  -.4247541   .0294296   -14.43   0.000    -.4824426   -.3670655
-------------+----------------------------------------------------------------
      /sigma |    1.84203   .0194364                       1.80393    1.880129
------------------------------------------------------------------------------
  Obs. summary:       4353  left-censored observations at hhrelativeA<=0
                      4907     uncensored observations
                         0 right-censored observations

. 
. 
. /* --( Supplementary analysis of the effects of indicators of social class )-- */
. 
. generate qc_wincome = c_wincome^2
(47 missing values generated)

. generate qc_isced = c_isced^2
(143 missing values generated)

. generate qc_siops = c_siops^2
(3938 missing values generated)

. 
. logistic hhdonate c_wincome qc_wincome

Logistic regression                               Number of obs   =       9316
                                                  LR chi2(2)      =     778.39
                                                  Prob > chi2     =     0.0000
Log likelihood = -6045.3318                       Pseudo R2       =     0.0605

------------------------------------------------------------------------------
    hhdonate | Odds Ratio   Std. Err.      z    P>|z|     [95% Conf. Interval]
-------------+----------------------------------------------------------------
   c_wincome |   1.872945   .0446304    26.33   0.000     1.787483    1.962494
  qc_wincome |   .9471375   .0170215    -3.02   0.003     .9143568    .9810935
       _cons |   1.211974   .0322762     7.22   0.000     1.150336    1.276914
------------------------------------------------------------------------------

. logistic hhdonate c_isced qc_isced

Logistic regression                               Number of obs   =       9220
                                                  LR chi2(2)      =     534.65
                                                  Prob > chi2     =     0.0000
Log likelihood = -6098.2433                       Pseudo R2       =     0.0420

------------------------------------------------------------------------------
    hhdonate | Odds Ratio   Std. Err.      z    P>|z|     [95% Conf. Interval]
-------------+----------------------------------------------------------------
     c_isced |   1.629351   .0415492    19.14   0.000     1.549917    1.712855
    qc_isced |   1.017793    .029227     0.61   0.539      .962091    1.076719
       _cons |   1.141536   .0400646     3.77   0.000     1.065651    1.222825
------------------------------------------------------------------------------

. logistic hhdonate c_siops qc_siops

Logistic regression                               Number of obs   =       5425
                                                  LR chi2(2)      =     322.31
                                                  Prob > chi2     =     0.0000
Log likelihood = -3574.4974                       Pseudo R2       =     0.0431

------------------------------------------------------------------------------
    hhdonate | Odds Ratio   Std. Err.      z    P>|z|     [95% Conf. Interval]
-------------+----------------------------------------------------------------
     c_siops |   1.657897   .0493621    16.98   0.000     1.563918    1.757524
    qc_siops |   1.062583    .026435     2.44   0.015     1.012015    1.115679
       _cons |   1.150089   .0412086     3.90   0.000     1.072093     1.23376
------------------------------------------------------------------------------

. 
. regress hhrelative c_wincome qc_wincome

      Source |       SS       df       MS              Number of obs =    4907
-------------+------------------------------           F(  2,  4904) =   17.00
       Model |   90.286694     2   45.143347           Prob > F      =  0.0000
    Residual |  13025.0175  4904  2.65599868           R-squared     =  0.0069
-------------+------------------------------           Adj R-squared =  0.0065
       Total |  13115.3042  4906  2.67331925           Root MSE      =  1.6297

------------------------------------------------------------------------------
  hhrelative |      Coef.   Std. Err.      t    P>|t|     [95% Conf. Interval]
-------------+----------------------------------------------------------------
   c_wincome |  -.0510027   .0278942    -1.83   0.068    -.1056879    .0036824
  qc_wincome |    .102312   .0180047     5.68   0.000     .0670148    .1376092
       _cons |   .6859982   .0282244    24.31   0.000     .6306658    .7413306
------------------------------------------------------------------------------

. regress hhrelative c_isced qc_isced

      Source |       SS       df       MS              Number of obs =    4851
-------------+------------------------------           F(  2,  4848) =   23.95
       Model |  128.076409     2  64.0382047           Prob > F      =  0.0000
    Residual |  12964.7555  4848  2.67424825           R-squared     =  0.0098
-------------+------------------------------           Adj R-squared =  0.0094
       Total |  13092.8319  4850  2.69955297           Root MSE      =  1.6353

------------------------------------------------------------------------------
  hhrelative |      Coef.   Std. Err.      t    P>|t|     [95% Conf. Interval]
-------------+----------------------------------------------------------------
     c_isced |   .0302103   .0303769     0.99   0.320    -.0293422    .0897628
    qc_isced |   .1562331   .0347299     4.50   0.000     .0881468    .2243195
       _cons |   .5993562   .0415578    14.42   0.000     .5178841    .6808283
------------------------------------------------------------------------------

. regress hhrelative c_siops qc_siops

      Source |       SS       df       MS              Number of obs =    2924
-------------+------------------------------           F(  2,  2921) =   19.72
       Model |  61.0670825     2  30.5335412           Prob > F      =  0.0000
    Residual |  4523.66478  2921   1.5486699           R-squared     =  0.0133
-------------+------------------------------           Adj R-squared =  0.0126
       Total |  4584.73187  2923  1.56850218           Root MSE      =  1.2445

------------------------------------------------------------------------------
  hhrelative |      Coef.   Std. Err.      t    P>|t|     [95% Conf. Interval]
-------------+----------------------------------------------------------------
     c_siops |   .1410106   .0244844     5.76   0.000     .0930022     .189019
    qc_siops |   .0084536   .0186587     0.45   0.651    -.0281319    .0450392
       _cons |   .5725915   .0295205    19.40   0.000     .5147083    .6304746
------------------------------------------------------------------------------

. 
. regress hhrelativeA c_wincome qc_wincome

      Source |       SS       df       MS              Number of obs =    9239
-------------+------------------------------           F(  2,  9236) =   56.97
       Model |  176.741723     2  88.3708615           Prob > F      =  0.0000
    Residual |   14327.845  9236  1.55130414           R-squared     =  0.0122
-------------+------------------------------           Adj R-squared =  0.0120
       Total |  14504.5867  9238  1.57010032           Root MSE      =  1.2455

------------------------------------------------------------------------------
 hhrelativeA |      Coef.   Std. Err.      t    P>|t|     [95% Conf. Interval]
-------------+----------------------------------------------------------------
   c_wincome |   .1120389    .013359     8.39   0.000     .0858523    .1382254
  qc_wincome |   .0429593   .0096547     4.45   0.000     .0240339    .0618847
       _cons |   .3678404   .0161037    22.84   0.000     .3362735    .3994072
------------------------------------------------------------------------------

. regress hhrelativeA c_isced qc_isced

      Source |       SS       df       MS              Number of obs =    9120
-------------+------------------------------           F(  2,  9117) =   86.86
       Model |   270.74329     2  135.371645           Prob > F      =  0.0000
    Residual |  14208.4195  9117  1.55845339           R-squared     =  0.0187
-------------+------------------------------           Adj R-squared =  0.0185
       Total |  14479.1628  9119   1.5878016           Root MSE      =  1.2484

------------------------------------------------------------------------------
 hhrelativeA |      Coef.   Std. Err.      t    P>|t|     [95% Conf. Interval]
-------------+----------------------------------------------------------------
     c_isced |   .1218983    .015206     8.02   0.000     .0920913    .1517054
    qc_isced |   .0827481   .0172269     4.80   0.000     .0489795    .1165167
       _cons |   .3292288   .0216191    15.23   0.000     .2868505    .3716071
------------------------------------------------------------------------------

. regress hhrelativeA c_siops qc_siops

      Source |       SS       df       MS              Number of obs =    5378
-------------+------------------------------           F(  2,  5375) =   70.19
       Model |  129.542759     2  64.7713796           Prob > F      =  0.0000
    Residual |  4960.10161  5375  .922809602           R-squared     =  0.0255
-------------+------------------------------           Adj R-squared =  0.0251
       Total |  5089.64437  5377  .946558373           Root MSE      =  .96063

------------------------------------------------------------------------------
 hhrelativeA |      Coef.   Std. Err.      t    P>|t|     [95% Conf. Interval]
-------------+----------------------------------------------------------------
     c_siops |   .1489954   .0132059    11.28   0.000     .1231064    .1748844
    qc_siops |   .0252521   .0105928     2.38   0.017     .0044859    .0460182
       _cons |    .306498    .016803    18.24   0.000     .2735572    .3394388
------------------------------------------------------------------------------

. 
. tobit hhrelativeA c_wincome qc_wincome, ll(0)

Tobit regression                                  Number of obs   =       9239
                                                  LR chi2(2)      =     416.65
                                                  Prob > chi2     =     0.0000
Log likelihood =  -12541.65                       Pseudo R2       =     0.0163

------------------------------------------------------------------------------
 hhrelativeA |      Coef.   Std. Err.      t    P>|t|     [95% Conf. Interval]
-------------+----------------------------------------------------------------
   c_wincome |   .4519794   .0238149    18.98   0.000      .405297    .4986619
  qc_wincome |  -.0137299    .016376    -0.84   0.402    -.0458306    .0183707
       _cons |   -.381834   .0280905   -13.59   0.000    -.4368975   -.3267704
-------------+----------------------------------------------------------------
      /sigma |   1.863788   .0197186                      1.825135    1.902441
------------------------------------------------------------------------------
  Obs. summary:       4332  left-censored observations at hhrelativeA<=0
                      4907     uncensored observations
                         0 right-censored observations

. tobit hhrelativeA c_isced qc_isced, ll(0)

Tobit regression                                  Number of obs   =       9120
                                                  LR chi2(2)      =     403.37
                                                  Prob > chi2     =     0.0000
Log likelihood = -12419.722                       Pseudo R2       =     0.0160

------------------------------------------------------------------------------
 hhrelativeA |      Coef.   Std. Err.      t    P>|t|     [95% Conf. Interval]
-------------+----------------------------------------------------------------
     c_isced |   .3838296   .0263241    14.58   0.000     .3322284    .4354308
    qc_isced |   .0843187   .0298323     2.83   0.005     .0258407    .1427967
       _cons |  -.4663208   .0380242   -12.26   0.000    -.5408568   -.3917849
-------------+----------------------------------------------------------------
      /sigma |   1.861418   .0197787                      1.822647    1.900189
------------------------------------------------------------------------------
  Obs. summary:       4269  left-censored observations at hhrelativeA<=0
                      4851     uncensored observations
                         0 right-censored observations

. tobit hhrelativeA c_siops qc_siops, ll(0)

Tobit regression                                  Number of obs   =       5378
                                                  LR chi2(2)      =     289.26
                                                  Prob > chi2     =     0.0000
Log likelihood = -6625.4503                       Pseudo R2       =     0.0214

------------------------------------------------------------------------------
 hhrelativeA |      Coef.   Std. Err.      t    P>|t|     [95% Conf. Interval]
-------------+----------------------------------------------------------------
     c_siops |   .3608678   .0222235    16.24   0.000     .3173007     .404435
    qc_siops |   .0189388   .0173881     1.09   0.276     -.015149    .0530266
       _cons |  -.2703866   .0288031    -9.39   0.000    -.3268524   -.2139208
-------------+----------------------------------------------------------------
      /sigma |   1.412161   .0193001                      1.374325    1.449997
------------------------------------------------------------------------------
  Obs. summary:       2454  left-censored observations at hhrelativeA<=0
                      2924     uncensored observations
                         0 right-censored observations

. 
. 
. 
. log close
      name:  <unnamed>
       log:  C:\Users\USER\Desktop\Study 1\Study1_analysis.log
  log type:  text
 closed on:  22 Jan 2015, 15:05:20
-----------------------------------------------------------------------------------
