# Supplementary material for: A Large Scale Test of the Effect of Social Class on Prosocial Behavior
Source: PLoS One. 2015 Jul 20;10(7):e0133193. doi: 10.1371/journal.pone.0133193 (PMC4507988; doi:10.1371/journal.pone.0133193)
Supplement: S2 File — Files are provided separately for each study. For more information, see also the included txt-file. (ZIP) [file pone.0133193.s002.zip › Study 1/Study1_data_preparation.log]

------------------------------------------------------------------------------------------------------------------------------------------------------------
      name:  <unnamed>
       log:  C:\Users\USER\Desktop\Study 1\Study1_data_preparation.log
  log type:  text
 opened on:  14 Jan 2015, 11:33:34

. set more off

. 
. ***** To get access to the SOEP data, you have to conclude a data distribution contract with DIW Berlin ***
. ***** For more details, see http://www.diw.de/en/diw_02.c.222516.en/data.html *****************************
. ***********************************************************************************************************
. ***** For our analyses, we used data for years 1984-2012, Version 29, 2013 ********************************
. ***********************************************************************************************************
. 
. 
. 
. /* ----------------[ automatically pull PPFAD ]----------------- */
. 
. use    hhnr    persnr  sex  gebjahr psample ///
>        bahhnr  zhhnr ///  
>        banetto znetto /// 
>        bapop   zpop ///
> using  "${MY_IN_PATH}ppfad.dta"
(PPFAD: Nov 12, 2013 17:15:52-251 DBV29)

. 
. /* --------------[ balanced / unbalanced design ]--------------- */
. 
. keep if ( ( banetto > 0 & banetto < 40 ) | ( znetto > 0 & znetto < 40 ) )
(47063 observations deleted)

. 
. /* -----------------[ private housholds only.]------------------ */
. 
. /* -- start comment
> keep if ( ( bapop == 1 | bapop == 2 ) | ( tpop == 1 | tpop == 2 ) |
>           ( upop == 1 | upop == 2 ) | ( vpop == 1 | vpop == 2 ) |
>           ( wpop == 1 | wpop == 2 ) | ( zpop == 1 | zpop == 2 ) );
> */
. /* -----------------------[ sort ppfad ]------------------------ */
. 
. sort persnr

. save "${MY_TEMP_PATH}ppfad.dta", replace
(note: file C:\Users\USER\Desktop\Temp\ppfad.dta not found)
file C:\Users\USER\Desktop\Temp\ppfad.dta saved

. clear

. 
. /* -----------------[ automatically pull PHRF ]----------------- */
. 
. use    hhnr    persnr  prgroup   ///
>        baphrf  zphrf  ///
> using  "${MY_IN_PATH}phrf.dta"
(PHRF: Nov 12, 2013 17:15:52-251 DBV29)

. 
. sort  persnr

. save  "${MY_TEMP_PATH}phrf.dta", replace
(note: file C:\Users\USER\Desktop\Temp\phrf.dta not found)
file C:\Users\USER\Desktop\Temp\phrf.dta saved

. clear

. 
. /* --------------[ automatically create pmaster ]--------------- */
. 
. use    "${MY_TEMP_PATH}ppfad.dta"
(PPFAD: Nov 12, 2013 17:15:52-251 DBV29)

. merge  persnr   ///
> using  "${MY_TEMP_PATH}phrf.dta"
(note: you are using old merge syntax; see [D] merge for new syntax)

. 
. drop   if _merge == 2
(47063 observations deleted)

. drop   _merge

. erase  "${MY_TEMP_PATH}ppfad.dta"

. erase  "${MY_TEMP_PATH}phrf.dta"

. sort   persnr

. save   "${MY_TEMP_PATH}pmaster.dta", replace
(note: file C:\Users\USER\Desktop\Temp\pmaster.dta not found)
file C:\Users\USER\Desktop\Temp\pmaster.dta saved

. 
. 
. /* ----------------------( pull zpequiv )----------------------- */
. 
. use    hhnr    zhhnr   persnr     ///
>        d1110109 d1110509 d1110609 h1110109   ///
> using "${MY_IN_PATH}zpequiv.dta"
(ZPEQUIV: Nov 12, 2013 17:15:52-251 DBV29)

. 
. sort persnr

. save "${MY_TEMP_PATH}zpequiv.dta", replace
(note: file C:\Users\USER\Desktop\Temp\zpequiv.dta not found)
file C:\Users\USER\Desktop\Temp\zpequiv.dta saved

. clear

. 
. /* -----------------------( pull zpgen )------------------------ */
. 
. use    hhnr    zhhnr   persnr     ///
>        siops09 isced09   ///
> using "${MY_IN_PATH}zpgen.dta"
(ZPGEN: Nov 12, 2013 17:15:52-251 DBV29)

. 
. sort persnr

. save "${MY_TEMP_PATH}zpgen.dta", replace
(note: file C:\Users\USER\Desktop\Temp\zpgen.dta not found)
file C:\Users\USER\Desktop\Temp\zpgen.dta saved

. clear

. 
. /* ----------------------( pull bapequiv )---------------------- */
. 
. use    hhnr    bahhnr  persnr     ///
>        i1110210   ///
> using "${MY_IN_PATH}bapequiv.dta"
(BAPEQUIV: Nov 12, 2013 17:15:52-251 DBV29)

. 
. sort persnr

. save "${MY_TEMP_PATH}bapequiv.dta", replace
(note: file C:\Users\USER\Desktop\Temp\bapequiv.dta not found)
file C:\Users\USER\Desktop\Temp\bapequiv.dta saved

. clear

. 
. /* ------------------------( pull bap )------------------------- */
. 
. use    hhnr    bahhnr  persnr     ///
>        bap12001 bap12002   ///
> using "${MY_IN_PATH}bap.dta"
(BAP: Nov 12, 2013 17:15:52-251 DBV29)

. 
. sort persnr

. save "${MY_TEMP_PATH}bap.dta", replace
(note: file C:\Users\USER\Desktop\Temp\bap.dta not found)
file C:\Users\USER\Desktop\Temp\bap.dta saved

. clear

. 
. 
. /* -----------------( Now merge all together )------------------ */
. 
. use   "${MY_TEMP_PATH}pmaster.dta"
(PPFAD: Nov 12, 2013 17:15:52-251 DBV29)

. erase "${MY_TEMP_PATH}pmaster.dta"

. 
. /* -----------( merge together by person: ALL Waves )----------- */
. 
. 
. /* ----------------------( merge ZPEQUIV )---------------------- */
. 
.           
. sort  persnr

. merge persnr   ///
> using "${MY_TEMP_PATH}zpequiv.dta"
(note: you are using old merge syntax; see [D] merge for new syntax)

. drop   if _merge == 2
(0 observations deleted)

. drop   _merge

. erase "${MY_TEMP_PATH}zpequiv.dta"

. 
. /* -----------------------( merge ZPGEN )----------------------- */
. 
.           
. sort  persnr

. merge persnr   ///
> using "${MY_TEMP_PATH}zpgen.dta"
(note: you are using old merge syntax; see [D] merge for new syntax)

. drop   if _merge == 2
(0 observations deleted)

. drop   _merge

. erase "${MY_TEMP_PATH}zpgen.dta"

. 
. /* ---------------------( merge BAPEQUIV )---------------------- */
. 
.           
. sort  persnr

. merge persnr   ///
> using "${MY_TEMP_PATH}bapequiv.dta"
(note: you are using old merge syntax; see [D] merge for new syntax)

. drop   if _merge == 2
(0 observations deleted)

. drop   _merge

. erase "${MY_TEMP_PATH}bapequiv.dta"

. 
. /* ------------------------( merge BAP )------------------------ */
. 
.           
. sort  persnr

. merge persnr   ///
> using "${MY_TEMP_PATH}bap.dta"
(note: you are using old merge syntax; see [D] merge for new syntax)

. drop   if _merge == 2
(0 observations deleted)

. drop   _merge

. erase "${MY_TEMP_PATH}bap.dta"

. 
. 
. /* --------------------------( Merging done! )-------------------------- */
. 
. label data "SOEPINFO: Magic at Work! http://panel.gsoep.de/soepinfo/"

. save  "${MY_OUT_FILE}", replace
file C:\Users\USER\Desktop\Study 1\Study1.dta saved

. desc

Contains data from C:\Users\USER\Desktop\Study 1\Study1.dta
  obs:        30,871                          SOEPINFO: Magic at Work! http://panel.gsoep.de/soepinfo/
 vars:            23                          14 Jan 2015 11:33
 size:     1,667,034                          
------------------------------------------------------------------------------------------------------------------------------------------------------------
              storage   display    value
variable name   type    format     label      variable label
------------------------------------------------------------------------------------------------------------------------------------------------------------
hhnr            long    %12.0g                Ursprungshaushaltsnummer
persnr          long    %12.0g                Unveraenderliche Personennummer
sex             byte    %22.0g     sex        Geschlecht
gebjahr         int     %8.0g                 Geburtsjahr -4Steller-
psample         byte    %33.0g     psample    Stichprobenart
znetto          byte    %72.0g     znetto     Befragungsstatus 2009
zhhnr           long    %12.0g                Haushaltsnummer 2009
zpop            byte    %49.0g     zpop       Populationszugehoerigkeit 2009
banetto         byte    %72.0g     banetto    Befragungsstatus 2010
bahhnr          long    %12.0g                Haushaltsnummer 2010
bapop           byte    %49.0g     bapop      Populationszugehoerigkeit 2010
prgroup         byte    %8.0g                 Random Groups
zphrf           double  %10.0g                Hochrechnungsfaktor 2009
baphrf          double  %10.0g                Hochrechnungsfaktor 2010
d1110109        byte    %8.0g                 Age of Individual
d1110509        byte    %22.0g     d1110509   Relationship to HH Head
d1110609        byte    %8.0g                 Number of Persons in HH
h1110109        byte    %8.0g                 Number of hh members age 0-14
siops09         byte    %8.0g                 TREIMANS STANDARD INT.OCC.PR.SCORE (IS88)
isced09         byte    %27.0g     isced09    ISCED-1997-Klassifikation
i1110210        long    %12.0g                HH Post-Government Income
bap12001        byte    %22.0g     bap12001   Geld gespendet in 2009
bap12002        int     %12.0g                gespendeter Betrag
------------------------------------------------------------------------------------------------------------------------------------------------------------
Sorted by:  

. 
. 
. /* ----------( Drop variables that are not needed for calculations )------------- */
. 
. drop hhnr

. drop persnr

. drop gebjahr-znetto

. drop zpop-baphrf

. 
. /* -----------------------( Rename some variables )----------------------- */
. 
. rename d1110109 age

. rename d1110509 relation

. rename d1110609 personshh

. rename h1110109 childhh

. rename siops09 siops

. rename isced09 isced

. rename i1110210 hhincome

. rename bap12001 donate

. rename bap12002 amount

. 
. 
. /* --------------------------( Decode missing values  )-------------------------- */
. 
. mvdecode age sex siops isced donate amount, mv (-2=.\-1=.)
         age: 174 missing values generated
       siops: 9160 missing values generated
       isced: 504 missing values generated
      donate: 2043 missing values generated
      amount: 11938 missing values generated

. 
. 
. /* --------( Create variables for donating behavior on household level )--------- */
. 
. *       a, Recode donating variable (yes/no)
.         recode donate (2=0)
(donate: 9764 changes made)

. *       b, Set household to donor household if at least one member was a donor
.         by zhhnr, sort: egen hhdonate = max(donate) if zhhnr<.
(8481 missing values generated)

. *       c, Determine the relative monetary amounts of the donations (for donor households)
.         by zhhnr, sort: egen hhamount = total(amount) if zhhnr<., missing
(18082 missing values generated)

.         by zhhnr: replace hhamount = hhamount[_N]
(0 real changes made)

.         generate hhrelative = ((hhamount * 100) / hhincome)
(18273 missing values generated)

. *       d, Determine the relative monetary amounts of the donations (for all households)
.         generate hhrelativeA = hhrelative
(18273 missing values generated)

.         replace hhrelativeA = 0 if hhdonate==0
(9416 real changes made)

. 
.         
. /* ----------------( Create social class measure on household level )------------- */
. 
. * 1. Weighted annual after-tax hh-income        
. *       a, generate OECD equivalence weight
.         generate oecd = (1 + 0.7 * (personshh - childhh - 1) + 0.5 * childhh)
(3764 missing values generated)

. *       b, divide income by OECD weight
.         generate wincome = round(hhincome/oecd)
(7377 missing values generated)

. *       c, recode weighted income measure into a categorical income measure similar to Piff et al. (2010)
.         sum oecd if relation==1

    Variable |       Obs        Mean    Std. Dev.       Min        Max
-------------+--------------------------------------------------------
        oecd |     11902    1.829651     .736581          1        8.7

.         recode wincome (0/6000 = 1) (6001/10000 = 2) (10001/14000 = 3) (14001/20000 = 4) ///
>         (20001/30000 = 5) (30001/40000 = 6) (40001/60000 = 7) (60001/max = 8) if wincome<.
(wincome: 23494 changes made)

.         hist wincome
(bin=43, start=1, width=.1627907)

. 
. * 2. Drop all persons that are not the household head
. *         ->    thereby, education and occupational prestige of only the household head 
. *                       will be considered in the following calculations
. *     -> but first determine the mean age of all household members
.         sum age if hhdonate<.

    Variable |       Obs        Mean    Std. Dev.       Min        Max
-------------+--------------------------------------------------------
         age |     21239    42.65686    22.23039          0        100

.         drop if relation~=1
(18969 observations deleted)

. 
. * 5. Now standardize the indicators of obj. social class
.         center wincome if wincome<., standardize

.         center isced if isced<., standardize 

.         center siops if siops<., standardize 

.         
. * 6. Generate the composite measure etc.
.         egen hhclass = rowmean(c_wincome c_isced c_siops)
(36 missing values generated)

.         center hhclass, standardize

.         generate qc_hhclass = c_hhclass^2       
(36 missing values generated)

.         
. /* ----------------( Prepare data for the figures (that are drawn in R) )----------------- */
. 
. xtile dclass = c_hhclass, n(10)

. drop if hhdonate==.
(2539 observations deleted)

. drop if c_hhclass==.
(0 observations deleted)

. egen ddonate = mean(hhdonate), by(dclass)

. egen drelative = mean(hhrelative), by(dclass)

. egen drelativeA = mean(hhrelativeA), by(dclass)

. 
. 
. /* --------------( Delete variables that are not needed for final analyses )--------------- */
. 
. keep personshh wincome hhdonate hhrelative hhrelativeA c_hhclass qc_hhclass ///
> dclass-drelativeA c_wincome isced siops c_isced c_siops

. 
. label variable hhdonate "donor household (0=no; 1=yes)"

. label variable hhrelative "relative monetary amounts of the donations of donor households"

. label variable hhrelativeA "relative monetary amounts of the donations of all households"

. label variable wincome "income category"

. label variable isced "isced category of the household head"

. label variable siops "siops category of the household head"

. label variable c_hhclass "standardized objective social class"

. label variable qc_hhclass "squared standardized objective social class"

. label variable dclass "decile of objective social class"

. label variable ddonate "proportion of donating households per decile of objective social class"

. label variable drelative "relative monetary amounts of the donations of donor households per decile of objective social class"
note: label truncated to 80 characters

. label variable drelativeA "relative monetary amounts of the donations of all households per decile of objective social class"
note: label truncated to 80 characters

. 
. 
. /* --------------( save file for (re)analyses )--------------- */
. 
. saveold  "${MY_OUT_FILE}", replace
file C:\Users\USER\Desktop\Study 1\Study1.dta saved

. 
. 
. log close
      name:  <unnamed>
       log:  C:\Users\USER\Desktop\Study 1\Study1_data_preparation.log
  log type:  text
 closed on:  14 Jan 2015, 11:33:39
------------------------------------------------------------------------------------------------------------------------------------------------------------
