# Supplementary material for: A Large Scale Test of the Effect of Social Class on Prosocial Behavior
Source: PLoS One. 2015 Jul 20;10(7):e0133193. doi: 10.1371/journal.pone.0133193 (PMC4507988; doi:10.1371/journal.pone.0133193)
Supplement: S2 File — Files are provided separately for each study. For more information, see also the included txt-file. (ZIP) [file pone.0133193.s002.zip › Study 2/Study2.csv]

	fam_size	meduc	cincome	scincome	soeduc	ssoclass	qssoclass	donlog	dondon	donall	dssoclass	ddonlog	ddondon	ddonall
1	3	4	6	0.723033368587494	-0.711315214633942	0.00962496735155582	9.26399952732027e-05	1	0.0643086805939674	0.0643086805939674	5	0.418397635221481	1.05612564086914	0.441880464553833
2	1	4	6	0.723033368587494	-0.711315214633942	0.00962496735155582	9.26399952732027e-05	0	NA	0	5	0.418397635221481	1.05612564086914	0.441880464553833
3	2	2	4	-0.27450156211853	-1.83089482784271	-1.21644973754883	1.47974991798401	0	NA	0	2	0.284629553556442	0.929175853729248	0.264470905065536
4	2	3	2	-1.27203643321991	-1.27110505104065	-1.46995902061462	2.16077947616577	0	NA	0	1	0.165610864758492	1.80646133422852	0.299169600009918
5	2	5	5	0.224265888333321	-0.151525393128395	0.0449645519256592	0.00202181097120047	0	NA	0	6	0.455052495002747	0.954996764659882	0.434573650360107
6	2	6	5	0.224265888333321	0.408264428377151	0.369153052568436	0.136273980140686	1	0.518031120300293	0.518031120300293	7	0.517701864242554	0.705774545669556	0.365380793809891
7	3	8	6	0.723033368587494	1.52784407138824	1.30637884140015	1.70662569999695	1	0.803302884101868	0.803302884101868	9	0.619066774845123	0.761415719985962	0.471367180347443
8	2	4	3	-0.77326899766922	-0.711315214633942	-0.856921672821045	0.734314739704132	0	NA	0	2	0.284629553556442	0.929175853729248	0.264470905065536
9	6	5	4	-0.27450156211853	-0.151525393128395	-0.243884325027466	0.0594795644283295	1	0.0785714313387871	0.0785714313387871	5	0.418397635221481	1.05612564086914	0.441880464553833
10	1	9	1	-1.77080392837524	2.08763384819031	0.186322927474976	0.0347162336111069	1	35.8578300476074	35.8578300476074	6	0.455052495002747	0.954996764659882	0.434573650360107
11	4	8	5	0.224265888333321	1.52784407138824	1.01753008365631	1.03536748886108	1	0.0600031204521656	0.0600031204521656	9	0.619066774845123	0.761415719985962	0.471367180347443
12	3	4	4	-0.27450156211853	-0.711315214633942	-0.56807279586792	0.322706699371338	0	NA	0	3	0.351604759693146	0.792785704135895	0.278747230768204
13	2	7	5	0.224265888333321	0.968054234981537	0.693341493606567	0.480722427368164	0	NA	0	8	0.554789245128632	0.684308886528015	0.379647225141525
14	1	4	3	-0.77326899766922	-0.711315214633942	-0.856921672821045	0.734314739704132	0	NA	0	2	0.284629553556442	0.929175853729248	0.264470905065536
15	4	7	8	1.72056829929352	0.968054234981537	1.55988824367523	2.43325138092041	1	0.843997359275818	0.843997359275818	10	0.701357483863831	0.889411568641663	0.623795449733734
16	2	2	7	1.22180080413818	-1.83089482784271	-0.349903106689453	0.122432187199593	1	0.0159574467688799	0.0159574467688799	4	0.39443227648735	1.0097359418869	0.398272454738617
17	2	7	7	1.22180080413818	0.968054234981537	1.27103936672211	1.61554110050201	0	NA	0	9	0.619066774845123	0.761415719985962	0.471367180347443
18	4	3	2	-1.27203643321991	-1.27110505104065	-1.46995902061462	2.16077947616577	0	NA	0	1	0.165610864758492	1.80646133422852	0.299169600009918
19	4	9	6	0.723033368587494	2.08763384819031	1.63056743144989	2.65875005722046	1	0.170299082994461	0.170299082994461	10	0.701357483863831	0.889411568641663	0.623795449733734
20	5	2	1	-1.77080392837524	-1.83089482784271	-2.08299660682678	4.33887481689453	0	NA	0	1	0.165610864758492	1.80646133422852	0.299169600009918
21	2	6	6	0.723033368587494	0.408264428377151	0.658001959323883	0.432966589927673	0	NA	0	8	0.554789245128632	0.684308886528015	0.379647225141525
22	1	3	5	0.224265888333321	-1.27110505104065	-0.603412389755249	0.364106506109238	0	NA	0	3	0.351604759693146	0.792785704135895	0.278747230768204
23	4	7	7	1.22180080413818	0.968054234981537	1.27103936672211	1.61554110050201	1	0.187339976429939	0.187339976429939	9	0.619066774845123	0.761415719985962	0.471367180347443
24	1	4	5	0.224265888333321	-0.711315214633942	-0.279223948717117	0.0779660120606422	1	0.298832803964615	0.298832803964615	4	0.39443227648735	1.0097359418869	0.398272454738617
25	2	4	7	1.22180080413818	-0.711315214633942	0.298473834991455	0.0890866294503212	1	0.286246836185455	0.286246836185455	6	0.455052495002747	0.954996764659882	0.434573650360107
26	4	5	4	-0.27450156211853	-0.151525393128395	-0.243884325027466	0.0594795644283295	1	0.362240105867386	0.362240105867386	5	0.418397635221481	1.05612564086914	0.441880464553833
27	4	5	4	-0.27450156211853	-0.151525393128395	-0.243884325027466	0.0594795644283295	0	NA	0	5	0.418397635221481	1.05612564086914	0.441880464553833
28	3	8	7	1.22180080413818	1.52784407138824	1.59522771835327	2.54475140571594	0	NA	0	10	0.701357483863831	0.889411568641663	0.623795449733734
29	4	9	7	1.22180080413818	2.08763384819031	1.91941630840302	3.68415904045105	1	0.30075991153717	0.30075991153717	10	0.701357483863831	0.889411568641663	0.623795449733734
30	3	2	3	-0.77326899766922	-1.83089482784271	-1.50529873371124	2.26592421531677	0	NA	0	1	0.165610864758492	1.80646133422852	0.299169600009918
31	3	3	4	-0.27450156211853	-1.27110505104065	-0.892261326313019	0.796130299568176	0	NA	0	2	0.284629553556442	0.929175853729248	0.264470905065536
32	4	3	1	-1.77080392837524	-1.27110505104065	-1.75880801677704	3.09340572357178	0	NA	0	1	0.165610864758492	1.80646133422852	0.299169600009918
33	4	8	4	-0.27450156211853	1.52784407138824	0.728681147098541	0.530976235866547	1	1.1593941450119	1.1593941450119	8	0.554789245128632	0.684308886528015	0.379647225141525
34	2	5	6	0.723033368587494	-0.151525393128395	0.333813458681107	0.111431427299976	1	0.357628762722015	0.357628762722015	7	0.517701864242554	0.705774545669556	0.365380793809891
35	3	8	6	0.723033368587494	1.52784407138824	1.30637884140015	1.70662569999695	1	0.341645389795303	0.341645389795303	9	0.619066774845123	0.761415719985962	0.471367180347443
36	2	8	7	1.22180080413818	1.52784407138824	1.59522771835327	2.54475140571594	1	0.628571450710297	0.628571450710297	10	0.701357483863831	0.889411568641663	0.623795449733734
37	2	4	4	-0.27450156211853	-0.711315214633942	-0.56807279586792	0.322706699371338	0	NA	0	3	0.351604759693146	0.792785704135895	0.278747230768204
38	3	5	6	0.723033368587494	-0.151525393128395	0.333813458681107	0.111431427299976	1	0.159235671162605	0.159235671162605	7	0.517701864242554	0.705774545669556	0.365380793809891
39	2	5	4	-0.27450156211853	-0.151525393128395	-0.243884325027466	0.0594795644283295	1	0.363800406455994	0.363800406455994	5	0.418397635221481	1.05612564086914	0.441880464553833
40	2	3	2	-1.27203643321991	-1.27110505104065	-1.46995902061462	2.16077947616577	0	NA	0	1	0.165610864758492	1.80646133422852	0.299169600009918
41	3	2	2	-1.27203643321991	-1.83089482784271	-1.79414749145508	3.21896529197693	0	NA	0	1	0.165610864758492	1.80646133422852	0.299169600009918
42	2	8	6	0.723033368587494	1.52784407138824	1.30637884140015	1.70662569999695	1	0.368195593357086	0.368195593357086	9	0.619066774845123	0.761415719985962	0.471367180347443
43	2	4	8	1.72056829929352	-0.711315214633942	0.58732271194458	0.344947963953018	1	0.0310315955430269	0.0310315955430269	7	0.517701864242554	0.705774545669556	0.365380793809891
44	1	4	7	1.22180080413818	-0.711315214633942	0.298473834991455	0.0890866294503212	1	0.260619759559631	0.260619759559631	6	0.455052495002747	0.954996764659882	0.434573650360107
45	3	9	8	1.72056829929352	2.08763384819031	2.20826530456543	4.87643575668335	1	0.0863185152411461	0.0863185152411461	10	0.701357483863831	0.889411568641663	0.623795449733734
46	2	5	5	0.224265888333321	-0.151525393128395	0.0449645519256592	0.00202181097120047	1	0.126016959547997	0.126016959547997	6	0.455052495002747	0.954996764659882	0.434573650360107
47	2	8	7	1.22180080413818	1.52784407138824	1.59522771835327	2.54475140571594	1	2.10814166069031	2.10814166069031	10	0.701357483863831	0.889411568641663	0.623795449733734
48	4	7	7	1.22180080413818	0.968054234981537	1.27103936672211	1.61554110050201	0	NA	0	9	0.619066774845123	0.761415719985962	0.471367180347443
49	1	5	1	-1.77080392837524	-0.151525393128395	-1.11043095588684	1.23305690288544	1	2.09677410125732	2.09677410125732	2	0.284629553556442	0.929175853729248	0.264470905065536
50	1	3	3	-0.77326899766922	-1.27110505104065	-1.1811101436615	1.39502120018005	1	1.51171576976776	1.51171576976776	2	0.284629553556442	0.929175853729248	0.264470905065536
51	4	7	8	1.72056829929352	0.968054234981537	1.55988824367523	2.43325138092041	0	NA	0	10	0.701357483863831	0.889411568641663	0.623795449733734
52	5	6	4	-0.27450156211853	0.408264428377151	0.0803041607141495	0.00644875830039382	1	0.814228594303131	0.814228594303131	6	0.455052495002747	0.954996764659882	0.434573650360107
53	1	8	7	1.22180080413818	1.52784407138824	1.59522771835327	2.54475140571594	0	NA	0	10	0.701357483863831	0.889411568641663	0.623795449733734
54	4	8	7	1.22180080413818	1.52784407138824	1.59522771835327	2.54475140571594	1	0.812336325645447	0.812336325645447	10	0.701357483863831	0.889411568641663	0.623795449733734
55	4	5	4	-0.27450156211853	-0.151525393128395	-0.243884325027466	0.0594795644283295	0	NA	0	5	0.418397635221481	1.05612564086914	0.441880464553833
56	3	3	4	-0.27450156211853	-1.27110505104065	-0.892261326313019	0.796130299568176	1	0.0205198619514704	0.0205198619514704	2	0.284629553556442	0.929175853729248	0.264470905065536
57	3	4	2	-1.27203643321991	-0.711315214633942	-1.14577066898346	1.31279039382935	0	NA	0	2	0.284629553556442	0.929175853729248	0.264470905065536
58	3	8	8	1.72056829929352	1.52784407138824	1.88407671451569	3.54974508285522	1	2.50461316108704	2.50461316108704	10	0.701357483863831	0.889411568641663	0.623795449733734
59	3	7	5	0.224265888333321	0.968054234981537	0.693341493606567	0.480722427368164	0	NA	0	8	0.554789245128632	0.684308886528015	0.379647225141525
60	3	6	6	0.723033368587494	0.408264428377151	0.658001959323883	0.432966589927673	1	0.0110822971910238	0.0110822971910238	8	0.554789245128632	0.684308886528015	0.379647225141525
61	3	5	5	0.224265888333321	-0.151525393128395	0.0449645519256592	0.00202181097120047	0	NA	0	6	0.455052495002747	0.954996764659882	0.434573650360107
62	1	6	5	0.224265888333321	0.408264428377151	0.369153052568436	0.136273980140686	1	0.51385909318924	0.51385909318924	7	0.517701864242554	0.705774545669556	0.365380793809891
63	4	3	3	-0.77326899766922	-1.27110505104065	-1.1811101436615	1.39502120018005	0	NA	0	2	0.284629553556442	0.929175853729248	0.264470905065536
64	3	5	5	0.224265888333321	-0.151525393128395	0.0449645519256592	0.00202181097120047	0	NA	0	6	0.455052495002747	0.954996764659882	0.434573650360107
65	2	7	6	0.723033368587494	0.968054234981537	0.982190430164337	0.964698016643524	1	0.0686547383666039	0.0686547383666039	8	0.554789245128632	0.684308886528015	0.379647225141525
66	2	4	6	0.723033368587494	-0.711315214633942	0.00962496735155582	9.26399952732027e-05	1	0.179726809263229	0.179726809263229	5	0.418397635221481	1.05612564086914	0.441880464553833
67	2	7	5	0.224265888333321	0.968054234981537	0.693341493606567	0.480722427368164	1	0.490384608507156	0.490384608507156	8	0.554789245128632	0.684308886528015	0.379647225141525
68	2	4	3	-0.77326899766922	-0.711315214633942	-0.856921672821045	0.734314739704132	1	0.127981975674629	0.127981975674629	2	0.284629553556442	0.929175853729248	0.264470905065536
69	2	4	3	-0.77326899766922	-0.711315214633942	-0.856921672821045	0.734314739704132	0	NA	0	2	0.284629553556442	0.929175853729248	0.264470905065536
70	2	4	3	-0.77326899766922	-0.711315214633942	-0.856921672821045	0.734314739704132	0	NA	0	2	0.284629553556442	0.929175853729248	0.264470905065536
71	1	4	3	-0.77326899766922	-0.711315214633942	-0.856921672821045	0.734314739704132	0	NA	0	2	0.284629553556442	0.929175853729248	0.264470905065536
72	4	1	2	-1.27203643321991	-2.39068460464478	-2.11833596229553	4.48734712600708	0	NA	0	1	0.165610864758492	1.80646133422852	0.299169600009918
73	2	5	2	-1.27203643321991	-0.151525393128395	-0.821582078933716	0.674997091293335	0	NA	0	3	0.351604759693146	0.792785704135895	0.278747230768204
74	1	6	6	0.723033368587494	0.408264428377151	0.658001959323883	0.432966589927673	1	1.79999995231628	1.79999995231628	8	0.554789245128632	0.684308886528015	0.379647225141525
75	4	8	6	0.723033368587494	1.52784407138824	1.30637884140015	1.70662569999695	1	0.130287498235703	0.130287498235703	9	0.619066774845123	0.761415719985962	0.471367180347443
76	4	4	5	0.224265888333321	-0.711315214633942	-0.279223948717117	0.0779660120606422	1	0.0495319217443466	0.0495319217443466	4	0.39443227648735	1.0097359418869	0.398272454738617
77	2	6	6	0.723033368587494	0.408264428377151	0.658001959323883	0.432966589927673	0	NA	0	8	0.554789245128632	0.684308886528015	0.379647225141525
78	1	5	6	0.723033368587494	-0.151525393128395	0.333813458681107	0.111431427299976	0	NA	0	7	0.517701864242554	0.705774545669556	0.365380793809891
79	4	4	4	-0.27450156211853	-0.711315214633942	-0.56807279586792	0.322706699371338	1	0.286018431186676	0.286018431186676	3	0.351604759693146	0.792785704135895	0.278747230768204
80	4	7	4	-0.27450156211853	0.968054234981537	0.404492646455765	0.163614302873611	1	1.17235124111176	1.17235124111176	7	0.517701864242554	0.705774545669556	0.365380793809891
81	2	NA	3	-0.77326899766922	NA	-0.892800688743591	0.797093093395233	0	NA	0	2	0.284629553556442	0.929175853729248	0.264470905065536
82	1	5	4	-0.27450156211853	-0.151525393128395	-0.243884325027466	0.0594795644283295	1	0.214086920022964	0.214086920022964	5	0.418397635221481	1.05612564086914	0.441880464553833
83	2	7	6	0.723033368587494	0.968054234981537	0.982190430164337	0.964698016643524	1	0.308574736118317	0.308574736118317	8	0.554789245128632	0.684308886528015	0.379647225141525
84	1	8	2	-1.27203643321991	1.52784407138824	0.15098337829113	0.0227959807962179	0	NA	0	6	0.455052495002747	0.954996764659882	0.434573650360107
85	2	6	6	0.723033368587494	0.408264428377151	0.658001959323883	0.432966589927673	0	NA	0	8	0.554789245128632	0.684308886528015	0.379647225141525
86	6	5	4	-0.27450156211853	-0.151525393128395	-0.243884325027466	0.0594795644283295	1	0.0295700170099735	0.0295700170099735	5	0.418397635221481	1.05612564086914	0.441880464553833
87	2	4	2	-1.27203643321991	-0.711315214633942	-1.14577066898346	1.31279039382935	1	6.48193979263306	6.48193979263306	2	0.284629553556442	0.929175853729248	0.264470905065536
88	2	5	5	0.224265888333321	-0.151525393128395	0.0449645519256592	0.00202181097120047	1	1.74586856365204	1.74586856365204	6	0.455052495002747	0.954996764659882	0.434573650360107
89	1	4	6	0.723033368587494	-0.711315214633942	0.00962496735155582	9.26399952732027e-05	0	NA	0	5	0.418397635221481	1.05612564086914	0.441880464553833
90	1	4	4	-0.27450156211853	-0.711315214633942	-0.56807279586792	0.322706699371338	0	NA	0	3	0.351604759693146	0.792785704135895	0.278747230768204
91	2	8	5	0.224265888333321	1.52784407138824	1.01753008365631	1.03536748886108	1	1.10063350200653	1.10063350200653	9	0.619066774845123	0.761415719985962	0.471367180347443
92	3	7	4	-0.27450156211853	0.968054234981537	0.404492646455765	0.163614302873611	0	NA	0	7	0.517701864242554	0.705774545669556	0.365380793809891
93	5	5	5	0.224265888333321	-0.151525393128395	0.0449645519256592	0.00202181097120047	1	0.0299771428108215	0.0299771428108215	6	0.455052495002747	0.954996764659882	0.434573650360107
94	4	NA	6	0.723033368587494	NA	0.840292632579803	0.706091701984406	1	0.320420652627945	0.320420652627945	8	0.554789245128632	0.684308886528015	0.379647225141525
95	5	8	5	0.224265888333321	1.52784407138824	1.01753008365631	1.03536748886108	1	0.310232609510422	0.310232609510422	9	0.619066774845123	0.761415719985962	0.471367180347443
96	1	6	5	0.224265888333321	0.408264428377151	0.369153052568436	0.136273980140686	0	NA	0	7	0.517701864242554	0.705774545669556	0.365380793809891
97	2	3	2	-1.27203643321991	-1.27110505104065	-1.46995902061462	2.16077947616577	0	NA	0	1	0.165610864758492	1.80646133422852	0.299169600009918
98	2	8	6	0.723033368587494	1.52784407138824	1.30637884140015	1.70662569999695	1	1.64806425571442	1.64806425571442	9	0.619066774845123	0.761415719985962	0.471367180347443
99	4	9	4	-0.27450156211853	2.08763384819031	1.05286955833435	1.10853433609009	1	0.473869740962982	0.473869740962982	9	0.619066774845123	0.761415719985962	0.471367180347443
100	6	4	2	-1.27203643321991	-0.711315214633942	-1.14577066898346	1.31279039382935	0	NA	0	2	0.284629553556442	0.929175853729248	0.264470905065536
101	2	3	4	-0.27450156211853	-1.27110505104065	-0.892261326313019	0.796130299568176	1	0.0488880425691605	0.0488880425691605	2	0.284629553556442	0.929175853729248	0.264470905065536
102	3	5	4	-0.27450156211853	-0.151525393128395	-0.243884325027466	0.0594795644283295	1	0.0913350433111191	0.0913350433111191	5	0.418397635221481	1.05612564086914	0.441880464553833
103	1	5	2	-1.27203643321991	-0.151525393128395	-0.821582078933716	0.674997091293335	1	3.72023820877075	3.72023820877075	3	0.351604759693146	0.792785704135895	0.278747230768204
104	4	7	5	0.224265888333321	0.968054234981537	0.693341493606567	0.480722427368164	1	0.487804889678955	0.487804889678955	8	0.554789245128632	0.684308886528015	0.379647225141525
105	1	4	3	-0.77326899766922	-0.711315214633942	-0.856921672821045	0.734314739704132	1	0.73580938577652	0.73580938577652	2	0.284629553556442	0.929175853729248	0.264470905065536
106	7	NA	3	-0.77326899766922	NA	-0.892800688743591	0.797093093395233	0	NA	0	2	0.284629553556442	0.929175853729248	0.264470905065536
107	4	4	5	0.224265888333321	-0.711315214633942	-0.279223948717117	0.0779660120606422	1	0.0319693088531494	0.0319693088531494	4	0.39443227648735	1.0097359418869	0.398272454738617
108	5	2	1	-1.77080392837524	-1.83089482784271	-2.08299660682678	4.33887481689453	1	5.42854070663452	5.42854070663452	1	0.165610864758492	1.80646133422852	0.299169600009918
109	4	4	4	-0.27450156211853	-0.711315214633942	-0.56807279586792	0.322706699371338	1	0.00473623909056187	0.00473623909056187	3	0.351604759693146	0.792785704135895	0.278747230768204
110	3	3	2	-1.27203643321991	-1.27110505104065	-1.46995902061462	2.16077947616577	0	NA	0	1	0.165610864758492	1.80646133422852	0.299169600009918
111	2	4	7	1.22180080413818	-0.711315214633942	0.298473834991455	0.0890866294503212	1	1.0713142156601	1.0713142156601	6	0.455052495002747	0.954996764659882	0.434573650360107
112	1	9	5	0.224265888333321	2.08763384819031	1.34171843528748	1.80020833015442	1	0.606947898864746	0.606947898864746	10	0.701357483863831	0.889411568641663	0.623795449733734
113	1	7	5	0.224265888333321	0.968054234981537	0.693341493606567	0.480722427368164	0	NA	0	8	0.554789245128632	0.684308886528015	0.379647225141525
114	3	3	5	0.224265888333321	-1.27110505104065	-0.603412389755249	0.364106506109238	0	NA	0	3	0.351604759693146	0.792785704135895	0.278747230768204
115	1	4	6	0.723033368587494	-0.711315214633942	0.00962496735155582	9.26399952732027e-05	0	NA	0	5	0.418397635221481	1.05612564086914	0.441880464553833
116	2	8	2	-1.27203643321991	1.52784407138824	0.15098337829113	0.0227959807962179	1	1.4671083688736	1.4671083688736	6	0.455052495002747	0.954996764659882	0.434573650360107
117	3	8	7	1.22180080413818	1.52784407138824	1.59522771835327	2.54475140571594	0	NA	0	10	0.701357483863831	0.889411568641663	0.623795449733734
118	2	7	6	0.723033368587494	0.968054234981537	0.982190430164337	0.964698016643524	1	0.544282019138336	0.544282019138336	8	0.554789245128632	0.684308886528015	0.379647225141525
119	1	4	2	-1.27203643321991	-0.711315214633942	-1.14577066898346	1.31279039382935	1	0.169692859053612	0.169692859053612	2	0.284629553556442	0.929175853729248	0.264470905065536
120	5	3	1	-1.77080392837524	-1.27110505104065	-1.75880801677704	3.09340572357178	0	NA	0	1	0.165610864758492	1.80646133422852	0.299169600009918
121	1	7	5	0.224265888333321	0.968054234981537	0.693341493606567	0.480722427368164	0	NA	0	8	0.554789245128632	0.684308886528015	0.379647225141525
122	5	9	7	1.22180080413818	2.08763384819031	1.91941630840302	3.68415904045105	0	NA	0	10	0.701357483863831	0.889411568641663	0.623795449733734
123	3	2	3	-0.77326899766922	-1.83089482784271	-1.50529873371124	2.26592421531677	0	NA	0	1	0.165610864758492	1.80646133422852	0.299169600009918
124	1	4	7	1.22180080413818	-0.711315214633942	0.298473834991455	0.0890866294503212	0	NA	0	6	0.455052495002747	0.954996764659882	0.434573650360107
125	2	4	6	0.723033368587494	-0.711315214633942	0.00962496735155582	9.26399952732027e-05	1	0.0448648929595947	0.0448648929595947	5	0.418397635221481	1.05612564086914	0.441880464553833
126	3	NA	7	1.22180080413818	NA	1.41799032688141	2.01069664955139	1	0.0316823162138462	0.0316823162138462	10	0.701357483863831	0.889411568641663	0.623795449733734
127	5	8	7	1.22180080413818	1.52784407138824	1.59522771835327	2.54475140571594	0	NA	0	10	0.701357483863831	0.889411568641663	0.623795449733734
128	4	5	5	0.224265888333321	-0.151525393128395	0.0449645519256592	0.00202181097120047	1	0.321238815784454	0.321238815784454	6	0.455052495002747	0.954996764659882	0.434573650360107
129	2	7	8	1.72056829929352	0.968054234981537	1.55988824367523	2.43325138092041	1	0.211029022932053	0.211029022932053	10	0.701357483863831	0.889411568641663	0.623795449733734
130	3	7	8	1.72056829929352	0.968054234981537	1.55988824367523	2.43325138092041	1	0.0690607726573944	0.0690607726573944	10	0.701357483863831	0.889411568641663	0.623795449733734
131	2	8	7	1.22180080413818	1.52784407138824	1.59522771835327	2.54475140571594	1	0.778983652591705	0.778983652591705	10	0.701357483863831	0.889411568641663	0.623795449733734
132	3	3	5	0.224265888333321	-1.27110505104065	-0.603412389755249	0.364106506109238	1	0.0230854637920856	0.0230854637920856	3	0.351604759693146	0.792785704135895	0.278747230768204
133	4	9	4	-0.27450156211853	2.08763384819031	1.05286955833435	1.10853433609009	1	0.725768029689789	0.725768029689789	9	0.619066774845123	0.761415719985962	0.471367180347443
134	1	6	7	1.22180080413818	0.408264428377151	0.946850836277008	0.896526515483856	1	0.064119003713131	0.064119003713131	8	0.554789245128632	0.684308886528015	0.379647225141525
135	1	7	4	-0.27450156211853	0.968054234981537	0.404492646455765	0.163614302873611	1	0.0822097957134247	0.0822097957134247	7	0.517701864242554	0.705774545669556	0.365380793809891
136	3	5	7	1.22180080413818	-0.151525393128395	0.622662365436554	0.387708425521851	1	0.235047608613968	0.235047608613968	7	0.517701864242554	0.705774545669556	0.365380793809891
137	2	7	4	-0.27450156211853	0.968054234981537	0.404492646455765	0.163614302873611	0	NA	0	7	0.517701864242554	0.705774545669556	0.365380793809891
138	2	8	8	1.72056829929352	1.52784407138824	1.88407671451569	3.54974508285522	1	0.450878471136093	0.450878471136093	10	0.701357483863831	0.889411568641663	0.623795449733734
139	2	7	3	-0.77326899766922	0.968054234981537	0.115643762052059	0.0133734792470932	1	0.129021853208542	0.129021853208542	6	0.455052495002747	0.954996764659882	0.434573650360107
140	2	7	7	1.22180080413818	0.968054234981537	1.27103936672211	1.61554110050201	1	0.938791275024414	0.938791275024414	9	0.619066774845123	0.761415719985962	0.471367180347443
141	2	6	7	1.22180080413818	0.408264428377151	0.946850836277008	0.896526515483856	1	2.19454646110535	2.19454646110535	8	0.554789245128632	0.684308886528015	0.379647225141525
142	4	8	6	0.723033368587494	1.52784407138824	1.30637884140015	1.70662569999695	1	0.402937263250351	0.402937263250351	9	0.619066774845123	0.761415719985962	0.471367180347443
143	1	6	4	-0.27450156211853	0.408264428377151	0.0803041607141495	0.00644875830039382	0	NA	0	6	0.455052495002747	0.954996764659882	0.434573650360107
144	3	4	5	0.224265888333321	-0.711315214633942	-0.279223948717117	0.0779660120606422	1	0.0508008673787117	0.0508008673787117	4	0.39443227648735	1.0097359418869	0.398272454738617
145	1	5	3	-0.77326899766922	-0.151525393128395	-0.532733201980591	0.283804655075073	1	0.309166789054871	0.309166789054871	4	0.39443227648735	1.0097359418869	0.398272454738617
146	2	6	8	1.72056829929352	0.408264428377151	1.23569977283478	1.52695393562317	1	0.0586854442954063	0.0586854442954063	9	0.619066774845123	0.761415719985962	0.471367180347443
147	3	2	3	-0.77326899766922	-1.83089482784271	-1.50529873371124	2.26592421531677	0	NA	0	1	0.165610864758492	1.80646133422852	0.299169600009918
148	3	7	6	0.723033368587494	0.968054234981537	0.982190430164337	0.964698016643524	1	0.0613808929920197	0.0613808929920197	8	0.554789245128632	0.684308886528015	0.379647225141525
149	3	7	7	1.22180080413818	0.968054234981537	1.27103936672211	1.61554110050201	0	NA	0	9	0.619066774845123	0.761415719985962	0.471367180347443
150	1	3	2	-1.27203643321991	-1.27110505104065	-1.46995902061462	2.16077947616577	0	NA	0	1	0.165610864758492	1.80646133422852	0.299169600009918
151	1	4	3	-0.77326899766922	-0.711315214633942	-0.856921672821045	0.734314739704132	0	NA	0	2	0.284629553556442	0.929175853729248	0.264470905065536
152	2	4	1	-1.77080392837524	-0.711315214633942	-1.43461942672729	2.0581328868866	0	NA	0	1	0.165610864758492	1.80646133422852	0.299169600009918
153	1	5	2	-1.27203643321991	-0.151525393128395	-0.821582078933716	0.674997091293335	0	NA	0	3	0.351604759693146	0.792785704135895	0.278747230768204
154	4	NA	5	0.224265888333321	NA	0.262594819068909	0.0689560398459435	1	0.483527809381485	0.483527809381485	6	0.455052495002747	0.954996764659882	0.434573650360107
155	1	7	3	-0.77326899766922	0.968054234981537	0.115643762052059	0.0133734792470932	0	NA	0	6	0.455052495002747	0.954996764659882	0.434573650360107
156	2	5	3	-0.77326899766922	-0.151525393128395	-0.532733201980591	0.283804655075073	0	NA	0	4	0.39443227648735	1.0097359418869	0.398272454738617
157	2	8	2	-1.27203643321991	1.52784407138824	0.15098337829113	0.0227959807962179	0	NA	0	6	0.455052495002747	0.954996764659882	0.434573650360107
158	5	7	7	1.22180080413818	0.968054234981537	1.27103936672211	1.61554110050201	0	NA	0	9	0.619066774845123	0.761415719985962	0.471367180347443
159	1	4	6	0.723033368587494	-0.711315214633942	0.00962496735155582	9.26399952732027e-05	0	NA	0	5	0.418397635221481	1.05612564086914	0.441880464553833
160	10	5	3	-0.77326899766922	-0.151525393128395	-0.532733201980591	0.283804655075073	0	NA	0	4	0.39443227648735	1.0097359418869	0.398272454738617
161	1	3	3	-0.77326899766922	-1.27110505104065	-1.1811101436615	1.39502120018005	0	NA	0	2	0.284629553556442	0.929175853729248	0.264470905065536
162	2	7	6	0.723033368587494	0.968054234981537	0.982190430164337	0.964698016643524	1	0.275968641042709	0.275968641042709	8	0.554789245128632	0.684308886528015	0.379647225141525
163	2	NA	2	-1.27203643321991	NA	-1.47049844264984	2.16236567497253	0	NA	0	1	0.165610864758492	1.80646133422852	0.299169600009918
164	1	5	3	-0.77326899766922	-0.151525393128395	-0.532733201980591	0.283804655075073	1	0.171022027730942	0.171022027730942	4	0.39443227648735	1.0097359418869	0.398272454738617
165	1	6	7	1.22180080413818	0.408264428377151	0.946850836277008	0.896526515483856	0	NA	0	8	0.554789245128632	0.684308886528015	0.379647225141525
166	2	4	4	-0.27450156211853	-0.711315214633942	-0.56807279586792	0.322706699371338	1	1.92889964580536	1.92889964580536	3	0.351604759693146	0.792785704135895	0.278747230768204
167	1	3	3	-0.77326899766922	-1.27110505104065	-1.1811101436615	1.39502120018005	0	NA	0	2	0.284629553556442	0.929175853729248	0.264470905065536
168	2	5	3	-0.77326899766922	-0.151525393128395	-0.532733201980591	0.283804655075073	0	NA	0	4	0.39443227648735	1.0097359418869	0.398272454738617
169	7	2	2	-1.27203643321991	-1.83089482784271	-1.79414749145508	3.21896529197693	0	NA	0	1	0.165610864758492	1.80646133422852	0.299169600009918
170	1	4	5	0.224265888333321	-0.711315214633942	-0.279223948717117	0.0779660120606422	1	1.35615503787994	1.35615503787994	4	0.39443227648735	1.0097359418869	0.398272454738617
171	4	7	1	-1.77080392837524	0.968054234981537	-0.462054044008255	0.213493943214417	0	NA	0	4	0.39443227648735	1.0097359418869	0.398272454738617
172	4	9	7	1.22180080413818	2.08763384819031	1.91941630840302	3.68415904045105	1	2.42497158050537	2.42497158050537	10	0.701357483863831	0.889411568641663	0.623795449733734
173	4	NA	2	-1.27203643321991	NA	-1.47049844264984	2.16236567497253	0	NA	0	1	0.165610864758492	1.80646133422852	0.299169600009918
174	2	4	5	0.224265888333321	-0.711315214633942	-0.279223948717117	0.0779660120606422	0	NA	0	4	0.39443227648735	1.0097359418869	0.398272454738617
175	1	7	8	1.72056829929352	0.968054234981537	1.55988824367523	2.43325138092041	1	2.11101150512695	2.11101150512695	10	0.701357483863831	0.889411568641663	0.623795449733734
176	4	8	6	0.723033368587494	1.52784407138824	1.30637884140015	1.70662569999695	0	NA	0	9	0.619066774845123	0.761415719985962	0.471367180347443
177	2	5	7	1.22180080413818	-0.151525393128395	0.622662365436554	0.387708425521851	0	NA	0	7	0.517701864242554	0.705774545669556	0.365380793809891
178	3	4	1	-1.77080392837524	-0.711315214633942	-1.43461942672729	2.0581328868866	0	NA	0	1	0.165610864758492	1.80646133422852	0.299169600009918
179	4	9	4	-0.27450156211853	2.08763384819031	1.05286955833435	1.10853433609009	1	1.08831405639648	1.08831405639648	9	0.619066774845123	0.761415719985962	0.471367180347443
180	1	7	5	0.224265888333321	0.968054234981537	0.693341493606567	0.480722427368164	0	NA	0	8	0.554789245128632	0.684308886528015	0.379647225141525
181	2	9	7	1.22180080413818	2.08763384819031	1.91941630840302	3.68415904045105	1	0.447116017341614	0.447116017341614	10	0.701357483863831	0.889411568641663	0.623795449733734
182	2	7	5	0.224265888333321	0.968054234981537	0.693341493606567	0.480722427368164	1	0.404255330562592	0.404255330562592	8	0.554789245128632	0.684308886528015	0.379647225141525
183	1	4	5	0.224265888333321	-0.711315214633942	-0.279223948717117	0.0779660120606422	1	0.163774415850639	0.163774415850639	4	0.39443227648735	1.0097359418869	0.398272454738617
184	4	3	3	-0.77326899766922	-1.27110505104065	-1.1811101436615	1.39502120018005	0	NA	0	2	0.284629553556442	0.929175853729248	0.264470905065536
185	4	8	6	0.723033368587494	1.52784407138824	1.30637884140015	1.70662569999695	1	0.0435436144471169	0.0435436144471169	9	0.619066774845123	0.761415719985962	0.471367180347443
186	4	4	3	-0.77326899766922	-0.711315214633942	-0.856921672821045	0.734314739704132	1	0.0476190485060215	0.0476190485060215	2	0.284629553556442	0.929175853729248	0.264470905065536
187	3	4	4	-0.27450156211853	-0.711315214633942	-0.56807279586792	0.322706699371338	0	NA	0	3	0.351604759693146	0.792785704135895	0.278747230768204
188	1	3	3	-0.77326899766922	-1.27110505104065	-1.1811101436615	1.39502120018005	1	3.23606586456299	3.23606586456299	2	0.284629553556442	0.929175853729248	0.264470905065536
189	1	9	8	1.72056829929352	2.08763384819031	2.20826530456543	4.87643575668335	1	0.277042984962463	0.277042984962463	10	0.701357483863831	0.889411568641663	0.623795449733734
190	1	9	8	1.72056829929352	2.08763384819031	2.20826530456543	4.87643575668335	1	0.320896923542023	0.320896923542023	10	0.701357483863831	0.889411568641663	0.623795449733734
191	2	7	7	1.22180080413818	0.968054234981537	1.27103936672211	1.61554110050201	0	NA	0	9	0.619066774845123	0.761415719985962	0.471367180347443
192	2	7	5	0.224265888333321	0.968054234981537	0.693341493606567	0.480722427368164	0	NA	0	8	0.554789245128632	0.684308886528015	0.379647225141525
193	4	5	5	0.224265888333321	-0.151525393128395	0.0449645519256592	0.00202181097120047	1	0.247282475233078	0.247282475233078	6	0.455052495002747	0.954996764659882	0.434573650360107
194	1	8	3	-0.77326899766922	1.52784407138824	0.439832270145416	0.193452432751656	0	NA	0	7	0.517701864242554	0.705774545669556	0.365380793809891
195	3	7	5	0.224265888333321	0.968054234981537	0.693341493606567	0.480722427368164	0	NA	0	8	0.554789245128632	0.684308886528015	0.379647225141525
196	4	4	2	-1.27203643321991	-0.711315214633942	-1.14577066898346	1.31279039382935	1	0.111678600311279	0.111678600311279	2	0.284629553556442	0.929175853729248	0.264470905065536
197	3	8	7	1.22180080413818	1.52784407138824	1.59522771835327	2.54475140571594	1	0.16720150411129	0.16720150411129	10	0.701357483863831	0.889411568641663	0.623795449733734
198	2	3	3	-0.77326899766922	-1.27110505104065	-1.1811101436615	1.39502120018005	0	NA	0	2	0.284629553556442	0.929175853729248	0.264470905065536
199	2	4	4	-0.27450156211853	-0.711315214633942	-0.56807279586792	0.322706699371338	0	NA	0	3	0.351604759693146	0.792785704135895	0.278747230768204
200	4	4	2	-1.27203643321991	-0.711315214633942	-1.14577066898346	1.31279039382935	0	NA	0	2	0.284629553556442	0.929175853729248	0.264470905065536
201	2	NA	2	-1.27203643321991	NA	-1.47049844264984	2.16236567497253	0	NA	0	1	0.165610864758492	1.80646133422852	0.299169600009918
202	1	8	5	0.224265888333321	1.52784407138824	1.01753008365631	1.03536748886108	0	NA	0	9	0.619066774845123	0.761415719985962	0.471367180347443
203	3	7	7	1.22180080413818	0.968054234981537	1.27103936672211	1.61554110050201	1	0.0545097477734089	0.0545097477734089	9	0.619066774845123	0.761415719985962	0.471367180347443
204	4	7	5	0.224265888333321	0.968054234981537	0.693341493606567	0.480722427368164	1	0.0667740181088448	0.0667740181088448	8	0.554789245128632	0.684308886528015	0.379647225141525
205	1	9	8	1.72056829929352	2.08763384819031	2.20826530456543	4.87643575668335	1	0.0495049506425858	0.0495049506425858	10	0.701357483863831	0.889411568641663	0.623795449733734
206	1	7	7	1.22180080413818	0.968054234981537	1.27103936672211	1.61554110050201	0	NA	0	9	0.619066774845123	0.761415719985962	0.471367180347443
207	1	4	3	-0.77326899766922	-0.711315214633942	-0.856921672821045	0.734314739704132	1	0.0787413939833641	0.0787413939833641	2	0.284629553556442	0.929175853729248	0.264470905065536
208	3	9	4	-0.27450156211853	2.08763384819031	1.05286955833435	1.10853433609009	0	NA	0	9	0.619066774845123	0.761415719985962	0.471367180347443
209	1	4	4	-0.27450156211853	-0.711315214633942	-0.56807279586792	0.322706699371338	0	NA	0	3	0.351604759693146	0.792785704135895	0.278747230768204
210	1	8	7	1.22180080413818	1.52784407138824	1.59522771835327	2.54475140571594	0	NA	0	10	0.701357483863831	0.889411568641663	0.623795449733734
211	1	3	4	-0.27450156211853	-1.27110505104065	-0.892261326313019	0.796130299568176	1	7.06673383712769	7.06673383712769	2	0.284629553556442	0.929175853729248	0.264470905065536
212	3	6	6	0.723033368587494	0.408264428377151	0.658001959323883	0.432966589927673	1	0.0992526859045029	0.0992526859045029	8	0.554789245128632	0.684308886528015	0.379647225141525
213	2	7	7	1.22180080413818	0.968054234981537	1.27103936672211	1.61554110050201	1	1.5679783821106	1.5679783821106	9	0.619066774845123	0.761415719985962	0.471367180347443
214	3	5	3	-0.77326899766922	-0.151525393128395	-0.532733201980591	0.283804655075073	0	NA	0	4	0.39443227648735	1.0097359418869	0.398272454738617
215	4	6	7	1.22180080413818	0.408264428377151	0.946850836277008	0.896526515483856	0	NA	0	8	0.554789245128632	0.684308886528015	0.379647225141525
216	2	8	6	0.723033368587494	1.52784407138824	1.30637884140015	1.70662569999695	0	NA	0	9	0.619066774845123	0.761415719985962	0.471367180347443
217	1	7	5	0.224265888333321	0.968054234981537	0.693341493606567	0.480722427368164	0	NA	0	8	0.554789245128632	0.684308886528015	0.379647225141525
218	2	7	5	0.224265888333321	0.968054234981537	0.693341493606567	0.480722427368164	1	0.295933872461319	0.295933872461319	8	0.554789245128632	0.684308886528015	0.379647225141525
219	2	7	6	0.723033368587494	0.968054234981537	0.982190430164337	0.964698016643524	1	0.268354088068008	0.268354088068008	8	0.554789245128632	0.684308886528015	0.379647225141525
220	3	4	6	0.723033368587494	-0.711315214633942	0.00962496735155582	9.26399952732027e-05	0	NA	0	5	0.418397635221481	1.05612564086914	0.441880464553833
221	3	8	8	1.72056829929352	1.52784407138824	1.88407671451569	3.54974508285522	0	NA	0	10	0.701357483863831	0.889411568641663	0.623795449733734
222	1	4	4	-0.27450156211853	-0.711315214633942	-0.56807279586792	0.322706699371338	1	0.694637417793274	0.694637417793274	3	0.351604759693146	0.792785704135895	0.278747230768204
223	1	7	3	-0.77326899766922	0.968054234981537	0.115643762052059	0.0133734792470932	1	0.10279356688261	0.10279356688261	6	0.455052495002747	0.954996764659882	0.434573650360107
224	3	5	5	0.224265888333321	-0.151525393128395	0.0449645519256592	0.00202181097120047	1	0.0636231079697609	0.0636231079697609	6	0.455052495002747	0.954996764659882	0.434573650360107
225	1	4	3	-0.77326899766922	-0.711315214633942	-0.856921672821045	0.734314739704132	0	NA	0	2	0.284629553556442	0.929175853729248	0.264470905065536
226	4	6	4	-0.27450156211853	0.408264428377151	0.0803041607141495	0.00644875830039382	1	0.117049627006054	0.117049627006054	6	0.455052495002747	0.954996764659882	0.434573650360107
227	3	5	7	1.22180080413818	-0.151525393128395	0.622662365436554	0.387708425521851	1	0.0111496038734913	0.0111496038734913	7	0.517701864242554	0.705774545669556	0.365380793809891
228	1	7	4	-0.27450156211853	0.968054234981537	0.404492646455765	0.163614302873611	1	1.60408937931061	1.60408937931061	7	0.517701864242554	0.705774545669556	0.365380793809891
229	4	5	5	0.224265888333321	-0.151525393128395	0.0449645519256592	0.00202181097120047	1	1.06194686889648	1.06194686889648	6	0.455052495002747	0.954996764659882	0.434573650360107
230	1	3	2	-1.27203643321991	-1.27110505104065	-1.46995902061462	2.16077947616577	1	1.13450717926025	1.13450717926025	1	0.165610864758492	1.80646133422852	0.299169600009918
231	2	6	5	0.224265888333321	0.408264428377151	0.369153052568436	0.136273980140686	1	0.118190735578537	0.118190735578537	7	0.517701864242554	0.705774545669556	0.365380793809891
232	3	7	8	1.72056829929352	0.968054234981537	1.55988824367523	2.43325138092041	1	0.00861264858394861	0.00861264858394861	10	0.701357483863831	0.889411568641663	0.623795449733734
233	1	5	1	-1.77080392837524	-0.151525393128395	-1.11043095588684	1.23305690288544	0	NA	0	2	0.284629553556442	0.929175853729248	0.264470905065536
234	1	5	2	-1.27203643321991	-0.151525393128395	-0.821582078933716	0.674997091293335	1	0.277777791023254	0.277777791023254	3	0.351604759693146	0.792785704135895	0.278747230768204
235	4	9	5	0.224265888333321	2.08763384819031	1.34171843528748	1.80020833015442	1	1.94402623176575	1.94402623176575	10	0.701357483863831	0.889411568641663	0.623795449733734
236	4	3	2	-1.27203643321991	-1.27110505104065	-1.46995902061462	2.16077947616577	0	NA	0	1	0.165610864758492	1.80646133422852	0.299169600009918
237	1	4	7	1.22180080413818	-0.711315214633942	0.298473834991455	0.0890866294503212	0	NA	0	6	0.455052495002747	0.954996764659882	0.434573650360107
238	3	4	2	-1.27203643321991	-0.711315214633942	-1.14577066898346	1.31279039382935	0	NA	0	2	0.284629553556442	0.929175853729248	0.264470905065536
239	2	5	4	-0.27450156211853	-0.151525393128395	-0.243884325027466	0.0594795644283295	0	NA	0	5	0.418397635221481	1.05612564086914	0.441880464553833
240	5	7	7	1.22180080413818	0.968054234981537	1.27103936672211	1.61554110050201	1	0.27142858505249	0.27142858505249	9	0.619066774845123	0.761415719985962	0.471367180347443
241	3	6	6	0.723033368587494	0.408264428377151	0.658001959323883	0.432966589927673	1	0.180232554674149	0.180232554674149	8	0.554789245128632	0.684308886528015	0.379647225141525
242	1	9	5	0.224265888333321	2.08763384819031	1.34171843528748	1.80020833015442	0	NA	0	10	0.701357483863831	0.889411568641663	0.623795449733734
243	3	2	4	-0.27450156211853	-1.83089482784271	-1.21644973754883	1.47974991798401	0	NA	0	2	0.284629553556442	0.929175853729248	0.264470905065536
244	2	4	4	-0.27450156211853	-0.711315214633942	-0.56807279586792	0.322706699371338	0	NA	0	3	0.351604759693146	0.792785704135895	0.278747230768204
245	6	5	3	-0.77326899766922	-0.151525393128395	-0.532733201980591	0.283804655075073	0	NA	0	4	0.39443227648735	1.0097359418869	0.398272454738617
246	2	6	4	-0.27450156211853	0.408264428377151	0.0803041607141495	0.00644875830039382	0	NA	0	6	0.455052495002747	0.954996764659882	0.434573650360107
247	2	9	7	1.22180080413818	2.08763384819031	1.91941630840302	3.68415904045105	1	0.729422628879547	0.729422628879547	10	0.701357483863831	0.889411568641663	0.623795449733734
248	1	3	3	-0.77326899766922	-1.27110505104065	-1.1811101436615	1.39502120018005	1	0.586777925491333	0.586777925491333	2	0.284629553556442	0.929175853729248	0.264470905065536
249	2	8	7	1.22180080413818	1.52784407138824	1.59522771835327	2.54475140571594	0	NA	0	10	0.701357483863831	0.889411568641663	0.623795449733734
250	5	9	6	0.723033368587494	2.08763384819031	1.63056743144989	2.65875005722046	1	0.12796987593174	0.12796987593174	10	0.701357483863831	0.889411568641663	0.623795449733734
251	2	4	4	-0.27450156211853	-0.711315214633942	-0.56807279586792	0.322706699371338	0	NA	0	3	0.351604759693146	0.792785704135895	0.278747230768204
252	1	5	7	1.22180080413818	-0.151525393128395	0.622662365436554	0.387708425521851	1	0.111876510083675	0.111876510083675	7	0.517701864242554	0.705774545669556	0.365380793809891
253	1	4	2	-1.27203643321991	-0.711315214633942	-1.14577066898346	1.31279039382935	1	0.280583620071411	0.280583620071411	2	0.284629553556442	0.929175853729248	0.264470905065536
254	2	9	7	1.22180080413818	2.08763384819031	1.91941630840302	3.68415904045105	1	0.0581465028226376	0.0581465028226376	10	0.701357483863831	0.889411568641663	0.623795449733734
255	2	5	7	1.22180080413818	-0.151525393128395	0.622662365436554	0.387708425521851	0	NA	0	7	0.517701864242554	0.705774545669556	0.365380793809891
256	2	7	8	1.72056829929352	0.968054234981537	1.55988824367523	2.43325138092041	0	NA	0	10	0.701357483863831	0.889411568641663	0.623795449733734
257	1	5	2	-1.27203643321991	-0.151525393128395	-0.821582078933716	0.674997091293335	0	NA	0	3	0.351604759693146	0.792785704135895	0.278747230768204
258	1	2	4	-0.27450156211853	-1.83089482784271	-1.21644973754883	1.47974991798401	0	NA	0	2	0.284629553556442	0.929175853729248	0.264470905065536
259	2	7	8	1.72056829929352	0.968054234981537	1.55988824367523	2.43325138092041	1	0.024467745795846	0.024467745795846	10	0.701357483863831	0.889411568641663	0.623795449733734
260	1	4	5	0.224265888333321	-0.711315214633942	-0.279223948717117	0.0779660120606422	1	0.735669434070587	0.735669434070587	4	0.39443227648735	1.0097359418869	0.398272454738617
261	3	8	6	0.723033368587494	1.52784407138824	1.30637884140015	1.70662569999695	1	4.80434799194336	4.80434799194336	9	0.619066774845123	0.761415719985962	0.471367180347443
262	2	4	8	1.72056829929352	-0.711315214633942	0.58732271194458	0.344947963953018	0	NA	0	7	0.517701864242554	0.705774545669556	0.365380793809891
263	1	5	7	1.22180080413818	-0.151525393128395	0.622662365436554	0.387708425521851	0	NA	0	7	0.517701864242554	0.705774545669556	0.365380793809891
264	4	4	5	0.224265888333321	-0.711315214633942	-0.279223948717117	0.0779660120606422	0	NA	0	4	0.39443227648735	1.0097359418869	0.398272454738617
265	1	5	2	-1.27203643321991	-0.151525393128395	-0.821582078933716	0.674997091293335	0	NA	0	3	0.351604759693146	0.792785704135895	0.278747230768204
266	2	4	2	-1.27203643321991	-0.711315214633942	-1.14577066898346	1.31279039382935	0	NA	0	2	0.284629553556442	0.929175853729248	0.264470905065536
267	1	7	6	0.723033368587494	0.968054234981537	0.982190430164337	0.964698016643524	1	0.122970975935459	0.122970975935459	8	0.554789245128632	0.684308886528015	0.379647225141525
268	2	2	7	1.22180080413818	-1.83089482784271	-0.349903106689453	0.122432187199593	1	0.0299993995577097	0.0299993995577097	4	0.39443227648735	1.0097359418869	0.398272454738617
269	2	8	8	1.72056829929352	1.52784407138824	1.88407671451569	3.54974508285522	1	0.0165737438946962	0.0165737438946962	10	0.701357483863831	0.889411568641663	0.623795449733734
270	3	9	7	1.22180080413818	2.08763384819031	1.91941630840302	3.68415904045105	0	NA	0	10	0.701357483863831	0.889411568641663	0.623795449733734
271	5	7	7	1.22180080413818	0.968054234981537	1.27103936672211	1.61554110050201	1	2.2239727973938	2.2239727973938	9	0.619066774845123	0.761415719985962	0.471367180347443
272	2	5	7	1.22180080413818	-0.151525393128395	0.622662365436554	0.387708425521851	1	0.164342314004898	0.164342314004898	7	0.517701864242554	0.705774545669556	0.365380793809891
273	1	4	5	0.224265888333321	-0.711315214633942	-0.279223948717117	0.0779660120606422	1	0.128654599189758	0.128654599189758	4	0.39443227648735	1.0097359418869	0.398272454738617
274	2	4	6	0.723033368587494	-0.711315214633942	0.00962496735155582	9.26399952732027e-05	1	0.460702121257782	0.460702121257782	5	0.418397635221481	1.05612564086914	0.441880464553833
275	1	3	4	-0.27450156211853	-1.27110505104065	-0.892261326313019	0.796130299568176	0	NA	0	2	0.284629553556442	0.929175853729248	0.264470905065536
276	2	7	4	-0.27450156211853	0.968054234981537	0.404492646455765	0.163614302873611	1	1.72265577316284	1.72265577316284	7	0.517701864242554	0.705774545669556	0.365380793809891
277	1	3	2	-1.27203643321991	-1.27110505104065	-1.46995902061462	2.16077947616577	0	NA	0	1	0.165610864758492	1.80646133422852	0.299169600009918
278	1	4	1	-1.77080392837524	-0.711315214633942	-1.43461942672729	2.0581328868866	1	0.604594945907593	0.604594945907593	1	0.165610864758492	1.80646133422852	0.299169600009918
279	1	5	1	-1.77080392837524	-0.151525393128395	-1.11043095588684	1.23305690288544	1	24.4300918579102	24.4300918579102	2	0.284629553556442	0.929175853729248	0.264470905065536
280	2	8	4	-0.27450156211853	1.52784407138824	0.728681147098541	0.530976235866547	1	0.318508565425873	0.318508565425873	8	0.554789245128632	0.684308886528015	0.379647225141525
281	2	8	5	0.224265888333321	1.52784407138824	1.01753008365631	1.03536748886108	0	NA	0	9	0.619066774845123	0.761415719985962	0.471367180347443
282	3	4	6	0.723033368587494	-0.711315214633942	0.00962496735155582	9.26399952732027e-05	1	0.322679191827774	0.322679191827774	5	0.418397635221481	1.05612564086914	0.441880464553833
283	2	3	6	0.723033368587494	-1.27110505104065	-0.314563542604446	0.0989502221345901	0	NA	0	4	0.39443227648735	1.0097359418869	0.398272454738617
284	5	8	7	1.22180080413818	1.52784407138824	1.59522771835327	2.54475140571594	0	NA	0	10	0.701357483863831	0.889411568641663	0.623795449733734
285	4	8	1	-1.77080392837524	1.52784407138824	-0.137865528464317	0.0190069042146206	0	NA	0	5	0.418397635221481	1.05612564086914	0.441880464553833
286	2	5	7	1.22180080413818	-0.151525393128395	0.622662365436554	0.387708425521851	0	NA	0	7	0.517701864242554	0.705774545669556	0.365380793809891
287	1	5	1	-1.77080392837524	-0.151525393128395	-1.11043095588684	1.23305690288544	1	0.885702252388	0.885702252388	2	0.284629553556442	0.929175853729248	0.264470905065536
288	2	4	5	0.224265888333321	-0.711315214633942	-0.279223948717117	0.0779660120606422	0	NA	0	4	0.39443227648735	1.0097359418869	0.398272454738617
289	1	7	5	0.224265888333321	0.968054234981537	0.693341493606567	0.480722427368164	1	0.251029223203659	0.251029223203659	8	0.554789245128632	0.684308886528015	0.379647225141525
290	3	5	7	1.22180080413818	-0.151525393128395	0.622662365436554	0.387708425521851	0	NA	0	7	0.517701864242554	0.705774545669556	0.365380793809891
291	3	2	2	-1.27203643321991	-1.83089482784271	-1.79414749145508	3.21896529197693	0	NA	0	1	0.165610864758492	1.80646133422852	0.299169600009918
292	2	7	8	1.72056829929352	0.968054234981537	1.55988824367523	2.43325138092041	1	0.386996895074844	0.386996895074844	10	0.701357483863831	0.889411568641663	0.623795449733734
293	2	8	5	0.224265888333321	1.52784407138824	1.01753008365631	1.03536748886108	0	NA	0	9	0.619066774845123	0.761415719985962	0.471367180347443
294	5	7	6	0.723033368587494	0.968054234981537	0.982190430164337	0.964698016643524	1	0.186666667461395	0.186666667461395	8	0.554789245128632	0.684308886528015	0.379647225141525
295	5	NA	1	-1.77080392837524	NA	-2.04819631576538	4.19510793685913	0	NA	0	1	0.165610864758492	1.80646133422852	0.299169600009918
296	3	5	4	-0.27450156211853	-0.151525393128395	-0.243884325027466	0.0594795644283295	1	0.19091984629631	0.19091984629631	5	0.418397635221481	1.05612564086914	0.441880464553833
297	4	4	6	0.723033368587494	-0.711315214633942	0.00962496735155582	9.26399952732027e-05	0	NA	0	5	0.418397635221481	1.05612564086914	0.441880464553833
298	2	8	8	1.72056829929352	1.52784407138824	1.88407671451569	3.54974508285522	0	NA	0	10	0.701357483863831	0.889411568641663	0.623795449733734
299	4	5	5	0.224265888333321	-0.151525393128395	0.0449645519256592	0.00202181097120047	1	0.0294211097061634	0.0294211097061634	6	0.455052495002747	0.954996764659882	0.434573650360107
300	4	7	5	0.224265888333321	0.968054234981537	0.693341493606567	0.480722427368164	1	0.00623679347336292	0.00623679347336292	8	0.554789245128632	0.684308886528015	0.379647225141525
301	4	4	5	0.224265888333321	-0.711315214633942	-0.279223948717117	0.0779660120606422	0	NA	0	4	0.39443227648735	1.0097359418869	0.398272454738617
302	2	3	5	0.224265888333321	-1.27110505104065	-0.603412389755249	0.364106506109238	0	NA	0	3	0.351604759693146	0.792785704135895	0.278747230768204
303	4	8	6	0.723033368587494	1.52784407138824	1.30637884140015	1.70662569999695	1	0.0961538478732109	0.0961538478732109	9	0.619066774845123	0.761415719985962	0.471367180347443
304	4	5	5	0.224265888333321	-0.151525393128395	0.0449645519256592	0.00202181097120047	1	0.0483928211033344	0.0483928211033344	6	0.455052495002747	0.954996764659882	0.434573650360107
305	1	7	8	1.72056829929352	0.968054234981537	1.55988824367523	2.43325138092041	1	1.5928863286972	1.5928863286972	10	0.701357483863831	0.889411568641663	0.623795449733734
306	2	5	4	-0.27450156211853	-0.151525393128395	-0.243884325027466	0.0594795644283295	1	0.373505175113678	0.373505175113678	5	0.418397635221481	1.05612564086914	0.441880464553833
307	2	5	5	0.224265888333321	-0.151525393128395	0.0449645519256592	0.00202181097120047	1	2.18257212638855	2.18257212638855	6	0.455052495002747	0.954996764659882	0.434573650360107
308	3	7	5	0.224265888333321	0.968054234981537	0.693341493606567	0.480722427368164	1	0.830440640449524	0.830440640449524	8	0.554789245128632	0.684308886528015	0.379647225141525
309	6	9	6	0.723033368587494	2.08763384819031	1.63056743144989	2.65875005722046	0	NA	0	10	0.701357483863831	0.889411568641663	0.623795449733734
310	2	5	8	1.72056829929352	-0.151525393128395	0.911511242389679	0.830852746963501	1	5.32892274856567	5.32892274856567	8	0.554789245128632	0.684308886528015	0.379647225141525
311	4	4	5	0.224265888333321	-0.711315214633942	-0.279223948717117	0.0779660120606422	1	0.0877299010753632	0.0877299010753632	4	0.39443227648735	1.0097359418869	0.398272454738617
312	4	4	4	-0.27450156211853	-0.711315214633942	-0.56807279586792	0.322706699371338	1	0.0193748883903027	0.0193748883903027	3	0.351604759693146	0.792785704135895	0.278747230768204
313	5	7	5	0.224265888333321	0.968054234981537	0.693341493606567	0.480722427368164	1	0.262378185987473	0.262378185987473	8	0.554789245128632	0.684308886528015	0.379647225141525
314	2	4	7	1.22180080413818	-0.711315214633942	0.298473834991455	0.0890866294503212	1	0.554125905036926	0.554125905036926	6	0.455052495002747	0.954996764659882	0.434573650360107
315	4	7	5	0.224265888333321	0.968054234981537	0.693341493606567	0.480722427368164	0	NA	0	8	0.554789245128632	0.684308886528015	0.379647225141525
316	1	9	8	1.72056829929352	2.08763384819031	2.20826530456543	4.87643575668335	0	NA	0	10	0.701357483863831	0.889411568641663	0.623795449733734
317	2	4	4	-0.27450156211853	-0.711315214633942	-0.56807279586792	0.322706699371338	0	NA	0	3	0.351604759693146	0.792785704135895	0.278747230768204
318	2	6	5	0.224265888333321	0.408264428377151	0.369153052568436	0.136273980140686	1	0.0614308826625347	0.0614308826625347	7	0.517701864242554	0.705774545669556	0.365380793809891
319	6	3	4	-0.27450156211853	-1.27110505104065	-0.892261326313019	0.796130299568176	0	NA	0	2	0.284629553556442	0.929175853729248	0.264470905065536
320	2	9	8	1.72056829929352	2.08763384819031	2.20826530456543	4.87643575668335	1	0.513640582561493	0.513640582561493	10	0.701357483863831	0.889411568641663	0.623795449733734
321	4	5	3	-0.77326899766922	-0.151525393128395	-0.532733201980591	0.283804655075073	0	NA	0	4	0.39443227648735	1.0097359418869	0.398272454738617
322	2	5	4	-0.27450156211853	-0.151525393128395	-0.243884325027466	0.0594795644283295	0	NA	0	5	0.418397635221481	1.05612564086914	0.441880464553833
323	2	5	4	-0.27450156211853	-0.151525393128395	-0.243884325027466	0.0594795644283295	0	NA	0	5	0.418397635221481	1.05612564086914	0.441880464553833
324	3	3	3	-0.77326899766922	-1.27110505104065	-1.1811101436615	1.39502120018005	1	0.0633914396166801	0.0633914396166801	2	0.284629553556442	0.929175853729248	0.264470905065536
325	3	7	5	0.224265888333321	0.968054234981537	0.693341493606567	0.480722427368164	0	NA	0	8	0.554789245128632	0.684308886528015	0.379647225141525
326	1	4	4	-0.27450156211853	-0.711315214633942	-0.56807279586792	0.322706699371338	0	NA	0	3	0.351604759693146	0.792785704135895	0.278747230768204
327	4	4	5	0.224265888333321	-0.711315214633942	-0.279223948717117	0.0779660120606422	1	0.266806483268738	0.266806483268738	4	0.39443227648735	1.0097359418869	0.398272454738617
328	4	5	5	0.224265888333321	-0.151525393128395	0.0449645519256592	0.00202181097120047	1	0.426927238702774	0.426927238702774	6	0.455052495002747	0.954996764659882	0.434573650360107
329	1	7	1	-1.77080392837524	0.968054234981537	-0.462054044008255	0.213493943214417	1	0.157109186053276	0.157109186053276	4	0.39443227648735	1.0097359418869	0.398272454738617
330	3	7	8	1.72056829929352	0.968054234981537	1.55988824367523	2.43325138092041	1	0.0939604118466377	0.0939604118466377	10	0.701357483863831	0.889411568641663	0.623795449733734
331	5	7	6	0.723033368587494	0.968054234981537	0.982190430164337	0.964698016643524	1	0.147702798247337	0.147702798247337	8	0.554789245128632	0.684308886528015	0.379647225141525
332	5	4	5	0.224265888333321	-0.711315214633942	-0.279223948717117	0.0779660120606422	0	NA	0	4	0.39443227648735	1.0097359418869	0.398272454738617
333	2	4	7	1.22180080413818	-0.711315214633942	0.298473834991455	0.0890866294503212	1	0.0784522965550423	0.0784522965550423	6	0.455052495002747	0.954996764659882	0.434573650360107
334	2	4	3	-0.77326899766922	-0.711315214633942	-0.856921672821045	0.734314739704132	1	0.737626314163208	0.737626314163208	2	0.284629553556442	0.929175853729248	0.264470905065536
335	3	2	3	-0.77326899766922	-1.83089482784271	-1.50529873371124	2.26592421531677	0	NA	0	1	0.165610864758492	1.80646133422852	0.299169600009918
336	5	7	7	1.22180080413818	0.968054234981537	1.27103936672211	1.61554110050201	1	0.287974804639816	0.287974804639816	9	0.619066774845123	0.761415719985962	0.471367180347443
337	5	5	5	0.224265888333321	-0.151525393128395	0.0449645519256592	0.00202181097120047	0	NA	0	6	0.455052495002747	0.954996764659882	0.434573650360107
338	2	5	7	1.22180080413818	-0.151525393128395	0.622662365436554	0.387708425521851	1	0.26758074760437	0.26758074760437	7	0.517701864242554	0.705774545669556	0.365380793809891
339	4	3	3	-0.77326899766922	-1.27110505104065	-1.1811101436615	1.39502120018005	0	NA	0	2	0.284629553556442	0.929175853729248	0.264470905065536
340	1	8	6	0.723033368587494	1.52784407138824	1.30637884140015	1.70662569999695	0	NA	0	9	0.619066774845123	0.761415719985962	0.471367180347443
341	2	6	4	-0.27450156211853	0.408264428377151	0.0803041607141495	0.00644875830039382	1	0.349305152893066	0.349305152893066	6	0.455052495002747	0.954996764659882	0.434573650360107
342	2	4	2	-1.27203643321991	-0.711315214633942	-1.14577066898346	1.31279039382935	0	NA	0	2	0.284629553556442	0.929175853729248	0.264470905065536
343	4	5	4	-0.27450156211853	-0.151525393128395	-0.243884325027466	0.0594795644283295	1	0.0365965217351913	0.0365965217351913	5	0.418397635221481	1.05612564086914	0.441880464553833
344	3	6	2	-1.27203643321991	0.408264428377151	-0.497393608093262	0.247400403022766	0	NA	0	4	0.39443227648735	1.0097359418869	0.398272454738617
345	5	4	5	0.224265888333321	-0.711315214633942	-0.279223948717117	0.0779660120606422	1	0.412480354309082	0.412480354309082	4	0.39443227648735	1.0097359418869	0.398272454738617
346	5	8	7	1.22180080413818	1.52784407138824	1.59522771835327	2.54475140571594	1	0.297470599412918	0.297470599412918	10	0.701357483863831	0.889411568641663	0.623795449733734
347	2	4	1	-1.77080392837524	-0.711315214633942	-1.43461942672729	2.0581328868866	0	NA	0	1	0.165610864758492	1.80646133422852	0.299169600009918
348	1	7	7	1.22180080413818	0.968054234981537	1.27103936672211	1.61554110050201	0	NA	0	9	0.619066774845123	0.761415719985962	0.471367180347443
349	4	3	3	-0.77326899766922	-1.27110505104065	-1.1811101436615	1.39502120018005	0	NA	0	2	0.284629553556442	0.929175853729248	0.264470905065536
350	1	7	5	0.224265888333321	0.968054234981537	0.693341493606567	0.480722427368164	1	0.862907230854034	0.862907230854034	8	0.554789245128632	0.684308886528015	0.379647225141525
351	2	5	2	-1.27203643321991	-0.151525393128395	-0.821582078933716	0.674997091293335	1	2.55070686340332	2.55070686340332	3	0.351604759693146	0.792785704135895	0.278747230768204
352	3	4	3	-0.77326899766922	-0.711315214633942	-0.856921672821045	0.734314739704132	0	NA	0	2	0.284629553556442	0.929175853729248	0.264470905065536
353	1	7	5	0.224265888333321	0.968054234981537	0.693341493606567	0.480722427368164	1	1.34189593791962	1.34189593791962	8	0.554789245128632	0.684308886528015	0.379647225141525
354	5	6	4	-0.27450156211853	0.408264428377151	0.0803041607141495	0.00644875830039382	1	0.0837298855185509	0.0837298855185509	6	0.455052495002747	0.954996764659882	0.434573650360107
355	4	1	1	-1.77080392837524	-2.39068460464478	-2.40718483924866	5.79453897476196	0	NA	0	1	0.165610864758492	1.80646133422852	0.299169600009918
356	2	4	5	0.224265888333321	-0.711315214633942	-0.279223948717117	0.0779660120606422	0	NA	0	4	0.39443227648735	1.0097359418869	0.398272454738617
357	5	5	4	-0.27450156211853	-0.151525393128395	-0.243884325027466	0.0594795644283295	1	0.321045309305191	0.321045309305191	5	0.418397635221481	1.05612564086914	0.441880464553833
358	1	4	2	-1.27203643321991	-0.711315214633942	-1.14577066898346	1.31279039382935	1	1.92381680011749	1.92381680011749	2	0.284629553556442	0.929175853729248	0.264470905065536
359	4	4	4	-0.27450156211853	-0.711315214633942	-0.56807279586792	0.322706699371338	0	NA	0	3	0.351604759693146	0.792785704135895	0.278747230768204
360	3	4	2	-1.27203643321991	-0.711315214633942	-1.14577066898346	1.31279039382935	0	NA	0	2	0.284629553556442	0.929175853729248	0.264470905065536
361	3	NA	5	0.224265888333321	NA	0.262594819068909	0.0689560398459435	1	0.0679578632116318	0.0679578632116318	6	0.455052495002747	0.954996764659882	0.434573650360107
362	2	6	5	0.224265888333321	0.408264428377151	0.369153052568436	0.136273980140686	0	NA	0	7	0.517701864242554	0.705774545669556	0.365380793809891
363	1	2	1	-1.77080392837524	-1.83089482784271	-2.08299660682678	4.33887481689453	0	NA	0	1	0.165610864758492	1.80646133422852	0.299169600009918
364	2	4	3	-0.77326899766922	-0.711315214633942	-0.856921672821045	0.734314739704132	0	NA	0	2	0.284629553556442	0.929175853729248	0.264470905065536
365	4	4	4	-0.27450156211853	-0.711315214633942	-0.56807279586792	0.322706699371338	0	NA	0	3	0.351604759693146	0.792785704135895	0.278747230768204
366	2	4	3	-0.77326899766922	-0.711315214633942	-0.856921672821045	0.734314739704132	1	0.202903777360916	0.202903777360916	2	0.284629553556442	0.929175853729248	0.264470905065536
367	3	7	6	0.723033368587494	0.968054234981537	0.982190430164337	0.964698016643524	0	NA	0	8	0.554789245128632	0.684308886528015	0.379647225141525
368	1	5	4	-0.27450156211853	-0.151525393128395	-0.243884325027466	0.0594795644283295	1	0.609590888023376	0.609590888023376	5	0.418397635221481	1.05612564086914	0.441880464553833
369	3	5	6	0.723033368587494	-0.151525393128395	0.333813458681107	0.111431427299976	1	0.075376883149147	0.075376883149147	7	0.517701864242554	0.705774545669556	0.365380793809891
370	2	5	5	0.224265888333321	-0.151525393128395	0.0449645519256592	0.00202181097120047	0	NA	0	6	0.455052495002747	0.954996764659882	0.434573650360107
371	2	2	1	-1.77080392837524	-1.83089482784271	-2.08299660682678	4.33887481689453	1	0.0522011481225491	0.0522011481225491	1	0.165610864758492	1.80646133422852	0.299169600009918
372	6	5	3	-0.77326899766922	-0.151525393128395	-0.532733201980591	0.283804655075073	0	NA	0	4	0.39443227648735	1.0097359418869	0.398272454738617
373	2	9	5	0.224265888333321	2.08763384819031	1.34171843528748	1.80020833015442	0	NA	0	10	0.701357483863831	0.889411568641663	0.623795449733734
374	3	6	5	0.224265888333321	0.408264428377151	0.369153052568436	0.136273980140686	0	NA	0	7	0.517701864242554	0.705774545669556	0.365380793809891
375	2	2	4	-0.27450156211853	-1.83089482784271	-1.21644973754883	1.47974991798401	0	NA	0	2	0.284629553556442	0.929175853729248	0.264470905065536
376	1	5	6	0.723033368587494	-0.151525393128395	0.333813458681107	0.111431427299976	0	NA	0	7	0.517701864242554	0.705774545669556	0.365380793809891
377	2	NA	1	-1.77080392837524	NA	-2.04819631576538	4.19510793685913	0	NA	0	1	0.165610864758492	1.80646133422852	0.299169600009918
378	5	6	3	-0.77326899766922	0.408264428377151	-0.208544716238976	0.0434908978641033	1	0.00995539966970682	0.00995539966970682	5	0.418397635221481	1.05612564086914	0.441880464553833
379	5	1	3	-0.77326899766922	-2.39068460464478	-1.82948708534241	3.34702301025391	0	NA	0	1	0.165610864758492	1.80646133422852	0.299169600009918
380	3	3	5	0.224265888333321	-1.27110505104065	-0.603412389755249	0.364106506109238	1	0.105224244296551	0.105224244296551	3	0.351604759693146	0.792785704135895	0.278747230768204
381	3	6	6	0.723033368587494	0.408264428377151	0.658001959323883	0.432966589927673	1	0.539215683937073	0.539215683937073	8	0.554789245128632	0.684308886528015	0.379647225141525
382	2	3	2	-1.27203643321991	-1.27110505104065	-1.46995902061462	2.16077947616577	0	NA	0	1	0.165610864758492	1.80646133422852	0.299169600009918
383	3	4	3	-0.77326899766922	-0.711315214633942	-0.856921672821045	0.734314739704132	1	0.0842743963003159	0.0842743963003159	2	0.284629553556442	0.929175853729248	0.264470905065536
384	1	4	2	-1.27203643321991	-0.711315214633942	-1.14577066898346	1.31279039382935	0	NA	0	2	0.284629553556442	0.929175853729248	0.264470905065536
385	2	5	8	1.72056829929352	-0.151525393128395	0.911511242389679	0.830852746963501	1	0.154050916433334	0.154050916433334	8	0.554789245128632	0.684308886528015	0.379647225141525
386	2	4	5	0.224265888333321	-0.711315214633942	-0.279223948717117	0.0779660120606422	0	NA	0	4	0.39443227648735	1.0097359418869	0.398272454738617
387	2	4	7	1.22180080413818	-0.711315214633942	0.298473834991455	0.0890866294503212	1	0.0112377731129527	0.0112377731129527	6	0.455052495002747	0.954996764659882	0.434573650360107
388	2	5	5	0.224265888333321	-0.151525393128395	0.0449645519256592	0.00202181097120047	0	NA	0	6	0.455052495002747	0.954996764659882	0.434573650360107
389	2	6	6	0.723033368587494	0.408264428377151	0.658001959323883	0.432966589927673	1	0.146074250340462	0.146074250340462	8	0.554789245128632	0.684308886528015	0.379647225141525
390	1	4	5	0.224265888333321	-0.711315214633942	-0.279223948717117	0.0779660120606422	0	NA	0	4	0.39443227648735	1.0097359418869	0.398272454738617
391	4	7	5	0.224265888333321	0.968054234981537	0.693341493606567	0.480722427368164	0	NA	0	8	0.554789245128632	0.684308886528015	0.379647225141525
392	2	6	6	0.723033368587494	0.408264428377151	0.658001959323883	0.432966589927673	1	0.258205771446228	0.258205771446228	8	0.554789245128632	0.684308886528015	0.379647225141525
393	3	5	3	-0.77326899766922	-0.151525393128395	-0.532733201980591	0.283804655075073	1	0.416934698820114	0.416934698820114	4	0.39443227648735	1.0097359418869	0.398272454738617
394	2	7	7	1.22180080413818	0.968054234981537	1.27103936672211	1.61554110050201	1	0.373621433973312	0.373621433973312	9	0.619066774845123	0.761415719985962	0.471367180347443
395	2	5	6	0.723033368587494	-0.151525393128395	0.333813458681107	0.111431427299976	1	1.27088952064514	1.27088952064514	7	0.517701864242554	0.705774545669556	0.365380793809891
396	3	4	3	-0.77326899766922	-0.711315214633942	-0.856921672821045	0.734314739704132	1	0.511823117733002	0.511823117733002	2	0.284629553556442	0.929175853729248	0.264470905065536
397	4	5	6	0.723033368587494	-0.151525393128395	0.333813458681107	0.111431427299976	1	0.119193688035011	0.119193688035011	7	0.517701864242554	0.705774545669556	0.365380793809891
398	1	4	3	-0.77326899766922	-0.711315214633942	-0.856921672821045	0.734314739704132	1	4.92197751998901	4.92197751998901	2	0.284629553556442	0.929175853729248	0.264470905065536
399	1	4	6	0.723033368587494	-0.711315214633942	0.00962496735155582	9.26399952732027e-05	1	0.130188554525375	0.130188554525375	5	0.418397635221481	1.05612564086914	0.441880464553833
400	2	5	4	-0.27450156211853	-0.151525393128395	-0.243884325027466	0.0594795644283295	1	0.0531999804079533	0.0531999804079533	5	0.418397635221481	1.05612564086914	0.441880464553833
401	4	7	5	0.224265888333321	0.968054234981537	0.693341493606567	0.480722427368164	1	0.0289519391953945	0.0289519391953945	8	0.554789245128632	0.684308886528015	0.379647225141525
402	4	7	4	-0.27450156211853	0.968054234981537	0.404492646455765	0.163614302873611	1	1.8708324432373	1.8708324432373	7	0.517701864242554	0.705774545669556	0.365380793809891
403	2	4	3	-0.77326899766922	-0.711315214633942	-0.856921672821045	0.734314739704132	1	1.39720559120178	1.39720559120178	2	0.284629553556442	0.929175853729248	0.264470905065536
404	3	4	5	0.224265888333321	-0.711315214633942	-0.279223948717117	0.0779660120606422	0	NA	0	4	0.39443227648735	1.0097359418869	0.398272454738617
405	3	4	1	-1.77080392837524	-0.711315214633942	-1.43461942672729	2.0581328868866	0	NA	0	1	0.165610864758492	1.80646133422852	0.299169600009918
406	1	4	2	-1.27203643321991	-0.711315214633942	-1.14577066898346	1.31279039382935	1	0.341620802879333	0.341620802879333	2	0.284629553556442	0.929175853729248	0.264470905065536
407	3	NA	6	0.723033368587494	NA	0.840292632579803	0.706091701984406	0	NA	0	8	0.554789245128632	0.684308886528015	0.379647225141525
408	1	4	5	0.224265888333321	-0.711315214633942	-0.279223948717117	0.0779660120606422	0	NA	0	4	0.39443227648735	1.0097359418869	0.398272454738617
409	2	7	7	1.22180080413818	0.968054234981537	1.27103936672211	1.61554110050201	1	0.825200915336609	0.825200915336609	9	0.619066774845123	0.761415719985962	0.471367180347443
410	2	4	2	-1.27203643321991	-0.711315214633942	-1.14577066898346	1.31279039382935	0	NA	0	2	0.284629553556442	0.929175853729248	0.264470905065536
411	3	3	3	-0.77326899766922	-1.27110505104065	-1.1811101436615	1.39502120018005	0	NA	0	2	0.284629553556442	0.929175853729248	0.264470905065536
412	2	4	4	-0.27450156211853	-0.711315214633942	-0.56807279586792	0.322706699371338	0	NA	0	3	0.351604759693146	0.792785704135895	0.278747230768204
413	1	5	5	0.224265888333321	-0.151525393128395	0.0449645519256592	0.00202181097120047	1	0.0919117629528046	0.0919117629528046	6	0.455052495002747	0.954996764659882	0.434573650360107
414	2	5	4	-0.27450156211853	-0.151525393128395	-0.243884325027466	0.0594795644283295	1	0.90757828950882	0.90757828950882	5	0.418397635221481	1.05612564086914	0.441880464553833
415	4	9	5	0.224265888333321	2.08763384819031	1.34171843528748	1.80020833015442	1	0.044303797185421	0.044303797185421	10	0.701357483863831	0.889411568641663	0.623795449733734
416	3	7	7	1.22180080413818	0.968054234981537	1.27103936672211	1.61554110050201	0	NA	0	9	0.619066774845123	0.761415719985962	0.471367180347443
417	1	5	5	0.224265888333321	-0.151525393128395	0.0449645519256592	0.00202181097120047	1	0.270052760839462	0.270052760839462	6	0.455052495002747	0.954996764659882	0.434573650360107
418	1	2	3	-0.77326899766922	-1.83089482784271	-1.50529873371124	2.26592421531677	0	NA	0	1	0.165610864758492	1.80646133422852	0.299169600009918
419	2	9	6	0.723033368587494	2.08763384819031	1.63056743144989	2.65875005722046	1	0.669178783893585	0.669178783893585	10	0.701357483863831	0.889411568641663	0.623795449733734
420	6	6	2	-1.27203643321991	0.408264428377151	-0.497393608093262	0.247400403022766	0	NA	0	4	0.39443227648735	1.0097359418869	0.398272454738617
421	2	6	8	1.72056829929352	0.408264428377151	1.23569977283478	1.52695393562317	0	NA	0	9	0.619066774845123	0.761415719985962	0.471367180347443
422	1	5	5	0.224265888333321	-0.151525393128395	0.0449645519256592	0.00202181097120047	1	0.903614461421967	0.903614461421967	6	0.455052495002747	0.954996764659882	0.434573650360107
423	1	4	4	-0.27450156211853	-0.711315214633942	-0.56807279586792	0.322706699371338	1	0.18605475127697	0.18605475127697	3	0.351604759693146	0.792785704135895	0.278747230768204
424	2	5	3	-0.77326899766922	-0.151525393128395	-0.532733201980591	0.283804655075073	1	0.119011998176575	0.119011998176575	4	0.39443227648735	1.0097359418869	0.398272454738617
425	2	5	5	0.224265888333321	-0.151525393128395	0.0449645519256592	0.00202181097120047	1	0.0638267993927002	0.0638267993927002	6	0.455052495002747	0.954996764659882	0.434573650360107
426	2	4	4	-0.27450156211853	-0.711315214633942	-0.56807279586792	0.322706699371338	1	0.253383934497833	0.253383934497833	3	0.351604759693146	0.792785704135895	0.278747230768204
427	2	2	3	-0.77326899766922	-1.83089482784271	-1.50529873371124	2.26592421531677	1	0.0377048067748547	0.0377048067748547	1	0.165610864758492	1.80646133422852	0.299169600009918
428	2	4	1	-1.77080392837524	-0.711315214633942	-1.43461942672729	2.0581328868866	0	NA	0	1	0.165610864758492	1.80646133422852	0.299169600009918
429	6	3	2	-1.27203643321991	-1.27110505104065	-1.46995902061462	2.16077947616577	1	0.189473688602448	0.189473688602448	1	0.165610864758492	1.80646133422852	0.299169600009918
430	1	4	5	0.224265888333321	-0.711315214633942	-0.279223948717117	0.0779660120606422	1	0.953107118606567	0.953107118606567	4	0.39443227648735	1.0097359418869	0.398272454738617
431	1	5	1	-1.77080392837524	-0.151525393128395	-1.11043095588684	1.23305690288544	0	NA	0	2	0.284629553556442	0.929175853729248	0.264470905065536
432	4	4	2	-1.27203643321991	-0.711315214633942	-1.14577066898346	1.31279039382935	0	NA	0	2	0.284629553556442	0.929175853729248	0.264470905065536
433	1	8	5	0.224265888333321	1.52784407138824	1.01753008365631	1.03536748886108	0	NA	0	9	0.619066774845123	0.761415719985962	0.471367180347443
434	3	4	2	-1.27203643321991	-0.711315214633942	-1.14577066898346	1.31279039382935	0	NA	0	2	0.284629553556442	0.929175853729248	0.264470905065536
435	4	7	6	0.723033368587494	0.968054234981537	0.982190430164337	0.964698016643524	0	NA	0	8	0.554789245128632	0.684308886528015	0.379647225141525
436	3	5	6	0.723033368587494	-0.151525393128395	0.333813458681107	0.111431427299976	1	0.229747742414474	0.229747742414474	7	0.517701864242554	0.705774545669556	0.365380793809891
437	2	7	2	-1.27203643321991	0.968054234981537	-0.173205122351646	0.0300000142306089	1	2.86385250091553	2.86385250091553	5	0.418397635221481	1.05612564086914	0.441880464553833
438	3	4	4	-0.27450156211853	-0.711315214633942	-0.56807279586792	0.322706699371338	0	NA	0	3	0.351604759693146	0.792785704135895	0.278747230768204
439	2	4	2	-1.27203643321991	-0.711315214633942	-1.14577066898346	1.31279039382935	0	NA	0	2	0.284629553556442	0.929175853729248	0.264470905065536
440	6	5	2	-1.27203643321991	-0.151525393128395	-0.821582078933716	0.674997091293335	0	NA	0	3	0.351604759693146	0.792785704135895	0.278747230768204
441	2	NA	5	0.224265888333321	NA	0.262594819068909	0.0689560398459435	0	NA	0	6	0.455052495002747	0.954996764659882	0.434573650360107
442	4	5	6	0.723033368587494	-0.151525393128395	0.333813458681107	0.111431427299976	0	NA	0	7	0.517701864242554	0.705774545669556	0.365380793809891
443	4	5	5	0.224265888333321	-0.151525393128395	0.0449645519256592	0.00202181097120047	0	NA	0	6	0.455052495002747	0.954996764659882	0.434573650360107
444	2	2	2	-1.27203643321991	-1.83089482784271	-1.79414749145508	3.21896529197693	0	NA	0	1	0.165610864758492	1.80646133422852	0.299169600009918
445	3	2	1	-1.77080392837524	-1.83089482784271	-2.08299660682678	4.33887481689453	0	NA	0	1	0.165610864758492	1.80646133422852	0.299169600009918
446	2	4	2	-1.27203643321991	-0.711315214633942	-1.14577066898346	1.31279039382935	0	NA	0	2	0.284629553556442	0.929175853729248	0.264470905065536
447	4	7	4	-0.27450156211853	0.968054234981537	0.404492646455765	0.163614302873611	1	0.188034191727638	0.188034191727638	7	0.517701864242554	0.705774545669556	0.365380793809891
448	5	2	3	-0.77326899766922	-1.83089482784271	-1.50529873371124	2.26592421531677	0	NA	0	1	0.165610864758492	1.80646133422852	0.299169600009918
449	6	5	2	-1.27203643321991	-0.151525393128395	-0.821582078933716	0.674997091293335	0	NA	0	3	0.351604759693146	0.792785704135895	0.278747230768204
450	1	5	2	-1.27203643321991	-0.151525393128395	-0.821582078933716	0.674997091293335	0	NA	0	3	0.351604759693146	0.792785704135895	0.278747230768204
451	2	4	3	-0.77326899766922	-0.711315214633942	-0.856921672821045	0.734314739704132	1	0.169629529118538	0.169629529118538	2	0.284629553556442	0.929175853729248	0.264470905065536
452	3	5	2	-1.27203643321991	-0.151525393128395	-0.821582078933716	0.674997091293335	0	NA	0	3	0.351604759693146	0.792785704135895	0.278747230768204
453	2	7	8	1.72056829929352	0.968054234981537	1.55988824367523	2.43325138092041	1	0.194703817367554	0.194703817367554	10	0.701357483863831	0.889411568641663	0.623795449733734
454	1	4	3	-0.77326899766922	-0.711315214633942	-0.856921672821045	0.734314739704132	1	0.0671907514333725	0.0671907514333725	2	0.284629553556442	0.929175853729248	0.264470905065536
455	4	5	4	-0.27450156211853	-0.151525393128395	-0.243884325027466	0.0594795644283295	0	NA	0	5	0.418397635221481	1.05612564086914	0.441880464553833
456	1	4	2	-1.27203643321991	-0.711315214633942	-1.14577066898346	1.31279039382935	0	NA	0	2	0.284629553556442	0.929175853729248	0.264470905065536
457	4	4	4	-0.27450156211853	-0.711315214633942	-0.56807279586792	0.322706699371338	0	NA	0	3	0.351604759693146	0.792785704135895	0.278747230768204
458	5	7	4	-0.27450156211853	0.968054234981537	0.404492646455765	0.163614302873611	1	0.564954221248627	0.564954221248627	7	0.517701864242554	0.705774545669556	0.365380793809891
459	1	5	4	-0.27450156211853	-0.151525393128395	-0.243884325027466	0.0594795644283295	1	0.959277451038361	0.959277451038361	5	0.418397635221481	1.05612564086914	0.441880464553833
460	2	2	2	-1.27203643321991	-1.83089482784271	-1.79414749145508	3.21896529197693	0	NA	0	1	0.165610864758492	1.80646133422852	0.299169600009918
461	2	4	6	0.723033368587494	-0.711315214633942	0.00962496735155582	9.26399952732027e-05	1	0.284399896860123	0.284399896860123	5	0.418397635221481	1.05612564086914	0.441880464553833
462	5	7	4	-0.27450156211853	0.968054234981537	0.404492646455765	0.163614302873611	1	0.0320316031575203	0.0320316031575203	7	0.517701864242554	0.705774545669556	0.365380793809891
463	2	7	8	1.72056829929352	0.968054234981537	1.55988824367523	2.43325138092041	0	NA	0	10	0.701357483863831	0.889411568641663	0.623795449733734
464	3	6	4	-0.27450156211853	0.408264428377151	0.0803041607141495	0.00644875830039382	1	0.0674449950456619	0.0674449950456619	6	0.455052495002747	0.954996764659882	0.434573650360107
465	3	5	1	-1.77080392837524	-0.151525393128395	-1.11043095588684	1.23305690288544	1	0.34021320939064	0.34021320939064	2	0.284629553556442	0.929175853729248	0.264470905065536
466	5	4	5	0.224265888333321	-0.711315214633942	-0.279223948717117	0.0779660120606422	0	NA	0	4	0.39443227648735	1.0097359418869	0.398272454738617
467	4	5	3	-0.77326899766922	-0.151525393128395	-0.532733201980591	0.283804655075073	0	NA	0	4	0.39443227648735	1.0097359418869	0.398272454738617
468	3	7	5	0.224265888333321	0.968054234981537	0.693341493606567	0.480722427368164	1	0.716601848602295	0.716601848602295	8	0.554789245128632	0.684308886528015	0.379647225141525
469	3	4	7	1.22180080413818	-0.711315214633942	0.298473834991455	0.0890866294503212	1	0.310440331697464	0.310440331697464	6	0.455052495002747	0.954996764659882	0.434573650360107
470	3	5	2	-1.27203643321991	-0.151525393128395	-0.821582078933716	0.674997091293335	1	0.826407074928284	0.826407074928284	3	0.351604759693146	0.792785704135895	0.278747230768204
471	4	5	4	-0.27450156211853	-0.151525393128395	-0.243884325027466	0.0594795644283295	1	0.0471634045243263	0.0471634045243263	5	0.418397635221481	1.05612564086914	0.441880464553833
472	3	3	5	0.224265888333321	-1.27110505104065	-0.603412389755249	0.364106506109238	1	0.0355113632977009	0.0355113632977009	3	0.351604759693146	0.792785704135895	0.278747230768204
473	2	4	7	1.22180080413818	-0.711315214633942	0.298473834991455	0.0890866294503212	1	0.10980149358511	0.10980149358511	6	0.455052495002747	0.954996764659882	0.434573650360107
474	2	7	2	-1.27203643321991	0.968054234981537	-0.173205122351646	0.0300000142306089	0	NA	0	5	0.418397635221481	1.05612564086914	0.441880464553833
475	2	5	5	0.224265888333321	-0.151525393128395	0.0449645519256592	0.00202181097120047	1	0.195388823747635	0.195388823747635	6	0.455052495002747	0.954996764659882	0.434573650360107
476	2	4	3	-0.77326899766922	-0.711315214633942	-0.856921672821045	0.734314739704132	0	NA	0	2	0.284629553556442	0.929175853729248	0.264470905065536
477	2	7	6	0.723033368587494	0.968054234981537	0.982190430164337	0.964698016643524	1	1.70942008495331	1.70942008495331	8	0.554789245128632	0.684308886528015	0.379647225141525
478	7	4	3	-0.77326899766922	-0.711315214633942	-0.856921672821045	0.734314739704132	0	NA	0	2	0.284629553556442	0.929175853729248	0.264470905065536
479	1	4	3	-0.77326899766922	-0.711315214633942	-0.856921672821045	0.734314739704132	1	0.0753624960780144	0.0753624960780144	2	0.284629553556442	0.929175853729248	0.264470905065536
480	1	3	2	-1.27203643321991	-1.27110505104065	-1.46995902061462	2.16077947616577	1	0.600569665431976	0.600569665431976	1	0.165610864758492	1.80646133422852	0.299169600009918
481	2	8	6	0.723033368587494	1.52784407138824	1.30637884140015	1.70662569999695	1	0.646059930324554	0.646059930324554	9	0.619066774845123	0.761415719985962	0.471367180347443
482	2	4	3	-0.77326899766922	-0.711315214633942	-0.856921672821045	0.734314739704132	1	0.320580333471298	0.320580333471298	2	0.284629553556442	0.929175853729248	0.264470905065536
483	2	7	6	0.723033368587494	0.968054234981537	0.982190430164337	0.964698016643524	1	4.3994083404541	4.3994083404541	8	0.554789245128632	0.684308886528015	0.379647225141525
484	5	4	1	-1.77080392837524	-0.711315214633942	-1.43461942672729	2.0581328868866	0	NA	0	1	0.165610864758492	1.80646133422852	0.299169600009918
485	2	1	2	-1.27203643321991	-2.39068460464478	-2.11833596229553	4.48734712600708	1	0.394610732793808	0.394610732793808	1	0.165610864758492	1.80646133422852	0.299169600009918
486	1	7	4	-0.27450156211853	0.968054234981537	0.404492646455765	0.163614302873611	1	1.47746860980988	1.47746860980988	7	0.517701864242554	0.705774545669556	0.365380793809891
487	4	3	2	-1.27203643321991	-1.27110505104065	-1.46995902061462	2.16077947616577	0	NA	0	1	0.165610864758492	1.80646133422852	0.299169600009918
488	2	5	3	-0.77326899766922	-0.151525393128395	-0.532733201980591	0.283804655075073	0	NA	0	4	0.39443227648735	1.0097359418869	0.398272454738617
489	1	6	5	0.224265888333321	0.408264428377151	0.369153052568436	0.136273980140686	0	NA	0	7	0.517701864242554	0.705774545669556	0.365380793809891
490	5	7	4	-0.27450156211853	0.968054234981537	0.404492646455765	0.163614302873611	1	0.0429984405636787	0.0429984405636787	7	0.517701864242554	0.705774545669556	0.365380793809891
491	2	7	6	0.723033368587494	0.968054234981537	0.982190430164337	0.964698016643524	1	0.0535479709506035	0.0535479709506035	8	0.554789245128632	0.684308886528015	0.379647225141525
492	5	3	3	-0.77326899766922	-1.27110505104065	-1.1811101436615	1.39502120018005	0	NA	0	2	0.284629553556442	0.929175853729248	0.264470905065536
493	3	5	7	1.22180080413818	-0.151525393128395	0.622662365436554	0.387708425521851	0	NA	0	7	0.517701864242554	0.705774545669556	0.365380793809891
494	1	2	3	-0.77326899766922	-1.83089482784271	-1.50529873371124	2.26592421531677	0	NA	0	1	0.165610864758492	1.80646133422852	0.299169600009918
495	2	4	5	0.224265888333321	-0.711315214633942	-0.279223948717117	0.0779660120606422	1	0.636285603046417	0.636285603046417	4	0.39443227648735	1.0097359418869	0.398272454738617
496	5	7	5	0.224265888333321	0.968054234981537	0.693341493606567	0.480722427368164	1	0.142951905727386	0.142951905727386	8	0.554789245128632	0.684308886528015	0.379647225141525
497	1	5	7	1.22180080413818	-0.151525393128395	0.622662365436554	0.387708425521851	0	NA	0	7	0.517701864242554	0.705774545669556	0.365380793809891
498	4	8	4	-0.27450156211853	1.52784407138824	0.728681147098541	0.530976235866547	0	NA	0	8	0.554789245128632	0.684308886528015	0.379647225141525
499	3	5	4	-0.27450156211853	-0.151525393128395	-0.243884325027466	0.0594795644283295	1	0.0532542131841183	0.0532542131841183	5	0.418397635221481	1.05612564086914	0.441880464553833
500	1	9	7	1.22180080413818	2.08763384819031	1.91941630840302	3.68415904045105	1	4.21369314193726	4.21369314193726	10	0.701357483863831	0.889411568641663	0.623795449733734
501	4	4	1	-1.77080392837524	-0.711315214633942	-1.43461942672729	2.0581328868866	0	NA	0	1	0.165610864758492	1.80646133422852	0.299169600009918
502	4	5	5	0.224265888333321	-0.151525393128395	0.0449645519256592	0.00202181097120047	1	0.299318760633469	0.299318760633469	6	0.455052495002747	0.954996764659882	0.434573650360107
503	2	5	8	1.72056829929352	-0.151525393128395	0.911511242389679	0.830852746963501	0	NA	0	8	0.554789245128632	0.684308886528015	0.379647225141525
504	2	4	3	-0.77326899766922	-0.711315214633942	-0.856921672821045	0.734314739704132	0	NA	0	2	0.284629553556442	0.929175853729248	0.264470905065536
505	3	8	6	0.723033368587494	1.52784407138824	1.30637884140015	1.70662569999695	1	0.0242600683122873	0.0242600683122873	9	0.619066774845123	0.761415719985962	0.471367180347443
506	1	4	2	-1.27203643321991	-0.711315214633942	-1.14577066898346	1.31279039382935	1	3.5	3.5	2	0.284629553556442	0.929175853729248	0.264470905065536
507	4	5	6	0.723033368587494	-0.151525393128395	0.333813458681107	0.111431427299976	1	0.283172756433487	0.283172756433487	7	0.517701864242554	0.705774545669556	0.365380793809891
508	3	4	2	-1.27203643321991	-0.711315214633942	-1.14577066898346	1.31279039382935	1	1.60128724575043	1.60128724575043	2	0.284629553556442	0.929175853729248	0.264470905065536
509	2	5	8	1.72056829929352	-0.151525393128395	0.911511242389679	0.830852746963501	1	13.4199161529541	13.4199161529541	8	0.554789245128632	0.684308886528015	0.379647225141525
510	5	7	4	-0.27450156211853	0.968054234981537	0.404492646455765	0.163614302873611	1	0.477804929018021	0.477804929018021	7	0.517701864242554	0.705774545669556	0.365380793809891
511	3	9	6	0.723033368587494	2.08763384819031	1.63056743144989	2.65875005722046	1	0.136553466320038	0.136553466320038	10	0.701357483863831	0.889411568641663	0.623795449733734
512	2	3	5	0.224265888333321	-1.27110505104065	-0.603412389755249	0.364106506109238	0	NA	0	3	0.351604759693146	0.792785704135895	0.278747230768204
513	2	4	5	0.224265888333321	-0.711315214633942	-0.279223948717117	0.0779660120606422	1	0.0537576600909233	0.0537576600909233	4	0.39443227648735	1.0097359418869	0.398272454738617
514	1	4	2	-1.27203643321991	-0.711315214633942	-1.14577066898346	1.31279039382935	0	NA	0	2	0.284629553556442	0.929175853729248	0.264470905065536
515	1	5	1	-1.77080392837524	-0.151525393128395	-1.11043095588684	1.23305690288544	0	NA	0	2	0.284629553556442	0.929175853729248	0.264470905065536
516	5	4	2	-1.27203643321991	-0.711315214633942	-1.14577066898346	1.31279039382935	0	NA	0	2	0.284629553556442	0.929175853729248	0.264470905065536
517	2	6	6	0.723033368587494	0.408264428377151	0.658001959323883	0.432966589927673	0	NA	0	8	0.554789245128632	0.684308886528015	0.379647225141525
518	2	4	5	0.224265888333321	-0.711315214633942	-0.279223948717117	0.0779660120606422	1	0.0163727756589651	0.0163727756589651	4	0.39443227648735	1.0097359418869	0.398272454738617
519	1	5	1	-1.77080392837524	-0.151525393128395	-1.11043095588684	1.23305690288544	0	NA	0	2	0.284629553556442	0.929175853729248	0.264470905065536
520	1	5	4	-0.27450156211853	-0.151525393128395	-0.243884325027466	0.0594795644283295	0	NA	0	5	0.418397635221481	1.05612564086914	0.441880464553833
521	2	6	1	-1.77080392837524	0.408264428377151	-0.786242544651031	0.618177354335785	0	NA	0	3	0.351604759693146	0.792785704135895	0.278747230768204
522	4	4	5	0.224265888333321	-0.711315214633942	-0.279223948717117	0.0779660120606422	0	NA	0	4	0.39443227648735	1.0097359418869	0.398272454738617
523	2	5	4	-0.27450156211853	-0.151525393128395	-0.243884325027466	0.0594795644283295	0	NA	0	5	0.418397635221481	1.05612564086914	0.441880464553833
524	4	3	1	-1.77080392837524	-1.27110505104065	-1.75880801677704	3.09340572357178	1	3.39270114898682	3.39270114898682	1	0.165610864758492	1.80646133422852	0.299169600009918
525	3	6	7	1.22180080413818	0.408264428377151	0.946850836277008	0.896526515483856	1	0.596747696399689	0.596747696399689	8	0.554789245128632	0.684308886528015	0.379647225141525
526	4	4	5	0.224265888333321	-0.711315214633942	-0.279223948717117	0.0779660120606422	1	0.380013316869736	0.380013316869736	4	0.39443227648735	1.0097359418869	0.398272454738617
527	2	4	6	0.723033368587494	-0.711315214633942	0.00962496735155582	9.26399952732027e-05	1	0.164473682641983	0.164473682641983	5	0.418397635221481	1.05612564086914	0.441880464553833
528	4	7	5	0.224265888333321	0.968054234981537	0.693341493606567	0.480722427368164	1	0.0188802741467953	0.0188802741467953	8	0.554789245128632	0.684308886528015	0.379647225141525
529	1	4	4	-0.27450156211853	-0.711315214633942	-0.56807279586792	0.322706699371338	1	0.462558448314667	0.462558448314667	3	0.351604759693146	0.792785704135895	0.278747230768204
530	2	4	3	-0.77326899766922	-0.711315214633942	-0.856921672821045	0.734314739704132	0	NA	0	2	0.284629553556442	0.929175853729248	0.264470905065536
531	1	2	2	-1.27203643321991	-1.83089482784271	-1.79414749145508	3.21896529197693	0	NA	0	1	0.165610864758492	1.80646133422852	0.299169600009918
532	3	4	5	0.224265888333321	-0.711315214633942	-0.279223948717117	0.0779660120606422	1	0.154257193207741	0.154257193207741	4	0.39443227648735	1.0097359418869	0.398272454738617
533	2	5	7	1.22180080413818	-0.151525393128395	0.622662365436554	0.387708425521851	1	0.360606253147125	0.360606253147125	7	0.517701864242554	0.705774545669556	0.365380793809891
534	2	7	5	0.224265888333321	0.968054234981537	0.693341493606567	0.480722427368164	1	1.42593228816986	1.42593228816986	8	0.554789245128632	0.684308886528015	0.379647225141525
535	1	8	3	-0.77326899766922	1.52784407138824	0.439832270145416	0.193452432751656	1	0.530292987823486	0.530292987823486	7	0.517701864242554	0.705774545669556	0.365380793809891
536	2	8	5	0.224265888333321	1.52784407138824	1.01753008365631	1.03536748886108	1	1.05660676956177	1.05660676956177	9	0.619066774845123	0.761415719985962	0.471367180347443
537	4	7	5	0.224265888333321	0.968054234981537	0.693341493606567	0.480722427368164	0	NA	0	8	0.554789245128632	0.684308886528015	0.379647225141525
538	1	4	3	-0.77326899766922	-0.711315214633942	-0.856921672821045	0.734314739704132	1	1.7264199256897	1.7264199256897	2	0.284629553556442	0.929175853729248	0.264470905065536
539	2	6	5	0.224265888333321	0.408264428377151	0.369153052568436	0.136273980140686	1	0.0758495181798935	0.0758495181798935	7	0.517701864242554	0.705774545669556	0.365380793809891
540	2	5	5	0.224265888333321	-0.151525393128395	0.0449645519256592	0.00202181097120047	0	NA	0	6	0.455052495002747	0.954996764659882	0.434573650360107
541	1	4	5	0.224265888333321	-0.711315214633942	-0.279223948717117	0.0779660120606422	1	0.116982780396938	0.116982780396938	4	0.39443227648735	1.0097359418869	0.398272454738617
542	2	4	6	0.723033368587494	-0.711315214633942	0.00962496735155582	9.26399952732027e-05	1	0.412252992391586	0.412252992391586	5	0.418397635221481	1.05612564086914	0.441880464553833
543	2	5	7	1.22180080413818	-0.151525393128395	0.622662365436554	0.387708425521851	1	0.356209933757782	0.356209933757782	7	0.517701864242554	0.705774545669556	0.365380793809891
544	3	7	7	1.22180080413818	0.968054234981537	1.27103936672211	1.61554110050201	1	0.501002013683319	0.501002013683319	9	0.619066774845123	0.761415719985962	0.471367180347443
545	5	4	1	-1.77080392837524	-0.711315214633942	-1.43461942672729	2.0581328868866	0	NA	0	1	0.165610864758492	1.80646133422852	0.299169600009918
546	2	5	5	0.224265888333321	-0.151525393128395	0.0449645519256592	0.00202181097120047	1	0.189311474561691	0.189311474561691	6	0.455052495002747	0.954996764659882	0.434573650360107
547	2	5	2	-1.27203643321991	-0.151525393128395	-0.821582078933716	0.674997091293335	1	0.0426012314856052	0.0426012314856052	3	0.351604759693146	0.792785704135895	0.278747230768204
548	2	4	5	0.224265888333321	-0.711315214633942	-0.279223948717117	0.0779660120606422	1	0.0871665477752686	0.0871665477752686	4	0.39443227648735	1.0097359418869	0.398272454738617
549	1	5	1	-1.77080392837524	-0.151525393128395	-1.11043095588684	1.23305690288544	0	NA	0	2	0.284629553556442	0.929175853729248	0.264470905065536
550	4	4	3	-0.77326899766922	-0.711315214633942	-0.856921672821045	0.734314739704132	1	0.0394258014857769	0.0394258014857769	2	0.284629553556442	0.929175853729248	0.264470905065536
551	1	4	5	0.224265888333321	-0.711315214633942	-0.279223948717117	0.0779660120606422	1	0.232673570513725	0.232673570513725	4	0.39443227648735	1.0097359418869	0.398272454738617
552	2	5	3	-0.77326899766922	-0.151525393128395	-0.532733201980591	0.283804655075073	1	0.409768879413605	0.409768879413605	4	0.39443227648735	1.0097359418869	0.398272454738617
553	3	4	4	-0.27450156211853	-0.711315214633942	-0.56807279586792	0.322706699371338	0	NA	0	3	0.351604759693146	0.792785704135895	0.278747230768204
554	2	6	2	-1.27203643321991	0.408264428377151	-0.497393608093262	0.247400403022766	0	NA	0	4	0.39443227648735	1.0097359418869	0.398272454738617
555	1	2	2	-1.27203643321991	-1.83089482784271	-1.79414749145508	3.21896529197693	0	NA	0	1	0.165610864758492	1.80646133422852	0.299169600009918
556	1	3	2	-1.27203643321991	-1.27110505104065	-1.46995902061462	2.16077947616577	0	NA	0	1	0.165610864758492	1.80646133422852	0.299169600009918
557	3	7	3	-0.77326899766922	0.968054234981537	0.115643762052059	0.0133734792470932	0	NA	0	6	0.455052495002747	0.954996764659882	0.434573650360107
558	1	4	2	-1.27203643321991	-0.711315214633942	-1.14577066898346	1.31279039382935	0	NA	0	2	0.284629553556442	0.929175853729248	0.264470905065536
559	1	7	5	0.224265888333321	0.968054234981537	0.693341493606567	0.480722427368164	1	0.108803667128086	0.108803667128086	8	0.554789245128632	0.684308886528015	0.379647225141525
560	4	9	7	1.22180080413818	2.08763384819031	1.91941630840302	3.68415904045105	1	0.127713143825531	0.127713143825531	10	0.701357483863831	0.889411568641663	0.623795449733734
561	2	5	6	0.723033368587494	-0.151525393128395	0.333813458681107	0.111431427299976	0	NA	0	7	0.517701864242554	0.705774545669556	0.365380793809891
562	8	4	4	-0.27450156211853	-0.711315214633942	-0.56807279586792	0.322706699371338	0	NA	0	3	0.351604759693146	0.792785704135895	0.278747230768204
563	6	6	2	-1.27203643321991	0.408264428377151	-0.497393608093262	0.247400403022766	0	NA	0	4	0.39443227648735	1.0097359418869	0.398272454738617
564	2	2	5	0.224265888333321	-1.83089482784271	-0.927600860595703	0.860443353652954	0	NA	0	2	0.284629553556442	0.929175853729248	0.264470905065536
565	2	5	8	1.72056829929352	-0.151525393128395	0.911511242389679	0.830852746963501	1	0.107719719409943	0.107719719409943	8	0.554789245128632	0.684308886528015	0.379647225141525
566	1	4	3	-0.77326899766922	-0.711315214633942	-0.856921672821045	0.734314739704132	0	NA	0	2	0.284629553556442	0.929175853729248	0.264470905065536
567	5	7	4	-0.27450156211853	0.968054234981537	0.404492646455765	0.163614302873611	0	NA	0	7	0.517701864242554	0.705774545669556	0.365380793809891
568	6	4	5	0.224265888333321	-0.711315214633942	-0.279223948717117	0.0779660120606422	1	0.872131705284119	0.872131705284119	4	0.39443227648735	1.0097359418869	0.398272454738617
569	2	4	3	-0.77326899766922	-0.711315214633942	-0.856921672821045	0.734314739704132	0	NA	0	2	0.284629553556442	0.929175853729248	0.264470905065536
570	3	7	5	0.224265888333321	0.968054234981537	0.693341493606567	0.480722427368164	1	0.451100677251816	0.451100677251816	8	0.554789245128632	0.684308886528015	0.379647225141525
571	2	3	3	-0.77326899766922	-1.27110505104065	-1.1811101436615	1.39502120018005	0	NA	0	2	0.284629553556442	0.929175853729248	0.264470905065536
572	3	4	2	-1.27203643321991	-0.711315214633942	-1.14577066898346	1.31279039382935	1	0.0742704793810844	0.0742704793810844	2	0.284629553556442	0.929175853729248	0.264470905065536
573	2	4	5	0.224265888333321	-0.711315214633942	-0.279223948717117	0.0779660120606422	1	10.2047233581543	10.2047233581543	4	0.39443227648735	1.0097359418869	0.398272454738617
574	5	3	2	-1.27203643321991	-1.27110505104065	-1.46995902061462	2.16077947616577	1	0.0583981163799763	0.0583981163799763	1	0.165610864758492	1.80646133422852	0.299169600009918
575	5	3	1	-1.77080392837524	-1.27110505104065	-1.75880801677704	3.09340572357178	0	NA	0	1	0.165610864758492	1.80646133422852	0.299169600009918
576	6	7	4	-0.27450156211853	0.968054234981537	0.404492646455765	0.163614302873611	0	NA	0	7	0.517701864242554	0.705774545669556	0.365380793809891
577	3	9	6	0.723033368587494	2.08763384819031	1.63056743144989	2.65875005722046	1	0.238686263561249	0.238686263561249	10	0.701357483863831	0.889411568641663	0.623795449733734
578	3	4	3	-0.77326899766922	-0.711315214633942	-0.856921672821045	0.734314739704132	0	NA	0	2	0.284629553556442	0.929175853729248	0.264470905065536
579	2	4	5	0.224265888333321	-0.711315214633942	-0.279223948717117	0.0779660120606422	0	NA	0	4	0.39443227648735	1.0097359418869	0.398272454738617
580	3	8	5	0.224265888333321	1.52784407138824	1.01753008365631	1.03536748886108	1	1.14185917377472	1.14185917377472	9	0.619066774845123	0.761415719985962	0.471367180347443
581	1	4	5	0.224265888333321	-0.711315214633942	-0.279223948717117	0.0779660120606422	0	NA	0	4	0.39443227648735	1.0097359418869	0.398272454738617
582	1	4	1	-1.77080392837524	-0.711315214633942	-1.43461942672729	2.0581328868866	0	NA	0	1	0.165610864758492	1.80646133422852	0.299169600009918
583	1	4	5	0.224265888333321	-0.711315214633942	-0.279223948717117	0.0779660120606422	0	NA	0	4	0.39443227648735	1.0097359418869	0.398272454738617
584	2	7	6	0.723033368587494	0.968054234981537	0.982190430164337	0.964698016643524	1	2.68615436553955	2.68615436553955	8	0.554789245128632	0.684308886528015	0.379647225141525
585	2	5	7	1.22180080413818	-0.151525393128395	0.622662365436554	0.387708425521851	1	0.0537837259471416	0.0537837259471416	7	0.517701864242554	0.705774545669556	0.365380793809891
586	1	5	4	-0.27450156211853	-0.151525393128395	-0.243884325027466	0.0594795644283295	1	4.35824775695801	4.35824775695801	5	0.418397635221481	1.05612564086914	0.441880464553833
587	2	4	3	-0.77326899766922	-0.711315214633942	-0.856921672821045	0.734314739704132	0	NA	0	2	0.284629553556442	0.929175853729248	0.264470905065536
588	2	4	1	-1.77080392837524	-0.711315214633942	-1.43461942672729	2.0581328868866	0	NA	0	1	0.165610864758492	1.80646133422852	0.299169600009918
589	2	NA	6	0.723033368587494	NA	0.840292632579803	0.706091701984406	1	0.290515840053558	0.290515840053558	8	0.554789245128632	0.684308886528015	0.379647225141525
590	4	4	1	-1.77080392837524	-0.711315214633942	-1.43461942672729	2.0581328868866	0	NA	0	1	0.165610864758492	1.80646133422852	0.299169600009918
591	3	8	6	0.723033368587494	1.52784407138824	1.30637884140015	1.70662569999695	1	0.0461009666323662	0.0461009666323662	9	0.619066774845123	0.761415719985962	0.471367180347443
592	2	9	8	1.72056829929352	2.08763384819031	2.20826530456543	4.87643575668335	1	0.1245032325387	0.1245032325387	10	0.701357483863831	0.889411568641663	0.623795449733734
593	2	7	3	-0.77326899766922	0.968054234981537	0.115643762052059	0.0133734792470932	1	0.454996317625046	0.454996317625046	6	0.455052495002747	0.954996764659882	0.434573650360107
594	3	4	5	0.224265888333321	-0.711315214633942	-0.279223948717117	0.0779660120606422	0	NA	0	4	0.39443227648735	1.0097359418869	0.398272454738617
595	2	5	6	0.723033368587494	-0.151525393128395	0.333813458681107	0.111431427299976	1	1.84015190601349	1.84015190601349	7	0.517701864242554	0.705774545669556	0.365380793809891
596	5	6	5	0.224265888333321	0.408264428377151	0.369153052568436	0.136273980140686	1	0.024852953851223	0.024852953851223	7	0.517701864242554	0.705774545669556	0.365380793809891
597	2	2	1	-1.77080392837524	-1.83089482784271	-2.08299660682678	4.33887481689453	0	NA	0	1	0.165610864758492	1.80646133422852	0.299169600009918
598	3	2	2	-1.27203643321991	-1.83089482784271	-1.79414749145508	3.21896529197693	0	NA	0	1	0.165610864758492	1.80646133422852	0.299169600009918
599	1	3	2	-1.27203643321991	-1.27110505104065	-1.46995902061462	2.16077947616577	1	0.109433136880398	0.109433136880398	1	0.165610864758492	1.80646133422852	0.299169600009918
600	1	5	5	0.224265888333321	-0.151525393128395	0.0449645519256592	0.00202181097120047	0	NA	0	6	0.455052495002747	0.954996764659882	0.434573650360107
601	3	4	1	-1.77080392837524	-0.711315214633942	-1.43461942672729	2.0581328868866	0	NA	0	1	0.165610864758492	1.80646133422852	0.299169600009918
602	2	8	7	1.22180080413818	1.52784407138824	1.59522771835327	2.54475140571594	1	0.0086061479523778	0.0086061479523778	10	0.701357483863831	0.889411568641663	0.623795449733734
603	3	4	4	-0.27450156211853	-0.711315214633942	-0.56807279586792	0.322706699371338	1	0.242968276143074	0.242968276143074	3	0.351604759693146	0.792785704135895	0.278747230768204
604	1	8	6	0.723033368587494	1.52784407138824	1.30637884140015	1.70662569999695	0	NA	0	9	0.619066774845123	0.761415719985962	0.471367180347443
605	1	7	2	-1.27203643321991	0.968054234981537	-0.173205122351646	0.0300000142306089	0	NA	0	5	0.418397635221481	1.05612564086914	0.441880464553833
606	2	6	2	-1.27203643321991	0.408264428377151	-0.497393608093262	0.247400403022766	0	NA	0	4	0.39443227648735	1.0097359418869	0.398272454738617
607	2	4	2	-1.27203643321991	-0.711315214633942	-1.14577066898346	1.31279039382935	0	NA	0	2	0.284629553556442	0.929175853729248	0.264470905065536
608	3	4	7	1.22180080413818	-0.711315214633942	0.298473834991455	0.0890866294503212	0	NA	0	6	0.455052495002747	0.954996764659882	0.434573650360107
609	7	3	1	-1.77080392837524	-1.27110505104065	-1.75880801677704	3.09340572357178	0	NA	0	1	0.165610864758492	1.80646133422852	0.299169600009918
610	4	5	5	0.224265888333321	-0.151525393128395	0.0449645519256592	0.00202181097120047	0	NA	0	6	0.455052495002747	0.954996764659882	0.434573650360107
611	2	4	5	0.224265888333321	-0.711315214633942	-0.279223948717117	0.0779660120606422	0	NA	0	4	0.39443227648735	1.0097359418869	0.398272454738617
612	3	7	5	0.224265888333321	0.968054234981537	0.693341493606567	0.480722427368164	0	NA	0	8	0.554789245128632	0.684308886528015	0.379647225141525
613	3	4	1	-1.77080392837524	-0.711315214633942	-1.43461942672729	2.0581328868866	1	0.0196863319724798	0.0196863319724798	1	0.165610864758492	1.80646133422852	0.299169600009918
614	2	4	4	-0.27450156211853	-0.711315214633942	-0.56807279586792	0.322706699371338	0	NA	0	3	0.351604759693146	0.792785704135895	0.278747230768204
615	4	4	3	-0.77326899766922	-0.711315214633942	-0.856921672821045	0.734314739704132	0	NA	0	2	0.284629553556442	0.929175853729248	0.264470905065536
616	2	5	6	0.723033368587494	-0.151525393128395	0.333813458681107	0.111431427299976	0	NA	0	7	0.517701864242554	0.705774545669556	0.365380793809891
617	2	2	3	-0.77326899766922	-1.83089482784271	-1.50529873371124	2.26592421531677	0	NA	0	1	0.165610864758492	1.80646133422852	0.299169600009918
618	2	5	5	0.224265888333321	-0.151525393128395	0.0449645519256592	0.00202181097120047	1	0.56428861618042	0.56428861618042	6	0.455052495002747	0.954996764659882	0.434573650360107
619	3	5	3	-0.77326899766922	-0.151525393128395	-0.532733201980591	0.283804655075073	1	0.276596367359161	0.276596367359161	4	0.39443227648735	1.0097359418869	0.398272454738617
620	4	3	1	-1.77080392837524	-1.27110505104065	-1.75880801677704	3.09340572357178	1	0.0651041641831398	0.0651041641831398	1	0.165610864758492	1.80646133422852	0.299169600009918
621	6	6	4	-0.27450156211853	0.408264428377151	0.0803041607141495	0.00644875830039382	0	NA	0	6	0.455052495002747	0.954996764659882	0.434573650360107
622	3	4	1	-1.77080392837524	-0.711315214633942	-1.43461942672729	2.0581328868866	0	NA	0	1	0.165610864758492	1.80646133422852	0.299169600009918
623	4	7	2	-1.27203643321991	0.968054234981537	-0.173205122351646	0.0300000142306089	0	NA	0	5	0.418397635221481	1.05612564086914	0.441880464553833
624	2	8	7	1.22180080413818	1.52784407138824	1.59522771835327	2.54475140571594	1	0.313572198152542	0.313572198152542	10	0.701357483863831	0.889411568641663	0.623795449733734
625	1	2	3	-0.77326899766922	-1.83089482784271	-1.50529873371124	2.26592421531677	0	NA	0	1	0.165610864758492	1.80646133422852	0.299169600009918
626	1	5	3	-0.77326899766922	-0.151525393128395	-0.532733201980591	0.283804655075073	0	NA	0	4	0.39443227648735	1.0097359418869	0.398272454738617
627	1	2	4	-0.27450156211853	-1.83089482784271	-1.21644973754883	1.47974991798401	0	NA	0	2	0.284629553556442	0.929175853729248	0.264470905065536
628	2	7	7	1.22180080413818	0.968054234981537	1.27103936672211	1.61554110050201	1	0.133080661296844	0.133080661296844	9	0.619066774845123	0.761415719985962	0.471367180347443
629	4	7	3	-0.77326899766922	0.968054234981537	0.115643762052059	0.0133734792470932	0	NA	0	6	0.455052495002747	0.954996764659882	0.434573650360107
630	2	4	5	0.224265888333321	-0.711315214633942	-0.279223948717117	0.0779660120606422	1	0.387596905231476	0.387596905231476	4	0.39443227648735	1.0097359418869	0.398272454738617
631	4	5	6	0.723033368587494	-0.151525393128395	0.333813458681107	0.111431427299976	1	0.0789889395236969	0.0789889395236969	7	0.517701864242554	0.705774545669556	0.365380793809891
632	6	6	4	-0.27450156211853	0.408264428377151	0.0803041607141495	0.00644875830039382	0	NA	0	6	0.455052495002747	0.954996764659882	0.434573650360107
633	2	2	1	-1.77080392837524	-1.83089482784271	-2.08299660682678	4.33887481689453	0	NA	0	1	0.165610864758492	1.80646133422852	0.299169600009918
634	4	3	1	-1.77080392837524	-1.27110505104065	-1.75880801677704	3.09340572357178	0	NA	0	1	0.165610864758492	1.80646133422852	0.299169600009918
635	1	4	3	-0.77326899766922	-0.711315214633942	-0.856921672821045	0.734314739704132	0	NA	0	2	0.284629553556442	0.929175853729248	0.264470905065536
636	5	9	7	1.22180080413818	2.08763384819031	1.91941630840302	3.68415904045105	1	0.355585217475891	0.355585217475891	10	0.701357483863831	0.889411568641663	0.623795449733734
637	3	6	7	1.22180080413818	0.408264428377151	0.946850836277008	0.896526515483856	0	NA	0	8	0.554789245128632	0.684308886528015	0.379647225141525
638	1	5	1	-1.77080392837524	-0.151525393128395	-1.11043095588684	1.23305690288544	0	NA	0	2	0.284629553556442	0.929175853729248	0.264470905065536
639	2	4	6	0.723033368587494	-0.711315214633942	0.00962496735155582	9.26399952732027e-05	1	0.335362076759338	0.335362076759338	5	0.418397635221481	1.05612564086914	0.441880464553833
640	4	9	5	0.224265888333321	2.08763384819031	1.34171843528748	1.80020833015442	0	NA	0	10	0.701357483863831	0.889411568641663	0.623795449733734
641	3	5	2	-1.27203643321991	-0.151525393128395	-0.821582078933716	0.674997091293335	0	NA	0	3	0.351604759693146	0.792785704135895	0.278747230768204
642	3	5	5	0.224265888333321	-0.151525393128395	0.0449645519256592	0.00202181097120047	0	NA	0	6	0.455052495002747	0.954996764659882	0.434573650360107
643	3	4	2	-1.27203643321991	-0.711315214633942	-1.14577066898346	1.31279039382935	1	0.337313264608383	0.337313264608383	2	0.284629553556442	0.929175853729248	0.264470905065536
644	2	4	4	-0.27450156211853	-0.711315214633942	-0.56807279586792	0.322706699371338	1	0.181615650653839	0.181615650653839	3	0.351604759693146	0.792785704135895	0.278747230768204
645	1	3	1	-1.77080392837524	-1.27110505104065	-1.75880801677704	3.09340572357178	1	0.279173642396927	0.279173642396927	1	0.165610864758492	1.80646133422852	0.299169600009918
646	5	7	3	-0.77326899766922	0.968054234981537	0.115643762052059	0.0133734792470932	1	0.0534020662307739	0.0534020662307739	6	0.455052495002747	0.954996764659882	0.434573650360107
647	4	5	2	-1.27203643321991	-0.151525393128395	-0.821582078933716	0.674997091293335	0	NA	0	3	0.351604759693146	0.792785704135895	0.278747230768204
648	1	6	4	-0.27450156211853	0.408264428377151	0.0803041607141495	0.00644875830039382	0	NA	0	6	0.455052495002747	0.954996764659882	0.434573650360107
649	3	4	6	0.723033368587494	-0.711315214633942	0.00962496735155582	9.26399952732027e-05	0	NA	0	5	0.418397635221481	1.05612564086914	0.441880464553833
650	2	6	4	-0.27450156211853	0.408264428377151	0.0803041607141495	0.00644875830039382	1	0.0857927277684212	0.0857927277684212	6	0.455052495002747	0.954996764659882	0.434573650360107
651	2	9	7	1.22180080413818	2.08763384819031	1.91941630840302	3.68415904045105	1	5.81689453125	5.81689453125	10	0.701357483863831	0.889411568641663	0.623795449733734
652	2	5	4	-0.27450156211853	-0.151525393128395	-0.243884325027466	0.0594795644283295	1	0.46849912405014	0.46849912405014	5	0.418397635221481	1.05612564086914	0.441880464553833
653	2	7	6	0.723033368587494	0.968054234981537	0.982190430164337	0.964698016643524	0	NA	0	8	0.554789245128632	0.684308886528015	0.379647225141525
654	2	2	1	-1.77080392837524	-1.83089482784271	-2.08299660682678	4.33887481689453	0	NA	0	1	0.165610864758492	1.80646133422852	0.299169600009918
655	1	NA	3	-0.77326899766922	NA	-0.892800688743591	0.797093093395233	0	NA	0	2	0.284629553556442	0.929175853729248	0.264470905065536
656	4	6	6	0.723033368587494	0.408264428377151	0.658001959323883	0.432966589927673	1	0.0642601251602173	0.0642601251602173	8	0.554789245128632	0.684308886528015	0.379647225141525
657	2	3	5	0.224265888333321	-1.27110505104065	-0.603412389755249	0.364106506109238	0	NA	0	3	0.351604759693146	0.792785704135895	0.278747230768204
658	6	4	5	0.224265888333321	-0.711315214633942	-0.279223948717117	0.0779660120606422	0	NA	0	4	0.39443227648735	1.0097359418869	0.398272454738617
659	3	6	5	0.224265888333321	0.408264428377151	0.369153052568436	0.136273980140686	0	NA	0	7	0.517701864242554	0.705774545669556	0.365380793809891
660	5	5	4	-0.27450156211853	-0.151525393128395	-0.243884325027466	0.0594795644283295	0	NA	0	5	0.418397635221481	1.05612564086914	0.441880464553833
661	4	7	6	0.723033368587494	0.968054234981537	0.982190430164337	0.964698016643524	1	0.530668199062347	0.530668199062347	8	0.554789245128632	0.684308886528015	0.379647225141525
662	2	4	4	-0.27450156211853	-0.711315214633942	-0.56807279586792	0.322706699371338	0	NA	0	3	0.351604759693146	0.792785704135895	0.278747230768204
663	2	6	2	-1.27203643321991	0.408264428377151	-0.497393608093262	0.247400403022766	0	NA	0	4	0.39443227648735	1.0097359418869	0.398272454738617
664	3	6	3	-0.77326899766922	0.408264428377151	-0.208544716238976	0.0434908978641033	0	NA	0	5	0.418397635221481	1.05612564086914	0.441880464553833
665	2	6	5	0.224265888333321	0.408264428377151	0.369153052568436	0.136273980140686	0	NA	0	7	0.517701864242554	0.705774545669556	0.365380793809891
666	1	7	5	0.224265888333321	0.968054234981537	0.693341493606567	0.480722427368164	0	NA	0	8	0.554789245128632	0.684308886528015	0.379647225141525
667	3	4	5	0.224265888333321	-0.711315214633942	-0.279223948717117	0.0779660120606422	1	0.0157795902341604	0.0157795902341604	4	0.39443227648735	1.0097359418869	0.398272454738617
668	4	6	5	0.224265888333321	0.408264428377151	0.369153052568436	0.136273980140686	1	0.604698121547699	0.604698121547699	7	0.517701864242554	0.705774545669556	0.365380793809891
669	2	5	3	-0.77326899766922	-0.151525393128395	-0.532733201980591	0.283804655075073	1	0.128525257110596	0.128525257110596	4	0.39443227648735	1.0097359418869	0.398272454738617
670	2	7	4	-0.27450156211853	0.968054234981537	0.404492646455765	0.163614302873611	0	NA	0	7	0.517701864242554	0.705774545669556	0.365380793809891
671	2	6	5	0.224265888333321	0.408264428377151	0.369153052568436	0.136273980140686	1	4.25472259521484	4.25472259521484	7	0.517701864242554	0.705774545669556	0.365380793809891
672	4	6	4	-0.27450156211853	0.408264428377151	0.0803041607141495	0.00644875830039382	1	0.23873870074749	0.23873870074749	6	0.455052495002747	0.954996764659882	0.434573650360107
673	2	4	2	-1.27203643321991	-0.711315214633942	-1.14577066898346	1.31279039382935	0	NA	0	2	0.284629553556442	0.929175853729248	0.264470905065536
674	2	4	6	0.723033368587494	-0.711315214633942	0.00962496735155582	9.26399952732027e-05	1	0.823742926120758	0.823742926120758	5	0.418397635221481	1.05612564086914	0.441880464553833
675	1	7	4	-0.27450156211853	0.968054234981537	0.404492646455765	0.163614302873611	0	NA	0	7	0.517701864242554	0.705774545669556	0.365380793809891
676	1	3	8	1.72056829929352	-1.27110505104065	0.263134270906448	0.0692396461963654	0	NA	0	6	0.455052495002747	0.954996764659882	0.434573650360107
677	1	7	6	0.723033368587494	0.968054234981537	0.982190430164337	0.964698016643524	1	0.0549450553953648	0.0549450553953648	8	0.554789245128632	0.684308886528015	0.379647225141525
678	4	2	4	-0.27450156211853	-1.83089482784271	-1.21644973754883	1.47974991798401	1	0.00360268191434443	0.00360268191434443	2	0.284629553556442	0.929175853729248	0.264470905065536
679	4	7	2	-1.27203643321991	0.968054234981537	-0.173205122351646	0.0300000142306089	0	NA	0	5	0.418397635221481	1.05612564086914	0.441880464553833
680	4	7	4	-0.27450156211853	0.968054234981537	0.404492646455765	0.163614302873611	0	NA	0	7	0.517701864242554	0.705774545669556	0.365380793809891
681	1	7	4	-0.27450156211853	0.968054234981537	0.404492646455765	0.163614302873611	1	0.298755198717117	0.298755198717117	7	0.517701864242554	0.705774545669556	0.365380793809891
682	1	8	2	-1.27203643321991	1.52784407138824	0.15098337829113	0.0227959807962179	1	3.54818177223206	3.54818177223206	6	0.455052495002747	0.954996764659882	0.434573650360107
683	2	5	2	-1.27203643321991	-0.151525393128395	-0.821582078933716	0.674997091293335	1	6.71084880828857	6.71084880828857	3	0.351604759693146	0.792785704135895	0.278747230768204
684	3	5	6	0.723033368587494	-0.151525393128395	0.333813458681107	0.111431427299976	1	0.134750068187714	0.134750068187714	7	0.517701864242554	0.705774545669556	0.365380793809891
685	1	9	5	0.224265888333321	2.08763384819031	1.34171843528748	1.80020833015442	1	2.45868039131165	2.45868039131165	10	0.701357483863831	0.889411568641663	0.623795449733734
686	2	4	5	0.224265888333321	-0.711315214633942	-0.279223948717117	0.0779660120606422	0	NA	0	4	0.39443227648735	1.0097359418869	0.398272454738617
687	4	2	1	-1.77080392837524	-1.83089482784271	-2.08299660682678	4.33887481689453	0	NA	0	1	0.165610864758492	1.80646133422852	0.299169600009918
688	3	5	5	0.224265888333321	-0.151525393128395	0.0449645519256592	0.00202181097120047	0	NA	0	6	0.455052495002747	0.954996764659882	0.434573650360107
689	3	4	5	0.224265888333321	-0.711315214633942	-0.279223948717117	0.0779660120606422	0	NA	0	4	0.39443227648735	1.0097359418869	0.398272454738617
690	2	5	4	-0.27450156211853	-0.151525393128395	-0.243884325027466	0.0594795644283295	0	NA	0	5	0.418397635221481	1.05612564086914	0.441880464553833
691	1	5	1	-1.77080392837524	-0.151525393128395	-1.11043095588684	1.23305690288544	0	NA	0	2	0.284629553556442	0.929175853729248	0.264470905065536
692	2	7	5	0.224265888333321	0.968054234981537	0.693341493606567	0.480722427368164	1	0.317904382944107	0.317904382944107	8	0.554789245128632	0.684308886528015	0.379647225141525
693	2	5	5	0.224265888333321	-0.151525393128395	0.0449645519256592	0.00202181097120047	1	0.228187918663025	0.228187918663025	6	0.455052495002747	0.954996764659882	0.434573650360107
694	2	5	7	1.22180080413818	-0.151525393128395	0.622662365436554	0.387708425521851	1	0.0253549702465534	0.0253549702465534	7	0.517701864242554	0.705774545669556	0.365380793809891
695	4	6	2	-1.27203643321991	0.408264428377151	-0.497393608093262	0.247400403022766	1	0.0985811352729797	0.0985811352729797	4	0.39443227648735	1.0097359418869	0.398272454738617
696	6	5	1	-1.77080392837524	-0.151525393128395	-1.11043095588684	1.23305690288544	0	NA	0	2	0.284629553556442	0.929175853729248	0.264470905065536
697	2	4	4	-0.27450156211853	-0.711315214633942	-0.56807279586792	0.322706699371338	1	0.592453837394714	0.592453837394714	3	0.351604759693146	0.792785704135895	0.278747230768204
698	1	2	1	-1.77080392837524	-1.83089482784271	-2.08299660682678	4.33887481689453	0	NA	0	1	0.165610864758492	1.80646133422852	0.299169600009918
699	1	5	5	0.224265888333321	-0.151525393128395	0.0449645519256592	0.00202181097120047	1	0.100951828062534	0.100951828062534	6	0.455052495002747	0.954996764659882	0.434573650360107
700	3	7	4	-0.27450156211853	0.968054234981537	0.404492646455765	0.163614302873611	0	NA	0	7	0.517701864242554	0.705774545669556	0.365380793809891
701	5	2	2	-1.27203643321991	-1.83089482784271	-1.79414749145508	3.21896529197693	0	NA	0	1	0.165610864758492	1.80646133422852	0.299169600009918
702	2	5	2	-1.27203643321991	-0.151525393128395	-0.821582078933716	0.674997091293335	1	0.1365886926651	0.1365886926651	3	0.351604759693146	0.792785704135895	0.278747230768204
703	2	7	7	1.22180080413818	0.968054234981537	1.27103936672211	1.61554110050201	1	0.120431140065193	0.120431140065193	9	0.619066774845123	0.761415719985962	0.471367180347443
704	2	7	5	0.224265888333321	0.968054234981537	0.693341493606567	0.480722427368164	1	0.839372932910919	0.839372932910919	8	0.554789245128632	0.684308886528015	0.379647225141525
705	2	7	3	-0.77326899766922	0.968054234981537	0.115643762052059	0.0133734792470932	0	NA	0	6	0.455052495002747	0.954996764659882	0.434573650360107
706	2	3	1	-1.77080392837524	-1.27110505104065	-1.75880801677704	3.09340572357178	0	NA	0	1	0.165610864758492	1.80646133422852	0.299169600009918
707	2	5	3	-0.77326899766922	-0.151525393128395	-0.532733201980591	0.283804655075073	1	0.404108434915543	0.404108434915543	4	0.39443227648735	1.0097359418869	0.398272454738617
708	5	6	4	-0.27450156211853	0.408264428377151	0.0803041607141495	0.00644875830039382	0	NA	0	6	0.455052495002747	0.954996764659882	0.434573650360107
709	1	5	3	-0.77326899766922	-0.151525393128395	-0.532733201980591	0.283804655075073	1	0.0125754531472921	0.0125754531472921	4	0.39443227648735	1.0097359418869	0.398272454738617
710	5	6	3	-0.77326899766922	0.408264428377151	-0.208544716238976	0.0434908978641033	1	0.0464011281728745	0.0464011281728745	5	0.418397635221481	1.05612564086914	0.441880464553833
711	2	2	2	-1.27203643321991	-1.83089482784271	-1.79414749145508	3.21896529197693	1	0.0622180737555027	0.0622180737555027	1	0.165610864758492	1.80646133422852	0.299169600009918
712	5	NA	5	0.224265888333321	NA	0.262594819068909	0.0689560398459435	0	NA	0	6	0.455052495002747	0.954996764659882	0.434573650360107
713	1	4	1	-1.77080392837524	-0.711315214633942	-1.43461942672729	2.0581328868866	0	NA	0	1	0.165610864758492	1.80646133422852	0.299169600009918
714	2	5	3	-0.77326899766922	-0.151525393128395	-0.532733201980591	0.283804655075073	0	NA	0	4	0.39443227648735	1.0097359418869	0.398272454738617
715	3	7	6	0.723033368587494	0.968054234981537	0.982190430164337	0.964698016643524	0	NA	0	8	0.554789245128632	0.684308886528015	0.379647225141525
716	5	4	2	-1.27203643321991	-0.711315214633942	-1.14577066898346	1.31279039382935	0	NA	0	2	0.284629553556442	0.929175853729248	0.264470905065536
717	1	2	3	-0.77326899766922	-1.83089482784271	-1.50529873371124	2.26592421531677	0	NA	0	1	0.165610864758492	1.80646133422852	0.299169600009918
718	7	5	2	-1.27203643321991	-0.151525393128395	-0.821582078933716	0.674997091293335	1	1.625	1.625	3	0.351604759693146	0.792785704135895	0.278747230768204
719	2	5	1	-1.77080392837524	-0.151525393128395	-1.11043095588684	1.23305690288544	1	0.294563204050064	0.294563204050064	2	0.284629553556442	0.929175853729248	0.264470905065536
720	2	3	1	-1.77080392837524	-1.27110505104065	-1.75880801677704	3.09340572357178	0	NA	0	1	0.165610864758492	1.80646133422852	0.299169600009918
721	2	4	7	1.22180080413818	-0.711315214633942	0.298473834991455	0.0890866294503212	1	0.485167920589447	0.485167920589447	6	0.455052495002747	0.954996764659882	0.434573650360107
722	2	6	5	0.224265888333321	0.408264428377151	0.369153052568436	0.136273980140686	1	2.93915700912476	2.93915700912476	7	0.517701864242554	0.705774545669556	0.365380793809891
723	2	7	5	0.224265888333321	0.968054234981537	0.693341493606567	0.480722427368164	1	0.412804901599884	0.412804901599884	8	0.554789245128632	0.684308886528015	0.379647225141525
724	3	4	5	0.224265888333321	-0.711315214633942	-0.279223948717117	0.0779660120606422	1	0.412390172481537	0.412390172481537	4	0.39443227648735	1.0097359418869	0.398272454738617
725	1	5	5	0.224265888333321	-0.151525393128395	0.0449645519256592	0.00202181097120047	1	0.174843519926071	0.174843519926071	6	0.455052495002747	0.954996764659882	0.434573650360107
726	1	6	4	-0.27450156211853	0.408264428377151	0.0803041607141495	0.00644875830039382	1	0.482369393110275	0.482369393110275	6	0.455052495002747	0.954996764659882	0.434573650360107
727	3	NA	5	0.224265888333321	NA	0.262594819068909	0.0689560398459435	0	NA	0	6	0.455052495002747	0.954996764659882	0.434573650360107
728	2	9	4	-0.27450156211853	2.08763384819031	1.05286955833435	1.10853433609009	0	NA	0	9	0.619066774845123	0.761415719985962	0.471367180347443
729	1	7	5	0.224265888333321	0.968054234981537	0.693341493606567	0.480722427368164	0	NA	0	8	0.554789245128632	0.684308886528015	0.379647225141525
730	2	7	6	0.723033368587494	0.968054234981537	0.982190430164337	0.964698016643524	0	NA	0	8	0.554789245128632	0.684308886528015	0.379647225141525
731	3	4	2	-1.27203643321991	-0.711315214633942	-1.14577066898346	1.31279039382935	0	NA	0	2	0.284629553556442	0.929175853729248	0.264470905065536
732	3	7	7	1.22180080413818	0.968054234981537	1.27103936672211	1.61554110050201	0	NA	0	9	0.619066774845123	0.761415719985962	0.471367180347443
733	6	5	1	-1.77080392837524	-0.151525393128395	-1.11043095588684	1.23305690288544	1	0.112065747380257	0.112065747380257	2	0.284629553556442	0.929175853729248	0.264470905065536
734	4	4	4	-0.27450156211853	-0.711315214633942	-0.56807279586792	0.322706699371338	1	0.274432092905045	0.274432092905045	3	0.351604759693146	0.792785704135895	0.278747230768204
735	1	8	8	1.72056829929352	1.52784407138824	1.88407671451569	3.54974508285522	1	0.405453413724899	0.405453413724899	10	0.701357483863831	0.889411568641663	0.623795449733734
736	3	9	8	1.72056829929352	2.08763384819031	2.20826530456543	4.87643575668335	1	0.181445986032486	0.181445986032486	10	0.701357483863831	0.889411568641663	0.623795449733734
737	3	5	6	0.723033368587494	-0.151525393128395	0.333813458681107	0.111431427299976	0	NA	0	7	0.517701864242554	0.705774545669556	0.365380793809891
738	5	NA	3	-0.77326899766922	NA	-0.892800688743591	0.797093093395233	1	0.0448028668761253	0.0448028668761253	2	0.284629553556442	0.929175853729248	0.264470905065536
739	3	4	5	0.224265888333321	-0.711315214633942	-0.279223948717117	0.0779660120606422	1	0.0334215648472309	0.0334215648472309	4	0.39443227648735	1.0097359418869	0.398272454738617
740	4	7	5	0.224265888333321	0.968054234981537	0.693341493606567	0.480722427368164	0	NA	0	8	0.554789245128632	0.684308886528015	0.379647225141525
741	2	4	2	-1.27203643321991	-0.711315214633942	-1.14577066898346	1.31279039382935	1	0.170497164130211	0.170497164130211	2	0.284629553556442	0.929175853729248	0.264470905065536
742	3	4	3	-0.77326899766922	-0.711315214633942	-0.856921672821045	0.734314739704132	0	NA	0	2	0.284629553556442	0.929175853729248	0.264470905065536
743	2	7	8	1.72056829929352	0.968054234981537	1.55988824367523	2.43325138092041	1	1.28534531593323	1.28534531593323	10	0.701357483863831	0.889411568641663	0.623795449733734
744	5	7	4	-0.27450156211853	0.968054234981537	0.404492646455765	0.163614302873611	1	0.684891521930695	0.684891521930695	7	0.517701864242554	0.705774545669556	0.365380793809891
745	1	5	5	0.224265888333321	-0.151525393128395	0.0449645519256592	0.00202181097120047	0	NA	0	6	0.455052495002747	0.954996764659882	0.434573650360107
746	4	4	8	1.72056829929352	-0.711315214633942	0.58732271194458	0.344947963953018	0	NA	0	7	0.517701864242554	0.705774545669556	0.365380793809891
747	2	8	5	0.224265888333321	1.52784407138824	1.01753008365631	1.03536748886108	1	0.425747603178024	0.425747603178024	9	0.619066774845123	0.761415719985962	0.471367180347443
748	4	5	3	-0.77326899766922	-0.151525393128395	-0.532733201980591	0.283804655075073	1	0.0635423585772514	0.0635423585772514	4	0.39443227648735	1.0097359418869	0.398272454738617
749	2	3	2	-1.27203643321991	-1.27110505104065	-1.46995902061462	2.16077947616577	0	NA	0	1	0.165610864758492	1.80646133422852	0.299169600009918
750	2	NA	6	0.723033368587494	NA	0.840292632579803	0.706091701984406	0	NA	0	8	0.554789245128632	0.684308886528015	0.379647225141525
751	2	3	3	-0.77326899766922	-1.27110505104065	-1.1811101436615	1.39502120018005	1	0.138121545314789	0.138121545314789	2	0.284629553556442	0.929175853729248	0.264470905065536
752	1	6	5	0.224265888333321	0.408264428377151	0.369153052568436	0.136273980140686	1	0.0669232085347176	0.0669232085347176	7	0.517701864242554	0.705774545669556	0.365380793809891
753	4	6	8	1.72056829929352	0.408264428377151	1.23569977283478	1.52695393562317	1	0.0460145883262157	0.0460145883262157	9	0.619066774845123	0.761415719985962	0.471367180347443
754	5	7	5	0.224265888333321	0.968054234981537	0.693341493606567	0.480722427368164	0	NA	0	8	0.554789245128632	0.684308886528015	0.379647225141525
755	1	3	1	-1.77080392837524	-1.27110505104065	-1.75880801677704	3.09340572357178	0	NA	0	1	0.165610864758492	1.80646133422852	0.299169600009918
756	2	6	7	1.22180080413818	0.408264428377151	0.946850836277008	0.896526515483856	1	0.576019167900085	0.576019167900085	8	0.554789245128632	0.684308886528015	0.379647225141525
757	2	3	3	-0.77326899766922	-1.27110505104065	-1.1811101436615	1.39502120018005	0	NA	0	2	0.284629553556442	0.929175853729248	0.264470905065536
758	1	6	1	-1.77080392837524	0.408264428377151	-0.786242544651031	0.618177354335785	0	NA	0	3	0.351604759693146	0.792785704135895	0.278747230768204
759	4	9	6	0.723033368587494	2.08763384819031	1.63056743144989	2.65875005722046	0	NA	0	10	0.701357483863831	0.889411568641663	0.623795449733734
760	4	5	5	0.224265888333321	-0.151525393128395	0.0449645519256592	0.00202181097120047	1	0.0471586883068085	0.0471586883068085	6	0.455052495002747	0.954996764659882	0.434573650360107
761	2	4	4	-0.27450156211853	-0.711315214633942	-0.56807279586792	0.322706699371338	1	0.626838088035583	0.626838088035583	3	0.351604759693146	0.792785704135895	0.278747230768204
762	3	9	5	0.224265888333321	2.08763384819031	1.34171843528748	1.80020833015442	1	0.0399428643286228	0.0399428643286228	10	0.701357483863831	0.889411568641663	0.623795449733734
763	3	4	1	-1.77080392837524	-0.711315214633942	-1.43461942672729	2.0581328868866	0	NA	0	1	0.165610864758492	1.80646133422852	0.299169600009918
764	2	5	4	-0.27450156211853	-0.151525393128395	-0.243884325027466	0.0594795644283295	0	NA	0	5	0.418397635221481	1.05612564086914	0.441880464553833
765	3	8	8	1.72056829929352	1.52784407138824	1.88407671451569	3.54974508285522	1	0.259931206703186	0.259931206703186	10	0.701357483863831	0.889411568641663	0.623795449733734
766	1	5	4	-0.27450156211853	-0.151525393128395	-0.243884325027466	0.0594795644283295	0	NA	0	5	0.418397635221481	1.05612564086914	0.441880464553833
767	2	4	3	-0.77326899766922	-0.711315214633942	-0.856921672821045	0.734314739704132	0	NA	0	2	0.284629553556442	0.929175853729248	0.264470905065536
768	4	7	7	1.22180080413818	0.968054234981537	1.27103936672211	1.61554110050201	1	0.950041472911835	0.950041472911835	9	0.619066774845123	0.761415719985962	0.471367180347443
769	2	5	4	-0.27450156211853	-0.151525393128395	-0.243884325027466	0.0594795644283295	0	NA	0	5	0.418397635221481	1.05612564086914	0.441880464553833
770	1	4	3	-0.77326899766922	-0.711315214633942	-0.856921672821045	0.734314739704132	0	NA	0	2	0.284629553556442	0.929175853729248	0.264470905065536
771	3	7	3	-0.77326899766922	0.968054234981537	0.115643762052059	0.0133734792470932	0	NA	0	6	0.455052495002747	0.954996764659882	0.434573650360107
772	2	6	5	0.224265888333321	0.408264428377151	0.369153052568436	0.136273980140686	0	NA	0	7	0.517701864242554	0.705774545669556	0.365380793809891
773	1	6	4	-0.27450156211853	0.408264428377151	0.0803041607141495	0.00644875830039382	0	NA	0	6	0.455052495002747	0.954996764659882	0.434573650360107
774	3	7	4	-0.27450156211853	0.968054234981537	0.404492646455765	0.163614302873611	1	1.36056852340698	1.36056852340698	7	0.517701864242554	0.705774545669556	0.365380793809891
775	2	5	5	0.224265888333321	-0.151525393128395	0.0449645519256592	0.00202181097120047	1	0.32972726225853	0.32972726225853	6	0.455052495002747	0.954996764659882	0.434573650360107
776	1	4	4	-0.27450156211853	-0.711315214633942	-0.56807279586792	0.322706699371338	1	0.268643885850906	0.268643885850906	3	0.351604759693146	0.792785704135895	0.278747230768204
777	3	7	5	0.224265888333321	0.968054234981537	0.693341493606567	0.480722427368164	0	NA	0	8	0.554789245128632	0.684308886528015	0.379647225141525
778	2	5	6	0.723033368587494	-0.151525393128395	0.333813458681107	0.111431427299976	1	0.0982245877385139	0.0982245877385139	7	0.517701864242554	0.705774545669556	0.365380793809891
779	1	3	3	-0.77326899766922	-1.27110505104065	-1.1811101436615	1.39502120018005	0	NA	0	2	0.284629553556442	0.929175853729248	0.264470905065536
780	2	5	1	-1.77080392837524	-0.151525393128395	-1.11043095588684	1.23305690288544	0	NA	0	2	0.284629553556442	0.929175853729248	0.264470905065536
781	8	4	3	-0.77326899766922	-0.711315214633942	-0.856921672821045	0.734314739704132	0	NA	0	2	0.284629553556442	0.929175853729248	0.264470905065536
782	3	4	8	1.72056829929352	-0.711315214633942	0.58732271194458	0.344947963953018	0	NA	0	7	0.517701864242554	0.705774545669556	0.365380793809891
783	2	8	6	0.723033368587494	1.52784407138824	1.30637884140015	1.70662569999695	1	0.372263252735138	0.372263252735138	9	0.619066774845123	0.761415719985962	0.471367180347443
784	7	7	3	-0.77326899766922	0.968054234981537	0.115643762052059	0.0133734792470932	1	0.278354585170746	0.278354585170746	6	0.455052495002747	0.954996764659882	0.434573650360107
785	9	2	2	-1.27203643321991	-1.83089482784271	-1.79414749145508	3.21896529197693	0	NA	0	1	0.165610864758492	1.80646133422852	0.299169600009918
786	2	4	5	0.224265888333321	-0.711315214633942	-0.279223948717117	0.0779660120606422	0	NA	0	4	0.39443227648735	1.0097359418869	0.398272454738617
787	4	4	3	-0.77326899766922	-0.711315214633942	-0.856921672821045	0.734314739704132	0	NA	0	2	0.284629553556442	0.929175853729248	0.264470905065536
788	4	4	4	-0.27450156211853	-0.711315214633942	-0.56807279586792	0.322706699371338	0	NA	0	3	0.351604759693146	0.792785704135895	0.278747230768204
789	1	5	6	0.723033368587494	-0.151525393128395	0.333813458681107	0.111431427299976	1	0.0896539390087128	0.0896539390087128	7	0.517701864242554	0.705774545669556	0.365380793809891
790	2	3	4	-0.27450156211853	-1.27110505104065	-0.892261326313019	0.796130299568176	1	0.0752604007720947	0.0752604007720947	2	0.284629553556442	0.929175853729248	0.264470905065536
791	3	NA	3	-0.77326899766922	NA	-0.892800688743591	0.797093093395233	0	NA	0	2	0.284629553556442	0.929175853729248	0.264470905065536
792	1	4	2	-1.27203643321991	-0.711315214633942	-1.14577066898346	1.31279039382935	1	0.100000001490116	0.100000001490116	2	0.284629553556442	0.929175853729248	0.264470905065536
793	4	3	3	-0.77326899766922	-1.27110505104065	-1.1811101436615	1.39502120018005	0	NA	0	2	0.284629553556442	0.929175853729248	0.264470905065536
794	2	5	5	0.224265888333321	-0.151525393128395	0.0449645519256592	0.00202181097120047	0	NA	0	6	0.455052495002747	0.954996764659882	0.434573650360107
795	1	4	7	1.22180080413818	-0.711315214633942	0.298473834991455	0.0890866294503212	0	NA	0	6	0.455052495002747	0.954996764659882	0.434573650360107
796	5	4	1	-1.77080392837524	-0.711315214633942	-1.43461942672729	2.0581328868866	0	NA	0	1	0.165610864758492	1.80646133422852	0.299169600009918
797	2	7	8	1.72056829929352	0.968054234981537	1.55988824367523	2.43325138092041	0	NA	0	10	0.701357483863831	0.889411568641663	0.623795449733734
798	2	5	5	0.224265888333321	-0.151525393128395	0.0449645519256592	0.00202181097120047	1	0.0399760156869888	0.0399760156869888	6	0.455052495002747	0.954996764659882	0.434573650360107
799	2	5	5	0.224265888333321	-0.151525393128395	0.0449645519256592	0.00202181097120047	1	0.0175608042627573	0.0175608042627573	6	0.455052495002747	0.954996764659882	0.434573650360107
800	7	2	1	-1.77080392837524	-1.83089482784271	-2.08299660682678	4.33887481689453	0	NA	0	1	0.165610864758492	1.80646133422852	0.299169600009918
801	1	7	8	1.72056829929352	0.968054234981537	1.55988824367523	2.43325138092041	1	1.8576934337616	1.8576934337616	10	0.701357483863831	0.889411568641663	0.623795449733734
802	2	7	4	-0.27450156211853	0.968054234981537	0.404492646455765	0.163614302873611	0	NA	0	7	0.517701864242554	0.705774545669556	0.365380793809891
803	4	5	4	-0.27450156211853	-0.151525393128395	-0.243884325027466	0.0594795644283295	0	NA	0	5	0.418397635221481	1.05612564086914	0.441880464553833
804	1	8	5	0.224265888333321	1.52784407138824	1.01753008365631	1.03536748886108	1	1.69263863563538	1.69263863563538	9	0.619066774845123	0.761415719985962	0.471367180347443
805	2	4	2	-1.27203643321991	-0.711315214633942	-1.14577066898346	1.31279039382935	0	NA	0	2	0.284629553556442	0.929175853729248	0.264470905065536
806	3	4	3	-0.77326899766922	-0.711315214633942	-0.856921672821045	0.734314739704132	0	NA	0	2	0.284629553556442	0.929175853729248	0.264470905065536
807	3	5	1	-1.77080392837524	-0.151525393128395	-1.11043095588684	1.23305690288544	0	NA	0	2	0.284629553556442	0.929175853729248	0.264470905065536
808	2	4	3	-0.77326899766922	-0.711315214633942	-0.856921672821045	0.734314739704132	1	0.0828569084405899	0.0828569084405899	2	0.284629553556442	0.929175853729248	0.264470905065536
809	4	4	3	-0.77326899766922	-0.711315214633942	-0.856921672821045	0.734314739704132	1	0.437560170888901	0.437560170888901	2	0.284629553556442	0.929175853729248	0.264470905065536
810	5	4	1	-1.77080392837524	-0.711315214633942	-1.43461942672729	2.0581328868866	0	NA	0	1	0.165610864758492	1.80646133422852	0.299169600009918
811	2	5	2	-1.27203643321991	-0.151525393128395	-0.821582078933716	0.674997091293335	0	NA	0	3	0.351604759693146	0.792785704135895	0.278747230768204
812	2	3	4	-0.27450156211853	-1.27110505104065	-0.892261326313019	0.796130299568176	0	NA	0	2	0.284629553556442	0.929175853729248	0.264470905065536
813	2	7	7	1.22180080413818	0.968054234981537	1.27103936672211	1.61554110050201	1	0.47429496049881	0.47429496049881	9	0.619066774845123	0.761415719985962	0.471367180347443
814	1	4	4	-0.27450156211853	-0.711315214633942	-0.56807279586792	0.322706699371338	0	NA	0	3	0.351604759693146	0.792785704135895	0.278747230768204
815	2	4	2	-1.27203643321991	-0.711315214633942	-1.14577066898346	1.31279039382935	1	0.151032298803329	0.151032298803329	2	0.284629553556442	0.929175853729248	0.264470905065536
816	7	6	3	-0.77326899766922	0.408264428377151	-0.208544716238976	0.0434908978641033	0	NA	0	5	0.418397635221481	1.05612564086914	0.441880464553833
817	5	6	5	0.224265888333321	0.408264428377151	0.369153052568436	0.136273980140686	0	NA	0	7	0.517701864242554	0.705774545669556	0.365380793809891
818	1	5	4	-0.27450156211853	-0.151525393128395	-0.243884325027466	0.0594795644283295	1	2.72385716438293	2.72385716438293	5	0.418397635221481	1.05612564086914	0.441880464553833
819	1	4	2	-1.27203643321991	-0.711315214633942	-1.14577066898346	1.31279039382935	0	NA	0	2	0.284629553556442	0.929175853729248	0.264470905065536
820	2	7	5	0.224265888333321	0.968054234981537	0.693341493606567	0.480722427368164	1	0.203037440776825	0.203037440776825	8	0.554789245128632	0.684308886528015	0.379647225141525
821	1	7	7	1.22180080413818	0.968054234981537	1.27103936672211	1.61554110050201	1	16.7979564666748	16.7979564666748	9	0.619066774845123	0.761415719985962	0.471367180347443
822	5	4	3	-0.77326899766922	-0.711315214633942	-0.856921672821045	0.734314739704132	0	NA	0	2	0.284629553556442	0.929175853729248	0.264470905065536
823	3	7	6	0.723033368587494	0.968054234981537	0.982190430164337	0.964698016643524	0	NA	0	8	0.554789245128632	0.684308886528015	0.379647225141525
824	2	8	6	0.723033368587494	1.52784407138824	1.30637884140015	1.70662569999695	1	0.0600384250283241	0.0600384250283241	9	0.619066774845123	0.761415719985962	0.471367180347443
825	1	4	2	-1.27203643321991	-0.711315214633942	-1.14577066898346	1.31279039382935	0	NA	0	2	0.284629553556442	0.929175853729248	0.264470905065536
826	1	6	7	1.22180080413818	0.408264428377151	0.946850836277008	0.896526515483856	1	0.254629641771317	0.254629641771317	8	0.554789245128632	0.684308886528015	0.379647225141525
827	2	7	5	0.224265888333321	0.968054234981537	0.693341493606567	0.480722427368164	1	0.100502513349056	0.100502513349056	8	0.554789245128632	0.684308886528015	0.379647225141525
828	4	3	1	-1.77080392837524	-1.27110505104065	-1.75880801677704	3.09340572357178	0	NA	0	1	0.165610864758492	1.80646133422852	0.299169600009918
829	1	4	6	0.723033368587494	-0.711315214633942	0.00962496735155582	9.26399952732027e-05	1	0.122285269200802	0.122285269200802	5	0.418397635221481	1.05612564086914	0.441880464553833
830	2	2	1	-1.77080392837524	-1.83089482784271	-2.08299660682678	4.33887481689453	0	NA	0	1	0.165610864758492	1.80646133422852	0.299169600009918
831	4	4	1	-1.77080392837524	-0.711315214633942	-1.43461942672729	2.0581328868866	1	0.00896378606557846	0.00896378606557846	1	0.165610864758492	1.80646133422852	0.299169600009918
832	1	6	5	0.224265888333321	0.408264428377151	0.369153052568436	0.136273980140686	1	0.473559588193893	0.473559588193893	7	0.517701864242554	0.705774545669556	0.365380793809891
833	1	5	5	0.224265888333321	-0.151525393128395	0.0449645519256592	0.00202181097120047	1	0.499500513076782	0.499500513076782	6	0.455052495002747	0.954996764659882	0.434573650360107
834	5	4	3	-0.77326899766922	-0.711315214633942	-0.856921672821045	0.734314739704132	0	NA	0	2	0.284629553556442	0.929175853729248	0.264470905065536
835	2	7	5	0.224265888333321	0.968054234981537	0.693341493606567	0.480722427368164	1	1.30172085762024	1.30172085762024	8	0.554789245128632	0.684308886528015	0.379647225141525
836	2	8	8	1.72056829929352	1.52784407138824	1.88407671451569	3.54974508285522	0	NA	0	10	0.701357483863831	0.889411568641663	0.623795449733734
837	3	3	2	-1.27203643321991	-1.27110505104065	-1.46995902061462	2.16077947616577	0	NA	0	1	0.165610864758492	1.80646133422852	0.299169600009918
838	4	7	5	0.224265888333321	0.968054234981537	0.693341493606567	0.480722427368164	0	NA	0	8	0.554789245128632	0.684308886528015	0.379647225141525
839	5	3	2	-1.27203643321991	-1.27110505104065	-1.46995902061462	2.16077947616577	1	0.0534370727837086	0.0534370727837086	1	0.165610864758492	1.80646133422852	0.299169600009918
840	2	3	5	0.224265888333321	-1.27110505104065	-0.603412389755249	0.364106506109238	0	NA	0	3	0.351604759693146	0.792785704135895	0.278747230768204
841	1	5	1	-1.77080392837524	-0.151525393128395	-1.11043095588684	1.23305690288544	1	18.0722885131836	18.0722885131836	2	0.284629553556442	0.929175853729248	0.264470905065536
842	5	5	7	1.22180080413818	-0.151525393128395	0.622662365436554	0.387708425521851	1	0.0243437997996807	0.0243437997996807	7	0.517701864242554	0.705774545669556	0.365380793809891
843	2	6	2	-1.27203643321991	0.408264428377151	-0.497393608093262	0.247400403022766	1	2.19734859466553	2.19734859466553	4	0.39443227648735	1.0097359418869	0.398272454738617
844	5	7	5	0.224265888333321	0.968054234981537	0.693341493606567	0.480722427368164	0	NA	0	8	0.554789245128632	0.684308886528015	0.379647225141525
845	2	8	8	1.72056829929352	1.52784407138824	1.88407671451569	3.54974508285522	1	2.43204355239868	2.43204355239868	10	0.701357483863831	0.889411568641663	0.623795449733734
846	1	4	7	1.22180080413818	-0.711315214633942	0.298473834991455	0.0890866294503212	0	NA	0	6	0.455052495002747	0.954996764659882	0.434573650360107
847	2	5	4	-0.27450156211853	-0.151525393128395	-0.243884325027466	0.0594795644283295	1	0.6675745844841	0.6675745844841	5	0.418397635221481	1.05612564086914	0.441880464553833
848	4	6	5	0.224265888333321	0.408264428377151	0.369153052568436	0.136273980140686	0	NA	0	7	0.517701864242554	0.705774545669556	0.365380793809891
849	1	7	5	0.224265888333321	0.968054234981537	0.693341493606567	0.480722427368164	1	0.154358148574829	0.154358148574829	8	0.554789245128632	0.684308886528015	0.379647225141525
850	5	6	4	-0.27450156211853	0.408264428377151	0.0803041607141495	0.00644875830039382	1	0.389610379934311	0.389610379934311	6	0.455052495002747	0.954996764659882	0.434573650360107
851	2	5	4	-0.27450156211853	-0.151525393128395	-0.243884325027466	0.0594795644283295	0	NA	0	5	0.418397635221481	1.05612564086914	0.441880464553833
852	1	3	3	-0.77326899766922	-1.27110505104065	-1.1811101436615	1.39502120018005	1	0.149298295378685	0.149298295378685	2	0.284629553556442	0.929175853729248	0.264470905065536
853	3	NA	2	-1.27203643321991	NA	-1.47049844264984	2.16236567497253	0	NA	0	1	0.165610864758492	1.80646133422852	0.299169600009918
854	1	2	4	-0.27450156211853	-1.83089482784271	-1.21644973754883	1.47974991798401	1	0.0556978955864906	0.0556978955864906	2	0.284629553556442	0.929175853729248	0.264470905065536
855	2	5	1	-1.77080392837524	-0.151525393128395	-1.11043095588684	1.23305690288544	0	NA	0	2	0.284629553556442	0.929175853729248	0.264470905065536
856	2	5	3	-0.77326899766922	-0.151525393128395	-0.532733201980591	0.283804655075073	0	NA	0	4	0.39443227648735	1.0097359418869	0.398272454738617
857	2	5	5	0.224265888333321	-0.151525393128395	0.0449645519256592	0.00202181097120047	0	NA	0	6	0.455052495002747	0.954996764659882	0.434573650360107
858	3	7	8	1.72056829929352	0.968054234981537	1.55988824367523	2.43325138092041	1	0.369047611951828	0.369047611951828	10	0.701357483863831	0.889411568641663	0.623795449733734
859	4	4	2	-1.27203643321991	-0.711315214633942	-1.14577066898346	1.31279039382935	1	0.111111111938953	0.111111111938953	2	0.284629553556442	0.929175853729248	0.264470905065536
860	2	8	5	0.224265888333321	1.52784407138824	1.01753008365631	1.03536748886108	1	1.02787363529205	1.02787363529205	9	0.619066774845123	0.761415719985962	0.471367180347443
861	2	3	4	-0.27450156211853	-1.27110505104065	-0.892261326313019	0.796130299568176	1	0.199249759316444	0.199249759316444	2	0.284629553556442	0.929175853729248	0.264470905065536
862	2	4	5	0.224265888333321	-0.711315214633942	-0.279223948717117	0.0779660120606422	1	0.0838690474629402	0.0838690474629402	4	0.39443227648735	1.0097359418869	0.398272454738617
863	5	4	2	-1.27203643321991	-0.711315214633942	-1.14577066898346	1.31279039382935	0	NA	0	2	0.284629553556442	0.929175853729248	0.264470905065536
864	2	7	7	1.22180080413818	0.968054234981537	1.27103936672211	1.61554110050201	1	0.0523313619196415	0.0523313619196415	9	0.619066774845123	0.761415719985962	0.471367180347443
865	2	3	2	-1.27203643321991	-1.27110505104065	-1.46995902061462	2.16077947616577	0	NA	0	1	0.165610864758492	1.80646133422852	0.299169600009918
866	4	5	3	-0.77326899766922	-0.151525393128395	-0.532733201980591	0.283804655075073	1	0.140876814723015	0.140876814723015	4	0.39443227648735	1.0097359418869	0.398272454738617
867	5	4	5	0.224265888333321	-0.711315214633942	-0.279223948717117	0.0779660120606422	0	NA	0	4	0.39443227648735	1.0097359418869	0.398272454738617
868	2	6	4	-0.27450156211853	0.408264428377151	0.0803041607141495	0.00644875830039382	1	1.49336588382721	1.49336588382721	6	0.455052495002747	0.954996764659882	0.434573650360107
869	2	5	5	0.224265888333321	-0.151525393128395	0.0449645519256592	0.00202181097120047	1	0.0223889946937561	0.0223889946937561	6	0.455052495002747	0.954996764659882	0.434573650360107
870	3	6	4	-0.27450156211853	0.408264428377151	0.0803041607141495	0.00644875830039382	1	0.254702568054199	0.254702568054199	6	0.455052495002747	0.954996764659882	0.434573650360107
871	3	5	8	1.72056829929352	-0.151525393128395	0.911511242389679	0.830852746963501	1	0.0411317907273769	0.0411317907273769	8	0.554789245128632	0.684308886528015	0.379647225141525
872	4	5	4	-0.27450156211853	-0.151525393128395	-0.243884325027466	0.0594795644283295	1	0.134564146399498	0.134564146399498	5	0.418397635221481	1.05612564086914	0.441880464553833
873	4	4	1	-1.77080392837524	-0.711315214633942	-1.43461942672729	2.0581328868866	1	2.96157169342041	2.96157169342041	1	0.165610864758492	1.80646133422852	0.299169600009918
874	1	2	1	-1.77080392837524	-1.83089482784271	-2.08299660682678	4.33887481689453	0	NA	0	1	0.165610864758492	1.80646133422852	0.299169600009918
875	4	7	6	0.723033368587494	0.968054234981537	0.982190430164337	0.964698016643524	0	NA	0	8	0.554789245128632	0.684308886528015	0.379647225141525
876	2	5	4	-0.27450156211853	-0.151525393128395	-0.243884325027466	0.0594795644283295	1	0.0617283955216408	0.0617283955216408	5	0.418397635221481	1.05612564086914	0.441880464553833
877	3	5	5	0.224265888333321	-0.151525393128395	0.0449645519256592	0.00202181097120047	0	NA	0	6	0.455052495002747	0.954996764659882	0.434573650360107
878	3	4	6	0.723033368587494	-0.711315214633942	0.00962496735155582	9.26399952732027e-05	1	0.0119385877624154	0.0119385877624154	5	0.418397635221481	1.05612564086914	0.441880464553833
879	3	5	4	-0.27450156211853	-0.151525393128395	-0.243884325027466	0.0594795644283295	1	0.636132299900055	0.636132299900055	5	0.418397635221481	1.05612564086914	0.441880464553833
880	9	NA	4	-0.27450156211853	NA	-0.315102964639664	0.0992898792028427	0	NA	0	4	0.39443227648735	1.0097359418869	0.398272454738617
881	2	2	4	-0.27450156211853	-1.83089482784271	-1.21644973754883	1.47974991798401	1	0.592193782329559	0.592193782329559	2	0.284629553556442	0.929175853729248	0.264470905065536
882	4	4	5	0.224265888333321	-0.711315214633942	-0.279223948717117	0.0779660120606422	0	NA	0	4	0.39443227648735	1.0097359418869	0.398272454738617
883	3	5	3	-0.77326899766922	-0.151525393128395	-0.532733201980591	0.283804655075073	0	NA	0	4	0.39443227648735	1.0097359418869	0.398272454738617
884	4	6	6	0.723033368587494	0.408264428377151	0.658001959323883	0.432966589927673	0	NA	0	8	0.554789245128632	0.684308886528015	0.379647225141525
885	1	6	5	0.224265888333321	0.408264428377151	0.369153052568436	0.136273980140686	0	NA	0	7	0.517701864242554	0.705774545669556	0.365380793809891
886	1	4	3	-0.77326899766922	-0.711315214633942	-0.856921672821045	0.734314739704132	1	0.603354632854462	0.603354632854462	2	0.284629553556442	0.929175853729248	0.264470905065536
887	2	9	8	1.72056829929352	2.08763384819031	2.20826530456543	4.87643575668335	0	NA	0	10	0.701357483863831	0.889411568641663	0.623795449733734
888	2	4	5	0.224265888333321	-0.711315214633942	-0.279223948717117	0.0779660120606422	0	NA	0	4	0.39443227648735	1.0097359418869	0.398272454738617
889	4	6	2	-1.27203643321991	0.408264428377151	-0.497393608093262	0.247400403022766	0	NA	0	4	0.39443227648735	1.0097359418869	0.398272454738617
890	4	NA	5	0.224265888333321	NA	0.262594819068909	0.0689560398459435	1	0.163551405072212	0.163551405072212	6	0.455052495002747	0.954996764659882	0.434573650360107
891	4	4	6	0.723033368587494	-0.711315214633942	0.00962496735155582	9.26399952732027e-05	1	0.417433679103851	0.417433679103851	5	0.418397635221481	1.05612564086914	0.441880464553833
892	3	4	5	0.224265888333321	-0.711315214633942	-0.279223948717117	0.0779660120606422	0	NA	0	4	0.39443227648735	1.0097359418869	0.398272454738617
893	1	4	3	-0.77326899766922	-0.711315214633942	-0.856921672821045	0.734314739704132	0	NA	0	2	0.284629553556442	0.929175853729248	0.264470905065536
894	1	2	3	-0.77326899766922	-1.83089482784271	-1.50529873371124	2.26592421531677	0	NA	0	1	0.165610864758492	1.80646133422852	0.299169600009918
895	2	6	6	0.723033368587494	0.408264428377151	0.658001959323883	0.432966589927673	1	0.230355769395828	0.230355769395828	8	0.554789245128632	0.684308886528015	0.379647225141525
896	1	5	6	0.723033368587494	-0.151525393128395	0.333813458681107	0.111431427299976	0	NA	0	7	0.517701864242554	0.705774545669556	0.365380793809891
897	4	3	2	-1.27203643321991	-1.27110505104065	-1.46995902061462	2.16077947616577	0	NA	0	1	0.165610864758492	1.80646133422852	0.299169600009918
898	2	4	4	-0.27450156211853	-0.711315214633942	-0.56807279586792	0.322706699371338	0	NA	0	3	0.351604759693146	0.792785704135895	0.278747230768204
899	5	7	6	0.723033368587494	0.968054234981537	0.982190430164337	0.964698016643524	1	0.189337998628616	0.189337998628616	8	0.554789245128632	0.684308886528015	0.379647225141525
900	1	NA	1	-1.77080392837524	NA	-2.04819631576538	4.19510793685913	1	0.338615745306015	0.338615745306015	1	0.165610864758492	1.80646133422852	0.299169600009918
901	2	7	8	1.72056829929352	0.968054234981537	1.55988824367523	2.43325138092041	1	3.77004241943359	3.77004241943359	10	0.701357483863831	0.889411568641663	0.623795449733734
902	4	6	5	0.224265888333321	0.408264428377151	0.369153052568436	0.136273980140686	1	0.618765771389008	0.618765771389008	7	0.517701864242554	0.705774545669556	0.365380793809891
903	1	2	4	-0.27450156211853	-1.83089482784271	-1.21644973754883	1.47974991798401	0	NA	0	2	0.284629553556442	0.929175853729248	0.264470905065536
904	3	7	5	0.224265888333321	0.968054234981537	0.693341493606567	0.480722427368164	1	0.493218243122101	0.493218243122101	8	0.554789245128632	0.684308886528015	0.379647225141525
905	1	6	5	0.224265888333321	0.408264428377151	0.369153052568436	0.136273980140686	0	NA	0	7	0.517701864242554	0.705774545669556	0.365380793809891
906	5	7	3	-0.77326899766922	0.968054234981537	0.115643762052059	0.0133734792470932	1	0.29756098985672	0.29756098985672	6	0.455052495002747	0.954996764659882	0.434573650360107
907	1	4	2	-1.27203643321991	-0.711315214633942	-1.14577066898346	1.31279039382935	0	NA	0	2	0.284629553556442	0.929175853729248	0.264470905065536
908	4	5	4	-0.27450156211853	-0.151525393128395	-0.243884325027466	0.0594795644283295	0	NA	0	5	0.418397635221481	1.05612564086914	0.441880464553833
909	6	7	4	-0.27450156211853	0.968054234981537	0.404492646455765	0.163614302873611	1	0.810343980789185	0.810343980789185	7	0.517701864242554	0.705774545669556	0.365380793809891
910	2	7	7	1.22180080413818	0.968054234981537	1.27103936672211	1.61554110050201	0	NA	0	9	0.619066774845123	0.761415719985962	0.471367180347443
911	1	4	4	-0.27450156211853	-0.711315214633942	-0.56807279586792	0.322706699371338	0	NA	0	3	0.351604759693146	0.792785704135895	0.278747230768204
912	1	3	2	-1.27203643321991	-1.27110505104065	-1.46995902061462	2.16077947616577	0	NA	0	1	0.165610864758492	1.80646133422852	0.299169600009918
913	2	3	2	-1.27203643321991	-1.27110505104065	-1.46995902061462	2.16077947616577	0	NA	0	1	0.165610864758492	1.80646133422852	0.299169600009918
914	1	4	3	-0.77326899766922	-0.711315214633942	-0.856921672821045	0.734314739704132	0	NA	0	2	0.284629553556442	0.929175853729248	0.264470905065536
915	3	3	3	-0.77326899766922	-1.27110505104065	-1.1811101436615	1.39502120018005	1	0.161881819367409	0.161881819367409	2	0.284629553556442	0.929175853729248	0.264470905065536
916	1	4	3	-0.77326899766922	-0.711315214633942	-0.856921672821045	0.734314739704132	1	0.101173616945744	0.101173616945744	2	0.284629553556442	0.929175853729248	0.264470905065536
917	1	8	6	0.723033368587494	1.52784407138824	1.30637884140015	1.70662569999695	1	0.119473740458488	0.119473740458488	9	0.619066774845123	0.761415719985962	0.471367180347443
918	2	6	4	-0.27450156211853	0.408264428377151	0.0803041607141495	0.00644875830039382	1	0.363636374473572	0.363636374473572	6	0.455052495002747	0.954996764659882	0.434573650360107
919	2	7	4	-0.27450156211853	0.968054234981537	0.404492646455765	0.163614302873611	1	0.224999994039536	0.224999994039536	7	0.517701864242554	0.705774545669556	0.365380793809891
920	4	5	3	-0.77326899766922	-0.151525393128395	-0.532733201980591	0.283804655075073	0	NA	0	4	0.39443227648735	1.0097359418869	0.398272454738617
921	3	5	3	-0.77326899766922	-0.151525393128395	-0.532733201980591	0.283804655075073	1	0.0990425869822502	0.0990425869822502	4	0.39443227648735	1.0097359418869	0.398272454738617
922	1	7	8	1.72056829929352	0.968054234981537	1.55988824367523	2.43325138092041	1	0.16666667163372	0.16666667163372	10	0.701357483863831	0.889411568641663	0.623795449733734
923	2	5	3	-0.77326899766922	-0.151525393128395	-0.532733201980591	0.283804655075073	1	0.0885896533727646	0.0885896533727646	4	0.39443227648735	1.0097359418869	0.398272454738617
924	8	5	1	-1.77080392837524	-0.151525393128395	-1.11043095588684	1.23305690288544	0	NA	0	2	0.284629553556442	0.929175853729248	0.264470905065536
925	2	3	3	-0.77326899766922	-1.27110505104065	-1.1811101436615	1.39502120018005	1	0.742085754871368	0.742085754871368	2	0.284629553556442	0.929175853729248	0.264470905065536
926	2	4	5	0.224265888333321	-0.711315214633942	-0.279223948717117	0.0779660120606422	0	NA	0	4	0.39443227648735	1.0097359418869	0.398272454738617
927	2	3	5	0.224265888333321	-1.27110505104065	-0.603412389755249	0.364106506109238	1	0.0161093510687351	0.0161093510687351	3	0.351604759693146	0.792785704135895	0.278747230768204
928	1	3	1	-1.77080392837524	-1.27110505104065	-1.75880801677704	3.09340572357178	0	NA	0	1	0.165610864758492	1.80646133422852	0.299169600009918
929	1	4	2	-1.27203643321991	-0.711315214633942	-1.14577066898346	1.31279039382935	1	2.83368039131165	2.83368039131165	2	0.284629553556442	0.929175853729248	0.264470905065536
930	2	7	5	0.224265888333321	0.968054234981537	0.693341493606567	0.480722427368164	1	4.797523021698	4.797523021698	8	0.554789245128632	0.684308886528015	0.379647225141525
931	2	8	5	0.224265888333321	1.52784407138824	1.01753008365631	1.03536748886108	0	NA	0	9	0.619066774845123	0.761415719985962	0.471367180347443
932	4	7	6	0.723033368587494	0.968054234981537	0.982190430164337	0.964698016643524	1	0.204224169254303	0.204224169254303	8	0.554789245128632	0.684308886528015	0.379647225141525
933	4	4	8	1.72056829929352	-0.711315214633942	0.58732271194458	0.344947963953018	0	NA	0	7	0.517701864242554	0.705774545669556	0.365380793809891
934	1	5	5	0.224265888333321	-0.151525393128395	0.0449645519256592	0.00202181097120047	0	NA	0	6	0.455052495002747	0.954996764659882	0.434573650360107
935	1	4	1	-1.77080392837524	-0.711315214633942	-1.43461942672729	2.0581328868866	1	0.25	0.25	1	0.165610864758492	1.80646133422852	0.299169600009918
936	2	5	6	0.723033368587494	-0.151525393128395	0.333813458681107	0.111431427299976	1	0.601307213306427	0.601307213306427	7	0.517701864242554	0.705774545669556	0.365380793809891
937	5	4	2	-1.27203643321991	-0.711315214633942	-1.14577066898346	1.31279039382935	1	0.186216533184052	0.186216533184052	2	0.284629553556442	0.929175853729248	0.264470905065536
938	2	4	4	-0.27450156211853	-0.711315214633942	-0.56807279586792	0.322706699371338	1	0.770206570625305	0.770206570625305	3	0.351604759693146	0.792785704135895	0.278747230768204
939	1	5	3	-0.77326899766922	-0.151525393128395	-0.532733201980591	0.283804655075073	0	NA	0	4	0.39443227648735	1.0097359418869	0.398272454738617
940	2	5	2	-1.27203643321991	-0.151525393128395	-0.821582078933716	0.674997091293335	0	NA	0	3	0.351604759693146	0.792785704135895	0.278747230768204
941	3	9	6	0.723033368587494	2.08763384819031	1.63056743144989	2.65875005722046	0	NA	0	10	0.701357483863831	0.889411568641663	0.623795449733734
942	5	8	6	0.723033368587494	1.52784407138824	1.30637884140015	1.70662569999695	1	0.295748621225357	0.295748621225357	9	0.619066774845123	0.761415719985962	0.471367180347443
943	1	4	5	0.224265888333321	-0.711315214633942	-0.279223948717117	0.0779660120606422	0	NA	0	4	0.39443227648735	1.0097359418869	0.398272454738617
944	3	6	4	-0.27450156211853	0.408264428377151	0.0803041607141495	0.00644875830039382	0	NA	0	6	0.455052495002747	0.954996764659882	0.434573650360107
945	1	5	5	0.224265888333321	-0.151525393128395	0.0449645519256592	0.00202181097120047	0	NA	0	6	0.455052495002747	0.954996764659882	0.434573650360107
946	4	7	4	-0.27450156211853	0.968054234981537	0.404492646455765	0.163614302873611	0	NA	0	7	0.517701864242554	0.705774545669556	0.365380793809891
947	4	5	1	-1.77080392837524	-0.151525393128395	-1.11043095588684	1.23305690288544	0	NA	0	2	0.284629553556442	0.929175853729248	0.264470905065536
948	1	5	7	1.22180080413818	-0.151525393128395	0.622662365436554	0.387708425521851	0	NA	0	7	0.517701864242554	0.705774545669556	0.365380793809891
949	4	3	5	0.224265888333321	-1.27110505104065	-0.603412389755249	0.364106506109238	1	0.0917992666363716	0.0917992666363716	3	0.351604759693146	0.792785704135895	0.278747230768204
950	2	8	5	0.224265888333321	1.52784407138824	1.01753008365631	1.03536748886108	1	1.50110924243927	1.50110924243927	9	0.619066774845123	0.761415719985962	0.471367180347443
951	1	7	4	-0.27450156211853	0.968054234981537	0.404492646455765	0.163614302873611	1	0.748615086078644	0.748615086078644	7	0.517701864242554	0.705774545669556	0.365380793809891
952	1	8	5	0.224265888333321	1.52784407138824	1.01753008365631	1.03536748886108	0	NA	0	9	0.619066774845123	0.761415719985962	0.471367180347443
953	3	7	1	-1.77080392837524	0.968054234981537	-0.462054044008255	0.213493943214417	0	NA	0	4	0.39443227648735	1.0097359418869	0.398272454738617
954	4	4	3	-0.77326899766922	-0.711315214633942	-0.856921672821045	0.734314739704132	0	NA	0	2	0.284629553556442	0.929175853729248	0.264470905065536
955	2	7	6	0.723033368587494	0.968054234981537	0.982190430164337	0.964698016643524	1	1.08266222476959	1.08266222476959	8	0.554789245128632	0.684308886528015	0.379647225141525
956	1	5	5	0.224265888333321	-0.151525393128395	0.0449645519256592	0.00202181097120047	1	1.38404595851898	1.38404595851898	6	0.455052495002747	0.954996764659882	0.434573650360107
957	2	4	6	0.723033368587494	-0.711315214633942	0.00962496735155582	9.26399952732027e-05	1	0.110933922231197	0.110933922231197	5	0.418397635221481	1.05612564086914	0.441880464553833
958	2	3	4	-0.27450156211853	-1.27110505104065	-0.892261326313019	0.796130299568176	0	NA	0	2	0.284629553556442	0.929175853729248	0.264470905065536
959	1	4	4	-0.27450156211853	-0.711315214633942	-0.56807279586792	0.322706699371338	1	0.323275864124298	0.323275864124298	3	0.351604759693146	0.792785704135895	0.278747230768204
960	5	4	1	-1.77080392837524	-0.711315214633942	-1.43461942672729	2.0581328868866	0	NA	0	1	0.165610864758492	1.80646133422852	0.299169600009918
961	2	4	3	-0.77326899766922	-0.711315214633942	-0.856921672821045	0.734314739704132	0	NA	0	2	0.284629553556442	0.929175853729248	0.264470905065536
962	2	5	4	-0.27450156211853	-0.151525393128395	-0.243884325027466	0.0594795644283295	1	0.530108511447906	0.530108511447906	5	0.418397635221481	1.05612564086914	0.441880464553833
963	1	5	5	0.224265888333321	-0.151525393128395	0.0449645519256592	0.00202181097120047	1	0.0337116532027721	0.0337116532027721	6	0.455052495002747	0.954996764659882	0.434573650360107
964	2	4	5	0.224265888333321	-0.711315214633942	-0.279223948717117	0.0779660120606422	0	NA	0	4	0.39443227648735	1.0097359418869	0.398272454738617
965	1	7	5	0.224265888333321	0.968054234981537	0.693341493606567	0.480722427368164	1	0.086164802312851	0.086164802312851	8	0.554789245128632	0.684308886528015	0.379647225141525
966	2	2	4	-0.27450156211853	-1.83089482784271	-1.21644973754883	1.47974991798401	0	NA	0	2	0.284629553556442	0.929175853729248	0.264470905065536
967	1	4	3	-0.77326899766922	-0.711315214633942	-0.856921672821045	0.734314739704132	0	NA	0	2	0.284629553556442	0.929175853729248	0.264470905065536
968	3	2	4	-0.27450156211853	-1.83089482784271	-1.21644973754883	1.47974991798401	0	NA	0	2	0.284629553556442	0.929175853729248	0.264470905065536
969	1	7	8	1.72056829929352	0.968054234981537	1.55988824367523	2.43325138092041	1	0.176349803805351	0.176349803805351	10	0.701357483863831	0.889411568641663	0.623795449733734
970	6	3	2	-1.27203643321991	-1.27110505104065	-1.46995902061462	2.16077947616577	0	NA	0	1	0.165610864758492	1.80646133422852	0.299169600009918
971	2	5	4	-0.27450156211853	-0.151525393128395	-0.243884325027466	0.0594795644283295	0	NA	0	5	0.418397635221481	1.05612564086914	0.441880464553833
972	2	5	6	0.723033368587494	-0.151525393128395	0.333813458681107	0.111431427299976	0	NA	0	7	0.517701864242554	0.705774545669556	0.365380793809891
973	2	2	2	-1.27203643321991	-1.83089482784271	-1.79414749145508	3.21896529197693	0	NA	0	1	0.165610864758492	1.80646133422852	0.299169600009918
974	1	4	5	0.224265888333321	-0.711315214633942	-0.279223948717117	0.0779660120606422	1	1.03305780887604	1.03305780887604	4	0.39443227648735	1.0097359418869	0.398272454738617
975	3	7	5	0.224265888333321	0.968054234981537	0.693341493606567	0.480722427368164	1	0.709139406681061	0.709139406681061	8	0.554789245128632	0.684308886528015	0.379647225141525
976	2	4	3	-0.77326899766922	-0.711315214633942	-0.856921672821045	0.734314739704132	0	NA	0	2	0.284629553556442	0.929175853729248	0.264470905065536
977	1	3	1	-1.77080392837524	-1.27110505104065	-1.75880801677704	3.09340572357178	0	NA	0	1	0.165610864758492	1.80646133422852	0.299169600009918
978	2	7	2	-1.27203643321991	0.968054234981537	-0.173205122351646	0.0300000142306089	1	0.0948586612939835	0.0948586612939835	5	0.418397635221481	1.05612564086914	0.441880464553833
979	2	4	4	-0.27450156211853	-0.711315214633942	-0.56807279586792	0.322706699371338	1	0.0461811274290085	0.0461811274290085	3	0.351604759693146	0.792785704135895	0.278747230768204
980	4	6	2	-1.27203643321991	0.408264428377151	-0.497393608093262	0.247400403022766	0	NA	0	4	0.39443227648735	1.0097359418869	0.398272454738617
981	4	6	4	-0.27450156211853	0.408264428377151	0.0803041607141495	0.00644875830039382	1	4.25216960906982	4.25216960906982	6	0.455052495002747	0.954996764659882	0.434573650360107
982	3	5	1	-1.77080392837524	-0.151525393128395	-1.11043095588684	1.23305690288544	0	NA	0	2	0.284629553556442	0.929175853729248	0.264470905065536
983	2	5	1	-1.77080392837524	-0.151525393128395	-1.11043095588684	1.23305690288544	0	NA	0	2	0.284629553556442	0.929175853729248	0.264470905065536
984	1	3	2	-1.27203643321991	-1.27110505104065	-1.46995902061462	2.16077947616577	0	NA	0	1	0.165610864758492	1.80646133422852	0.299169600009918
985	3	5	5	0.224265888333321	-0.151525393128395	0.0449645519256592	0.00202181097120047	1	0.489907890558243	0.489907890558243	6	0.455052495002747	0.954996764659882	0.434573650360107
986	6	4	4	-0.27450156211853	-0.711315214633942	-0.56807279586792	0.322706699371338	1	0.0813325494527817	0.0813325494527817	3	0.351604759693146	0.792785704135895	0.278747230768204
987	2	4	6	0.723033368587494	-0.711315214633942	0.00962496735155582	9.26399952732027e-05	0	NA	0	5	0.418397635221481	1.05612564086914	0.441880464553833
988	2	4	6	0.723033368587494	-0.711315214633942	0.00962496735155582	9.26399952732027e-05	0	NA	0	5	0.418397635221481	1.05612564086914	0.441880464553833
989	4	7	3	-0.77326899766922	0.968054234981537	0.115643762052059	0.0133734792470932	1	0.094269871711731	0.094269871711731	6	0.455052495002747	0.954996764659882	0.434573650360107
990	5	8	5	0.224265888333321	1.52784407138824	1.01753008365631	1.03536748886108	0	NA	0	9	0.619066774845123	0.761415719985962	0.471367180347443
991	1	6	6	0.723033368587494	0.408264428377151	0.658001959323883	0.432966589927673	0	NA	0	8	0.554789245128632	0.684308886528015	0.379647225141525
992	2	3	5	0.224265888333321	-1.27110505104065	-0.603412389755249	0.364106506109238	1	0.148374155163765	0.148374155163765	3	0.351604759693146	0.792785704135895	0.278747230768204
993	2	2	2	-1.27203643321991	-1.83089482784271	-1.79414749145508	3.21896529197693	0	NA	0	1	0.165610864758492	1.80646133422852	0.299169600009918
994	1	NA	1	-1.77080392837524	NA	-2.04819631576538	4.19510793685913	0	NA	0	1	0.165610864758492	1.80646133422852	0.299169600009918
995	1	4	2	-1.27203643321991	-0.711315214633942	-1.14577066898346	1.31279039382935	0	NA	0	2	0.284629553556442	0.929175853729248	0.264470905065536
996	2	6	2	-1.27203643321991	0.408264428377151	-0.497393608093262	0.247400403022766	0	NA	0	4	0.39443227648735	1.0097359418869	0.398272454738617
997	8	6	3	-0.77326899766922	0.408264428377151	-0.208544716238976	0.0434908978641033	0	NA	0	5	0.418397635221481	1.05612564086914	0.441880464553833
998	1	5	4	-0.27450156211853	-0.151525393128395	-0.243884325027466	0.0594795644283295	0	NA	0	5	0.418397635221481	1.05612564086914	0.441880464553833
999	1	4	5	0.224265888333321	-0.711315214633942	-0.279223948717117	0.0779660120606422	1	0.949783980846405	0.949783980846405	4	0.39443227648735	1.0097359418869	0.398272454738617
1000	4	5	3	-0.77326899766922	-0.151525393128395	-0.532733201980591	0.283804655075073	0	NA	0	4	0.39443227648735	1.0097359418869	0.398272454738617
1001	1	6	7	1.22180080413818	0.408264428377151	0.946850836277008	0.896526515483856	0	NA	0	8	0.554789245128632	0.684308886528015	0.379647225141525
1002	3	4	5	0.224265888333321	-0.711315214633942	-0.279223948717117	0.0779660120606422	0	NA	0	4	0.39443227648735	1.0097359418869	0.398272454738617
1003	2	6	5	0.224265888333321	0.408264428377151	0.369153052568436	0.136273980140686	0	NA	0	7	0.517701864242554	0.705774545669556	0.365380793809891
1004	2	6	5	0.224265888333321	0.408264428377151	0.369153052568436	0.136273980140686	0	NA	0	7	0.517701864242554	0.705774545669556	0.365380793809891
1005	3	4	1	-1.77080392837524	-0.711315214633942	-1.43461942672729	2.0581328868866	1	0.144927531480789	0.144927531480789	1	0.165610864758492	1.80646133422852	0.299169600009918
1006	7	4	2	-1.27203643321991	-0.711315214633942	-1.14577066898346	1.31279039382935	0	NA	0	2	0.284629553556442	0.929175853729248	0.264470905065536
1007	1	7	1	-1.77080392837524	0.968054234981537	-0.462054044008255	0.213493943214417	0	NA	0	4	0.39443227648735	1.0097359418869	0.398272454738617
1008	4	5	5	0.224265888333321	-0.151525393128395	0.0449645519256592	0.00202181097120047	1	0.261156618595123	0.261156618595123	6	0.455052495002747	0.954996764659882	0.434573650360107
1009	2	4	5	0.224265888333321	-0.711315214633942	-0.279223948717117	0.0779660120606422	0	NA	0	4	0.39443227648735	1.0097359418869	0.398272454738617
1010	4	5	4	-0.27450156211853	-0.151525393128395	-0.243884325027466	0.0594795644283295	1	1.47716891765594	1.47716891765594	5	0.418397635221481	1.05612564086914	0.441880464553833
1011	1	4	4	-0.27450156211853	-0.711315214633942	-0.56807279586792	0.322706699371338	0	NA	0	3	0.351604759693146	0.792785704135895	0.278747230768204
1012	1	4	4	-0.27450156211853	-0.711315214633942	-0.56807279586792	0.322706699371338	1	5.00127792358398	5.00127792358398	3	0.351604759693146	0.792785704135895	0.278747230768204
1013	1	3	1	-1.77080392837524	-1.27110505104065	-1.75880801677704	3.09340572357178	0	NA	0	1	0.165610864758492	1.80646133422852	0.299169600009918
1014	2	5	3	-0.77326899766922	-0.151525393128395	-0.532733201980591	0.283804655075073	1	0.39148136973381	0.39148136973381	4	0.39443227648735	1.0097359418869	0.398272454738617
1015	3	4	7	1.22180080413818	-0.711315214633942	0.298473834991455	0.0890866294503212	1	0.440595686435699	0.440595686435699	6	0.455052495002747	0.954996764659882	0.434573650360107
1016	2	3	6	0.723033368587494	-1.27110505104065	-0.314563542604446	0.0989502221345901	0	NA	0	4	0.39443227648735	1.0097359418869	0.398272454738617
1017	4	5	4	-0.27450156211853	-0.151525393128395	-0.243884325027466	0.0594795644283295	0	NA	0	5	0.418397635221481	1.05612564086914	0.441880464553833
1018	2	6	5	0.224265888333321	0.408264428377151	0.369153052568436	0.136273980140686	0	NA	0	7	0.517701864242554	0.705774545669556	0.365380793809891
1019	2	5	3	-0.77326899766922	-0.151525393128395	-0.532733201980591	0.283804655075073	0	NA	0	4	0.39443227648735	1.0097359418869	0.398272454738617
1020	1	5	5	0.224265888333321	-0.151525393128395	0.0449645519256592	0.00202181097120047	0	NA	0	6	0.455052495002747	0.954996764659882	0.434573650360107
1021	1	3	5	0.224265888333321	-1.27110505104065	-0.603412389755249	0.364106506109238	1	0.0384467504918575	0.0384467504918575	3	0.351604759693146	0.792785704135895	0.278747230768204
1022	1	8	3	-0.77326899766922	1.52784407138824	0.439832270145416	0.193452432751656	1	10.3259830474854	10.3259830474854	7	0.517701864242554	0.705774545669556	0.365380793809891
1023	2	5	3	-0.77326899766922	-0.151525393128395	-0.532733201980591	0.283804655075073	0	NA	0	4	0.39443227648735	1.0097359418869	0.398272454738617
1024	3	5	3	-0.77326899766922	-0.151525393128395	-0.532733201980591	0.283804655075073	0	NA	0	4	0.39443227648735	1.0097359418869	0.398272454738617
1025	2	4	2	-1.27203643321991	-0.711315214633942	-1.14577066898346	1.31279039382935	0	NA	0	2	0.284629553556442	0.929175853729248	0.264470905065536
1026	4	3	3	-0.77326899766922	-1.27110505104065	-1.1811101436615	1.39502120018005	1	0.644444465637207	0.644444465637207	2	0.284629553556442	0.929175853729248	0.264470905065536
1027	2	9	3	-0.77326899766922	2.08763384819031	0.76402074098587	0.583727717399597	1	0.177304968237877	0.177304968237877	8	0.554789245128632	0.684308886528015	0.379647225141525
1028	4	5	1	-1.77080392837524	-0.151525393128395	-1.11043095588684	1.23305690288544	0	NA	0	2	0.284629553556442	0.929175853729248	0.264470905065536
1029	1	4	4	-0.27450156211853	-0.711315214633942	-0.56807279586792	0.322706699371338	0	NA	0	3	0.351604759693146	0.792785704135895	0.278747230768204
1030	2	4	7	1.22180080413818	-0.711315214633942	0.298473834991455	0.0890866294503212	0	NA	0	6	0.455052495002747	0.954996764659882	0.434573650360107
1031	2	5	4	-0.27450156211853	-0.151525393128395	-0.243884325027466	0.0594795644283295	0	NA	0	5	0.418397635221481	1.05612564086914	0.441880464553833
1032	2	8	3	-0.77326899766922	1.52784407138824	0.439832270145416	0.193452432751656	1	1.7054123878479	1.7054123878479	7	0.517701864242554	0.705774545669556	0.365380793809891
1033	7	4	3	-0.77326899766922	-0.711315214633942	-0.856921672821045	0.734314739704132	0	NA	0	2	0.284629553556442	0.929175853729248	0.264470905065536
1034	3	5	5	0.224265888333321	-0.151525393128395	0.0449645519256592	0.00202181097120047	0	NA	0	6	0.455052495002747	0.954996764659882	0.434573650360107
1035	3	6	5	0.224265888333321	0.408264428377151	0.369153052568436	0.136273980140686	0	NA	0	7	0.517701864242554	0.705774545669556	0.365380793809891
1036	1	6	1	-1.77080392837524	0.408264428377151	-0.786242544651031	0.618177354335785	1	3.87596893310547	3.87596893310547	3	0.351604759693146	0.792785704135895	0.278747230768204
1037	2	5	6	0.723033368587494	-0.151525393128395	0.333813458681107	0.111431427299976	1	0.885758876800537	0.885758876800537	7	0.517701864242554	0.705774545669556	0.365380793809891
1038	4	5	2	-1.27203643321991	-0.151525393128395	-0.821582078933716	0.674997091293335	0	NA	0	3	0.351604759693146	0.792785704135895	0.278747230768204
1039	4	8	7	1.22180080413818	1.52784407138824	1.59522771835327	2.54475140571594	1	0.300778478384018	0.300778478384018	10	0.701357483863831	0.889411568641663	0.623795449733734
1040	1	4	4	-0.27450156211853	-0.711315214633942	-0.56807279586792	0.322706699371338	0	NA	0	3	0.351604759693146	0.792785704135895	0.278747230768204
1041	2	5	5	0.224265888333321	-0.151525393128395	0.0449645519256592	0.00202181097120047	1	0.162543475627899	0.162543475627899	6	0.455052495002747	0.954996764659882	0.434573650360107
1042	4	3	5	0.224265888333321	-1.27110505104065	-0.603412389755249	0.364106506109238	1	0.0568440183997154	0.0568440183997154	3	0.351604759693146	0.792785704135895	0.278747230768204
1043	2	7	6	0.723033368587494	0.968054234981537	0.982190430164337	0.964698016643524	0	NA	0	8	0.554789245128632	0.684308886528015	0.379647225141525
1044	1	2	1	-1.77080392837524	-1.83089482784271	-2.08299660682678	4.33887481689453	0	NA	0	1	0.165610864758492	1.80646133422852	0.299169600009918
1045	4	5	2	-1.27203643321991	-0.151525393128395	-0.821582078933716	0.674997091293335	0	NA	0	3	0.351604759693146	0.792785704135895	0.278747230768204
1046	4	7	4	-0.27450156211853	0.968054234981537	0.404492646455765	0.163614302873611	0	NA	0	7	0.517701864242554	0.705774545669556	0.365380793809891
1047	6	NA	1	-1.77080392837524	NA	-2.04819631576538	4.19510793685913	0	NA	0	1	0.165610864758492	1.80646133422852	0.299169600009918
1048	2	7	6	0.723033368587494	0.968054234981537	0.982190430164337	0.964698016643524	1	0.22673325240612	0.22673325240612	8	0.554789245128632	0.684308886528015	0.379647225141525
1049	2	4	4	-0.27450156211853	-0.711315214633942	-0.56807279586792	0.322706699371338	0	NA	0	3	0.351604759693146	0.792785704135895	0.278747230768204
1050	2	5	6	0.723033368587494	-0.151525393128395	0.333813458681107	0.111431427299976	0	NA	0	7	0.517701864242554	0.705774545669556	0.365380793809891
1051	1	3	5	0.224265888333321	-1.27110505104065	-0.603412389755249	0.364106506109238	0	NA	0	3	0.351604759693146	0.792785704135895	0.278747230768204
1052	1	4	6	0.723033368587494	-0.711315214633942	0.00962496735155582	9.26399952732027e-05	0	NA	0	5	0.418397635221481	1.05612564086914	0.441880464553833
1053	3	4	3	-0.77326899766922	-0.711315214633942	-0.856921672821045	0.734314739704132	0	NA	0	2	0.284629553556442	0.929175853729248	0.264470905065536
1054	6	2	2	-1.27203643321991	-1.83089482784271	-1.79414749145508	3.21896529197693	1	0.0598104000091553	0.0598104000091553	1	0.165610864758492	1.80646133422852	0.299169600009918
1055	3	4	3	-0.77326899766922	-0.711315214633942	-0.856921672821045	0.734314739704132	1	4.46967458724976	4.46967458724976	2	0.284629553556442	0.929175853729248	0.264470905065536
1056	2	4	5	0.224265888333321	-0.711315214633942	-0.279223948717117	0.0779660120606422	1	0.035240426659584	0.035240426659584	4	0.39443227648735	1.0097359418869	0.398272454738617
1057	2	6	3	-0.77326899766922	0.408264428377151	-0.208544716238976	0.0434908978641033	0	NA	0	5	0.418397635221481	1.05612564086914	0.441880464553833
1058	5	7	2	-1.27203643321991	0.968054234981537	-0.173205122351646	0.0300000142306089	1	0.340367585420609	0.340367585420609	5	0.418397635221481	1.05612564086914	0.441880464553833
1059	2	6	2	-1.27203643321991	0.408264428377151	-0.497393608093262	0.247400403022766	1	5.31965827941895	5.31965827941895	4	0.39443227648735	1.0097359418869	0.398272454738617
1060	5	4	1	-1.77080392837524	-0.711315214633942	-1.43461942672729	2.0581328868866	0	NA	0	1	0.165610864758492	1.80646133422852	0.299169600009918
1061	3	NA	3	-0.77326899766922	NA	-0.892800688743591	0.797093093395233	0	NA	0	2	0.284629553556442	0.929175853729248	0.264470905065536
1062	2	5	5	0.224265888333321	-0.151525393128395	0.0449645519256592	0.00202181097120047	0	NA	0	6	0.455052495002747	0.954996764659882	0.434573650360107
1063	1	7	8	1.72056829929352	0.968054234981537	1.55988824367523	2.43325138092041	1	0.822822511196136	0.822822511196136	10	0.701357483863831	0.889411568641663	0.623795449733734
1064	2	3	5	0.224265888333321	-1.27110505104065	-0.603412389755249	0.364106506109238	0	NA	0	3	0.351604759693146	0.792785704135895	0.278747230768204
1065	3	4	2	-1.27203643321991	-0.711315214633942	-1.14577066898346	1.31279039382935	1	0.046064481139183	0.046064481139183	2	0.284629553556442	0.929175853729248	0.264470905065536
1066	1	2	1	-1.77080392837524	-1.83089482784271	-2.08299660682678	4.33887481689453	0	NA	0	1	0.165610864758492	1.80646133422852	0.299169600009918
1067	4	5	5	0.224265888333321	-0.151525393128395	0.0449645519256592	0.00202181097120047	1	0.104041434824467	0.104041434824467	6	0.455052495002747	0.954996764659882	0.434573650360107
1068	1	6	7	1.22180080413818	0.408264428377151	0.946850836277008	0.896526515483856	0	NA	0	8	0.554789245128632	0.684308886528015	0.379647225141525
1069	1	7	7	1.22180080413818	0.968054234981537	1.27103936672211	1.61554110050201	0	NA	0	9	0.619066774845123	0.761415719985962	0.471367180347443
1070	2	5	5	0.224265888333321	-0.151525393128395	0.0449645519256592	0.00202181097120047	1	0.263262093067169	0.263262093067169	6	0.455052495002747	0.954996764659882	0.434573650360107
1071	1	8	8	1.72056829929352	1.52784407138824	1.88407671451569	3.54974508285522	0	NA	0	10	0.701357483863831	0.889411568641663	0.623795449733734
1072	1	6	5	0.224265888333321	0.408264428377151	0.369153052568436	0.136273980140686	0	NA	0	7	0.517701864242554	0.705774545669556	0.365380793809891
1073	2	4	4	-0.27450156211853	-0.711315214633942	-0.56807279586792	0.322706699371338	1	0.0397414155304432	0.0397414155304432	3	0.351604759693146	0.792785704135895	0.278747230768204
1074	3	7	4	-0.27450156211853	0.968054234981537	0.404492646455765	0.163614302873611	0	NA	0	7	0.517701864242554	0.705774545669556	0.365380793809891
1075	2	6	8	1.72056829929352	0.408264428377151	1.23569977283478	1.52695393562317	1	0.0263199452310801	0.0263199452310801	9	0.619066774845123	0.761415719985962	0.471367180347443
1076	4	6	5	0.224265888333321	0.408264428377151	0.369153052568436	0.136273980140686	1	0.327833026647568	0.327833026647568	7	0.517701864242554	0.705774545669556	0.365380793809891
1077	4	7	7	1.22180080413818	0.968054234981537	1.27103936672211	1.61554110050201	1	0.213219612836838	0.213219612836838	9	0.619066774845123	0.761415719985962	0.471367180347443
1078	5	2	1	-1.77080392837524	-1.83089482784271	-2.08299660682678	4.33887481689453	0	NA	0	1	0.165610864758492	1.80646133422852	0.299169600009918
1079	5	7	2	-1.27203643321991	0.968054234981537	-0.173205122351646	0.0300000142306089	1	2.12874722480774	2.12874722480774	5	0.418397635221481	1.05612564086914	0.441880464553833
1080	5	5	2	-1.27203643321991	-0.151525393128395	-0.821582078933716	0.674997091293335	0	NA	0	3	0.351604759693146	0.792785704135895	0.278747230768204
1081	1	3	3	-0.77326899766922	-1.27110505104065	-1.1811101436615	1.39502120018005	1	0.0314062461256981	0.0314062461256981	2	0.284629553556442	0.929175853729248	0.264470905065536
1082	1	4	4	-0.27450156211853	-0.711315214633942	-0.56807279586792	0.322706699371338	0	NA	0	3	0.351604759693146	0.792785704135895	0.278747230768204
1083	2	7	6	0.723033368587494	0.968054234981537	0.982190430164337	0.964698016643524	0	NA	0	8	0.554789245128632	0.684308886528015	0.379647225141525
1084	3	7	6	0.723033368587494	0.968054234981537	0.982190430164337	0.964698016643524	0	NA	0	8	0.554789245128632	0.684308886528015	0.379647225141525
1085	2	8	7	1.22180080413818	1.52784407138824	1.59522771835327	2.54475140571594	1	5.47023868560791	5.47023868560791	10	0.701357483863831	0.889411568641663	0.623795449733734
1086	1	5	5	0.224265888333321	-0.151525393128395	0.0449645519256592	0.00202181097120047	1	0.0337689518928528	0.0337689518928528	6	0.455052495002747	0.954996764659882	0.434573650360107
1087	2	7	8	1.72056829929352	0.968054234981537	1.55988824367523	2.43325138092041	1	0.756782531738281	0.756782531738281	10	0.701357483863831	0.889411568641663	0.623795449733734
1088	1	3	1	-1.77080392837524	-1.27110505104065	-1.75880801677704	3.09340572357178	0	NA	0	1	0.165610864758492	1.80646133422852	0.299169600009918
1089	6	5	3	-0.77326899766922	-0.151525393128395	-0.532733201980591	0.283804655075073	0	NA	0	4	0.39443227648735	1.0097359418869	0.398272454738617
1090	5	8	4	-0.27450156211853	1.52784407138824	0.728681147098541	0.530976235866547	0	NA	0	8	0.554789245128632	0.684308886528015	0.379647225141525
1091	2	3	2	-1.27203643321991	-1.27110505104065	-1.46995902061462	2.16077947616577	0	NA	0	1	0.165610864758492	1.80646133422852	0.299169600009918
1092	4	4	3	-0.77326899766922	-0.711315214633942	-0.856921672821045	0.734314739704132	0	NA	0	2	0.284629553556442	0.929175853729248	0.264470905065536
1093	2	5	8	1.72056829929352	-0.151525393128395	0.911511242389679	0.830852746963501	1	0.0734868720173836	0.0734868720173836	8	0.554789245128632	0.684308886528015	0.379647225141525
1094	4	5	5	0.224265888333321	-0.151525393128395	0.0449645519256592	0.00202181097120047	0	NA	0	6	0.455052495002747	0.954996764659882	0.434573650360107
1095	2	4	4	-0.27450156211853	-0.711315214633942	-0.56807279586792	0.322706699371338	1	0.0662668570876122	0.0662668570876122	3	0.351604759693146	0.792785704135895	0.278747230768204
1096	2	4	3	-0.77326899766922	-0.711315214633942	-0.856921672821045	0.734314739704132	0	NA	0	2	0.284629553556442	0.929175853729248	0.264470905065536
1097	1	4	4	-0.27450156211853	-0.711315214633942	-0.56807279586792	0.322706699371338	1	0.170735865831375	0.170735865831375	3	0.351604759693146	0.792785704135895	0.278747230768204
1098	6	6	2	-1.27203643321991	0.408264428377151	-0.497393608093262	0.247400403022766	0	NA	0	4	0.39443227648735	1.0097359418869	0.398272454738617
1099	4	7	6	0.723033368587494	0.968054234981537	0.982190430164337	0.964698016643524	0	NA	0	8	0.554789245128632	0.684308886528015	0.379647225141525
1100	2	5	8	1.72056829929352	-0.151525393128395	0.911511242389679	0.830852746963501	1	1.61103391647339	1.61103391647339	8	0.554789245128632	0.684308886528015	0.379647225141525
1101	4	4	4	-0.27450156211853	-0.711315214633942	-0.56807279586792	0.322706699371338	1	0.0955785363912582	0.0955785363912582	3	0.351604759693146	0.792785704135895	0.278747230768204
1102	5	7	7	1.22180080413818	0.968054234981537	1.27103936672211	1.61554110050201	0	NA	0	9	0.619066774845123	0.761415719985962	0.471367180347443
1103	4	4	2	-1.27203643321991	-0.711315214633942	-1.14577066898346	1.31279039382935	0	NA	0	2	0.284629553556442	0.929175853729248	0.264470905065536
1104	2	9	2	-1.27203643321991	2.08763384819031	0.475171834230423	0.22578826546669	0	NA	0	7	0.517701864242554	0.705774545669556	0.365380793809891
1105	2	4	5	0.224265888333321	-0.711315214633942	-0.279223948717117	0.0779660120606422	1	1.71288740634918	1.71288740634918	4	0.39443227648735	1.0097359418869	0.398272454738617
1106	3	6	5	0.224265888333321	0.408264428377151	0.369153052568436	0.136273980140686	0	NA	0	7	0.517701864242554	0.705774545669556	0.365380793809891
1107	1	8	8	1.72056829929352	1.52784407138824	1.88407671451569	3.54974508285522	1	2.04430174827576	2.04430174827576	10	0.701357483863831	0.889411568641663	0.623795449733734
1108	5	8	4	-0.27450156211853	1.52784407138824	0.728681147098541	0.530976235866547	1	0.0946958214044571	0.0946958214044571	8	0.554789245128632	0.684308886528015	0.379647225141525
1109	2	8	8	1.72056829929352	1.52784407138824	1.88407671451569	3.54974508285522	0	NA	0	10	0.701357483863831	0.889411568641663	0.623795449733734
1110	2	7	7	1.22180080413818	0.968054234981537	1.27103936672211	1.61554110050201	1	0.346943438053131	0.346943438053131	9	0.619066774845123	0.761415719985962	0.471367180347443
1111	2	5	5	0.224265888333321	-0.151525393128395	0.0449645519256592	0.00202181097120047	1	0.557089626789093	0.557089626789093	6	0.455052495002747	0.954996764659882	0.434573650360107
1112	1	3	3	-0.77326899766922	-1.27110505104065	-1.1811101436615	1.39502120018005	1	0.322904706001282	0.322904706001282	2	0.284629553556442	0.929175853729248	0.264470905065536
1113	1	4	1	-1.77080392837524	-0.711315214633942	-1.43461942672729	2.0581328868866	0	NA	0	1	0.165610864758492	1.80646133422852	0.299169600009918
1114	2	5	3	-0.77326899766922	-0.151525393128395	-0.532733201980591	0.283804655075073	1	0.526777863502502	0.526777863502502	4	0.39443227648735	1.0097359418869	0.398272454738617
1115	4	5	3	-0.77326899766922	-0.151525393128395	-0.532733201980591	0.283804655075073	0	NA	0	4	0.39443227648735	1.0097359418869	0.398272454738617
1116	2	9	4	-0.27450156211853	2.08763384819031	1.05286955833435	1.10853433609009	0	NA	0	9	0.619066774845123	0.761415719985962	0.471367180347443
1117	3	8	6	0.723033368587494	1.52784407138824	1.30637884140015	1.70662569999695	0	NA	0	9	0.619066774845123	0.761415719985962	0.471367180347443
1118	2	8	5	0.224265888333321	1.52784407138824	1.01753008365631	1.03536748886108	1	0.679480373859406	0.679480373859406	9	0.619066774845123	0.761415719985962	0.471367180347443
1119	4	2	1	-1.77080392837524	-1.83089482784271	-2.08299660682678	4.33887481689453	0	NA	0	1	0.165610864758492	1.80646133422852	0.299169600009918
1120	1	5	2	-1.27203643321991	-0.151525393128395	-0.821582078933716	0.674997091293335	1	1.32649457454681	1.32649457454681	3	0.351604759693146	0.792785704135895	0.278747230768204
1121	3	3	1	-1.77080392837524	-1.27110505104065	-1.75880801677704	3.09340572357178	0	NA	0	1	0.165610864758492	1.80646133422852	0.299169600009918
1122	9	3	2	-1.27203643321991	-1.27110505104065	-1.46995902061462	2.16077947616577	0	NA	0	1	0.165610864758492	1.80646133422852	0.299169600009918
1123	1	5	3	-0.77326899766922	-0.151525393128395	-0.532733201980591	0.283804655075073	1	1.09609055519104	1.09609055519104	4	0.39443227648735	1.0097359418869	0.398272454738617
1124	1	5	1	-1.77080392837524	-0.151525393128395	-1.11043095588684	1.23305690288544	0	NA	0	2	0.284629553556442	0.929175853729248	0.264470905065536
1125	4	9	5	0.224265888333321	2.08763384819031	1.34171843528748	1.80020833015442	0	NA	0	10	0.701357483863831	0.889411568641663	0.623795449733734
1126	4	7	7	1.22180080413818	0.968054234981537	1.27103936672211	1.61554110050201	0	NA	0	9	0.619066774845123	0.761415719985962	0.471367180347443
1127	3	5	4	-0.27450156211853	-0.151525393128395	-0.243884325027466	0.0594795644283295	0	NA	0	5	0.418397635221481	1.05612564086914	0.441880464553833
1128	1	7	6	0.723033368587494	0.968054234981537	0.982190430164337	0.964698016643524	1	1.47340083122253	1.47340083122253	8	0.554789245128632	0.684308886528015	0.379647225141525
1129	4	4	5	0.224265888333321	-0.711315214633942	-0.279223948717117	0.0779660120606422	0	NA	0	4	0.39443227648735	1.0097359418869	0.398272454738617
1130	3	3	8	1.72056829929352	-1.27110505104065	0.263134270906448	0.0692396461963654	1	0.341603308916092	0.341603308916092	6	0.455052495002747	0.954996764659882	0.434573650360107
1131	1	8	8	1.72056829929352	1.52784407138824	1.88407671451569	3.54974508285522	1	0.354843348264694	0.354843348264694	10	0.701357483863831	0.889411568641663	0.623795449733734
1132	2	5	5	0.224265888333321	-0.151525393128395	0.0449645519256592	0.00202181097120047	1	0.543907523155212	0.543907523155212	6	0.455052495002747	0.954996764659882	0.434573650360107
1133	7	4	2	-1.27203643321991	-0.711315214633942	-1.14577066898346	1.31279039382935	1	0.176284968852997	0.176284968852997	2	0.284629553556442	0.929175853729248	0.264470905065536
1134	6	4	5	0.224265888333321	-0.711315214633942	-0.279223948717117	0.0779660120606422	0	NA	0	4	0.39443227648735	1.0097359418869	0.398272454738617
1135	5	6	7	1.22180080413818	0.408264428377151	0.946850836277008	0.896526515483856	1	0.198705241084099	0.198705241084099	8	0.554789245128632	0.684308886528015	0.379647225141525
1136	4	8	7	1.22180080413818	1.52784407138824	1.59522771835327	2.54475140571594	0	NA	0	10	0.701357483863831	0.889411568641663	0.623795449733734
1137	3	6	5	0.224265888333321	0.408264428377151	0.369153052568436	0.136273980140686	0	NA	0	7	0.517701864242554	0.705774545669556	0.365380793809891
1138	2	4	2	-1.27203643321991	-0.711315214633942	-1.14577066898346	1.31279039382935	1	0.239472940564156	0.239472940564156	2	0.284629553556442	0.929175853729248	0.264470905065536
1139	1	6	3	-0.77326899766922	0.408264428377151	-0.208544716238976	0.0434908978641033	1	0.0855834633111954	0.0855834633111954	5	0.418397635221481	1.05612564086914	0.441880464553833
1140	1	4	4	-0.27450156211853	-0.711315214633942	-0.56807279586792	0.322706699371338	0	NA	0	3	0.351604759693146	0.792785704135895	0.278747230768204
1141	5	3	6	0.723033368587494	-1.27110505104065	-0.314563542604446	0.0989502221345901	0	NA	0	4	0.39443227648735	1.0097359418869	0.398272454738617
1142	1	3	4	-0.27450156211853	-1.27110505104065	-0.892261326313019	0.796130299568176	0	NA	0	2	0.284629553556442	0.929175853729248	0.264470905065536
1143	2	4	6	0.723033368587494	-0.711315214633942	0.00962496735155582	9.26399952732027e-05	1	0.253235071897507	0.253235071897507	5	0.418397635221481	1.05612564086914	0.441880464553833
1144	4	4	3	-0.77326899766922	-0.711315214633942	-0.856921672821045	0.734314739704132	1	0.113585747778416	0.113585747778416	2	0.284629553556442	0.929175853729248	0.264470905065536
1145	2	2	1	-1.77080392837524	-1.83089482784271	-2.08299660682678	4.33887481689453	0	NA	0	1	0.165610864758492	1.80646133422852	0.299169600009918
1146	3	7	7	1.22180080413818	0.968054234981537	1.27103936672211	1.61554110050201	0	NA	0	9	0.619066774845123	0.761415719985962	0.471367180347443
1147	4	3	5	0.224265888333321	-1.27110505104065	-0.603412389755249	0.364106506109238	1	0.659778594970703	0.659778594970703	3	0.351604759693146	0.792785704135895	0.278747230768204
1148	4	5	5	0.224265888333321	-0.151525393128395	0.0449645519256592	0.00202181097120047	0	NA	0	6	0.455052495002747	0.954996764659882	0.434573650360107
1149	3	7	6	0.723033368587494	0.968054234981537	0.982190430164337	0.964698016643524	1	0.58219176530838	0.58219176530838	8	0.554789245128632	0.684308886528015	0.379647225141525
1150	1	6	5	0.224265888333321	0.408264428377151	0.369153052568436	0.136273980140686	0	NA	0	7	0.517701864242554	0.705774545669556	0.365380793809891
1151	2	7	7	1.22180080413818	0.968054234981537	1.27103936672211	1.61554110050201	0	NA	0	9	0.619066774845123	0.761415719985962	0.471367180347443
1152	5	5	1	-1.77080392837524	-0.151525393128395	-1.11043095588684	1.23305690288544	0	NA	0	2	0.284629553556442	0.929175853729248	0.264470905065536
1153	4	5	4	-0.27450156211853	-0.151525393128395	-0.243884325027466	0.0594795644283295	0	NA	0	5	0.418397635221481	1.05612564086914	0.441880464553833
1154	2	4	4	-0.27450156211853	-0.711315214633942	-0.56807279586792	0.322706699371338	1	0.0749557763338089	0.0749557763338089	3	0.351604759693146	0.792785704135895	0.278747230768204
1155	4	5	6	0.723033368587494	-0.151525393128395	0.333813458681107	0.111431427299976	0	NA	0	7	0.517701864242554	0.705774545669556	0.365380793809891
1156	2	7	6	0.723033368587494	0.968054234981537	0.982190430164337	0.964698016643524	0	NA	0	8	0.554789245128632	0.684308886528015	0.379647225141525
1157	4	4	2	-1.27203643321991	-0.711315214633942	-1.14577066898346	1.31279039382935	0	NA	0	2	0.284629553556442	0.929175853729248	0.264470905065536
1158	7	3	3	-0.77326899766922	-1.27110505104065	-1.1811101436615	1.39502120018005	0	NA	0	2	0.284629553556442	0.929175853729248	0.264470905065536
1159	2	4	7	1.22180080413818	-0.711315214633942	0.298473834991455	0.0890866294503212	0	NA	0	6	0.455052495002747	0.954996764659882	0.434573650360107
1160	1	5	2	-1.27203643321991	-0.151525393128395	-0.821582078933716	0.674997091293335	0	NA	0	3	0.351604759693146	0.792785704135895	0.278747230768204
1161	2	3	5	0.224265888333321	-1.27110505104065	-0.603412389755249	0.364106506109238	1	0.27283763885498	0.27283763885498	3	0.351604759693146	0.792785704135895	0.278747230768204
1162	2	6	6	0.723033368587494	0.408264428377151	0.658001959323883	0.432966589927673	0	NA	0	8	0.554789245128632	0.684308886528015	0.379647225141525
1163	1	2	3	-0.77326899766922	-1.83089482784271	-1.50529873371124	2.26592421531677	0	NA	0	1	0.165610864758492	1.80646133422852	0.299169600009918
1164	3	6	3	-0.77326899766922	0.408264428377151	-0.208544716238976	0.0434908978641033	0	NA	0	5	0.418397635221481	1.05612564086914	0.441880464553833
1165	4	5	8	1.72056829929352	-0.151525393128395	0.911511242389679	0.830852746963501	0	NA	0	8	0.554789245128632	0.684308886528015	0.379647225141525
1166	2	3	1	-1.77080392837524	-1.27110505104065	-1.75880801677704	3.09340572357178	1	0.92649781703949	0.92649781703949	1	0.165610864758492	1.80646133422852	0.299169600009918
1167	2	5	4	-0.27450156211853	-0.151525393128395	-0.243884325027466	0.0594795644283295	1	0.198750704526901	0.198750704526901	5	0.418397635221481	1.05612564086914	0.441880464553833
1168	4	4	4	-0.27450156211853	-0.711315214633942	-0.56807279586792	0.322706699371338	1	0.259856075048447	0.259856075048447	3	0.351604759693146	0.792785704135895	0.278747230768204
1169	1	2	5	0.224265888333321	-1.83089482784271	-0.927600860595703	0.860443353652954	1	0.527547299861908	0.527547299861908	2	0.284629553556442	0.929175853729248	0.264470905065536
1170	3	8	5	0.224265888333321	1.52784407138824	1.01753008365631	1.03536748886108	0	NA	0	9	0.619066774845123	0.761415719985962	0.471367180347443
1171	2	3	2	-1.27203643321991	-1.27110505104065	-1.46995902061462	2.16077947616577	0	NA	0	1	0.165610864758492	1.80646133422852	0.299169600009918
1172	2	4	3	-0.77326899766922	-0.711315214633942	-0.856921672821045	0.734314739704132	1	0.00454545440152287	0.00454545440152287	2	0.284629553556442	0.929175853729248	0.264470905065536
1173	7	2	2	-1.27203643321991	-1.83089482784271	-1.79414749145508	3.21896529197693	0	NA	0	1	0.165610864758492	1.80646133422852	0.299169600009918
1174	1	7	7	1.22180080413818	0.968054234981537	1.27103936672211	1.61554110050201	1	0.247622817754745	0.247622817754745	9	0.619066774845123	0.761415719985962	0.471367180347443
1175	3	2	4	-0.27450156211853	-1.83089482784271	-1.21644973754883	1.47974991798401	0	NA	0	2	0.284629553556442	0.929175853729248	0.264470905065536
1176	2	7	6	0.723033368587494	0.968054234981537	0.982190430164337	0.964698016643524	0	NA	0	8	0.554789245128632	0.684308886528015	0.379647225141525
1177	4	5	5	0.224265888333321	-0.151525393128395	0.0449645519256592	0.00202181097120047	1	0.642147541046143	0.642147541046143	6	0.455052495002747	0.954996764659882	0.434573650360107
1178	4	5	7	1.22180080413818	-0.151525393128395	0.622662365436554	0.387708425521851	0	NA	0	7	0.517701864242554	0.705774545669556	0.365380793809891
1179	6	6	5	0.224265888333321	0.408264428377151	0.369153052568436	0.136273980140686	0	NA	0	7	0.517701864242554	0.705774545669556	0.365380793809891
1180	1	6	3	-0.77326899766922	0.408264428377151	-0.208544716238976	0.0434908978641033	1	0.280933946371078	0.280933946371078	5	0.418397635221481	1.05612564086914	0.441880464553833
1181	3	6	4	-0.27450156211853	0.408264428377151	0.0803041607141495	0.00644875830039382	0	NA	0	6	0.455052495002747	0.954996764659882	0.434573650360107
1182	2	8	8	1.72056829929352	1.52784407138824	1.88407671451569	3.54974508285522	0	NA	0	10	0.701357483863831	0.889411568641663	0.623795449733734
1183	2	5	2	-1.27203643321991	-0.151525393128395	-0.821582078933716	0.674997091293335	0	NA	0	3	0.351604759693146	0.792785704135895	0.278747230768204
1184	1	8	7	1.22180080413818	1.52784407138824	1.59522771835327	2.54475140571594	1	0.44731804728508	0.44731804728508	10	0.701357483863831	0.889411568641663	0.623795449733734
1185	4	8	4	-0.27450156211853	1.52784407138824	0.728681147098541	0.530976235866547	0	NA	0	8	0.554789245128632	0.684308886528015	0.379647225141525
1186	6	5	5	0.224265888333321	-0.151525393128395	0.0449645519256592	0.00202181097120047	1	0.265606820583344	0.265606820583344	6	0.455052495002747	0.954996764659882	0.434573650360107
1187	2	4	4	-0.27450156211853	-0.711315214633942	-0.56807279586792	0.322706699371338	1	0.0255111157894135	0.0255111157894135	3	0.351604759693146	0.792785704135895	0.278747230768204
1188	1	5	2	-1.27203643321991	-0.151525393128395	-0.821582078933716	0.674997091293335	0	NA	0	3	0.351604759693146	0.792785704135895	0.278747230768204
1189	2	4	6	0.723033368587494	-0.711315214633942	0.00962496735155582	9.26399952732027e-05	0	NA	0	5	0.418397635221481	1.05612564086914	0.441880464553833
1190	1	2	3	-0.77326899766922	-1.83089482784271	-1.50529873371124	2.26592421531677	1	2.46771216392517	2.46771216392517	1	0.165610864758492	1.80646133422852	0.299169600009918
1191	1	6	1	-1.77080392837524	0.408264428377151	-0.786242544651031	0.618177354335785	1	1.06951868534088	1.06951868534088	3	0.351604759693146	0.792785704135895	0.278747230768204
1192	4	5	6	0.723033368587494	-0.151525393128395	0.333813458681107	0.111431427299976	0	NA	0	7	0.517701864242554	0.705774545669556	0.365380793809891
1193	4	4	5	0.224265888333321	-0.711315214633942	-0.279223948717117	0.0779660120606422	0	NA	0	4	0.39443227648735	1.0097359418869	0.398272454738617
1194	2	4	3	-0.77326899766922	-0.711315214633942	-0.856921672821045	0.734314739704132	1	0.367917597293854	0.367917597293854	2	0.284629553556442	0.929175853729248	0.264470905065536
1195	2	7	1	-1.77080392837524	0.968054234981537	-0.462054044008255	0.213493943214417	0	NA	0	4	0.39443227648735	1.0097359418869	0.398272454738617
1196	2	5	5	0.224265888333321	-0.151525393128395	0.0449645519256592	0.00202181097120047	1	0.185548201203346	0.185548201203346	6	0.455052495002747	0.954996764659882	0.434573650360107
1197	1	7	4	-0.27450156211853	0.968054234981537	0.404492646455765	0.163614302873611	0	NA	0	7	0.517701864242554	0.705774545669556	0.365380793809891
1198	4	7	8	1.72056829929352	0.968054234981537	1.55988824367523	2.43325138092041	1	0.379264652729034	0.379264652729034	10	0.701357483863831	0.889411568641663	0.623795449733734
1199	2	6	4	-0.27450156211853	0.408264428377151	0.0803041607141495	0.00644875830039382	1	0.316901415586472	0.316901415586472	6	0.455052495002747	0.954996764659882	0.434573650360107
1200	2	3	1	-1.77080392837524	-1.27110505104065	-1.75880801677704	3.09340572357178	1	3.8461537361145	3.8461537361145	1	0.165610864758492	1.80646133422852	0.299169600009918
1201	6	6	4	-0.27450156211853	0.408264428377151	0.0803041607141495	0.00644875830039382	0	NA	0	6	0.455052495002747	0.954996764659882	0.434573650360107
1202	2	3	4	-0.27450156211853	-1.27110505104065	-0.892261326313019	0.796130299568176	0	NA	0	2	0.284629553556442	0.929175853729248	0.264470905065536
1203	1	4	2	-1.27203643321991	-0.711315214633942	-1.14577066898346	1.31279039382935	1	0.953431189060211	0.953431189060211	2	0.284629553556442	0.929175853729248	0.264470905065536
1204	2	7	3	-0.77326899766922	0.968054234981537	0.115643762052059	0.0133734792470932	1	0.0511421747505665	0.0511421747505665	6	0.455052495002747	0.954996764659882	0.434573650360107
1205	7	4	1	-1.77080392837524	-0.711315214633942	-1.43461942672729	2.0581328868866	1	0.231361255049706	0.231361255049706	1	0.165610864758492	1.80646133422852	0.299169600009918
1206	2	7	7	1.22180080413818	0.968054234981537	1.27103936672211	1.61554110050201	1	0.0782276764512062	0.0782276764512062	9	0.619066774845123	0.761415719985962	0.471367180347443
1207	2	4	5	0.224265888333321	-0.711315214633942	-0.279223948717117	0.0779660120606422	0	NA	0	4	0.39443227648735	1.0097359418869	0.398272454738617
1208	2	8	6	0.723033368587494	1.52784407138824	1.30637884140015	1.70662569999695	1	1.13245153427124	1.13245153427124	9	0.619066774845123	0.761415719985962	0.471367180347443
1209	4	4	6	0.723033368587494	-0.711315214633942	0.00962496735155582	9.26399952732027e-05	1	0.949948012828827	0.949948012828827	5	0.418397635221481	1.05612564086914	0.441880464553833
1210	2	9	8	1.72056829929352	2.08763384819031	2.20826530456543	4.87643575668335	1	0.142659857869148	0.142659857869148	10	0.701357483863831	0.889411568641663	0.623795449733734
1211	6	8	2	-1.27203643321991	1.52784407138824	0.15098337829113	0.0227959807962179	1	0.297183871269226	0.297183871269226	6	0.455052495002747	0.954996764659882	0.434573650360107
1212	6	6	1	-1.77080392837524	0.408264428377151	-0.786242544651031	0.618177354335785	1	0.147026389837265	0.147026389837265	3	0.351604759693146	0.792785704135895	0.278747230768204
1213	4	5	6	0.723033368587494	-0.151525393128395	0.333813458681107	0.111431427299976	1	0.200201660394669	0.200201660394669	7	0.517701864242554	0.705774545669556	0.365380793809891
1214	2	4	5	0.224265888333321	-0.711315214633942	-0.279223948717117	0.0779660120606422	0	NA	0	4	0.39443227648735	1.0097359418869	0.398272454738617
1215	5	7	7	1.22180080413818	0.968054234981537	1.27103936672211	1.61554110050201	1	0.361898809671402	0.361898809671402	9	0.619066774845123	0.761415719985962	0.471367180347443
1216	2	4	3	-0.77326899766922	-0.711315214633942	-0.856921672821045	0.734314739704132	0	NA	0	2	0.284629553556442	0.929175853729248	0.264470905065536
1217	5	7	6	0.723033368587494	0.968054234981537	0.982190430164337	0.964698016643524	0	NA	0	8	0.554789245128632	0.684308886528015	0.379647225141525
1218	1	3	1	-1.77080392837524	-1.27110505104065	-1.75880801677704	3.09340572357178	0	NA	0	1	0.165610864758492	1.80646133422852	0.299169600009918
1219	4	8	5	0.224265888333321	1.52784407138824	1.01753008365631	1.03536748886108	1	0.157678633928299	0.157678633928299	9	0.619066774845123	0.761415719985962	0.471367180347443
1220	2	7	5	0.224265888333321	0.968054234981537	0.693341493606567	0.480722427368164	1	0.183016836643219	0.183016836643219	8	0.554789245128632	0.684308886528015	0.379647225141525
1221	2	4	5	0.224265888333321	-0.711315214633942	-0.279223948717117	0.0779660120606422	1	0.157470390200615	0.157470390200615	4	0.39443227648735	1.0097359418869	0.398272454738617
1222	4	4	6	0.723033368587494	-0.711315214633942	0.00962496735155582	9.26399952732027e-05	0	NA	0	5	0.418397635221481	1.05612564086914	0.441880464553833
1223	2	4	5	0.224265888333321	-0.711315214633942	-0.279223948717117	0.0779660120606422	1	5.59954595565796	5.59954595565796	4	0.39443227648735	1.0097359418869	0.398272454738617
1224	3	8	7	1.22180080413818	1.52784407138824	1.59522771835327	2.54475140571594	1	0.531045734882355	0.531045734882355	10	0.701357483863831	0.889411568641663	0.623795449733734
1225	3	4	3	-0.77326899766922	-0.711315214633942	-0.856921672821045	0.734314739704132	1	0.371230691671371	0.371230691671371	2	0.284629553556442	0.929175853729248	0.264470905065536
1226	2	4	6	0.723033368587494	-0.711315214633942	0.00962496735155582	9.26399952732027e-05	0	NA	0	5	0.418397635221481	1.05612564086914	0.441880464553833
1227	2	6	6	0.723033368587494	0.408264428377151	0.658001959323883	0.432966589927673	1	0.249102607369423	0.249102607369423	8	0.554789245128632	0.684308886528015	0.379647225141525
1228	2	8	7	1.22180080413818	1.52784407138824	1.59522771835327	2.54475140571594	1	2.06421113014221	2.06421113014221	10	0.701357483863831	0.889411568641663	0.623795449733734
1229	1	4	4	-0.27450156211853	-0.711315214633942	-0.56807279586792	0.322706699371338	1	0.450331121683121	0.450331121683121	3	0.351604759693146	0.792785704135895	0.278747230768204
1230	2	7	5	0.224265888333321	0.968054234981537	0.693341493606567	0.480722427368164	0	NA	0	8	0.554789245128632	0.684308886528015	0.379647225141525
1231	4	2	3	-0.77326899766922	-1.83089482784271	-1.50529873371124	2.26592421531677	0	NA	0	1	0.165610864758492	1.80646133422852	0.299169600009918
1232	5	7	3	-0.77326899766922	0.968054234981537	0.115643762052059	0.0133734792470932	1	0.186070665717125	0.186070665717125	6	0.455052495002747	0.954996764659882	0.434573650360107
1233	4	4	7	1.22180080413818	-0.711315214633942	0.298473834991455	0.0890866294503212	1	0.220332816243172	0.220332816243172	6	0.455052495002747	0.954996764659882	0.434573650360107
1234	1	8	4	-0.27450156211853	1.52784407138824	0.728681147098541	0.530976235866547	0	NA	0	8	0.554789245128632	0.684308886528015	0.379647225141525
1235	3	8	7	1.22180080413818	1.52784407138824	1.59522771835327	2.54475140571594	0	NA	0	10	0.701357483863831	0.889411568641663	0.623795449733734
1236	1	5	2	-1.27203643321991	-0.151525393128395	-0.821582078933716	0.674997091293335	1	9.79737281799316	9.79737281799316	3	0.351604759693146	0.792785704135895	0.278747230768204
1237	3	7	4	-0.27450156211853	0.968054234981537	0.404492646455765	0.163614302873611	1	0.144099965691566	0.144099965691566	7	0.517701864242554	0.705774545669556	0.365380793809891
1238	1	4	5	0.224265888333321	-0.711315214633942	-0.279223948717117	0.0779660120606422	0	NA	0	4	0.39443227648735	1.0097359418869	0.398272454738617
1239	2	5	5	0.224265888333321	-0.151525393128395	0.0449645519256592	0.00202181097120047	0	NA	0	6	0.455052495002747	0.954996764659882	0.434573650360107
1240	5	7	2	-1.27203643321991	0.968054234981537	-0.173205122351646	0.0300000142306089	1	0.180609360337257	0.180609360337257	5	0.418397635221481	1.05612564086914	0.441880464553833
1241	7	5	2	-1.27203643321991	-0.151525393128395	-0.821582078933716	0.674997091293335	0	NA	0	3	0.351604759693146	0.792785704135895	0.278747230768204
1242	4	7	6	0.723033368587494	0.968054234981537	0.982190430164337	0.964698016643524	1	0.0473933666944504	0.0473933666944504	8	0.554789245128632	0.684308886528015	0.379647225141525
1243	2	4	2	-1.27203643321991	-0.711315214633942	-1.14577066898346	1.31279039382935	0	NA	0	2	0.284629553556442	0.929175853729248	0.264470905065536
1244	1	6	2	-1.27203643321991	0.408264428377151	-0.497393608093262	0.247400403022766	0	NA	0	4	0.39443227648735	1.0097359418869	0.398272454738617
1245	1	9	6	0.723033368587494	2.08763384819031	1.63056743144989	2.65875005722046	1	8.61907196044922	8.61907196044922	10	0.701357483863831	0.889411568641663	0.623795449733734
1246	1	7	6	0.723033368587494	0.968054234981537	0.982190430164337	0.964698016643524	0	NA	0	8	0.554789245128632	0.684308886528015	0.379647225141525
1247	4	4	3	-0.77326899766922	-0.711315214633942	-0.856921672821045	0.734314739704132	1	0.140160724520683	0.140160724520683	2	0.284629553556442	0.929175853729248	0.264470905065536
1248	2	8	8	1.72056829929352	1.52784407138824	1.88407671451569	3.54974508285522	1	0.541474640369415	0.541474640369415	10	0.701357483863831	0.889411568641663	0.623795449733734
1249	1	3	1	-1.77080392837524	-1.27110505104065	-1.75880801677704	3.09340572357178	0	NA	0	1	0.165610864758492	1.80646133422852	0.299169600009918
1250	4	7	6	0.723033368587494	0.968054234981537	0.982190430164337	0.964698016643524	1	0.127148598432541	0.127148598432541	8	0.554789245128632	0.684308886528015	0.379647225141525
1251	4	7	4	-0.27450156211853	0.968054234981537	0.404492646455765	0.163614302873611	1	0.148536995053291	0.148536995053291	7	0.517701864242554	0.705774545669556	0.365380793809891
1252	2	5	5	0.224265888333321	-0.151525393128395	0.0449645519256592	0.00202181097120047	0	NA	0	6	0.455052495002747	0.954996764659882	0.434573650360107
1253	2	2	2	-1.27203643321991	-1.83089482784271	-1.79414749145508	3.21896529197693	0	NA	0	1	0.165610864758492	1.80646133422852	0.299169600009918
1254	3	8	6	0.723033368587494	1.52784407138824	1.30637884140015	1.70662569999695	0	NA	0	9	0.619066774845123	0.761415719985962	0.471367180347443
1255	2	3	5	0.224265888333321	-1.27110505104065	-0.603412389755249	0.364106506109238	0	NA	0	3	0.351604759693146	0.792785704135895	0.278747230768204
1256	1	7	6	0.723033368587494	0.968054234981537	0.982190430164337	0.964698016643524	0	NA	0	8	0.554789245128632	0.684308886528015	0.379647225141525
1257	2	8	5	0.224265888333321	1.52784407138824	1.01753008365631	1.03536748886108	0	NA	0	9	0.619066774845123	0.761415719985962	0.471367180347443
1258	8	4	4	-0.27450156211853	-0.711315214633942	-0.56807279586792	0.322706699371338	1	0.0538648515939713	0.0538648515939713	3	0.351604759693146	0.792785704135895	0.278747230768204
1259	2	5	3	-0.77326899766922	-0.151525393128395	-0.532733201980591	0.283804655075073	1	0.0905551016330719	0.0905551016330719	4	0.39443227648735	1.0097359418869	0.398272454738617
1260	2	4	2	-1.27203643321991	-0.711315214633942	-1.14577066898346	1.31279039382935	0	NA	0	2	0.284629553556442	0.929175853729248	0.264470905065536
1261	1	5	8	1.72056829929352	-0.151525393128395	0.911511242389679	0.830852746963501	0	NA	0	8	0.554789245128632	0.684308886528015	0.379647225141525
1262	1	4	5	0.224265888333321	-0.711315214633942	-0.279223948717117	0.0779660120606422	1	0.0561027303338051	0.0561027303338051	4	0.39443227648735	1.0097359418869	0.398272454738617
1263	1	8	7	1.22180080413818	1.52784407138824	1.59522771835327	2.54475140571594	1	18.5068893432617	18.5068893432617	10	0.701357483863831	0.889411568641663	0.623795449733734
1264	2	5	2	-1.27203643321991	-0.151525393128395	-0.821582078933716	0.674997091293335	0	NA	0	3	0.351604759693146	0.792785704135895	0.278747230768204
1265	1	8	6	0.723033368587494	1.52784407138824	1.30637884140015	1.70662569999695	1	0.0507264025509357	0.0507264025509357	9	0.619066774845123	0.761415719985962	0.471367180347443
1266	1	8	5	0.224265888333321	1.52784407138824	1.01753008365631	1.03536748886108	0	NA	0	9	0.619066774845123	0.761415719985962	0.471367180347443
1267	1	7	7	1.22180080413818	0.968054234981537	1.27103936672211	1.61554110050201	1	7.67977619171143	7.67977619171143	9	0.619066774845123	0.761415719985962	0.471367180347443
1268	3	4	3	-0.77326899766922	-0.711315214633942	-0.856921672821045	0.734314739704132	1	0.276090562343597	0.276090562343597	2	0.284629553556442	0.929175853729248	0.264470905065536
1269	1	9	2	-1.27203643321991	2.08763384819031	0.475171834230423	0.22578826546669	0	NA	0	7	0.517701864242554	0.705774545669556	0.365380793809891
1270	7	3	3	-0.77326899766922	-1.27110505104065	-1.1811101436615	1.39502120018005	0	NA	0	2	0.284629553556442	0.929175853729248	0.264470905065536
1271	2	4	4	-0.27450156211853	-0.711315214633942	-0.56807279586792	0.322706699371338	1	0.012557371519506	0.012557371519506	3	0.351604759693146	0.792785704135895	0.278747230768204
1272	1	8	5	0.224265888333321	1.52784407138824	1.01753008365631	1.03536748886108	0	NA	0	9	0.619066774845123	0.761415719985962	0.471367180347443
1273	1	6	5	0.224265888333321	0.408264428377151	0.369153052568436	0.136273980140686	0	NA	0	7	0.517701864242554	0.705774545669556	0.365380793809891
1274	3	5	5	0.224265888333321	-0.151525393128395	0.0449645519256592	0.00202181097120047	0	NA	0	6	0.455052495002747	0.954996764659882	0.434573650360107
1275	2	3	2	-1.27203643321991	-1.27110505104065	-1.46995902061462	2.16077947616577	0	NA	0	1	0.165610864758492	1.80646133422852	0.299169600009918
1276	2	7	8	1.72056829929352	0.968054234981537	1.55988824367523	2.43325138092041	1	0.361411988735199	0.361411988735199	10	0.701357483863831	0.889411568641663	0.623795449733734
1277	1	4	7	1.22180080413818	-0.711315214633942	0.298473834991455	0.0890866294503212	1	0.8088259100914	0.8088259100914	6	0.455052495002747	0.954996764659882	0.434573650360107
1278	3	6	6	0.723033368587494	0.408264428377151	0.658001959323883	0.432966589927673	1	0.132786244153976	0.132786244153976	8	0.554789245128632	0.684308886528015	0.379647225141525
1279	3	4	5	0.224265888333321	-0.711315214633942	-0.279223948717117	0.0779660120606422	1	0.0142643181607127	0.0142643181607127	4	0.39443227648735	1.0097359418869	0.398272454738617
1280	3	6	7	1.22180080413818	0.408264428377151	0.946850836277008	0.896526515483856	0	NA	0	8	0.554789245128632	0.684308886528015	0.379647225141525
1281	2	7	8	1.72056829929352	0.968054234981537	1.55988824367523	2.43325138092041	1	0.497886747121811	0.497886747121811	10	0.701357483863831	0.889411568641663	0.623795449733734
1282	5	8	6	0.723033368587494	1.52784407138824	1.30637884140015	1.70662569999695	1	0.380632787942886	0.380632787942886	9	0.619066774845123	0.761415719985962	0.471367180347443
1283	3	5	6	0.723033368587494	-0.151525393128395	0.333813458681107	0.111431427299976	1	0.048134870827198	0.048134870827198	7	0.517701864242554	0.705774545669556	0.365380793809891
1284	2	7	7	1.22180080413818	0.968054234981537	1.27103936672211	1.61554110050201	1	0.0878732278943062	0.0878732278943062	9	0.619066774845123	0.761415719985962	0.471367180347443
1285	3	4	4	-0.27450156211853	-0.711315214633942	-0.56807279586792	0.322706699371338	1	0.30372542142868	0.30372542142868	3	0.351604759693146	0.792785704135895	0.278747230768204
1286	6	8	4	-0.27450156211853	1.52784407138824	0.728681147098541	0.530976235866547	1	1.55367171764374	1.55367171764374	8	0.554789245128632	0.684308886528015	0.379647225141525
1287	4	5	6	0.723033368587494	-0.151525393128395	0.333813458681107	0.111431427299976	0	NA	0	7	0.517701864242554	0.705774545669556	0.365380793809891
1288	1	6	6	0.723033368587494	0.408264428377151	0.658001959323883	0.432966589927673	1	0.145681574940681	0.145681574940681	8	0.554789245128632	0.684308886528015	0.379647225141525
1289	1	2	3	-0.77326899766922	-1.83089482784271	-1.50529873371124	2.26592421531677	0	NA	0	1	0.165610864758492	1.80646133422852	0.299169600009918
1290	3	7	7	1.22180080413818	0.968054234981537	1.27103936672211	1.61554110050201	1	0.737704932689667	0.737704932689667	9	0.619066774845123	0.761415719985962	0.471367180347443
1291	6	5	4	-0.27450156211853	-0.151525393128395	-0.243884325027466	0.0594795644283295	0	NA	0	5	0.418397635221481	1.05612564086914	0.441880464553833
1292	2	7	7	1.22180080413818	0.968054234981537	1.27103936672211	1.61554110050201	0	NA	0	9	0.619066774845123	0.761415719985962	0.471367180347443
1293	2	8	6	0.723033368587494	1.52784407138824	1.30637884140015	1.70662569999695	0	NA	0	9	0.619066774845123	0.761415719985962	0.471367180347443
1294	5	7	2	-1.27203643321991	0.968054234981537	-0.173205122351646	0.0300000142306089	0	NA	0	5	0.418397635221481	1.05612564086914	0.441880464553833
1295	1	5	4	-0.27450156211853	-0.151525393128395	-0.243884325027466	0.0594795644283295	1	1.34698271751404	1.34698271751404	5	0.418397635221481	1.05612564086914	0.441880464553833
1296	5	7	5	0.224265888333321	0.968054234981537	0.693341493606567	0.480722427368164	0	NA	0	8	0.554789245128632	0.684308886528015	0.379647225141525
1297	2	6	6	0.723033368587494	0.408264428377151	0.658001959323883	0.432966589927673	1	0.0563459657132626	0.0563459657132626	8	0.554789245128632	0.684308886528015	0.379647225141525
1298	4	8	5	0.224265888333321	1.52784407138824	1.01753008365631	1.03536748886108	0	NA	0	9	0.619066774845123	0.761415719985962	0.471367180347443
1299	2	3	4	-0.27450156211853	-1.27110505104065	-0.892261326313019	0.796130299568176	1	0.895905733108521	0.895905733108521	2	0.284629553556442	0.929175853729248	0.264470905065536
1300	1	8	7	1.22180080413818	1.52784407138824	1.59522771835327	2.54475140571594	1	0.254777073860168	0.254777073860168	10	0.701357483863831	0.889411568641663	0.623795449733734
1301	2	5	6	0.723033368587494	-0.151525393128395	0.333813458681107	0.111431427299976	1	0.220630407333374	0.220630407333374	7	0.517701864242554	0.705774545669556	0.365380793809891
1302	5	7	6	0.723033368587494	0.968054234981537	0.982190430164337	0.964698016643524	1	0.320641160011292	0.320641160011292	8	0.554789245128632	0.684308886528015	0.379647225141525
1303	1	6	3	-0.77326899766922	0.408264428377151	-0.208544716238976	0.0434908978641033	1	0.189131259918213	0.189131259918213	5	0.418397635221481	1.05612564086914	0.441880464553833
1304	3	5	4	-0.27450156211853	-0.151525393128395	-0.243884325027466	0.0594795644283295	1	0.0696623176336288	0.0696623176336288	5	0.418397635221481	1.05612564086914	0.441880464553833
1305	2	NA	2	-1.27203643321991	NA	-1.47049844264984	2.16236567497253	0	NA	0	1	0.165610864758492	1.80646133422852	0.299169600009918
1306	1	4	3	-0.77326899766922	-0.711315214633942	-0.856921672821045	0.734314739704132	1	0.152846768498421	0.152846768498421	2	0.284629553556442	0.929175853729248	0.264470905065536
1307	4	6	3	-0.77326899766922	0.408264428377151	-0.208544716238976	0.0434908978641033	0	NA	0	5	0.418397635221481	1.05612564086914	0.441880464553833
1308	5	2	2	-1.27203643321991	-1.83089482784271	-1.79414749145508	3.21896529197693	0	NA	0	1	0.165610864758492	1.80646133422852	0.299169600009918
1309	6	5	5	0.224265888333321	-0.151525393128395	0.0449645519256592	0.00202181097120047	0	NA	0	6	0.455052495002747	0.954996764659882	0.434573650360107
1310	2	9	6	0.723033368587494	2.08763384819031	1.63056743144989	2.65875005722046	1	1.89679706096649	1.89679706096649	10	0.701357483863831	0.889411568641663	0.623795449733734
1311	2	7	6	0.723033368587494	0.968054234981537	0.982190430164337	0.964698016643524	0	NA	0	8	0.554789245128632	0.684308886528015	0.379647225141525
1312	1	2	3	-0.77326899766922	-1.83089482784271	-1.50529873371124	2.26592421531677	0	NA	0	1	0.165610864758492	1.80646133422852	0.299169600009918
1313	3	5	6	0.723033368587494	-0.151525393128395	0.333813458681107	0.111431427299976	1	0.314278990030289	0.314278990030289	7	0.517701864242554	0.705774545669556	0.365380793809891
1314	3	5	8	1.72056829929352	-0.151525393128395	0.911511242389679	0.830852746963501	1	0.168927267193794	0.168927267193794	8	0.554789245128632	0.684308886528015	0.379647225141525
1315	1	5	4	-0.27450156211853	-0.151525393128395	-0.243884325027466	0.0594795644283295	0	NA	0	5	0.418397635221481	1.05612564086914	0.441880464553833
1316	1	2	2	-1.27203643321991	-1.83089482784271	-1.79414749145508	3.21896529197693	0	NA	0	1	0.165610864758492	1.80646133422852	0.299169600009918
1317	2	9	3	-0.77326899766922	2.08763384819031	0.76402074098587	0.583727717399597	1	0.640970885753632	0.640970885753632	8	0.554789245128632	0.684308886528015	0.379647225141525
1318	2	2	4	-0.27450156211853	-1.83089482784271	-1.21644973754883	1.47974991798401	1	0.279898226261139	0.279898226261139	2	0.284629553556442	0.929175853729248	0.264470905065536
1319	1	8	8	1.72056829929352	1.52784407138824	1.88407671451569	3.54974508285522	0	NA	0	10	0.701357483863831	0.889411568641663	0.623795449733734
1320	4	7	4	-0.27450156211853	0.968054234981537	0.404492646455765	0.163614302873611	0	NA	0	7	0.517701864242554	0.705774545669556	0.365380793809891
1321	3	4	4	-0.27450156211853	-0.711315214633942	-0.56807279586792	0.322706699371338	0	NA	0	3	0.351604759693146	0.792785704135895	0.278747230768204
1322	4	5	3	-0.77326899766922	-0.151525393128395	-0.532733201980591	0.283804655075073	0	NA	0	4	0.39443227648735	1.0097359418869	0.398272454738617
1323	2	5	2	-1.27203643321991	-0.151525393128395	-0.821582078933716	0.674997091293335	0	NA	0	3	0.351604759693146	0.792785704135895	0.278747230768204
1324	2	4	5	0.224265888333321	-0.711315214633942	-0.279223948717117	0.0779660120606422	0	NA	0	4	0.39443227648735	1.0097359418869	0.398272454738617
1325	4	5	6	0.723033368587494	-0.151525393128395	0.333813458681107	0.111431427299976	1	0.0736829563975334	0.0736829563975334	7	0.517701864242554	0.705774545669556	0.365380793809891
1326	1	6	3	-0.77326899766922	0.408264428377151	-0.208544716238976	0.0434908978641033	1	0.163487732410431	0.163487732410431	5	0.418397635221481	1.05612564086914	0.441880464553833
1327	2	4	4	-0.27450156211853	-0.711315214633942	-0.56807279586792	0.322706699371338	1	1.15553784370422	1.15553784370422	3	0.351604759693146	0.792785704135895	0.278747230768204
1328	5	5	5	0.224265888333321	-0.151525393128395	0.0449645519256592	0.00202181097120047	0	NA	0	6	0.455052495002747	0.954996764659882	0.434573650360107
1329	4	9	5	0.224265888333321	2.08763384819031	1.34171843528748	1.80020833015442	0	NA	0	10	0.701357483863831	0.889411568641663	0.623795449733734
1330	1	7	8	1.72056829929352	0.968054234981537	1.55988824367523	2.43325138092041	1	0.836375415325165	0.836375415325165	10	0.701357483863831	0.889411568641663	0.623795449733734
1331	1	7	5	0.224265888333321	0.968054234981537	0.693341493606567	0.480722427368164	0	NA	0	8	0.554789245128632	0.684308886528015	0.379647225141525
1332	5	2	2	-1.27203643321991	-1.83089482784271	-1.79414749145508	3.21896529197693	1	0.675751745700836	0.675751745700836	1	0.165610864758492	1.80646133422852	0.299169600009918
1333	7	3	1	-1.77080392837524	-1.27110505104065	-1.75880801677704	3.09340572357178	0	NA	0	1	0.165610864758492	1.80646133422852	0.299169600009918
1334	2	5	1	-1.77080392837524	-0.151525393128395	-1.11043095588684	1.23305690288544	0	NA	0	2	0.284629553556442	0.929175853729248	0.264470905065536
1335	4	8	6	0.723033368587494	1.52784407138824	1.30637884140015	1.70662569999695	1	0.0140767879784107	0.0140767879784107	9	0.619066774845123	0.761415719985962	0.471367180347443
1336	3	7	1	-1.77080392837524	0.968054234981537	-0.462054044008255	0.213493943214417	1	1.70141184329987	1.70141184329987	4	0.39443227648735	1.0097359418869	0.398272454738617
1337	6	4	1	-1.77080392837524	-0.711315214633942	-1.43461942672729	2.0581328868866	1	2.10378670692444	2.10378670692444	1	0.165610864758492	1.80646133422852	0.299169600009918
1338	4	7	3	-0.77326899766922	0.968054234981537	0.115643762052059	0.0133734792470932	1	0.0425849035382271	0.0425849035382271	6	0.455052495002747	0.954996764659882	0.434573650360107
1339	4	5	8	1.72056829929352	-0.151525393128395	0.911511242389679	0.830852746963501	0	NA	0	8	0.554789245128632	0.684308886528015	0.379647225141525
1340	2	6	5	0.224265888333321	0.408264428377151	0.369153052568436	0.136273980140686	0	NA	0	7	0.517701864242554	0.705774545669556	0.365380793809891
1341	1	4	3	-0.77326899766922	-0.711315214633942	-0.856921672821045	0.734314739704132	0	NA	0	2	0.284629553556442	0.929175853729248	0.264470905065536
1342	3	4	6	0.723033368587494	-0.711315214633942	0.00962496735155582	9.26399952732027e-05	1	0.0298979878425598	0.0298979878425598	5	0.418397635221481	1.05612564086914	0.441880464553833
1343	3	7	6	0.723033368587494	0.968054234981537	0.982190430164337	0.964698016643524	1	0.242209792137146	0.242209792137146	8	0.554789245128632	0.684308886528015	0.379647225141525
1344	2	7	4	-0.27450156211853	0.968054234981537	0.404492646455765	0.163614302873611	1	0.0324324332177639	0.0324324332177639	7	0.517701864242554	0.705774545669556	0.365380793809891
1345	1	4	4	-0.27450156211853	-0.711315214633942	-0.56807279586792	0.322706699371338	1	0.733645796775818	0.733645796775818	3	0.351604759693146	0.792785704135895	0.278747230768204
1346	5	2	3	-0.77326899766922	-1.83089482784271	-1.50529873371124	2.26592421531677	0	NA	0	1	0.165610864758492	1.80646133422852	0.299169600009918
1347	2	8	7	1.22180080413818	1.52784407138824	1.59522771835327	2.54475140571594	1	0.0862589478492737	0.0862589478492737	10	0.701357483863831	0.889411568641663	0.623795449733734
1348	2	7	1	-1.77080392837524	0.968054234981537	-0.462054044008255	0.213493943214417	0	NA	0	4	0.39443227648735	1.0097359418869	0.398272454738617
1349	3	4	3	-0.77326899766922	-0.711315214633942	-0.856921672821045	0.734314739704132	0	NA	0	2	0.284629553556442	0.929175853729248	0.264470905065536
1350	2	5	3	-0.77326899766922	-0.151525393128395	-0.532733201980591	0.283804655075073	1	0.665956318378448	0.665956318378448	4	0.39443227648735	1.0097359418869	0.398272454738617
1351	5	5	4	-0.27450156211853	-0.151525393128395	-0.243884325027466	0.0594795644283295	0	NA	0	5	0.418397635221481	1.05612564086914	0.441880464553833
1352	3	6	3	-0.77326899766922	0.408264428377151	-0.208544716238976	0.0434908978641033	0	NA	0	5	0.418397635221481	1.05612564086914	0.441880464553833
1353	1	5	3	-0.77326899766922	-0.151525393128395	-0.532733201980591	0.283804655075073	0	NA	0	4	0.39443227648735	1.0097359418869	0.398272454738617
1354	4	5	4	-0.27450156211853	-0.151525393128395	-0.243884325027466	0.0594795644283295	0	NA	0	5	0.418397635221481	1.05612564086914	0.441880464553833
1355	5	2	2	-1.27203643321991	-1.83089482784271	-1.79414749145508	3.21896529197693	0	NA	0	1	0.165610864758492	1.80646133422852	0.299169600009918
1356	4	7	6	0.723033368587494	0.968054234981537	0.982190430164337	0.964698016643524	1	0.114042423665524	0.114042423665524	8	0.554789245128632	0.684308886528015	0.379647225141525
1357	1	4	3	-0.77326899766922	-0.711315214633942	-0.856921672821045	0.734314739704132	0	NA	0	2	0.284629553556442	0.929175853729248	0.264470905065536
1358	2	NA	2	-1.27203643321991	NA	-1.47049844264984	2.16236567497253	0	NA	0	1	0.165610864758492	1.80646133422852	0.299169600009918
1359	4	7	7	1.22180080413818	0.968054234981537	1.27103936672211	1.61554110050201	1	0.204958111047745	0.204958111047745	9	0.619066774845123	0.761415719985962	0.471367180347443
1360	2	4	7	1.22180080413818	-0.711315214633942	0.298473834991455	0.0890866294503212	1	0.0187196675688028	0.0187196675688028	6	0.455052495002747	0.954996764659882	0.434573650360107
1361	2	5	6	0.723033368587494	-0.151525393128395	0.333813458681107	0.111431427299976	1	0.15587006509304	0.15587006509304	7	0.517701864242554	0.705774545669556	0.365380793809891
1362	2	3	5	0.224265888333321	-1.27110505104065	-0.603412389755249	0.364106506109238	0	NA	0	3	0.351604759693146	0.792785704135895	0.278747230768204
1363	7	2	2	-1.27203643321991	-1.83089482784271	-1.79414749145508	3.21896529197693	1	0.0909462943673134	0.0909462943673134	1	0.165610864758492	1.80646133422852	0.299169600009918
1364	2	3	3	-0.77326899766922	-1.27110505104065	-1.1811101436615	1.39502120018005	1	0.094691589474678	0.094691589474678	2	0.284629553556442	0.929175853729248	0.264470905065536
1365	2	5	6	0.723033368587494	-0.151525393128395	0.333813458681107	0.111431427299976	1	3.25569462776184	3.25569462776184	7	0.517701864242554	0.705774545669556	0.365380793809891
1366	2	7	4	-0.27450156211853	0.968054234981537	0.404492646455765	0.163614302873611	0	NA	0	7	0.517701864242554	0.705774545669556	0.365380793809891
1367	2	6	3	-0.77326899766922	0.408264428377151	-0.208544716238976	0.0434908978641033	0	NA	0	5	0.418397635221481	1.05612564086914	0.441880464553833
1368	3	5	5	0.224265888333321	-0.151525393128395	0.0449645519256592	0.00202181097120047	1	0.278274297714233	0.278274297714233	6	0.455052495002747	0.954996764659882	0.434573650360107
1369	2	5	4	-0.27450156211853	-0.151525393128395	-0.243884325027466	0.0594795644283295	1	0.220125779509544	0.220125779509544	5	0.418397635221481	1.05612564086914	0.441880464553833
1370	4	4	2	-1.27203643321991	-0.711315214633942	-1.14577066898346	1.31279039382935	0	NA	0	2	0.284629553556442	0.929175853729248	0.264470905065536
1371	4	4	4	-0.27450156211853	-0.711315214633942	-0.56807279586792	0.322706699371338	0	NA	0	3	0.351604759693146	0.792785704135895	0.278747230768204
1372	4	2	4	-0.27450156211853	-1.83089482784271	-1.21644973754883	1.47974991798401	0	NA	0	2	0.284629553556442	0.929175853729248	0.264470905065536
1373	2	8	6	0.723033368587494	1.52784407138824	1.30637884140015	1.70662569999695	0	NA	0	9	0.619066774845123	0.761415719985962	0.471367180347443
1374	1	4	5	0.224265888333321	-0.711315214633942	-0.279223948717117	0.0779660120606422	1	0.175288245081902	0.175288245081902	4	0.39443227648735	1.0097359418869	0.398272454738617
1375	2	9	7	1.22180080413818	2.08763384819031	1.91941630840302	3.68415904045105	1	0.489864856004715	0.489864856004715	10	0.701357483863831	0.889411568641663	0.623795449733734
1376	1	5	5	0.224265888333321	-0.151525393128395	0.0449645519256592	0.00202181097120047	0	NA	0	6	0.455052495002747	0.954996764659882	0.434573650360107
1377	4	8	6	0.723033368587494	1.52784407138824	1.30637884140015	1.70662569999695	1	0.0195241961628199	0.0195241961628199	9	0.619066774845123	0.761415719985962	0.471367180347443
1378	1	7	8	1.72056829929352	0.968054234981537	1.55988824367523	2.43325138092041	1	0.938601493835449	0.938601493835449	10	0.701357483863831	0.889411568641663	0.623795449733734
1379	2	4	1	-1.77080392837524	-0.711315214633942	-1.43461942672729	2.0581328868866	0	NA	0	1	0.165610864758492	1.80646133422852	0.299169600009918
1380	3	4	6	0.723033368587494	-0.711315214633942	0.00962496735155582	9.26399952732027e-05	0	NA	0	5	0.418397635221481	1.05612564086914	0.441880464553833
1381	3	6	4	-0.27450156211853	0.408264428377151	0.0803041607141495	0.00644875830039382	1	0.2840236723423	0.2840236723423	6	0.455052495002747	0.954996764659882	0.434573650360107
1382	3	8	7	1.22180080413818	1.52784407138824	1.59522771835327	2.54475140571594	1	0.020710863173008	0.020710863173008	10	0.701357483863831	0.889411568641663	0.623795449733734
1383	5	7	5	0.224265888333321	0.968054234981537	0.693341493606567	0.480722427368164	0	NA	0	8	0.554789245128632	0.684308886528015	0.379647225141525
1384	1	5	1	-1.77080392837524	-0.151525393128395	-1.11043095588684	1.23305690288544	0	NA	0	2	0.284629553556442	0.929175853729248	0.264470905065536
1385	3	5	6	0.723033368587494	-0.151525393128395	0.333813458681107	0.111431427299976	1	0.372015297412872	0.372015297412872	7	0.517701864242554	0.705774545669556	0.365380793809891
1386	4	3	1	-1.77080392837524	-1.27110505104065	-1.75880801677704	3.09340572357178	0	NA	0	1	0.165610864758492	1.80646133422852	0.299169600009918
1387	2	4	4	-0.27450156211853	-0.711315214633942	-0.56807279586792	0.322706699371338	1	0.987995862960815	0.987995862960815	3	0.351604759693146	0.792785704135895	0.278747230768204
1388	8	7	4	-0.27450156211853	0.968054234981537	0.404492646455765	0.163614302873611	1	0.173762187361717	0.173762187361717	7	0.517701864242554	0.705774545669556	0.365380793809891
1389	4	7	3	-0.77326899766922	0.968054234981537	0.115643762052059	0.0133734792470932	0	NA	0	6	0.455052495002747	0.954996764659882	0.434573650360107
1390	2	5	7	1.22180080413818	-0.151525393128395	0.622662365436554	0.387708425521851	0	NA	0	7	0.517701864242554	0.705774545669556	0.365380793809891
1391	3	5	6	0.723033368587494	-0.151525393128395	0.333813458681107	0.111431427299976	0	NA	0	7	0.517701864242554	0.705774545669556	0.365380793809891
1392	4	9	4	-0.27450156211853	2.08763384819031	1.05286955833435	1.10853433609009	1	0.348264127969742	0.348264127969742	9	0.619066774845123	0.761415719985962	0.471367180347443
1393	4	5	5	0.224265888333321	-0.151525393128395	0.0449645519256592	0.00202181097120047	0	NA	0	6	0.455052495002747	0.954996764659882	0.434573650360107
1394	1	4	2	-1.27203643321991	-0.711315214633942	-1.14577066898346	1.31279039382935	0	NA	0	2	0.284629553556442	0.929175853729248	0.264470905065536
1395	1	5	3	-0.77326899766922	-0.151525393128395	-0.532733201980591	0.283804655075073	0	NA	0	4	0.39443227648735	1.0097359418869	0.398272454738617
1396	2	5	3	-0.77326899766922	-0.151525393128395	-0.532733201980591	0.283804655075073	0	NA	0	4	0.39443227648735	1.0097359418869	0.398272454738617
1397	1	5	6	0.723033368587494	-0.151525393128395	0.333813458681107	0.111431427299976	1	0.231749713420868	0.231749713420868	7	0.517701864242554	0.705774545669556	0.365380793809891
1398	1	9	8	1.72056829929352	2.08763384819031	2.20826530456543	4.87643575668335	1	10.3252811431885	10.3252811431885	10	0.701357483863831	0.889411568641663	0.623795449733734
1399	2	3	3	-0.77326899766922	-1.27110505104065	-1.1811101436615	1.39502120018005	0	NA	0	2	0.284629553556442	0.929175853729248	0.264470905065536
1400	1	2	2	-1.27203643321991	-1.83089482784271	-1.79414749145508	3.21896529197693	0	NA	0	1	0.165610864758492	1.80646133422852	0.299169600009918
1401	1	5	4	-0.27450156211853	-0.151525393128395	-0.243884325027466	0.0594795644283295	0	NA	0	5	0.418397635221481	1.05612564086914	0.441880464553833
1402	3	4	3	-0.77326899766922	-0.711315214633942	-0.856921672821045	0.734314739704132	0	NA	0	2	0.284629553556442	0.929175853729248	0.264470905065536
1403	2	5	4	-0.27450156211853	-0.151525393128395	-0.243884325027466	0.0594795644283295	0	NA	0	5	0.418397635221481	1.05612564086914	0.441880464553833
1404	6	8	3	-0.77326899766922	1.52784407138824	0.439832270145416	0.193452432751656	0	NA	0	7	0.517701864242554	0.705774545669556	0.365380793809891
1405	2	7	5	0.224265888333321	0.968054234981537	0.693341493606567	0.480722427368164	1	0.342260628938675	0.342260628938675	8	0.554789245128632	0.684308886528015	0.379647225141525
1406	3	4	4	-0.27450156211853	-0.711315214633942	-0.56807279586792	0.322706699371338	0	NA	0	3	0.351604759693146	0.792785704135895	0.278747230768204
1407	5	4	4	-0.27450156211853	-0.711315214633942	-0.56807279586792	0.322706699371338	1	0.240963861346245	0.240963861346245	3	0.351604759693146	0.792785704135895	0.278747230768204
1408	4	9	7	1.22180080413818	2.08763384819031	1.91941630840302	3.68415904045105	1	0.887781322002411	0.887781322002411	10	0.701357483863831	0.889411568641663	0.623795449733734
1409	3	5	3	-0.77326899766922	-0.151525393128395	-0.532733201980591	0.283804655075073	0	NA	0	4	0.39443227648735	1.0097359418869	0.398272454738617
1410	2	4	2	-1.27203643321991	-0.711315214633942	-1.14577066898346	1.31279039382935	1	0.0522500798106194	0.0522500798106194	2	0.284629553556442	0.929175853729248	0.264470905065536
1411	4	4	8	1.72056829929352	-0.711315214633942	0.58732271194458	0.344947963953018	1	0.0224314574152231	0.0224314574152231	7	0.517701864242554	0.705774545669556	0.365380793809891
1412	2	4	3	-0.77326899766922	-0.711315214633942	-0.856921672821045	0.734314739704132	0	NA	0	2	0.284629553556442	0.929175853729248	0.264470905065536
1413	3	6	5	0.224265888333321	0.408264428377151	0.369153052568436	0.136273980140686	0	NA	0	7	0.517701864242554	0.705774545669556	0.365380793809891
1414	1	5	8	1.72056829929352	-0.151525393128395	0.911511242389679	0.830852746963501	0	NA	0	8	0.554789245128632	0.684308886528015	0.379647225141525
1415	2	7	3	-0.77326899766922	0.968054234981537	0.115643762052059	0.0133734792470932	1	0.255110710859299	0.255110710859299	6	0.455052495002747	0.954996764659882	0.434573650360107
1416	1	2	1	-1.77080392837524	-1.83089482784271	-2.08299660682678	4.33887481689453	0	NA	0	1	0.165610864758492	1.80646133422852	0.299169600009918
1417	3	4	6	0.723033368587494	-0.711315214633942	0.00962496735155582	9.26399952732027e-05	0	NA	0	5	0.418397635221481	1.05612564086914	0.441880464553833
1418	2	5	5	0.224265888333321	-0.151525393128395	0.0449645519256592	0.00202181097120047	1	0.368290603160858	0.368290603160858	6	0.455052495002747	0.954996764659882	0.434573650360107
1419	3	6	2	-1.27203643321991	0.408264428377151	-0.497393608093262	0.247400403022766	0	NA	0	4	0.39443227648735	1.0097359418869	0.398272454738617
1420	5	3	3	-0.77326899766922	-1.27110505104065	-1.1811101436615	1.39502120018005	0	NA	0	2	0.284629553556442	0.929175853729248	0.264470905065536
1421	4	5	5	0.224265888333321	-0.151525393128395	0.0449645519256592	0.00202181097120047	1	0.314347267150879	0.314347267150879	6	0.455052495002747	0.954996764659882	0.434573650360107
1422	4	4	2	-1.27203643321991	-0.711315214633942	-1.14577066898346	1.31279039382935	0	NA	0	2	0.284629553556442	0.929175853729248	0.264470905065536
1423	2	6	2	-1.27203643321991	0.408264428377151	-0.497393608093262	0.247400403022766	0	NA	0	4	0.39443227648735	1.0097359418869	0.398272454738617
1424	3	5	2	-1.27203643321991	-0.151525393128395	-0.821582078933716	0.674997091293335	0	NA	0	3	0.351604759693146	0.792785704135895	0.278747230768204
1425	3	7	7	1.22180080413818	0.968054234981537	1.27103936672211	1.61554110050201	0	NA	0	9	0.619066774845123	0.761415719985962	0.471367180347443
1426	3	5	5	0.224265888333321	-0.151525393128395	0.0449645519256592	0.00202181097120047	1	0.414376080036163	0.414376080036163	6	0.455052495002747	0.954996764659882	0.434573650360107
1427	2	4	5	0.224265888333321	-0.711315214633942	-0.279223948717117	0.0779660120606422	0	NA	0	4	0.39443227648735	1.0097359418869	0.398272454738617
1428	3	9	4	-0.27450156211853	2.08763384819031	1.05286955833435	1.10853433609009	1	0.0490909107029438	0.0490909107029438	9	0.619066774845123	0.761415719985962	0.471367180347443
1429	2	7	5	0.224265888333321	0.968054234981537	0.693341493606567	0.480722427368164	0	NA	0	8	0.554789245128632	0.684308886528015	0.379647225141525
1430	3	5	3	-0.77326899766922	-0.151525393128395	-0.532733201980591	0.283804655075073	1	1.5589348077774	1.5589348077774	4	0.39443227648735	1.0097359418869	0.398272454738617
1431	1	7	7	1.22180080413818	0.968054234981537	1.27103936672211	1.61554110050201	1	0.157346501946449	0.157346501946449	9	0.619066774845123	0.761415719985962	0.471367180347443
1432	2	3	4	-0.27450156211853	-1.27110505104065	-0.892261326313019	0.796130299568176	1	0.346810519695282	0.346810519695282	2	0.284629553556442	0.929175853729248	0.264470905065536
1433	1	2	2	-1.27203643321991	-1.83089482784271	-1.79414749145508	3.21896529197693	0	NA	0	1	0.165610864758492	1.80646133422852	0.299169600009918
1434	3	7	5	0.224265888333321	0.968054234981537	0.693341493606567	0.480722427368164	1	0.0377358496189117	0.0377358496189117	8	0.554789245128632	0.684308886528015	0.379647225141525
1435	2	4	3	-0.77326899766922	-0.711315214633942	-0.856921672821045	0.734314739704132	0	NA	0	2	0.284629553556442	0.929175853729248	0.264470905065536
1436	1	4	2	-1.27203643321991	-0.711315214633942	-1.14577066898346	1.31279039382935	0	NA	0	2	0.284629553556442	0.929175853729248	0.264470905065536
1437	2	7	5	0.224265888333321	0.968054234981537	0.693341493606567	0.480722427368164	1	0.594546556472778	0.594546556472778	8	0.554789245128632	0.684308886528015	0.379647225141525
1438	4	7	7	1.22180080413818	0.968054234981537	1.27103936672211	1.61554110050201	1	0.43642458319664	0.43642458319664	9	0.619066774845123	0.761415719985962	0.471367180347443
1439	1	4	4	-0.27450156211853	-0.711315214633942	-0.56807279586792	0.322706699371338	1	0.0260394960641861	0.0260394960641861	3	0.351604759693146	0.792785704135895	0.278747230768204
1440	2	2	3	-0.77326899766922	-1.83089482784271	-1.50529873371124	2.26592421531677	0	NA	0	1	0.165610864758492	1.80646133422852	0.299169600009918
1441	1	6	6	0.723033368587494	0.408264428377151	0.658001959323883	0.432966589927673	1	2.12855005264282	2.12855005264282	8	0.554789245128632	0.684308886528015	0.379647225141525
1442	1	6	3	-0.77326899766922	0.408264428377151	-0.208544716238976	0.0434908978641033	1	0.308681666851044	0.308681666851044	5	0.418397635221481	1.05612564086914	0.441880464553833
1443	1	5	4	-0.27450156211853	-0.151525393128395	-0.243884325027466	0.0594795644283295	1	1.01164519786835	1.01164519786835	5	0.418397635221481	1.05612564086914	0.441880464553833
1444	3	6	6	0.723033368587494	0.408264428377151	0.658001959323883	0.432966589927673	1	0.232519641518593	0.232519641518593	8	0.554789245128632	0.684308886528015	0.379647225141525
1445	3	7	7	1.22180080413818	0.968054234981537	1.27103936672211	1.61554110050201	1	0.558543801307678	0.558543801307678	9	0.619066774845123	0.761415719985962	0.471367180347443
1446	2	4	5	0.224265888333321	-0.711315214633942	-0.279223948717117	0.0779660120606422	0	NA	0	4	0.39443227648735	1.0097359418869	0.398272454738617
1447	2	7	5	0.224265888333321	0.968054234981537	0.693341493606567	0.480722427368164	1	0.38327893614769	0.38327893614769	8	0.554789245128632	0.684308886528015	0.379647225141525
1448	2	4	4	-0.27450156211853	-0.711315214633942	-0.56807279586792	0.322706699371338	0	NA	0	3	0.351604759693146	0.792785704135895	0.278747230768204
1449	2	4	3	-0.77326899766922	-0.711315214633942	-0.856921672821045	0.734314739704132	1	0.218467816710472	0.218467816710472	2	0.284629553556442	0.929175853729248	0.264470905065536
1450	3	5	4	-0.27450156211853	-0.151525393128395	-0.243884325027466	0.0594795644283295	0	NA	0	5	0.418397635221481	1.05612564086914	0.441880464553833
1451	2	3	3	-0.77326899766922	-1.27110505104065	-1.1811101436615	1.39502120018005	0	NA	0	2	0.284629553556442	0.929175853729248	0.264470905065536
1452	2	7	8	1.72056829929352	0.968054234981537	1.55988824367523	2.43325138092041	0	NA	0	10	0.701357483863831	0.889411568641663	0.623795449733734
1453	3	5	7	1.22180080413818	-0.151525393128395	0.622662365436554	0.387708425521851	1	0.207267269492149	0.207267269492149	7	0.517701864242554	0.705774545669556	0.365380793809891
1454	5	7	6	0.723033368587494	0.968054234981537	0.982190430164337	0.964698016643524	1	0.092892199754715	0.092892199754715	8	0.554789245128632	0.684308886528015	0.379647225141525
1455	4	6	4	-0.27450156211853	0.408264428377151	0.0803041607141495	0.00644875830039382	0	NA	0	6	0.455052495002747	0.954996764659882	0.434573650360107
1456	3	5	4	-0.27450156211853	-0.151525393128395	-0.243884325027466	0.0594795644283295	0	NA	0	5	0.418397635221481	1.05612564086914	0.441880464553833
1457	2	4	3	-0.77326899766922	-0.711315214633942	-0.856921672821045	0.734314739704132	0	NA	0	2	0.284629553556442	0.929175853729248	0.264470905065536
1458	1	8	6	0.723033368587494	1.52784407138824	1.30637884140015	1.70662569999695	1	0.239105477929115	0.239105477929115	9	0.619066774845123	0.761415719985962	0.471367180347443
1459	5	5	5	0.224265888333321	-0.151525393128395	0.0449645519256592	0.00202181097120047	1	0.472589790821075	0.472589790821075	6	0.455052495002747	0.954996764659882	0.434573650360107
1460	3	5	2	-1.27203643321991	-0.151525393128395	-0.821582078933716	0.674997091293335	0	NA	0	3	0.351604759693146	0.792785704135895	0.278747230768204
1461	4	7	8	1.72056829929352	0.968054234981537	1.55988824367523	2.43325138092041	1	0.0836909860372543	0.0836909860372543	10	0.701357483863831	0.889411568641663	0.623795449733734
1462	1	7	7	1.22180080413818	0.968054234981537	1.27103936672211	1.61554110050201	1	4.0928750038147	4.0928750038147	9	0.619066774845123	0.761415719985962	0.471367180347443
1463	4	5	3	-0.77326899766922	-0.151525393128395	-0.532733201980591	0.283804655075073	0	NA	0	4	0.39443227648735	1.0097359418869	0.398272454738617
1464	5	5	6	0.723033368587494	-0.151525393128395	0.333813458681107	0.111431427299976	1	0.435216218233109	0.435216218233109	7	0.517701864242554	0.705774545669556	0.365380793809891
1465	3	4	3	-0.77326899766922	-0.711315214633942	-0.856921672821045	0.734314739704132	0	NA	0	2	0.284629553556442	0.929175853729248	0.264470905065536
1466	3	8	7	1.22180080413818	1.52784407138824	1.59522771835327	2.54475140571594	1	0.337950646877289	0.337950646877289	10	0.701357483863831	0.889411568641663	0.623795449733734
1467	1	4	5	0.224265888333321	-0.711315214633942	-0.279223948717117	0.0779660120606422	0	NA	0	4	0.39443227648735	1.0097359418869	0.398272454738617
1468	1	7	5	0.224265888333321	0.968054234981537	0.693341493606567	0.480722427368164	0	NA	0	8	0.554789245128632	0.684308886528015	0.379647225141525
1469	1	4	1	-1.77080392837524	-0.711315214633942	-1.43461942672729	2.0581328868866	0	NA	0	1	0.165610864758492	1.80646133422852	0.299169600009918
1470	2	4	4	-0.27450156211853	-0.711315214633942	-0.56807279586792	0.322706699371338	0	NA	0	3	0.351604759693146	0.792785704135895	0.278747230768204
1471	2	7	8	1.72056829929352	0.968054234981537	1.55988824367523	2.43325138092041	1	1.68430292606354	1.68430292606354	10	0.701357483863831	0.889411568641663	0.623795449733734
1472	2	4	2	-1.27203643321991	-0.711315214633942	-1.14577066898346	1.31279039382935	1	0.378935635089874	0.378935635089874	2	0.284629553556442	0.929175853729248	0.264470905065536
1473	2	4	5	0.224265888333321	-0.711315214633942	-0.279223948717117	0.0779660120606422	0	NA	0	4	0.39443227648735	1.0097359418869	0.398272454738617
1474	1	2	1	-1.77080392837524	-1.83089482784271	-2.08299660682678	4.33887481689453	0	NA	0	1	0.165610864758492	1.80646133422852	0.299169600009918
1475	1	5	7	1.22180080413818	-0.151525393128395	0.622662365436554	0.387708425521851	0	NA	0	7	0.517701864242554	0.705774545669556	0.365380793809891
1476	3	7	6	0.723033368587494	0.968054234981537	0.982190430164337	0.964698016643524	0	NA	0	8	0.554789245128632	0.684308886528015	0.379647225141525
1477	4	6	1	-1.77080392837524	0.408264428377151	-0.786242544651031	0.618177354335785	0	NA	0	3	0.351604759693146	0.792785704135895	0.278747230768204
1478	4	4	6	0.723033368587494	-0.711315214633942	0.00962496735155582	9.26399952732027e-05	1	0.0410981439054012	0.0410981439054012	5	0.418397635221481	1.05612564086914	0.441880464553833
1479	3	8	8	1.72056829929352	1.52784407138824	1.88407671451569	3.54974508285522	1	0.000394628150388598	0.000394628150388598	10	0.701357483863831	0.889411568641663	0.623795449733734
1480	4	5	7	1.22180080413818	-0.151525393128395	0.622662365436554	0.387708425521851	1	0.0303746405988932	0.0303746405988932	7	0.517701864242554	0.705774545669556	0.365380793809891
1481	4	4	3	-0.77326899766922	-0.711315214633942	-0.856921672821045	0.734314739704132	0	NA	0	2	0.284629553556442	0.929175853729248	0.264470905065536
1482	2	4	7	1.22180080413818	-0.711315214633942	0.298473834991455	0.0890866294503212	1	1.14980590343475	1.14980590343475	6	0.455052495002747	0.954996764659882	0.434573650360107
1483	3	6	7	1.22180080413818	0.408264428377151	0.946850836277008	0.896526515483856	0	NA	0	8	0.554789245128632	0.684308886528015	0.379647225141525
1484	2	3	2	-1.27203643321991	-1.27110505104065	-1.46995902061462	2.16077947616577	0	NA	0	1	0.165610864758492	1.80646133422852	0.299169600009918
1485	1	5	1	-1.77080392837524	-0.151525393128395	-1.11043095588684	1.23305690288544	1	2.8951940536499	2.8951940536499	2	0.284629553556442	0.929175853729248	0.264470905065536
1486	1	5	5	0.224265888333321	-0.151525393128395	0.0449645519256592	0.00202181097120047	1	0.809004545211792	0.809004545211792	6	0.455052495002747	0.954996764659882	0.434573650360107
1487	1	3	2	-1.27203643321991	-1.27110505104065	-1.46995902061462	2.16077947616577	1	1.10078275203705	1.10078275203705	1	0.165610864758492	1.80646133422852	0.299169600009918
1488	3	4	7	1.22180080413818	-0.711315214633942	0.298473834991455	0.0890866294503212	0	NA	0	6	0.455052495002747	0.954996764659882	0.434573650360107
1489	7	3	3	-0.77326899766922	-1.27110505104065	-1.1811101436615	1.39502120018005	0	NA	0	2	0.284629553556442	0.929175853729248	0.264470905065536
1490	4	4	5	0.224265888333321	-0.711315214633942	-0.279223948717117	0.0779660120606422	0	NA	0	4	0.39443227648735	1.0097359418869	0.398272454738617
1491	2	3	2	-1.27203643321991	-1.27110505104065	-1.46995902061462	2.16077947616577	0	NA	0	1	0.165610864758492	1.80646133422852	0.299169600009918
1492	1	5	4	-0.27450156211853	-0.151525393128395	-0.243884325027466	0.0594795644283295	1	0.0806711837649345	0.0806711837649345	5	0.418397635221481	1.05612564086914	0.441880464553833
1493	6	5	5	0.224265888333321	-0.151525393128395	0.0449645519256592	0.00202181097120047	1	0.503936648368835	0.503936648368835	6	0.455052495002747	0.954996764659882	0.434573650360107
1494	2	8	5	0.224265888333321	1.52784407138824	1.01753008365631	1.03536748886108	1	1.27053046226501	1.27053046226501	9	0.619066774845123	0.761415719985962	0.471367180347443
1495	1	5	3	-0.77326899766922	-0.151525393128395	-0.532733201980591	0.283804655075073	0	NA	0	4	0.39443227648735	1.0097359418869	0.398272454738617
1496	5	3	2	-1.27203643321991	-1.27110505104065	-1.46995902061462	2.16077947616577	0	NA	0	1	0.165610864758492	1.80646133422852	0.299169600009918
1497	2	6	3	-0.77326899766922	0.408264428377151	-0.208544716238976	0.0434908978641033	1	0.762644290924072	0.762644290924072	5	0.418397635221481	1.05612564086914	0.441880464553833
1498	3	6	5	0.224265888333321	0.408264428377151	0.369153052568436	0.136273980140686	1	0.148735746741295	0.148735746741295	7	0.517701864242554	0.705774545669556	0.365380793809891
1499	5	5	5	0.224265888333321	-0.151525393128395	0.0449645519256592	0.00202181097120047	0	NA	0	6	0.455052495002747	0.954996764659882	0.434573650360107
1500	6	6	3	-0.77326899766922	0.408264428377151	-0.208544716238976	0.0434908978641033	0	NA	0	5	0.418397635221481	1.05612564086914	0.441880464553833
1501	1	5	7	1.22180080413818	-0.151525393128395	0.622662365436554	0.387708425521851	1	1.4439263343811	1.4439263343811	7	0.517701864242554	0.705774545669556	0.365380793809891
1502	1	7	5	0.224265888333321	0.968054234981537	0.693341493606567	0.480722427368164	0	NA	0	8	0.554789245128632	0.684308886528015	0.379647225141525
1503	6	4	5	0.224265888333321	-0.711315214633942	-0.279223948717117	0.0779660120606422	1	0.0304718781262636	0.0304718781262636	4	0.39443227648735	1.0097359418869	0.398272454738617
1504	2	8	6	0.723033368587494	1.52784407138824	1.30637884140015	1.70662569999695	1	0.155844151973724	0.155844151973724	9	0.619066774845123	0.761415719985962	0.471367180347443
1505	5	8	4	-0.27450156211853	1.52784407138824	0.728681147098541	0.530976235866547	0	NA	0	8	0.554789245128632	0.684308886528015	0.379647225141525
1506	1	4	2	-1.27203643321991	-0.711315214633942	-1.14577066898346	1.31279039382935	0	NA	0	2	0.284629553556442	0.929175853729248	0.264470905065536
1507	1	4	5	0.224265888333321	-0.711315214633942	-0.279223948717117	0.0779660120606422	0	NA	0	4	0.39443227648735	1.0097359418869	0.398272454738617
1508	3	6	4	-0.27450156211853	0.408264428377151	0.0803041607141495	0.00644875830039382	1	0.0501416511833668	0.0501416511833668	6	0.455052495002747	0.954996764659882	0.434573650360107
1509	1	5	4	-0.27450156211853	-0.151525393128395	-0.243884325027466	0.0594795644283295	0	NA	0	5	0.418397635221481	1.05612564086914	0.441880464553833
1510	1	5	4	-0.27450156211853	-0.151525393128395	-0.243884325027466	0.0594795644283295	1	0.258511483669281	0.258511483669281	5	0.418397635221481	1.05612564086914	0.441880464553833
1511	4	2	5	0.224265888333321	-1.83089482784271	-0.927600860595703	0.860443353652954	1	0.0057678110897541	0.0057678110897541	2	0.284629553556442	0.929175853729248	0.264470905065536
1512	1	7	8	1.72056829929352	0.968054234981537	1.55988824367523	2.43325138092041	1	0.219613611698151	0.219613611698151	10	0.701357483863831	0.889411568641663	0.623795449733734
1513	4	4	5	0.224265888333321	-0.711315214633942	-0.279223948717117	0.0779660120606422	1	0.025867136195302	0.025867136195302	4	0.39443227648735	1.0097359418869	0.398272454738617
1514	2	5	1	-1.77080392837524	-0.151525393128395	-1.11043095588684	1.23305690288544	0	NA	0	2	0.284629553556442	0.929175853729248	0.264470905065536
1515	1	8	2	-1.27203643321991	1.52784407138824	0.15098337829113	0.0227959807962179	0	NA	0	6	0.455052495002747	0.954996764659882	0.434573650360107
1516	5	3	1	-1.77080392837524	-1.27110505104065	-1.75880801677704	3.09340572357178	0	NA	0	1	0.165610864758492	1.80646133422852	0.299169600009918
1517	3	5	5	0.224265888333321	-0.151525393128395	0.0449645519256592	0.00202181097120047	1	0.0324004590511322	0.0324004590511322	6	0.455052495002747	0.954996764659882	0.434573650360107
1518	1	7	1	-1.77080392837524	0.968054234981537	-0.462054044008255	0.213493943214417	0	NA	0	4	0.39443227648735	1.0097359418869	0.398272454738617
1519	2	7	8	1.72056829929352	0.968054234981537	1.55988824367523	2.43325138092041	1	0.0305038187652826	0.0305038187652826	10	0.701357483863831	0.889411568641663	0.623795449733734
1520	2	5	4	-0.27450156211853	-0.151525393128395	-0.243884325027466	0.0594795644283295	1	0.665867626667023	0.665867626667023	5	0.418397635221481	1.05612564086914	0.441880464553833
1521	2	4	4	-0.27450156211853	-0.711315214633942	-0.56807279586792	0.322706699371338	0	NA	0	3	0.351604759693146	0.792785704135895	0.278747230768204
1522	1	4	2	-1.27203643321991	-0.711315214633942	-1.14577066898346	1.31279039382935	0	NA	0	2	0.284629553556442	0.929175853729248	0.264470905065536
1523	2	5	5	0.224265888333321	-0.151525393128395	0.0449645519256592	0.00202181097120047	1	0.0555000565946102	0.0555000565946102	6	0.455052495002747	0.954996764659882	0.434573650360107
1524	4	4	4	-0.27450156211853	-0.711315214633942	-0.56807279586792	0.322706699371338	0	NA	0	3	0.351604759693146	0.792785704135895	0.278747230768204
1525	2	3	7	1.22180080413818	-1.27110505104065	-0.0257146526128054	0.000661243335343897	1	0.0813669636845589	0.0813669636845589	5	0.418397635221481	1.05612564086914	0.441880464553833
1526	1	4	4	-0.27450156211853	-0.711315214633942	-0.56807279586792	0.322706699371338	0	NA	0	3	0.351604759693146	0.792785704135895	0.278747230768204
1527	3	4	4	-0.27450156211853	-0.711315214633942	-0.56807279586792	0.322706699371338	0	NA	0	3	0.351604759693146	0.792785704135895	0.278747230768204
1528	2	4	6	0.723033368587494	-0.711315214633942	0.00962496735155582	9.26399952732027e-05	0	NA	0	5	0.418397635221481	1.05612564086914	0.441880464553833
1529	2	7	6	0.723033368587494	0.968054234981537	0.982190430164337	0.964698016643524	0	NA	0	8	0.554789245128632	0.684308886528015	0.379647225141525
1530	1	4	3	-0.77326899766922	-0.711315214633942	-0.856921672821045	0.734314739704132	1	0.314750462770462	0.314750462770462	2	0.284629553556442	0.929175853729248	0.264470905065536
1531	2	4	2	-1.27203643321991	-0.711315214633942	-1.14577066898346	1.31279039382935	1	0.511801540851593	0.511801540851593	2	0.284629553556442	0.929175853729248	0.264470905065536
1532	2	3	3	-0.77326899766922	-1.27110505104065	-1.1811101436615	1.39502120018005	1	0.638316631317139	0.638316631317139	2	0.284629553556442	0.929175853729248	0.264470905065536
1533	5	6	8	1.72056829929352	0.408264428377151	1.23569977283478	1.52695393562317	0	NA	0	9	0.619066774845123	0.761415719985962	0.471367180347443
1534	2	4	2	-1.27203643321991	-0.711315214633942	-1.14577066898346	1.31279039382935	0	NA	0	2	0.284629553556442	0.929175853729248	0.264470905065536
1535	1	4	1	-1.77080392837524	-0.711315214633942	-1.43461942672729	2.0581328868866	0	NA	0	1	0.165610864758492	1.80646133422852	0.299169600009918
1536	4	6	6	0.723033368587494	0.408264428377151	0.658001959323883	0.432966589927673	0	NA	0	8	0.554789245128632	0.684308886528015	0.379647225141525
1537	1	3	2	-1.27203643321991	-1.27110505104065	-1.46995902061462	2.16077947616577	0	NA	0	1	0.165610864758492	1.80646133422852	0.299169600009918
1538	1	4	3	-0.77326899766922	-0.711315214633942	-0.856921672821045	0.734314739704132	0	NA	0	2	0.284629553556442	0.929175853729248	0.264470905065536
1539	5	4	3	-0.77326899766922	-0.711315214633942	-0.856921672821045	0.734314739704132	0	NA	0	2	0.284629553556442	0.929175853729248	0.264470905065536
1540	1	7	3	-0.77326899766922	0.968054234981537	0.115643762052059	0.0133734792470932	1	1.48735749721527	1.48735749721527	6	0.455052495002747	0.954996764659882	0.434573650360107
1541	7	6	3	-0.77326899766922	0.408264428377151	-0.208544716238976	0.0434908978641033	0	NA	0	5	0.418397635221481	1.05612564086914	0.441880464553833
1542	1	5	6	0.723033368587494	-0.151525393128395	0.333813458681107	0.111431427299976	0	NA	0	7	0.517701864242554	0.705774545669556	0.365380793809891
1543	2	2	2	-1.27203643321991	-1.83089482784271	-1.79414749145508	3.21896529197693	0	NA	0	1	0.165610864758492	1.80646133422852	0.299169600009918
1544	2	7	5	0.224265888333321	0.968054234981537	0.693341493606567	0.480722427368164	1	0.0307100154459476	0.0307100154459476	8	0.554789245128632	0.684308886528015	0.379647225141525
1545	4	5	7	1.22180080413818	-0.151525393128395	0.622662365436554	0.387708425521851	1	0.0180223472416401	0.0180223472416401	7	0.517701864242554	0.705774545669556	0.365380793809891
1546	2	7	4	-0.27450156211853	0.968054234981537	0.404492646455765	0.163614302873611	0	NA	0	7	0.517701864242554	0.705774545669556	0.365380793809891
1547	1	3	2	-1.27203643321991	-1.27110505104065	-1.46995902061462	2.16077947616577	0	NA	0	1	0.165610864758492	1.80646133422852	0.299169600009918
1548	3	6	4	-0.27450156211853	0.408264428377151	0.0803041607141495	0.00644875830039382	0	NA	0	6	0.455052495002747	0.954996764659882	0.434573650360107
1549	3	4	3	-0.77326899766922	-0.711315214633942	-0.856921672821045	0.734314739704132	0	NA	0	2	0.284629553556442	0.929175853729248	0.264470905065536
1550	2	4	4	-0.27450156211853	-0.711315214633942	-0.56807279586792	0.322706699371338	1	0.118623964488506	0.118623964488506	3	0.351604759693146	0.792785704135895	0.278747230768204
1551	2	4	6	0.723033368587494	-0.711315214633942	0.00962496735155582	9.26399952732027e-05	1	0.0858450159430504	0.0858450159430504	5	0.418397635221481	1.05612564086914	0.441880464553833
1552	2	7	8	1.72056829929352	0.968054234981537	1.55988824367523	2.43325138092041	0	NA	0	10	0.701357483863831	0.889411568641663	0.623795449733734
1553	2	4	4	-0.27450156211853	-0.711315214633942	-0.56807279586792	0.322706699371338	0	NA	0	3	0.351604759693146	0.792785704135895	0.278747230768204
1554	2	9	3	-0.77326899766922	2.08763384819031	0.76402074098587	0.583727717399597	1	0.373579829931259	0.373579829931259	8	0.554789245128632	0.684308886528015	0.379647225141525
1555	1	5	1	-1.77080392837524	-0.151525393128395	-1.11043095588684	1.23305690288544	0	NA	0	2	0.284629553556442	0.929175853729248	0.264470905065536
1556	6	7	1	-1.77080392837524	0.968054234981537	-0.462054044008255	0.213493943214417	0	NA	0	4	0.39443227648735	1.0097359418869	0.398272454738617
1557	2	7	8	1.72056829929352	0.968054234981537	1.55988824367523	2.43325138092041	0	NA	0	10	0.701357483863831	0.889411568641663	0.623795449733734
1558	2	4	7	1.22180080413818	-0.711315214633942	0.298473834991455	0.0890866294503212	1	0.023064911365509	0.023064911365509	6	0.455052495002747	0.954996764659882	0.434573650360107
1559	2	4	2	-1.27203643321991	-0.711315214633942	-1.14577066898346	1.31279039382935	1	0.271058201789856	0.271058201789856	2	0.284629553556442	0.929175853729248	0.264470905065536
1560	2	7	5	0.224265888333321	0.968054234981537	0.693341493606567	0.480722427368164	1	0.0806435346603394	0.0806435346603394	8	0.554789245128632	0.684308886528015	0.379647225141525
1561	1	8	6	0.723033368587494	1.52784407138824	1.30637884140015	1.70662569999695	0	NA	0	9	0.619066774845123	0.761415719985962	0.471367180347443
1562	2	4	2	-1.27203643321991	-0.711315214633942	-1.14577066898346	1.31279039382935	1	0.149655789136887	0.149655789136887	2	0.284629553556442	0.929175853729248	0.264470905065536
1563	2	7	5	0.224265888333321	0.968054234981537	0.693341493606567	0.480722427368164	0	NA	0	8	0.554789245128632	0.684308886528015	0.379647225141525
1564	2	5	5	0.224265888333321	-0.151525393128395	0.0449645519256592	0.00202181097120047	1	0.088956892490387	0.088956892490387	6	0.455052495002747	0.954996764659882	0.434573650360107
1565	2	2	3	-0.77326899766922	-1.83089482784271	-1.50529873371124	2.26592421531677	0	NA	0	1	0.165610864758492	1.80646133422852	0.299169600009918
1566	2	3	3	-0.77326899766922	-1.27110505104065	-1.1811101436615	1.39502120018005	0	NA	0	2	0.284629553556442	0.929175853729248	0.264470905065536
1567	5	5	3	-0.77326899766922	-0.151525393128395	-0.532733201980591	0.283804655075073	0	NA	0	4	0.39443227648735	1.0097359418869	0.398272454738617
1568	1	2	2	-1.27203643321991	-1.83089482784271	-1.79414749145508	3.21896529197693	0	NA	0	1	0.165610864758492	1.80646133422852	0.299169600009918
1569	3	7	1	-1.77080392837524	0.968054234981537	-0.462054044008255	0.213493943214417	1	14.2857141494751	14.2857141494751	4	0.39443227648735	1.0097359418869	0.398272454738617
1570	4	7	3	-0.77326899766922	0.968054234981537	0.115643762052059	0.0133734792470932	1	1.99000883102417	1.99000883102417	6	0.455052495002747	0.954996764659882	0.434573650360107
1571	1	7	7	1.22180080413818	0.968054234981537	1.27103936672211	1.61554110050201	1	2.21137857437134	2.21137857437134	9	0.619066774845123	0.761415719985962	0.471367180347443
1572	3	6	6	0.723033368587494	0.408264428377151	0.658001959323883	0.432966589927673	1	0.0209629107266665	0.0209629107266665	8	0.554789245128632	0.684308886528015	0.379647225141525
1573	1	3	1	-1.77080392837524	-1.27110505104065	-1.75880801677704	3.09340572357178	0	NA	0	1	0.165610864758492	1.80646133422852	0.299169600009918
1574	2	4	4	-0.27450156211853	-0.711315214633942	-0.56807279586792	0.322706699371338	0	NA	0	3	0.351604759693146	0.792785704135895	0.278747230768204
1575	4	6	6	0.723033368587494	0.408264428377151	0.658001959323883	0.432966589927673	0	NA	0	8	0.554789245128632	0.684308886528015	0.379647225141525
1576	4	4	3	-0.77326899766922	-0.711315214633942	-0.856921672821045	0.734314739704132	0	NA	0	2	0.284629553556442	0.929175853729248	0.264470905065536
1577	2	7	7	1.22180080413818	0.968054234981537	1.27103936672211	1.61554110050201	1	1.43046975135803	1.43046975135803	9	0.619066774845123	0.761415719985962	0.471367180347443
1578	6	5	2	-1.27203643321991	-0.151525393128395	-0.821582078933716	0.674997091293335	0	NA	0	3	0.351604759693146	0.792785704135895	0.278747230768204
1579	3	5	5	0.224265888333321	-0.151525393128395	0.0449645519256592	0.00202181097120047	1	0.0925142765045166	0.0925142765045166	6	0.455052495002747	0.954996764659882	0.434573650360107
1580	2	4	6	0.723033368587494	-0.711315214633942	0.00962496735155582	9.26399952732027e-05	1	1.22499108314514	1.22499108314514	5	0.418397635221481	1.05612564086914	0.441880464553833
1581	1	8	6	0.723033368587494	1.52784407138824	1.30637884140015	1.70662569999695	1	0.0982873439788818	0.0982873439788818	9	0.619066774845123	0.761415719985962	0.471367180347443
1582	1	3	2	-1.27203643321991	-1.27110505104065	-1.46995902061462	2.16077947616577	0	NA	0	1	0.165610864758492	1.80646133422852	0.299169600009918
1583	5	3	2	-1.27203643321991	-1.27110505104065	-1.46995902061462	2.16077947616577	0	NA	0	1	0.165610864758492	1.80646133422852	0.299169600009918
1584	2	5	8	1.72056829929352	-0.151525393128395	0.911511242389679	0.830852746963501	1	0.230009838938713	0.230009838938713	8	0.554789245128632	0.684308886528015	0.379647225141525
1585	3	4	3	-0.77326899766922	-0.711315214633942	-0.856921672821045	0.734314739704132	0	NA	0	2	0.284629553556442	0.929175853729248	0.264470905065536
1586	3	4	6	0.723033368587494	-0.711315214633942	0.00962496735155582	9.26399952732027e-05	0	NA	0	5	0.418397635221481	1.05612564086914	0.441880464553833
1587	2	5	5	0.224265888333321	-0.151525393128395	0.0449645519256592	0.00202181097120047	0	NA	0	6	0.455052495002747	0.954996764659882	0.434573650360107
1588	2	7	7	1.22180080413818	0.968054234981537	1.27103936672211	1.61554110050201	1	0.325665861368179	0.325665861368179	9	0.619066774845123	0.761415719985962	0.471367180347443
1589	4	5	1	-1.77080392837524	-0.151525393128395	-1.11043095588684	1.23305690288544	0	NA	0	2	0.284629553556442	0.929175853729248	0.264470905065536
1590	5	5	2	-1.27203643321991	-0.151525393128395	-0.821582078933716	0.674997091293335	0	NA	0	3	0.351604759693146	0.792785704135895	0.278747230768204
1591	1	6	1	-1.77080392837524	0.408264428377151	-0.786242544651031	0.618177354335785	0	NA	0	3	0.351604759693146	0.792785704135895	0.278747230768204
1592	2	5	5	0.224265888333321	-0.151525393128395	0.0449645519256592	0.00202181097120047	1	0.236081048846245	0.236081048846245	6	0.455052495002747	0.954996764659882	0.434573650360107
1593	5	4	3	-0.77326899766922	-0.711315214633942	-0.856921672821045	0.734314739704132	0	NA	0	2	0.284629553556442	0.929175853729248	0.264470905065536
1594	3	7	7	1.22180080413818	0.968054234981537	1.27103936672211	1.61554110050201	1	0.690065085887909	0.690065085887909	9	0.619066774845123	0.761415719985962	0.471367180347443
1595	1	3	5	0.224265888333321	-1.27110505104065	-0.603412389755249	0.364106506109238	1	0.139240860939026	0.139240860939026	3	0.351604759693146	0.792785704135895	0.278747230768204
1596	4	7	7	1.22180080413818	0.968054234981537	1.27103936672211	1.61554110050201	0	NA	0	9	0.619066774845123	0.761415719985962	0.471367180347443
1597	1	7	6	0.723033368587494	0.968054234981537	0.982190430164337	0.964698016643524	1	0.545380771160126	0.545380771160126	8	0.554789245128632	0.684308886528015	0.379647225141525
1598	1	8	2	-1.27203643321991	1.52784407138824	0.15098337829113	0.0227959807962179	1	1.15780448913574	1.15780448913574	6	0.455052495002747	0.954996764659882	0.434573650360107
1599	2	4	6	0.723033368587494	-0.711315214633942	0.00962496735155582	9.26399952732027e-05	1	0.391326129436493	0.391326129436493	5	0.418397635221481	1.05612564086914	0.441880464553833
1600	4	4	2	-1.27203643321991	-0.711315214633942	-1.14577066898346	1.31279039382935	0	NA	0	2	0.284629553556442	0.929175853729248	0.264470905065536
1601	1	5	7	1.22180080413818	-0.151525393128395	0.622662365436554	0.387708425521851	1	0.351541370153427	0.351541370153427	7	0.517701864242554	0.705774545669556	0.365380793809891
1602	1	7	5	0.224265888333321	0.968054234981537	0.693341493606567	0.480722427368164	1	0.0988337621092796	0.0988337621092796	8	0.554789245128632	0.684308886528015	0.379647225141525
1603	1	3	2	-1.27203643321991	-1.27110505104065	-1.46995902061462	2.16077947616577	0	NA	0	1	0.165610864758492	1.80646133422852	0.299169600009918
1604	5	7	7	1.22180080413818	0.968054234981537	1.27103936672211	1.61554110050201	0	NA	0	9	0.619066774845123	0.761415719985962	0.471367180347443
1605	3	5	2	-1.27203643321991	-0.151525393128395	-0.821582078933716	0.674997091293335	1	0.701426208019257	0.701426208019257	3	0.351604759693146	0.792785704135895	0.278747230768204
1606	2	5	3	-0.77326899766922	-0.151525393128395	-0.532733201980591	0.283804655075073	0	NA	0	4	0.39443227648735	1.0097359418869	0.398272454738617
1607	1	2	1	-1.77080392837524	-1.83089482784271	-2.08299660682678	4.33887481689453	0	NA	0	1	0.165610864758492	1.80646133422852	0.299169600009918
1608	4	5	4	-0.27450156211853	-0.151525393128395	-0.243884325027466	0.0594795644283295	1	0.681818187236786	0.681818187236786	5	0.418397635221481	1.05612564086914	0.441880464553833
1609	2	7	6	0.723033368587494	0.968054234981537	0.982190430164337	0.964698016643524	1	0.0305337551981211	0.0305337551981211	8	0.554789245128632	0.684308886528015	0.379647225141525
1610	2	7	6	0.723033368587494	0.968054234981537	0.982190430164337	0.964698016643524	1	0.399512022733688	0.399512022733688	8	0.554789245128632	0.684308886528015	0.379647225141525
1611	1	4	8	1.72056829929352	-0.711315214633942	0.58732271194458	0.344947963953018	1	0.612028419971466	0.612028419971466	7	0.517701864242554	0.705774545669556	0.365380793809891
1612	4	7	8	1.72056829929352	0.968054234981537	1.55988824367523	2.43325138092041	1	0.114818528294563	0.114818528294563	10	0.701357483863831	0.889411568641663	0.623795449733734
1613	2	8	5	0.224265888333321	1.52784407138824	1.01753008365631	1.03536748886108	0	NA	0	9	0.619066774845123	0.761415719985962	0.471367180347443
1614	1	8	6	0.723033368587494	1.52784407138824	1.30637884140015	1.70662569999695	1	0.292752295732498	0.292752295732498	9	0.619066774845123	0.761415719985962	0.471367180347443
1615	1	7	2	-1.27203643321991	0.968054234981537	-0.173205122351646	0.0300000142306089	0	NA	0	5	0.418397635221481	1.05612564086914	0.441880464553833
1616	1	5	3	-0.77326899766922	-0.151525393128395	-0.532733201980591	0.283804655075073	0	NA	0	4	0.39443227648735	1.0097359418869	0.398272454738617
1617	4	6	1	-1.77080392837524	0.408264428377151	-0.786242544651031	0.618177354335785	1	0.321719259023666	0.321719259023666	3	0.351604759693146	0.792785704135895	0.278747230768204
1618	1	7	5	0.224265888333321	0.968054234981537	0.693341493606567	0.480722427368164	1	0.366185396909714	0.366185396909714	8	0.554789245128632	0.684308886528015	0.379647225141525
1619	2	3	2	-1.27203643321991	-1.27110505104065	-1.46995902061462	2.16077947616577	0	NA	0	1	0.165610864758492	1.80646133422852	0.299169600009918
1620	4	3	3	-0.77326899766922	-1.27110505104065	-1.1811101436615	1.39502120018005	0	NA	0	2	0.284629553556442	0.929175853729248	0.264470905065536
1621	1	6	3	-0.77326899766922	0.408264428377151	-0.208544716238976	0.0434908978641033	1	0.429258227348328	0.429258227348328	5	0.418397635221481	1.05612564086914	0.441880464553833
1622	2	5	4	-0.27450156211853	-0.151525393128395	-0.243884325027466	0.0594795644283295	1	0.213068187236786	0.213068187236786	5	0.418397635221481	1.05612564086914	0.441880464553833
1623	1	5	4	-0.27450156211853	-0.151525393128395	-0.243884325027466	0.0594795644283295	0	NA	0	5	0.418397635221481	1.05612564086914	0.441880464553833
1624	4	8	8	1.72056829929352	1.52784407138824	1.88407671451569	3.54974508285522	0	NA	0	10	0.701357483863831	0.889411568641663	0.623795449733734
1625	6	5	2	-1.27203643321991	-0.151525393128395	-0.821582078933716	0.674997091293335	0	NA	0	3	0.351604759693146	0.792785704135895	0.278747230768204
1626	1	4	3	-0.77326899766922	-0.711315214633942	-0.856921672821045	0.734314739704132	0	NA	0	2	0.284629553556442	0.929175853729248	0.264470905065536
1627	2	4	3	-0.77326899766922	-0.711315214633942	-0.856921672821045	0.734314739704132	0	NA	0	2	0.284629553556442	0.929175853729248	0.264470905065536
1628	2	2	2	-1.27203643321991	-1.83089482784271	-1.79414749145508	3.21896529197693	1	0.358191847801208	0.358191847801208	1	0.165610864758492	1.80646133422852	0.299169600009918
1629	2	7	7	1.22180080413818	0.968054234981537	1.27103936672211	1.61554110050201	1	0.402855426073074	0.402855426073074	9	0.619066774845123	0.761415719985962	0.471367180347443
1630	3	6	6	0.723033368587494	0.408264428377151	0.658001959323883	0.432966589927673	0	NA	0	8	0.554789245128632	0.684308886528015	0.379647225141525
1631	2	5	7	1.22180080413818	-0.151525393128395	0.622662365436554	0.387708425521851	1	0.239798277616501	0.239798277616501	7	0.517701864242554	0.705774545669556	0.365380793809891
1632	2	5	7	1.22180080413818	-0.151525393128395	0.622662365436554	0.387708425521851	1	1.49671244621277	1.49671244621277	7	0.517701864242554	0.705774545669556	0.365380793809891
1633	2	5	6	0.723033368587494	-0.151525393128395	0.333813458681107	0.111431427299976	0	NA	0	7	0.517701864242554	0.705774545669556	0.365380793809891
1634	1	NA	5	0.224265888333321	NA	0.262594819068909	0.0689560398459435	0	NA	0	6	0.455052495002747	0.954996764659882	0.434573650360107
1635	2	5	5	0.224265888333321	-0.151525393128395	0.0449645519256592	0.00202181097120047	0	NA	0	6	0.455052495002747	0.954996764659882	0.434573650360107
1636	2	5	3	-0.77326899766922	-0.151525393128395	-0.532733201980591	0.283804655075073	1	0.939680755138397	0.939680755138397	4	0.39443227648735	1.0097359418869	0.398272454738617
1637	4	7	6	0.723033368587494	0.968054234981537	0.982190430164337	0.964698016643524	0	NA	0	8	0.554789245128632	0.684308886528015	0.379647225141525
1638	5	3	2	-1.27203643321991	-1.27110505104065	-1.46995902061462	2.16077947616577	0	NA	0	1	0.165610864758492	1.80646133422852	0.299169600009918
1639	2	4	4	-0.27450156211853	-0.711315214633942	-0.56807279586792	0.322706699371338	1	0.255159318447113	0.255159318447113	3	0.351604759693146	0.792785704135895	0.278747230768204
1640	2	7	8	1.72056829929352	0.968054234981537	1.55988824367523	2.43325138092041	1	0.44017893075943	0.44017893075943	10	0.701357483863831	0.889411568641663	0.623795449733734
1641	1	6	4	-0.27450156211853	0.408264428377151	0.0803041607141495	0.00644875830039382	1	5.87052249908447	5.87052249908447	6	0.455052495002747	0.954996764659882	0.434573650360107
1642	2	7	2	-1.27203643321991	0.968054234981537	-0.173205122351646	0.0300000142306089	1	0.806614220142365	0.806614220142365	5	0.418397635221481	1.05612564086914	0.441880464553833
1643	3	4	3	-0.77326899766922	-0.711315214633942	-0.856921672821045	0.734314739704132	1	0.00689783599227667	0.00689783599227667	2	0.284629553556442	0.929175853729248	0.264470905065536
1644	1	4	3	-0.77326899766922	-0.711315214633942	-0.856921672821045	0.734314739704132	0	NA	0	2	0.284629553556442	0.929175853729248	0.264470905065536
1645	2	6	4	-0.27450156211853	0.408264428377151	0.0803041607141495	0.00644875830039382	1	0.785340309143066	0.785340309143066	6	0.455052495002747	0.954996764659882	0.434573650360107
1646	4	8	5	0.224265888333321	1.52784407138824	1.01753008365631	1.03536748886108	1	1.2494615316391	1.2494615316391	9	0.619066774845123	0.761415719985962	0.471367180347443
1647	4	4	4	-0.27450156211853	-0.711315214633942	-0.56807279586792	0.322706699371338	0	NA	0	3	0.351604759693146	0.792785704135895	0.278747230768204
1648	4	4	4	-0.27450156211853	-0.711315214633942	-0.56807279586792	0.322706699371338	0	NA	0	3	0.351604759693146	0.792785704135895	0.278747230768204
1649	3	4	3	-0.77326899766922	-0.711315214633942	-0.856921672821045	0.734314739704132	0	NA	0	2	0.284629553556442	0.929175853729248	0.264470905065536
1650	1	4	5	0.224265888333321	-0.711315214633942	-0.279223948717117	0.0779660120606422	1	0.619693875312805	0.619693875312805	4	0.39443227648735	1.0097359418869	0.398272454738617
1651	3	9	5	0.224265888333321	2.08763384819031	1.34171843528748	1.80020833015442	1	0.547018349170685	0.547018349170685	10	0.701357483863831	0.889411568641663	0.623795449733734
1652	4	7	2	-1.27203643321991	0.968054234981537	-0.173205122351646	0.0300000142306089	1	9.09196853637695	9.09196853637695	5	0.418397635221481	1.05612564086914	0.441880464553833
1653	6	NA	4	-0.27450156211853	NA	-0.315102964639664	0.0992898792028427	0	NA	0	4	0.39443227648735	1.0097359418869	0.398272454738617
1654	1	8	7	1.22180080413818	1.52784407138824	1.59522771835327	2.54475140571594	1	0.683878242969513	0.683878242969513	10	0.701357483863831	0.889411568641663	0.623795449733734
1655	2	5	6	0.723033368587494	-0.151525393128395	0.333813458681107	0.111431427299976	1	0.421259552240372	0.421259552240372	7	0.517701864242554	0.705774545669556	0.365380793809891
1656	2	5	6	0.723033368587494	-0.151525393128395	0.333813458681107	0.111431427299976	1	0.644810020923615	0.644810020923615	7	0.517701864242554	0.705774545669556	0.365380793809891
1657	2	4	7	1.22180080413818	-0.711315214633942	0.298473834991455	0.0890866294503212	1	0.0563386641442776	0.0563386641442776	6	0.455052495002747	0.954996764659882	0.434573650360107
1658	2	5	6	0.723033368587494	-0.151525393128395	0.333813458681107	0.111431427299976	1	2.98707342147827	2.98707342147827	7	0.517701864242554	0.705774545669556	0.365380793809891
1659	2	5	4	-0.27450156211853	-0.151525393128395	-0.243884325027466	0.0594795644283295	0	NA	0	5	0.418397635221481	1.05612564086914	0.441880464553833
1660	2	4	1	-1.77080392837524	-0.711315214633942	-1.43461942672729	2.0581328868866	0	NA	0	1	0.165610864758492	1.80646133422852	0.299169600009918
1661	2	4	3	-0.77326899766922	-0.711315214633942	-0.856921672821045	0.734314739704132	1	1.09531474113464	1.09531474113464	2	0.284629553556442	0.929175853729248	0.264470905065536
1662	1	6	2	-1.27203643321991	0.408264428377151	-0.497393608093262	0.247400403022766	1	0.0575175434350967	0.0575175434350967	4	0.39443227648735	1.0097359418869	0.398272454738617
1663	1	5	5	0.224265888333321	-0.151525393128395	0.0449645519256592	0.00202181097120047	0	NA	0	6	0.455052495002747	0.954996764659882	0.434573650360107
1664	7	3	2	-1.27203643321991	-1.27110505104065	-1.46995902061462	2.16077947616577	0	NA	0	1	0.165610864758492	1.80646133422852	0.299169600009918
1665	4	5	6	0.723033368587494	-0.151525393128395	0.333813458681107	0.111431427299976	1	0.213957935571671	0.213957935571671	7	0.517701864242554	0.705774545669556	0.365380793809891
1666	4	4	2	-1.27203643321991	-0.711315214633942	-1.14577066898346	1.31279039382935	1	0.825423002243042	0.825423002243042	2	0.284629553556442	0.929175853729248	0.264470905065536
1667	1	2	4	-0.27450156211853	-1.83089482784271	-1.21644973754883	1.47974991798401	0	NA	0	2	0.284629553556442	0.929175853729248	0.264470905065536
1668	3	5	7	1.22180080413818	-0.151525393128395	0.622662365436554	0.387708425521851	1	2.35040998458862	2.35040998458862	7	0.517701864242554	0.705774545669556	0.365380793809891
1669	1	4	6	0.723033368587494	-0.711315214633942	0.00962496735155582	9.26399952732027e-05	1	0.0458211153745651	0.0458211153745651	5	0.418397635221481	1.05612564086914	0.441880464553833
1670	1	7	3	-0.77326899766922	0.968054234981537	0.115643762052059	0.0133734792470932	1	4.8815336227417	4.8815336227417	6	0.455052495002747	0.954996764659882	0.434573650360107
1671	5	3	1	-1.77080392837524	-1.27110505104065	-1.75880801677704	3.09340572357178	0	NA	0	1	0.165610864758492	1.80646133422852	0.299169600009918
1672	1	7	6	0.723033368587494	0.968054234981537	0.982190430164337	0.964698016643524	1	2.05529832839966	2.05529832839966	8	0.554789245128632	0.684308886528015	0.379647225141525
1673	4	7	4	-0.27450156211853	0.968054234981537	0.404492646455765	0.163614302873611	1	0.092145137488842	0.092145137488842	7	0.517701864242554	0.705774545669556	0.365380793809891
1674	5	8	7	1.22180080413818	1.52784407138824	1.59522771835327	2.54475140571594	1	0.316651254892349	0.316651254892349	10	0.701357483863831	0.889411568641663	0.623795449733734
1675	3	4	5	0.224265888333321	-0.711315214633942	-0.279223948717117	0.0779660120606422	1	0.0999325439333916	0.0999325439333916	4	0.39443227648735	1.0097359418869	0.398272454738617
1676	1	7	2	-1.27203643321991	0.968054234981537	-0.173205122351646	0.0300000142306089	0	NA	0	5	0.418397635221481	1.05612564086914	0.441880464553833
1677	1	4	5	0.224265888333321	-0.711315214633942	-0.279223948717117	0.0779660120606422	0	NA	0	4	0.39443227648735	1.0097359418869	0.398272454738617
1678	2	5	5	0.224265888333321	-0.151525393128395	0.0449645519256592	0.00202181097120047	1	0.164558470249176	0.164558470249176	6	0.455052495002747	0.954996764659882	0.434573650360107
1679	5	4	3	-0.77326899766922	-0.711315214633942	-0.856921672821045	0.734314739704132	0	NA	0	2	0.284629553556442	0.929175853729248	0.264470905065536
1680	2	5	6	0.723033368587494	-0.151525393128395	0.333813458681107	0.111431427299976	0	NA	0	7	0.517701864242554	0.705774545669556	0.365380793809891
1681	3	7	6	0.723033368587494	0.968054234981537	0.982190430164337	0.964698016643524	1	0.0736335963010788	0.0736335963010788	8	0.554789245128632	0.684308886528015	0.379647225141525
1682	2	4	5	0.224265888333321	-0.711315214633942	-0.279223948717117	0.0779660120606422	0	NA	0	4	0.39443227648735	1.0097359418869	0.398272454738617
1683	1	NA	4	-0.27450156211853	NA	-0.315102964639664	0.0992898792028427	0	NA	0	4	0.39443227648735	1.0097359418869	0.398272454738617
1684	2	8	8	1.72056829929352	1.52784407138824	1.88407671451569	3.54974508285522	1	0.606262564659119	0.606262564659119	10	0.701357483863831	0.889411568641663	0.623795449733734
1685	3	3	2	-1.27203643321991	-1.27110505104065	-1.46995902061462	2.16077947616577	0	NA	0	1	0.165610864758492	1.80646133422852	0.299169600009918
1686	3	4	1	-1.77080392837524	-0.711315214633942	-1.43461942672729	2.0581328868866	0	NA	0	1	0.165610864758492	1.80646133422852	0.299169600009918
1687	2	4	3	-0.77326899766922	-0.711315214633942	-0.856921672821045	0.734314739704132	1	0.747714400291443	0.747714400291443	2	0.284629553556442	0.929175853729248	0.264470905065536
1688	1	NA	8	1.72056829929352	NA	1.99568819999695	3.98277139663696	1	0.958013474941254	0.958013474941254	10	0.701357483863831	0.889411568641663	0.623795449733734
1689	2	2	3	-0.77326899766922	-1.83089482784271	-1.50529873371124	2.26592421531677	0	NA	0	1	0.165610864758492	1.80646133422852	0.299169600009918
1690	2	7	6	0.723033368587494	0.968054234981537	0.982190430164337	0.964698016643524	0	NA	0	8	0.554789245128632	0.684308886528015	0.379647225141525
1691	3	2	3	-0.77326899766922	-1.83089482784271	-1.50529873371124	2.26592421531677	1	0.0616109557449818	0.0616109557449818	1	0.165610864758492	1.80646133422852	0.299169600009918
1692	4	4	3	-0.77326899766922	-0.711315214633942	-0.856921672821045	0.734314739704132	0	NA	0	2	0.284629553556442	0.929175853729248	0.264470905065536
1693	2	4	3	-0.77326899766922	-0.711315214633942	-0.856921672821045	0.734314739704132	1	0.0703690126538277	0.0703690126538277	2	0.284629553556442	0.929175853729248	0.264470905065536
1694	2	4	3	-0.77326899766922	-0.711315214633942	-0.856921672821045	0.734314739704132	0	NA	0	2	0.284629553556442	0.929175853729248	0.264470905065536
1695	1	4	5	0.224265888333321	-0.711315214633942	-0.279223948717117	0.0779660120606422	1	0.0636091828346252	0.0636091828346252	4	0.39443227648735	1.0097359418869	0.398272454738617
1696	3	6	4	-0.27450156211853	0.408264428377151	0.0803041607141495	0.00644875830039382	1	0.00763961393386126	0.00763961393386126	6	0.455052495002747	0.954996764659882	0.434573650360107
1697	5	3	1	-1.77080392837524	-1.27110505104065	-1.75880801677704	3.09340572357178	0	NA	0	1	0.165610864758492	1.80646133422852	0.299169600009918
1698	2	4	4	-0.27450156211853	-0.711315214633942	-0.56807279586792	0.322706699371338	0	NA	0	3	0.351604759693146	0.792785704135895	0.278747230768204
1699	2	6	2	-1.27203643321991	0.408264428377151	-0.497393608093262	0.247400403022766	0	NA	0	4	0.39443227648735	1.0097359418869	0.398272454738617
1700	2	4	3	-0.77326899766922	-0.711315214633942	-0.856921672821045	0.734314739704132	0	NA	0	2	0.284629553556442	0.929175853729248	0.264470905065536
1701	5	5	8	1.72056829929352	-0.151525393128395	0.911511242389679	0.830852746963501	1	0.0724054574966431	0.0724054574966431	8	0.554789245128632	0.684308886528015	0.379647225141525
1702	2	6	6	0.723033368587494	0.408264428377151	0.658001959323883	0.432966589927673	1	0.277606874704361	0.277606874704361	8	0.554789245128632	0.684308886528015	0.379647225141525
1703	1	7	5	0.224265888333321	0.968054234981537	0.693341493606567	0.480722427368164	0	NA	0	8	0.554789245128632	0.684308886528015	0.379647225141525
1704	2	3	3	-0.77326899766922	-1.27110505104065	-1.1811101436615	1.39502120018005	1	0.225063011050224	0.225063011050224	2	0.284629553556442	0.929175853729248	0.264470905065536
1705	2	3	4	-0.27450156211853	-1.27110505104065	-0.892261326313019	0.796130299568176	1	0.564047634601593	0.564047634601593	2	0.284629553556442	0.929175853729248	0.264470905065536
1706	2	8	8	1.72056829929352	1.52784407138824	1.88407671451569	3.54974508285522	1	0.359610557556152	0.359610557556152	10	0.701357483863831	0.889411568641663	0.623795449733734
1707	5	5	4	-0.27450156211853	-0.151525393128395	-0.243884325027466	0.0594795644283295	0	NA	0	5	0.418397635221481	1.05612564086914	0.441880464553833
1708	1	7	5	0.224265888333321	0.968054234981537	0.693341493606567	0.480722427368164	1	0.633608818054199	0.633608818054199	8	0.554789245128632	0.684308886528015	0.379647225141525
1709	3	5	5	0.224265888333321	-0.151525393128395	0.0449645519256592	0.00202181097120047	1	0.111111111938953	0.111111111938953	6	0.455052495002747	0.954996764659882	0.434573650360107
1710	4	4	3	-0.77326899766922	-0.711315214633942	-0.856921672821045	0.734314739704132	1	0.031064260751009	0.031064260751009	2	0.284629553556442	0.929175853729248	0.264470905065536
1711	1	4	2	-1.27203643321991	-0.711315214633942	-1.14577066898346	1.31279039382935	0	NA	0	2	0.284629553556442	0.929175853729248	0.264470905065536
1712	4	4	6	0.723033368587494	-0.711315214633942	0.00962496735155582	9.26399952732027e-05	0	NA	0	5	0.418397635221481	1.05612564086914	0.441880464553833
1713	1	3	3	-0.77326899766922	-1.27110505104065	-1.1811101436615	1.39502120018005	0	NA	0	2	0.284629553556442	0.929175853729248	0.264470905065536
1714	3	7	7	1.22180080413818	0.968054234981537	1.27103936672211	1.61554110050201	1	0.0215544812381268	0.0215544812381268	9	0.619066774845123	0.761415719985962	0.471367180347443
1715	3	3	5	0.224265888333321	-1.27110505104065	-0.603412389755249	0.364106506109238	0	NA	0	3	0.351604759693146	0.792785704135895	0.278747230768204
1716	1	7	5	0.224265888333321	0.968054234981537	0.693341493606567	0.480722427368164	1	0.774193525314331	0.774193525314331	8	0.554789245128632	0.684308886528015	0.379647225141525
1717	2	6	5	0.224265888333321	0.408264428377151	0.369153052568436	0.136273980140686	0	NA	0	7	0.517701864242554	0.705774545669556	0.365380793809891
1718	4	4	1	-1.77080392837524	-0.711315214633942	-1.43461942672729	2.0581328868866	0	NA	0	1	0.165610864758492	1.80646133422852	0.299169600009918
1719	1	8	5	0.224265888333321	1.52784407138824	1.01753008365631	1.03536748886108	0	NA	0	9	0.619066774845123	0.761415719985962	0.471367180347443
1720	6	4	3	-0.77326899766922	-0.711315214633942	-0.856921672821045	0.734314739704132	0	NA	0	2	0.284629553556442	0.929175853729248	0.264470905065536
1721	3	5	2	-1.27203643321991	-0.151525393128395	-0.821582078933716	0.674997091293335	0	NA	0	3	0.351604759693146	0.792785704135895	0.278747230768204
1722	4	5	6	0.723033368587494	-0.151525393128395	0.333813458681107	0.111431427299976	0	NA	0	7	0.517701864242554	0.705774545669556	0.365380793809891
1723	1	6	3	-0.77326899766922	0.408264428377151	-0.208544716238976	0.0434908978641033	0	NA	0	5	0.418397635221481	1.05612564086914	0.441880464553833
1724	1	5	2	-1.27203643321991	-0.151525393128395	-0.821582078933716	0.674997091293335	0	NA	0	3	0.351604759693146	0.792785704135895	0.278747230768204
1725	3	5	5	0.224265888333321	-0.151525393128395	0.0449645519256592	0.00202181097120047	1	0.747430860996246	0.747430860996246	6	0.455052495002747	0.954996764659882	0.434573650360107
1726	1	3	5	0.224265888333321	-1.27110505104065	-0.603412389755249	0.364106506109238	0	NA	0	3	0.351604759693146	0.792785704135895	0.278747230768204
1727	2	6	3	-0.77326899766922	0.408264428377151	-0.208544716238976	0.0434908978641033	0	NA	0	5	0.418397635221481	1.05612564086914	0.441880464553833
1728	5	2	1	-1.77080392837524	-1.83089482784271	-2.08299660682678	4.33887481689453	0	NA	0	1	0.165610864758492	1.80646133422852	0.299169600009918
1729	2	9	6	0.723033368587494	2.08763384819031	1.63056743144989	2.65875005722046	1	0.240800201892853	0.240800201892853	10	0.701357483863831	0.889411568641663	0.623795449733734
1730	3	4	5	0.224265888333321	-0.711315214633942	-0.279223948717117	0.0779660120606422	0	NA	0	4	0.39443227648735	1.0097359418869	0.398272454738617
1731	5	5	3	-0.77326899766922	-0.151525393128395	-0.532733201980591	0.283804655075073	0	NA	0	4	0.39443227648735	1.0097359418869	0.398272454738617
1732	2	7	5	0.224265888333321	0.968054234981537	0.693341493606567	0.480722427368164	1	0.195653229951859	0.195653229951859	8	0.554789245128632	0.684308886528015	0.379647225141525
1733	3	4	4	-0.27450156211853	-0.711315214633942	-0.56807279586792	0.322706699371338	0	NA	0	3	0.351604759693146	0.792785704135895	0.278747230768204
1734	3	4	6	0.723033368587494	-0.711315214633942	0.00962496735155582	9.26399952732027e-05	1	0.181538283824921	0.181538283824921	5	0.418397635221481	1.05612564086914	0.441880464553833
1735	1	7	3	-0.77326899766922	0.968054234981537	0.115643762052059	0.0133734792470932	0	NA	0	6	0.455052495002747	0.954996764659882	0.434573650360107
1736	2	2	3	-0.77326899766922	-1.83089482784271	-1.50529873371124	2.26592421531677	0	NA	0	1	0.165610864758492	1.80646133422852	0.299169600009918
1737	3	8	3	-0.77326899766922	1.52784407138824	0.439832270145416	0.193452432751656	1	3.97228956222534	3.97228956222534	7	0.517701864242554	0.705774545669556	0.365380793809891
1738	1	2	3	-0.77326899766922	-1.83089482784271	-1.50529873371124	2.26592421531677	0	NA	0	1	0.165610864758492	1.80646133422852	0.299169600009918
1739	1	4	6	0.723033368587494	-0.711315214633942	0.00962496735155582	9.26399952732027e-05	1	0.0695684403181076	0.0695684403181076	5	0.418397635221481	1.05612564086914	0.441880464553833
1740	5	6	4	-0.27450156211853	0.408264428377151	0.0803041607141495	0.00644875830039382	0	NA	0	6	0.455052495002747	0.954996764659882	0.434573650360107
1741	1	5	3	-0.77326899766922	-0.151525393128395	-0.532733201980591	0.283804655075073	0	NA	0	4	0.39443227648735	1.0097359418869	0.398272454738617
1742	2	5	5	0.224265888333321	-0.151525393128395	0.0449645519256592	0.00202181097120047	1	0.160654619336128	0.160654619336128	6	0.455052495002747	0.954996764659882	0.434573650360107
1743	4	5	1	-1.77080392837524	-0.151525393128395	-1.11043095588684	1.23305690288544	0	NA	0	2	0.284629553556442	0.929175853729248	0.264470905065536
1744	4	4	3	-0.77326899766922	-0.711315214633942	-0.856921672821045	0.734314739704132	1	0.509652495384216	0.509652495384216	2	0.284629553556442	0.929175853729248	0.264470905065536
1745	4	3	3	-0.77326899766922	-1.27110505104065	-1.1811101436615	1.39502120018005	0	NA	0	2	0.284629553556442	0.929175853729248	0.264470905065536
1746	1	6	5	0.224265888333321	0.408264428377151	0.369153052568436	0.136273980140686	1	0.914944112300873	0.914944112300873	7	0.517701864242554	0.705774545669556	0.365380793809891
1747	2	3	4	-0.27450156211853	-1.27110505104065	-0.892261326313019	0.796130299568176	0	NA	0	2	0.284629553556442	0.929175853729248	0.264470905065536
1748	3	5	1	-1.77080392837524	-0.151525393128395	-1.11043095588684	1.23305690288544	1	1.63123822212219	1.63123822212219	2	0.284629553556442	0.929175853729248	0.264470905065536
1749	3	4	3	-0.77326899766922	-0.711315214633942	-0.856921672821045	0.734314739704132	1	0.0341190174221992	0.0341190174221992	2	0.284629553556442	0.929175853729248	0.264470905065536
1750	3	8	7	1.22180080413818	1.52784407138824	1.59522771835327	2.54475140571594	1	0.334125101566315	0.334125101566315	10	0.701357483863831	0.889411568641663	0.623795449733734
1751	2	9	7	1.22180080413818	2.08763384819031	1.91941630840302	3.68415904045105	1	0.0798989459872246	0.0798989459872246	10	0.701357483863831	0.889411568641663	0.623795449733734
1752	2	5	8	1.72056829929352	-0.151525393128395	0.911511242389679	0.830852746963501	1	0.0704062730073929	0.0704062730073929	8	0.554789245128632	0.684308886528015	0.379647225141525
1753	2	6	2	-1.27203643321991	0.408264428377151	-0.497393608093262	0.247400403022766	1	0.743569612503052	0.743569612503052	4	0.39443227648735	1.0097359418869	0.398272454738617
1754	1	4	4	-0.27450156211853	-0.711315214633942	-0.56807279586792	0.322706699371338	0	NA	0	3	0.351604759693146	0.792785704135895	0.278747230768204
1755	1	3	4	-0.27450156211853	-1.27110505104065	-0.892261326313019	0.796130299568176	0	NA	0	2	0.284629553556442	0.929175853729248	0.264470905065536
1756	3	5	4	-0.27450156211853	-0.151525393128395	-0.243884325027466	0.0594795644283295	0	NA	0	5	0.418397635221481	1.05612564086914	0.441880464553833
1757	2	7	4	-0.27450156211853	0.968054234981537	0.404492646455765	0.163614302873611	1	5.80449390411377	5.80449390411377	7	0.517701864242554	0.705774545669556	0.365380793809891
1758	4	6	5	0.224265888333321	0.408264428377151	0.369153052568436	0.136273980140686	0	NA	0	7	0.517701864242554	0.705774545669556	0.365380793809891
1759	5	8	7	1.22180080413818	1.52784407138824	1.59522771835327	2.54475140571594	1	5.63715410232544	5.63715410232544	10	0.701357483863831	0.889411568641663	0.623795449733734
1760	1	8	8	1.72056829929352	1.52784407138824	1.88407671451569	3.54974508285522	1	0.708333313465118	0.708333313465118	10	0.701357483863831	0.889411568641663	0.623795449733734
1761	3	3	1	-1.77080392837524	-1.27110505104065	-1.75880801677704	3.09340572357178	0	NA	0	1	0.165610864758492	1.80646133422852	0.299169600009918
1762	3	4	5	0.224265888333321	-0.711315214633942	-0.279223948717117	0.0779660120606422	0	NA	0	4	0.39443227648735	1.0097359418869	0.398272454738617
1763	3	4	5	0.224265888333321	-0.711315214633942	-0.279223948717117	0.0779660120606422	1	0.198481187224388	0.198481187224388	4	0.39443227648735	1.0097359418869	0.398272454738617
1764	2	4	4	-0.27450156211853	-0.711315214633942	-0.56807279586792	0.322706699371338	0	NA	0	3	0.351604759693146	0.792785704135895	0.278747230768204
1765	4	5	7	1.22180080413818	-0.151525393128395	0.622662365436554	0.387708425521851	0	NA	0	7	0.517701864242554	0.705774545669556	0.365380793809891
1766	2	NA	6	0.723033368587494	NA	0.840292632579803	0.706091701984406	1	0.28072801232338	0.28072801232338	8	0.554789245128632	0.684308886528015	0.379647225141525
1767	3	7	2	-1.27203643321991	0.968054234981537	-0.173205122351646	0.0300000142306089	0	NA	0	5	0.418397635221481	1.05612564086914	0.441880464553833
1768	1	7	5	0.224265888333321	0.968054234981537	0.693341493606567	0.480722427368164	0	NA	0	8	0.554789245128632	0.684308886528015	0.379647225141525
1769	1	4	2	-1.27203643321991	-0.711315214633942	-1.14577066898346	1.31279039382935	1	0.355973243713379	0.355973243713379	2	0.284629553556442	0.929175853729248	0.264470905065536
1770	1	5	4	-0.27450156211853	-0.151525393128395	-0.243884325027466	0.0594795644283295	1	0.609523832798004	0.609523832798004	5	0.418397635221481	1.05612564086914	0.441880464553833
1771	2	8	8	1.72056829929352	1.52784407138824	1.88407671451569	3.54974508285522	0	NA	0	10	0.701357483863831	0.889411568641663	0.623795449733734
1772	2	4	5	0.224265888333321	-0.711315214633942	-0.279223948717117	0.0779660120606422	1	0.187527343630791	0.187527343630791	4	0.39443227648735	1.0097359418869	0.398272454738617
1773	4	7	4	-0.27450156211853	0.968054234981537	0.404492646455765	0.163614302873611	1	0.324074059724808	0.324074059724808	7	0.517701864242554	0.705774545669556	0.365380793809891
1774	4	7	5	0.224265888333321	0.968054234981537	0.693341493606567	0.480722427368164	1	1.82996904850006	1.82996904850006	8	0.554789245128632	0.684308886528015	0.379647225141525
1775	2	8	4	-0.27450156211853	1.52784407138824	0.728681147098541	0.530976235866547	0	NA	0	8	0.554789245128632	0.684308886528015	0.379647225141525
1776	3	7	7	1.22180080413818	0.968054234981537	1.27103936672211	1.61554110050201	0	NA	0	9	0.619066774845123	0.761415719985962	0.471367180347443
1777	8	2	1	-1.77080392837524	-1.83089482784271	-2.08299660682678	4.33887481689453	0	NA	0	1	0.165610864758492	1.80646133422852	0.299169600009918
1778	2	6	3	-0.77326899766922	0.408264428377151	-0.208544716238976	0.0434908978641033	1	0.0995222926139832	0.0995222926139832	5	0.418397635221481	1.05612564086914	0.441880464553833
1779	2	4	1	-1.77080392837524	-0.711315214633942	-1.43461942672729	2.0581328868866	0	NA	0	1	0.165610864758492	1.80646133422852	0.299169600009918
1780	5	7	6	0.723033368587494	0.968054234981537	0.982190430164337	0.964698016643524	1	0.0733425617218018	0.0733425617218018	8	0.554789245128632	0.684308886528015	0.379647225141525
1781	3	4	5	0.224265888333321	-0.711315214633942	-0.279223948717117	0.0779660120606422	1	0.0912686362862587	0.0912686362862587	4	0.39443227648735	1.0097359418869	0.398272454738617
1782	3	4	4	-0.27450156211853	-0.711315214633942	-0.56807279586792	0.322706699371338	0	NA	0	3	0.351604759693146	0.792785704135895	0.278747230768204
1783	4	7	5	0.224265888333321	0.968054234981537	0.693341493606567	0.480722427368164	1	0.0281706005334854	0.0281706005334854	8	0.554789245128632	0.684308886528015	0.379647225141525
1784	5	7	1	-1.77080392837524	0.968054234981537	-0.462054044008255	0.213493943214417	0	NA	0	4	0.39443227648735	1.0097359418869	0.398272454738617
1785	2	5	5	0.224265888333321	-0.151525393128395	0.0449645519256592	0.00202181097120047	1	0.225616112351418	0.225616112351418	6	0.455052495002747	0.954996764659882	0.434573650360107
1786	1	6	2	-1.27203643321991	0.408264428377151	-0.497393608093262	0.247400403022766	1	0.226551875472069	0.226551875472069	4	0.39443227648735	1.0097359418869	0.398272454738617
1787	2	7	8	1.72056829929352	0.968054234981537	1.55988824367523	2.43325138092041	1	0.344274550676346	0.344274550676346	10	0.701357483863831	0.889411568641663	0.623795449733734
1788	2	6	5	0.224265888333321	0.408264428377151	0.369153052568436	0.136273980140686	0	NA	0	7	0.517701864242554	0.705774545669556	0.365380793809891
1789	2	8	5	0.224265888333321	1.52784407138824	1.01753008365631	1.03536748886108	0	NA	0	9	0.619066774845123	0.761415719985962	0.471367180347443
1790	2	9	8	1.72056829929352	2.08763384819031	2.20826530456543	4.87643575668335	1	0.590497672557831	0.590497672557831	10	0.701357483863831	0.889411568641663	0.623795449733734
1791	5	3	4	-0.27450156211853	-1.27110505104065	-0.892261326313019	0.796130299568176	0	NA	0	2	0.284629553556442	0.929175853729248	0.264470905065536
1792	5	5	5	0.224265888333321	-0.151525393128395	0.0449645519256592	0.00202181097120047	0	NA	0	6	0.455052495002747	0.954996764659882	0.434573650360107
1793	2	5	6	0.723033368587494	-0.151525393128395	0.333813458681107	0.111431427299976	0	NA	0	7	0.517701864242554	0.705774545669556	0.365380793809891
1794	1	4	4	-0.27450156211853	-0.711315214633942	-0.56807279586792	0.322706699371338	0	NA	0	3	0.351604759693146	0.792785704135895	0.278747230768204
1795	2	7	6	0.723033368587494	0.968054234981537	0.982190430164337	0.964698016643524	1	1.02976810932159	1.02976810932159	8	0.554789245128632	0.684308886528015	0.379647225141525
1796	4	5	2	-1.27203643321991	-0.151525393128395	-0.821582078933716	0.674997091293335	0	NA	0	3	0.351604759693146	0.792785704135895	0.278747230768204
1797	1	7	2	-1.27203643321991	0.968054234981537	-0.173205122351646	0.0300000142306089	1	0.416545182466507	0.416545182466507	5	0.418397635221481	1.05612564086914	0.441880464553833
1798	2	7	3	-0.77326899766922	0.968054234981537	0.115643762052059	0.0133734792470932	0	NA	0	6	0.455052495002747	0.954996764659882	0.434573650360107
1799	1	9	8	1.72056829929352	2.08763384819031	2.20826530456543	4.87643575668335	1	1.17862188816071	1.17862188816071	10	0.701357483863831	0.889411568641663	0.623795449733734
1800	2	7	6	0.723033368587494	0.968054234981537	0.982190430164337	0.964698016643524	1	0.534200429916382	0.534200429916382	8	0.554789245128632	0.684308886528015	0.379647225141525
1801	2	5	3	-0.77326899766922	-0.151525393128395	-0.532733201980591	0.283804655075073	1	1.29631555080414	1.29631555080414	4	0.39443227648735	1.0097359418869	0.398272454738617
1802	4	7	4	-0.27450156211853	0.968054234981537	0.404492646455765	0.163614302873611	1	0.037204597145319	0.037204597145319	7	0.517701864242554	0.705774545669556	0.365380793809891
1803	1	7	6	0.723033368587494	0.968054234981537	0.982190430164337	0.964698016643524	0	NA	0	8	0.554789245128632	0.684308886528015	0.379647225141525
1804	2	3	5	0.224265888333321	-1.27110505104065	-0.603412389755249	0.364106506109238	0	NA	0	3	0.351604759693146	0.792785704135895	0.278747230768204
1805	4	4	5	0.224265888333321	-0.711315214633942	-0.279223948717117	0.0779660120606422	1	0.283592849969864	0.283592849969864	4	0.39443227648735	1.0097359418869	0.398272454738617
1806	1	4	7	1.22180080413818	-0.711315214633942	0.298473834991455	0.0890866294503212	1	0.278284221887589	0.278284221887589	6	0.455052495002747	0.954996764659882	0.434573650360107
1807	4	7	5	0.224265888333321	0.968054234981537	0.693341493606567	0.480722427368164	0	NA	0	8	0.554789245128632	0.684308886528015	0.379647225141525
1808	3	4	6	0.723033368587494	-0.711315214633942	0.00962496735155582	9.26399952732027e-05	1	0.220269173383713	0.220269173383713	5	0.418397635221481	1.05612564086914	0.441880464553833
1809	2	6	5	0.224265888333321	0.408264428377151	0.369153052568436	0.136273980140686	1	0.0625343918800354	0.0625343918800354	7	0.517701864242554	0.705774545669556	0.365380793809891
1810	1	4	4	-0.27450156211853	-0.711315214633942	-0.56807279586792	0.322706699371338	1	1.31768083572388	1.31768083572388	3	0.351604759693146	0.792785704135895	0.278747230768204
1811	1	3	1	-1.77080392837524	-1.27110505104065	-1.75880801677704	3.09340572357178	0	NA	0	1	0.165610864758492	1.80646133422852	0.299169600009918
1812	5	7	5	0.224265888333321	0.968054234981537	0.693341493606567	0.480722427368164	1	0.453884810209274	0.453884810209274	8	0.554789245128632	0.684308886528015	0.379647225141525
1813	1	2	1	-1.77080392837524	-1.83089482784271	-2.08299660682678	4.33887481689453	0	NA	0	1	0.165610864758492	1.80646133422852	0.299169600009918
1814	5	7	5	0.224265888333321	0.968054234981537	0.693341493606567	0.480722427368164	0	NA	0	8	0.554789245128632	0.684308886528015	0.379647225141525
1815	1	4	4	-0.27450156211853	-0.711315214633942	-0.56807279586792	0.322706699371338	1	0.169856190681458	0.169856190681458	3	0.351604759693146	0.792785704135895	0.278747230768204
1816	3	4	2	-1.27203643321991	-0.711315214633942	-1.14577066898346	1.31279039382935	0	NA	0	2	0.284629553556442	0.929175853729248	0.264470905065536
1817	2	5	4	-0.27450156211853	-0.151525393128395	-0.243884325027466	0.0594795644283295	0	NA	0	5	0.418397635221481	1.05612564086914	0.441880464553833
1818	2	4	4	-0.27450156211853	-0.711315214633942	-0.56807279586792	0.322706699371338	0	NA	0	3	0.351604759693146	0.792785704135895	0.278747230768204
1819	2	4	5	0.224265888333321	-0.711315214633942	-0.279223948717117	0.0779660120606422	1	0.650556027889252	0.650556027889252	4	0.39443227648735	1.0097359418869	0.398272454738617
1820	2	3	3	-0.77326899766922	-1.27110505104065	-1.1811101436615	1.39502120018005	1	0.347995549440384	0.347995549440384	2	0.284629553556442	0.929175853729248	0.264470905065536
1821	5	5	4	-0.27450156211853	-0.151525393128395	-0.243884325027466	0.0594795644283295	0	NA	0	5	0.418397635221481	1.05612564086914	0.441880464553833
1822	1	5	5	0.224265888333321	-0.151525393128395	0.0449645519256592	0.00202181097120047	1	0.482802659273148	0.482802659273148	6	0.455052495002747	0.954996764659882	0.434573650360107
1823	1	4	2	-1.27203643321991	-0.711315214633942	-1.14577066898346	1.31279039382935	1	0.0458799786865711	0.0458799786865711	2	0.284629553556442	0.929175853729248	0.264470905065536
1824	3	7	5	0.224265888333321	0.968054234981537	0.693341493606567	0.480722427368164	1	0.0381013341248035	0.0381013341248035	8	0.554789245128632	0.684308886528015	0.379647225141525
1825	2	7	3	-0.77326899766922	0.968054234981537	0.115643762052059	0.0133734792470932	0	NA	0	6	0.455052495002747	0.954996764659882	0.434573650360107
1826	3	4	5	0.224265888333321	-0.711315214633942	-0.279223948717117	0.0779660120606422	0	NA	0	4	0.39443227648735	1.0097359418869	0.398272454738617
1827	3	4	1	-1.77080392837524	-0.711315214633942	-1.43461942672729	2.0581328868866	0	NA	0	1	0.165610864758492	1.80646133422852	0.299169600009918
1828	1	7	5	0.224265888333321	0.968054234981537	0.693341493606567	0.480722427368164	0	NA	0	8	0.554789245128632	0.684308886528015	0.379647225141525
1829	1	5	1	-1.77080392837524	-0.151525393128395	-1.11043095588684	1.23305690288544	0	NA	0	2	0.284629553556442	0.929175853729248	0.264470905065536
1830	4	8	8	1.72056829929352	1.52784407138824	1.88407671451569	3.54974508285522	1	0.0413076169788837	0.0413076169788837	10	0.701357483863831	0.889411568641663	0.623795449733734
1831	3	4	4	-0.27450156211853	-0.711315214633942	-0.56807279586792	0.322706699371338	0	NA	0	3	0.351604759693146	0.792785704135895	0.278747230768204
1832	1	4	6	0.723033368587494	-0.711315214633942	0.00962496735155582	9.26399952732027e-05	1	0.130958616733551	0.130958616733551	5	0.418397635221481	1.05612564086914	0.441880464553833
1833	2	4	4	-0.27450156211853	-0.711315214633942	-0.56807279586792	0.322706699371338	1	0.119855217635632	0.119855217635632	3	0.351604759693146	0.792785704135895	0.278747230768204
1834	2	6	5	0.224265888333321	0.408264428377151	0.369153052568436	0.136273980140686	1	1.49111175537109	1.49111175537109	7	0.517701864242554	0.705774545669556	0.365380793809891
1835	3	8	8	1.72056829929352	1.52784407138824	1.88407671451569	3.54974508285522	1	0.178571432828903	0.178571432828903	10	0.701357483863831	0.889411568641663	0.623795449733734
1836	2	8	8	1.72056829929352	1.52784407138824	1.88407671451569	3.54974508285522	1	0.296632021665573	0.296632021665573	10	0.701357483863831	0.889411568641663	0.623795449733734
1837	1	8	4	-0.27450156211853	1.52784407138824	0.728681147098541	0.530976235866547	1	0.529520809650421	0.529520809650421	8	0.554789245128632	0.684308886528015	0.379647225141525
1838	3	NA	4	-0.27450156211853	NA	-0.315102964639664	0.0992898792028427	1	0.346757829189301	0.346757829189301	4	0.39443227648735	1.0097359418869	0.398272454738617
1839	2	7	6	0.723033368587494	0.968054234981537	0.982190430164337	0.964698016643524	1	0.806648015975952	0.806648015975952	8	0.554789245128632	0.684308886528015	0.379647225141525
1840	1	4	2	-1.27203643321991	-0.711315214633942	-1.14577066898346	1.31279039382935	1	0.758725345134735	0.758725345134735	2	0.284629553556442	0.929175853729248	0.264470905065536
1841	5	4	1	-1.77080392837524	-0.711315214633942	-1.43461942672729	2.0581328868866	0	NA	0	1	0.165610864758492	1.80646133422852	0.299169600009918
1842	4	6	4	-0.27450156211853	0.408264428377151	0.0803041607141495	0.00644875830039382	0	NA	0	6	0.455052495002747	0.954996764659882	0.434573650360107
1843	5	7	5	0.224265888333321	0.968054234981537	0.693341493606567	0.480722427368164	0	NA	0	8	0.554789245128632	0.684308886528015	0.379647225141525
1844	2	7	6	0.723033368587494	0.968054234981537	0.982190430164337	0.964698016643524	1	0.0704215466976166	0.0704215466976166	8	0.554789245128632	0.684308886528015	0.379647225141525
1845	2	6	5	0.224265888333321	0.408264428377151	0.369153052568436	0.136273980140686	1	0.205839514732361	0.205839514732361	7	0.517701864242554	0.705774545669556	0.365380793809891
1846	1	6	8	1.72056829929352	0.408264428377151	1.23569977283478	1.52695393562317	0	NA	0	9	0.619066774845123	0.761415719985962	0.471367180347443
1847	2	6	3	-0.77326899766922	0.408264428377151	-0.208544716238976	0.0434908978641033	0	NA	0	5	0.418397635221481	1.05612564086914	0.441880464553833
1848	1	9	6	0.723033368587494	2.08763384819031	1.63056743144989	2.65875005722046	1	1.32649827003479	1.32649827003479	10	0.701357483863831	0.889411568641663	0.623795449733734
1849	2	7	6	0.723033368587494	0.968054234981537	0.982190430164337	0.964698016643524	1	1.22180449962616	1.22180449962616	8	0.554789245128632	0.684308886528015	0.379647225141525
1850	1	4	2	-1.27203643321991	-0.711315214633942	-1.14577066898346	1.31279039382935	0	NA	0	2	0.284629553556442	0.929175853729248	0.264470905065536
1851	3	5	4	-0.27450156211853	-0.151525393128395	-0.243884325027466	0.0594795644283295	1	0.197019010782242	0.197019010782242	5	0.418397635221481	1.05612564086914	0.441880464553833
1852	2	7	8	1.72056829929352	0.968054234981537	1.55988824367523	2.43325138092041	1	0.162220507860184	0.162220507860184	10	0.701357483863831	0.889411568641663	0.623795449733734
1853	3	6	2	-1.27203643321991	0.408264428377151	-0.497393608093262	0.247400403022766	0	NA	0	4	0.39443227648735	1.0097359418869	0.398272454738617
1854	1	5	6	0.723033368587494	-0.151525393128395	0.333813458681107	0.111431427299976	0	NA	0	7	0.517701864242554	0.705774545669556	0.365380793809891
1855	4	7	4	-0.27450156211853	0.968054234981537	0.404492646455765	0.163614302873611	1	0.158257901668549	0.158257901668549	7	0.517701864242554	0.705774545669556	0.365380793809891
1856	2	8	8	1.72056829929352	1.52784407138824	1.88407671451569	3.54974508285522	1	0.221879258751869	0.221879258751869	10	0.701357483863831	0.889411568641663	0.623795449733734
1857	1	7	4	-0.27450156211853	0.968054234981537	0.404492646455765	0.163614302873611	0	NA	0	7	0.517701864242554	0.705774545669556	0.365380793809891
1858	3	2	3	-0.77326899766922	-1.83089482784271	-1.50529873371124	2.26592421531677	0	NA	0	1	0.165610864758492	1.80646133422852	0.299169600009918
1859	1	7	2	-1.27203643321991	0.968054234981537	-0.173205122351646	0.0300000142306089	0	NA	0	5	0.418397635221481	1.05612564086914	0.441880464553833
1860	3	4	7	1.22180080413818	-0.711315214633942	0.298473834991455	0.0890866294503212	1	0.467386096715927	0.467386096715927	6	0.455052495002747	0.954996764659882	0.434573650360107
1861	4	9	7	1.22180080413818	2.08763384819031	1.91941630840302	3.68415904045105	1	0.21237824857235	0.21237824857235	10	0.701357483863831	0.889411568641663	0.623795449733734
1862	3	4	4	-0.27450156211853	-0.711315214633942	-0.56807279586792	0.322706699371338	1	0.651794195175171	0.651794195175171	3	0.351604759693146	0.792785704135895	0.278747230768204
1863	1	6	4	-0.27450156211853	0.408264428377151	0.0803041607141495	0.00644875830039382	1	0.998268306255341	0.998268306255341	6	0.455052495002747	0.954996764659882	0.434573650360107
1864	1	6	5	0.224265888333321	0.408264428377151	0.369153052568436	0.136273980140686	0	NA	0	7	0.517701864242554	0.705774545669556	0.365380793809891
1865	1	2	3	-0.77326899766922	-1.83089482784271	-1.50529873371124	2.26592421531677	1	0.113636367022991	0.113636367022991	1	0.165610864758492	1.80646133422852	0.299169600009918
1866	3	5	4	-0.27450156211853	-0.151525393128395	-0.243884325027466	0.0594795644283295	0	NA	0	5	0.418397635221481	1.05612564086914	0.441880464553833
1867	1	7	8	1.72056829929352	0.968054234981537	1.55988824367523	2.43325138092041	1	1.18711543083191	1.18711543083191	10	0.701357483863831	0.889411568641663	0.623795449733734
1868	4	4	7	1.22180080413818	-0.711315214633942	0.298473834991455	0.0890866294503212	1	0.275841861963272	0.275841861963272	6	0.455052495002747	0.954996764659882	0.434573650360107
1869	2	5	5	0.224265888333321	-0.151525393128395	0.0449645519256592	0.00202181097120047	1	0.462089776992798	0.462089776992798	6	0.455052495002747	0.954996764659882	0.434573650360107
1870	3	5	1	-1.77080392837524	-0.151525393128395	-1.11043095588684	1.23305690288544	0	NA	0	2	0.284629553556442	0.929175853729248	0.264470905065536
1871	1	5	4	-0.27450156211853	-0.151525393128395	-0.243884325027466	0.0594795644283295	1	0.0238766055554152	0.0238766055554152	5	0.418397635221481	1.05612564086914	0.441880464553833
1872	4	7	8	1.72056829929352	0.968054234981537	1.55988824367523	2.43325138092041	0	NA	0	10	0.701357483863831	0.889411568641663	0.623795449733734
1873	3	6	5	0.224265888333321	0.408264428377151	0.369153052568436	0.136273980140686	1	0.569526314735413	0.569526314735413	7	0.517701864242554	0.705774545669556	0.365380793809891
1874	1	4	1	-1.77080392837524	-0.711315214633942	-1.43461942672729	2.0581328868866	0	NA	0	1	0.165610864758492	1.80646133422852	0.299169600009918
1875	2	7	7	1.22180080413818	0.968054234981537	1.27103936672211	1.61554110050201	1	0.0445721670985222	0.0445721670985222	9	0.619066774845123	0.761415719985962	0.471367180347443
1876	1	4	3	-0.77326899766922	-0.711315214633942	-0.856921672821045	0.734314739704132	0	NA	0	2	0.284629553556442	0.929175853729248	0.264470905065536
1877	1	4	5	0.224265888333321	-0.711315214633942	-0.279223948717117	0.0779660120606422	1	0.423337429761887	0.423337429761887	4	0.39443227648735	1.0097359418869	0.398272454738617
1878	3	4	5	0.224265888333321	-0.711315214633942	-0.279223948717117	0.0779660120606422	0	NA	0	4	0.39443227648735	1.0097359418869	0.398272454738617
1879	1	5	1	-1.77080392837524	-0.151525393128395	-1.11043095588684	1.23305690288544	0	NA	0	2	0.284629553556442	0.929175853729248	0.264470905065536
1880	2	4	6	0.723033368587494	-0.711315214633942	0.00962496735155582	9.26399952732027e-05	1	0.0311357714235783	0.0311357714235783	5	0.418397635221481	1.05612564086914	0.441880464553833
1881	2	3	1	-1.77080392837524	-1.27110505104065	-1.75880801677704	3.09340572357178	0	NA	0	1	0.165610864758492	1.80646133422852	0.299169600009918
1882	4	5	4	-0.27450156211853	-0.151525393128395	-0.243884325027466	0.0594795644283295	0	NA	0	5	0.418397635221481	1.05612564086914	0.441880464553833
1883	1	6	6	0.723033368587494	0.408264428377151	0.658001959323883	0.432966589927673	1	0.355710953474045	0.355710953474045	8	0.554789245128632	0.684308886528015	0.379647225141525
1884	1	NA	6	0.723033368587494	NA	0.840292632579803	0.706091701984406	0	NA	0	8	0.554789245128632	0.684308886528015	0.379647225141525
1885	1	4	2	-1.27203643321991	-0.711315214633942	-1.14577066898346	1.31279039382935	0	NA	0	2	0.284629553556442	0.929175853729248	0.264470905065536
1886	3	4	5	0.224265888333321	-0.711315214633942	-0.279223948717117	0.0779660120606422	1	0.147241070866585	0.147241070866585	4	0.39443227648735	1.0097359418869	0.398272454738617
1887	1	7	1	-1.77080392837524	0.968054234981537	-0.462054044008255	0.213493943214417	0	NA	0	4	0.39443227648735	1.0097359418869	0.398272454738617
1888	1	4	3	-0.77326899766922	-0.711315214633942	-0.856921672821045	0.734314739704132	0	NA	0	2	0.284629553556442	0.929175853729248	0.264470905065536
1889	1	4	7	1.22180080413818	-0.711315214633942	0.298473834991455	0.0890866294503212	0	NA	0	6	0.455052495002747	0.954996764659882	0.434573650360107
1890	2	2	1	-1.77080392837524	-1.83089482784271	-2.08299660682678	4.33887481689453	1	6.96153116226196	6.96153116226196	1	0.165610864758492	1.80646133422852	0.299169600009918
1891	2	5	3	-0.77326899766922	-0.151525393128395	-0.532733201980591	0.283804655075073	1	0.270259827375412	0.270259827375412	4	0.39443227648735	1.0097359418869	0.398272454738617
1892	4	7	7	1.22180080413818	0.968054234981537	1.27103936672211	1.61554110050201	1	1.35113990306854	1.35113990306854	9	0.619066774845123	0.761415719985962	0.471367180347443
1893	4	6	5	0.224265888333321	0.408264428377151	0.369153052568436	0.136273980140686	0	NA	0	7	0.517701864242554	0.705774545669556	0.365380793809891
1894	2	3	3	-0.77326899766922	-1.27110505104065	-1.1811101436615	1.39502120018005	1	0.301102787256241	0.301102787256241	2	0.284629553556442	0.929175853729248	0.264470905065536
1895	4	5	3	-0.77326899766922	-0.151525393128395	-0.532733201980591	0.283804655075073	0	NA	0	4	0.39443227648735	1.0097359418869	0.398272454738617
1896	1	NA	3	-0.77326899766922	NA	-0.892800688743591	0.797093093395233	0	NA	0	2	0.284629553556442	0.929175853729248	0.264470905065536
1897	2	7	3	-0.77326899766922	0.968054234981537	0.115643762052059	0.0133734792470932	0	NA	0	6	0.455052495002747	0.954996764659882	0.434573650360107
1898	4	5	4	-0.27450156211853	-0.151525393128395	-0.243884325027466	0.0594795644283295	0	NA	0	5	0.418397635221481	1.05612564086914	0.441880464553833
1899	2	5	5	0.224265888333321	-0.151525393128395	0.0449645519256592	0.00202181097120047	1	1.78707051277161	1.78707051277161	6	0.455052495002747	0.954996764659882	0.434573650360107
1900	4	4	4	-0.27450156211853	-0.711315214633942	-0.56807279586792	0.322706699371338	0	NA	0	3	0.351604759693146	0.792785704135895	0.278747230768204
1901	2	2	4	-0.27450156211853	-1.83089482784271	-1.21644973754883	1.47974991798401	1	4.67459535598755	4.67459535598755	2	0.284629553556442	0.929175853729248	0.264470905065536
1902	1	8	5	0.224265888333321	1.52784407138824	1.01753008365631	1.03536748886108	1	0.44861426949501	0.44861426949501	9	0.619066774845123	0.761415719985962	0.471367180347443
1903	2	6	6	0.723033368587494	0.408264428377151	0.658001959323883	0.432966589927673	1	0.125027507543564	0.125027507543564	8	0.554789245128632	0.684308886528015	0.379647225141525
1904	3	4	3	-0.77326899766922	-0.711315214633942	-0.856921672821045	0.734314739704132	0	NA	0	2	0.284629553556442	0.929175853729248	0.264470905065536
1905	1	8	2	-1.27203643321991	1.52784407138824	0.15098337829113	0.0227959807962179	1	3.16823315620422	3.16823315620422	6	0.455052495002747	0.954996764659882	0.434573650360107
1906	1	7	5	0.224265888333321	0.968054234981537	0.693341493606567	0.480722427368164	1	3.96699452400208	3.96699452400208	8	0.554789245128632	0.684308886528015	0.379647225141525
1907	3	2	5	0.224265888333321	-1.83089482784271	-0.927600860595703	0.860443353652954	0	NA	0	2	0.284629553556442	0.929175853729248	0.264470905065536
1908	1	5	5	0.224265888333321	-0.151525393128395	0.0449645519256592	0.00202181097120047	0	NA	0	6	0.455052495002747	0.954996764659882	0.434573650360107
1909	4	4	5	0.224265888333321	-0.711315214633942	-0.279223948717117	0.0779660120606422	1	1.10648202896118	1.10648202896118	4	0.39443227648735	1.0097359418869	0.398272454738617
1910	5	6	4	-0.27450156211853	0.408264428377151	0.0803041607141495	0.00644875830039382	1	0.0410958901047707	0.0410958901047707	6	0.455052495002747	0.954996764659882	0.434573650360107
1911	4	5	3	-0.77326899766922	-0.151525393128395	-0.532733201980591	0.283804655075073	0	NA	0	4	0.39443227648735	1.0097359418869	0.398272454738617
1912	2	7	5	0.224265888333321	0.968054234981537	0.693341493606567	0.480722427368164	1	1.48706901073456	1.48706901073456	8	0.554789245128632	0.684308886528015	0.379647225141525
1913	3	5	4	-0.27450156211853	-0.151525393128395	-0.243884325027466	0.0594795644283295	0	NA	0	5	0.418397635221481	1.05612564086914	0.441880464553833
1914	1	4	3	-0.77326899766922	-0.711315214633942	-0.856921672821045	0.734314739704132	0	NA	0	2	0.284629553556442	0.929175853729248	0.264470905065536
1915	3	7	7	1.22180080413818	0.968054234981537	1.27103936672211	1.61554110050201	1	0.398542940616608	0.398542940616608	9	0.619066774845123	0.761415719985962	0.471367180347443
1916	4	5	4	-0.27450156211853	-0.151525393128395	-0.243884325027466	0.0594795644283295	0	NA	0	5	0.418397635221481	1.05612564086914	0.441880464553833
1917	3	5	6	0.723033368587494	-0.151525393128395	0.333813458681107	0.111431427299976	1	0.0282220132648945	0.0282220132648945	7	0.517701864242554	0.705774545669556	0.365380793809891
1918	4	7	7	1.22180080413818	0.968054234981537	1.27103936672211	1.61554110050201	1	1.57071352005005	1.57071352005005	9	0.619066774845123	0.761415719985962	0.471367180347443
1919	4	4	8	1.72056829929352	-0.711315214633942	0.58732271194458	0.344947963953018	1	0.181896656751633	0.181896656751633	7	0.517701864242554	0.705774545669556	0.365380793809891
1920	4	4	1	-1.77080392837524	-0.711315214633942	-1.43461942672729	2.0581328868866	1	0.0462107211351395	0.0462107211351395	1	0.165610864758492	1.80646133422852	0.299169600009918
1921	2	4	7	1.22180080413818	-0.711315214633942	0.298473834991455	0.0890866294503212	1	0.0712705552577972	0.0712705552577972	6	0.455052495002747	0.954996764659882	0.434573650360107
1922	1	4	1	-1.77080392837524	-0.711315214633942	-1.43461942672729	2.0581328868866	0	NA	0	1	0.165610864758492	1.80646133422852	0.299169600009918
1923	1	6	6	0.723033368587494	0.408264428377151	0.658001959323883	0.432966589927673	1	10.6809434890747	10.6809434890747	8	0.554789245128632	0.684308886528015	0.379647225141525
1924	2	5	3	-0.77326899766922	-0.151525393128395	-0.532733201980591	0.283804655075073	0	NA	0	4	0.39443227648735	1.0097359418869	0.398272454738617
1925	2	7	7	1.22180080413818	0.968054234981537	1.27103936672211	1.61554110050201	1	0.385013848543167	0.385013848543167	9	0.619066774845123	0.761415719985962	0.471367180347443
1926	5	3	2	-1.27203643321991	-1.27110505104065	-1.46995902061462	2.16077947616577	0	NA	0	1	0.165610864758492	1.80646133422852	0.299169600009918
1927	4	5	5	0.224265888333321	-0.151525393128395	0.0449645519256592	0.00202181097120047	1	0.368345320224762	0.368345320224762	6	0.455052495002747	0.954996764659882	0.434573650360107
1928	2	9	7	1.22180080413818	2.08763384819031	1.91941630840302	3.68415904045105	1	0.12173842638731	0.12173842638731	10	0.701357483863831	0.889411568641663	0.623795449733734
1929	2	6	4	-0.27450156211853	0.408264428377151	0.0803041607141495	0.00644875830039382	1	0.066010519862175	0.066010519862175	6	0.455052495002747	0.954996764659882	0.434573650360107
1930	4	4	4	-0.27450156211853	-0.711315214633942	-0.56807279586792	0.322706699371338	1	0.0867107138037682	0.0867107138037682	3	0.351604759693146	0.792785704135895	0.278747230768204
1931	2	NA	5	0.224265888333321	NA	0.262594819068909	0.0689560398459435	0	NA	0	6	0.455052495002747	0.954996764659882	0.434573650360107
1932	2	8	4	-0.27450156211853	1.52784407138824	0.728681147098541	0.530976235866547	1	0.485823661088943	0.485823661088943	8	0.554789245128632	0.684308886528015	0.379647225141525
1933	2	6	5	0.224265888333321	0.408264428377151	0.369153052568436	0.136273980140686	0	NA	0	7	0.517701864242554	0.705774545669556	0.365380793809891
1934	4	5	8	1.72056829929352	-0.151525393128395	0.911511242389679	0.830852746963501	0	NA	0	8	0.554789245128632	0.684308886528015	0.379647225141525
1935	1	5	3	-0.77326899766922	-0.151525393128395	-0.532733201980591	0.283804655075073	1	0.136371701955795	0.136371701955795	4	0.39443227648735	1.0097359418869	0.398272454738617
1936	3	7	6	0.723033368587494	0.968054234981537	0.982190430164337	0.964698016643524	1	0.637107729911804	0.637107729911804	8	0.554789245128632	0.684308886528015	0.379647225141525
1937	2	4	3	-0.77326899766922	-0.711315214633942	-0.856921672821045	0.734314739704132	1	1.52235639095306	1.52235639095306	2	0.284629553556442	0.929175853729248	0.264470905065536
1938	1	6	1	-1.77080392837524	0.408264428377151	-0.786242544651031	0.618177354335785	1	14.4092216491699	14.4092216491699	3	0.351604759693146	0.792785704135895	0.278747230768204
1939	1	6	7	1.22180080413818	0.408264428377151	0.946850836277008	0.896526515483856	1	0.167656466364861	0.167656466364861	8	0.554789245128632	0.684308886528015	0.379647225141525
1940	3	4	2	-1.27203643321991	-0.711315214633942	-1.14577066898346	1.31279039382935	0	NA	0	2	0.284629553556442	0.929175853729248	0.264470905065536
1941	3	7	8	1.72056829929352	0.968054234981537	1.55988824367523	2.43325138092041	1	2.23192572593689	2.23192572593689	10	0.701357483863831	0.889411568641663	0.623795449733734
1942	2	5	7	1.22180080413818	-0.151525393128395	0.622662365436554	0.387708425521851	0	NA	0	7	0.517701864242554	0.705774545669556	0.365380793809891
1943	6	7	5	0.224265888333321	0.968054234981537	0.693341493606567	0.480722427368164	1	0.300306856632233	0.300306856632233	8	0.554789245128632	0.684308886528015	0.379647225141525
1944	2	4	4	-0.27450156211853	-0.711315214633942	-0.56807279586792	0.322706699371338	0	NA	0	3	0.351604759693146	0.792785704135895	0.278747230768204
1945	4	4	1	-1.77080392837524	-0.711315214633942	-1.43461942672729	2.0581328868866	1	0.29540690779686	0.29540690779686	1	0.165610864758492	1.80646133422852	0.299169600009918
1946	1	7	4	-0.27450156211853	0.968054234981537	0.404492646455765	0.163614302873611	1	0.913241982460022	0.913241982460022	7	0.517701864242554	0.705774545669556	0.365380793809891
1947	2	6	5	0.224265888333321	0.408264428377151	0.369153052568436	0.136273980140686	1	0.124494902789593	0.124494902789593	7	0.517701864242554	0.705774545669556	0.365380793809891
1948	3	5	6	0.723033368587494	-0.151525393128395	0.333813458681107	0.111431427299976	1	0.0407393723726273	0.0407393723726273	7	0.517701864242554	0.705774545669556	0.365380793809891
1949	1	3	1	-1.77080392837524	-1.27110505104065	-1.75880801677704	3.09340572357178	0	NA	0	1	0.165610864758492	1.80646133422852	0.299169600009918
1950	3	5	5	0.224265888333321	-0.151525393128395	0.0449645519256592	0.00202181097120047	0	NA	0	6	0.455052495002747	0.954996764659882	0.434573650360107
1951	4	4	4	-0.27450156211853	-0.711315214633942	-0.56807279586792	0.322706699371338	0	NA	0	3	0.351604759693146	0.792785704135895	0.278747230768204
1952	1	NA	4	-0.27450156211853	NA	-0.315102964639664	0.0992898792028427	0	NA	0	4	0.39443227648735	1.0097359418869	0.398272454738617
1953	2	4	3	-0.77326899766922	-0.711315214633942	-0.856921672821045	0.734314739704132	0	NA	0	2	0.284629553556442	0.929175853729248	0.264470905065536
1954	4	2	1	-1.77080392837524	-1.83089482784271	-2.08299660682678	4.33887481689453	1	0.0922849774360657	0.0922849774360657	1	0.165610864758492	1.80646133422852	0.299169600009918
1955	4	7	6	0.723033368587494	0.968054234981537	0.982190430164337	0.964698016643524	1	0.193798452615738	0.193798452615738	8	0.554789245128632	0.684308886528015	0.379647225141525
1956	1	6	5	0.224265888333321	0.408264428377151	0.369153052568436	0.136273980140686	1	0.202593192458153	0.202593192458153	7	0.517701864242554	0.705774545669556	0.365380793809891
1957	4	7	5	0.224265888333321	0.968054234981537	0.693341493606567	0.480722427368164	1	0.0809559300541878	0.0809559300541878	8	0.554789245128632	0.684308886528015	0.379647225141525
1958	1	NA	2	-1.27203643321991	NA	-1.47049844264984	2.16236567497253	0	NA	0	1	0.165610864758492	1.80646133422852	0.299169600009918
1959	1	7	4	-0.27450156211853	0.968054234981537	0.404492646455765	0.163614302873611	1	1.54998254776001	1.54998254776001	7	0.517701864242554	0.705774545669556	0.365380793809891
1960	1	5	5	0.224265888333321	-0.151525393128395	0.0449645519256592	0.00202181097120047	1	0.0223307739943266	0.0223307739943266	6	0.455052495002747	0.954996764659882	0.434573650360107
1961	2	4	2	-1.27203643321991	-0.711315214633942	-1.14577066898346	1.31279039382935	1	0.0294117648154497	0.0294117648154497	2	0.284629553556442	0.929175853729248	0.264470905065536
1962	2	7	4	-0.27450156211853	0.968054234981537	0.404492646455765	0.163614302873611	1	0.0027300026267767	0.0027300026267767	7	0.517701864242554	0.705774545669556	0.365380793809891
1963	2	5	6	0.723033368587494	-0.151525393128395	0.333813458681107	0.111431427299976	1	0.340692281723022	0.340692281723022	7	0.517701864242554	0.705774545669556	0.365380793809891
1964	1	8	5	0.224265888333321	1.52784407138824	1.01753008365631	1.03536748886108	0	NA	0	9	0.619066774845123	0.761415719985962	0.471367180347443
1965	5	5	4	-0.27450156211853	-0.151525393128395	-0.243884325027466	0.0594795644283295	0	NA	0	5	0.418397635221481	1.05612564086914	0.441880464553833
1966	2	7	8	1.72056829929352	0.968054234981537	1.55988824367523	2.43325138092041	1	0.333770930767059	0.333770930767059	10	0.701357483863831	0.889411568641663	0.623795449733734
1967	1	5	7	1.22180080413818	-0.151525393128395	0.622662365436554	0.387708425521851	0	NA	0	7	0.517701864242554	0.705774545669556	0.365380793809891
1968	1	5	7	1.22180080413818	-0.151525393128395	0.622662365436554	0.387708425521851	1	0.424380093812943	0.424380093812943	7	0.517701864242554	0.705774545669556	0.365380793809891
1969	6	3	3	-0.77326899766922	-1.27110505104065	-1.1811101436615	1.39502120018005	0	NA	0	2	0.284629553556442	0.929175853729248	0.264470905065536
1970	4	4	5	0.224265888333321	-0.711315214633942	-0.279223948717117	0.0779660120606422	1	0.123909592628479	0.123909592628479	4	0.39443227648735	1.0097359418869	0.398272454738617
1971	5	4	3	-0.77326899766922	-0.711315214633942	-0.856921672821045	0.734314739704132	0	NA	0	2	0.284629553556442	0.929175853729248	0.264470905065536
1972	3	4	1	-1.77080392837524	-0.711315214633942	-1.43461942672729	2.0581328868866	1	0.00653594778850675	0.00653594778850675	1	0.165610864758492	1.80646133422852	0.299169600009918
1973	4	4	2	-1.27203643321991	-0.711315214633942	-1.14577066898346	1.31279039382935	0	NA	0	2	0.284629553556442	0.929175853729248	0.264470905065536
1974	1	6	5	0.224265888333321	0.408264428377151	0.369153052568436	0.136273980140686	1	0.209117516875267	0.209117516875267	7	0.517701864242554	0.705774545669556	0.365380793809891
1975	2	5	3	-0.77326899766922	-0.151525393128395	-0.532733201980591	0.283804655075073	1	0.213536500930786	0.213536500930786	4	0.39443227648735	1.0097359418869	0.398272454738617
1976	5	4	4	-0.27450156211853	-0.711315214633942	-0.56807279586792	0.322706699371338	0	NA	0	3	0.351604759693146	0.792785704135895	0.278747230768204
1977	3	8	8	1.72056829929352	1.52784407138824	1.88407671451569	3.54974508285522	1	0.131018400192261	0.131018400192261	10	0.701357483863831	0.889411568641663	0.623795449733734
1978	1	4	4	-0.27450156211853	-0.711315214633942	-0.56807279586792	0.322706699371338	0	NA	0	3	0.351604759693146	0.792785704135895	0.278747230768204
1979	2	4	5	0.224265888333321	-0.711315214633942	-0.279223948717117	0.0779660120606422	1	0.0939143523573875	0.0939143523573875	4	0.39443227648735	1.0097359418869	0.398272454738617
1980	1	2	2	-1.27203643321991	-1.83089482784271	-1.79414749145508	3.21896529197693	0	NA	0	1	0.165610864758492	1.80646133422852	0.299169600009918
1981	4	4	1	-1.77080392837524	-0.711315214633942	-1.43461942672729	2.0581328868866	1	0.170750454068184	0.170750454068184	1	0.165610864758492	1.80646133422852	0.299169600009918
1982	4	5	4	-0.27450156211853	-0.151525393128395	-0.243884325027466	0.0594795644283295	1	0.0207288973033428	0.0207288973033428	5	0.418397635221481	1.05612564086914	0.441880464553833
1983	3	2	4	-0.27450156211853	-1.83089482784271	-1.21644973754883	1.47974991798401	1	0.89289653301239	0.89289653301239	2	0.284629553556442	0.929175853729248	0.264470905065536
1984	1	5	1	-1.77080392837524	-0.151525393128395	-1.11043095588684	1.23305690288544	0	NA	0	2	0.284629553556442	0.929175853729248	0.264470905065536
1985	6	2	1	-1.77080392837524	-1.83089482784271	-2.08299660682678	4.33887481689453	0	NA	0	1	0.165610864758492	1.80646133422852	0.299169600009918
1986	10	5	2	-1.27203643321991	-0.151525393128395	-0.821582078933716	0.674997091293335	0	NA	0	3	0.351604759693146	0.792785704135895	0.278747230768204
1987	2	7	7	1.22180080413818	0.968054234981537	1.27103936672211	1.61554110050201	1	0.746059894561768	0.746059894561768	9	0.619066774845123	0.761415719985962	0.471367180347443
1988	3	5	7	1.22180080413818	-0.151525393128395	0.622662365436554	0.387708425521851	0	NA	0	7	0.517701864242554	0.705774545669556	0.365380793809891
1989	2	3	3	-0.77326899766922	-1.27110505104065	-1.1811101436615	1.39502120018005	1	0.110815599560738	0.110815599560738	2	0.284629553556442	0.929175853729248	0.264470905065536
1990	1	4	4	-0.27450156211853	-0.711315214633942	-0.56807279586792	0.322706699371338	1	0.428302198648453	0.428302198648453	3	0.351604759693146	0.792785704135895	0.278747230768204
1991	1	7	5	0.224265888333321	0.968054234981537	0.693341493606567	0.480722427368164	0	NA	0	8	0.554789245128632	0.684308886528015	0.379647225141525
1992	2	5	7	1.22180080413818	-0.151525393128395	0.622662365436554	0.387708425521851	1	0.0932192355394363	0.0932192355394363	7	0.517701864242554	0.705774545669556	0.365380793809891
1993	3	4	1	-1.77080392837524	-0.711315214633942	-1.43461942672729	2.0581328868866	0	NA	0	1	0.165610864758492	1.80646133422852	0.299169600009918
1994	4	8	6	0.723033368587494	1.52784407138824	1.30637884140015	1.70662569999695	1	0.0446285791695118	0.0446285791695118	9	0.619066774845123	0.761415719985962	0.471367180347443
1995	3	5	2	-1.27203643321991	-0.151525393128395	-0.821582078933716	0.674997091293335	0	NA	0	3	0.351604759693146	0.792785704135895	0.278747230768204
1996	1	7	5	0.224265888333321	0.968054234981537	0.693341493606567	0.480722427368164	0	NA	0	8	0.554789245128632	0.684308886528015	0.379647225141525
1997	2	4	6	0.723033368587494	-0.711315214633942	0.00962496735155582	9.26399952732027e-05	1	0.155351877212524	0.155351877212524	5	0.418397635221481	1.05612564086914	0.441880464553833
1998	1	5	4	-0.27450156211853	-0.151525393128395	-0.243884325027466	0.0594795644283295	0	NA	0	5	0.418397635221481	1.05612564086914	0.441880464553833
1999	2	4	7	1.22180080413818	-0.711315214633942	0.298473834991455	0.0890866294503212	1	3.87748456001282	3.87748456001282	6	0.455052495002747	0.954996764659882	0.434573650360107
[truncated: 30,091 more rows]
