# Supplementary material for: A Large Scale Test of the Effect of Social Class on Prosocial Behavior
Source: PLoS One. 2015 Jul 20;10(7):e0133193. doi: 10.1371/journal.pone.0133193 (PMC4507988; doi:10.1371/journal.pone.0133193)
Supplement: S2 File — Files are provided separately for each study. For more information, see also the included txt-file. (ZIP) [file pone.0133193.s002.zip › Study 2/Study2_analysis.log]

-----------------------------------------------------------------------------------
      name:  <unnamed>
       log:  C:\Users\USER\Desktop\Study 2\Study2_analysis.log
  log type:  text
 opened on:  22 Jan 2015, 15:06:47

. 
. use Study2, clear
( CEX - Ready to start!!!!!!! )

. 
. 
. /* ----------------( Descriptive analysis of the sample )----------------- */
. 
. sum fam_size

    Variable |       Obs        Mean    Std. Dev.       Min        Max
-------------+--------------------------------------------------------
    fam_size |     32090    2.552197    1.496806          1         14

. sum cincome

    Variable |       Obs        Mean    Std. Dev.       Min        Max
-------------+--------------------------------------------------------
     cincome |     32090     4.55095    2.004523          1          8

. sum meduc

    Variable |       Obs        Mean    Std. Dev.       Min        Max
-------------+--------------------------------------------------------
       meduc |     31515    5.270443    1.786398          1          9

. 
. tab donlog

      donor |
  household |
     (0=no; |
     1=yes) |      Freq.     Percent        Cum.
------------+-----------------------------------
          0 |     18,005       56.11       56.11
          1 |     14,085       43.89      100.00
------------+-----------------------------------
      Total |     32,090      100.00

. sum dondon

    Variable |       Obs        Mean    Std. Dev.       Min        Max
-------------+--------------------------------------------------------
      dondon |     14085     .885194    3.225767   .0003946   96.51921

. sum donall

    Variable |       Obs        Mean    Std. Dev.       Min        Max
-------------+--------------------------------------------------------
      donall |     32090    .3885309    2.181748          0   96.51921

. 
. sum ssoclass if missing(donlog, ssoclass)==0

    Variable |       Obs        Mean    Std. Dev.       Min        Max
-------------+--------------------------------------------------------
    ssoclass |     32090    .0000934     .999971  -2.407185   2.208265

. 
. /* --------------( Analysis of social class' effects on donating )---------------
>  */
. 
. logit donlog ssoclass qssoclass, or

Iteration 0:   log likelihood = -22003.067  
Iteration 1:   log likelihood = -20374.508  
Iteration 2:   log likelihood = -20364.608  
Iteration 3:   log likelihood = -20364.602  
Iteration 4:   log likelihood = -20364.602  

Logistic regression                               Number of obs   =      32090
                                                  LR chi2(2)      =    3276.93
                                                  Prob > chi2     =     0.0000
Log likelihood = -20364.602                       Pseudo R2       =     0.0745

------------------------------------------------------------------------------
      donlog | Odds Ratio   Std. Err.      z    P>|z|     [95% Conf. Interval]
-------------+----------------------------------------------------------------
    ssoclass |   1.994171   .0257278    53.50   0.000     1.944377    2.045239
   qssoclass |   .9440871   .0109866    -4.94   0.000     .9227974    .9658678
       _cons |   .8017249   .0124776   -14.20   0.000     .7776385    .8265573
------------------------------------------------------------------------------

. logit donlog ssoclass qssoclass

Iteration 0:   log likelihood = -22003.067  
Iteration 1:   log likelihood = -20374.508  
Iteration 2:   log likelihood = -20364.608  
Iteration 3:   log likelihood = -20364.602  
Iteration 4:   log likelihood = -20364.602  

Logistic regression                               Number of obs   =      32090
                                                  LR chi2(2)      =    3276.93
                                                  Prob > chi2     =     0.0000
Log likelihood = -20364.602                       Pseudo R2       =     0.0745

------------------------------------------------------------------------------
      donlog |      Coef.   Std. Err.      z    P>|z|     [95% Conf. Interval]
-------------+----------------------------------------------------------------
    ssoclass |   .6902283   .0129015    53.50   0.000     .6649418    .7155148
   qssoclass |  -.0575369   .0116373    -4.94   0.000    -.0803455   -.0347283
       _cons |  -.2209898   .0155634   -14.20   0.000    -.2514935   -.1904861
------------------------------------------------------------------------------

. regress dondon ssoclass qssoclass

      Source |       SS       df       MS              Number of obs =   14085
-------------+------------------------------           F(  2, 14082) =   26.02
       Model |  539.542894     2  269.771447           Prob > F      =  0.0000
    Residual |  146012.542 14082  10.3687361           R-squared     =  0.0037
-------------+------------------------------           Adj R-squared =  0.0035
       Total |  146552.085 14084  10.4055727           Root MSE      =  3.2201

------------------------------------------------------------------------------
      dondon |      Coef.   Std. Err.      t    P>|t|     [95% Conf. Interval]
-------------+----------------------------------------------------------------
    ssoclass |  -.2275266   .0327429    -6.95   0.000     -.291707   -.1633462
   qssoclass |   .1350455   .0270931     4.98   0.000     .0819395    .1881516
       _cons |   .8294773   .0363006    22.85   0.000     .7583234    .9006313
------------------------------------------------------------------------------

. estat summarize

  Estimation sample regress              Number of obs =  14085

  -------------------------------------------------------------
      Variable |        Mean     Std. Dev.       Min        Max
  -------------+-----------------------------------------------
        dondon |     .885194     3.225767    .000395    96.5192
      ssoclass |    .3533686     .9397504   -2.40718    2.20827
     qssoclass |    1.007937     1.135718    .000093    5.79454
  -------------------------------------------------------------

. regress donall ssoclass qssoclass

      Source |       SS       df       MS              Number of obs =   32090
-------------+------------------------------           F(  2, 32087) =   22.62
       Model |   215.05839     2  107.529195           Prob > F      =  0.0000
    Residual |  152529.402 32087  4.75361989           R-squared     =  0.0014
-------------+------------------------------           Adj R-squared =  0.0013
       Total |   152744.46 32089  4.76002555           Root MSE      =  2.1803

------------------------------------------------------------------------------
      donall |      Coef.   Std. Err.      t    P>|t|     [95% Conf. Interval]
-------------+----------------------------------------------------------------
    ssoclass |   .0776906   .0121906     6.37   0.000     .0537966    .1015847
   qssoclass |   .0195079   .0108897     1.79   0.073    -.0018363    .0408521
       _cons |   .3690175   .0163308    22.60   0.000     .3370085    .4010266
------------------------------------------------------------------------------

. tobit donall ssoclass qssoclass, ll(0)

Tobit regression                                  Number of obs   =      32090
                                                  LR chi2(2)      =    1386.50
                                                  Prob > chi2     =     0.0000
Log likelihood = -46465.711                       Pseudo R2       =     0.0147

------------------------------------------------------------------------------
      donall |      Coef.   Std. Err.      t    P>|t|     [95% Conf. Interval]
-------------+----------------------------------------------------------------
    ssoclass |   .8983644   .0252689    35.55   0.000     .8488363    .9478924
   qssoclass |   -.117722   .0217437    -5.41   0.000    -.1603404   -.0751036
       _cons |  -1.557294   .0335768   -46.38   0.000    -1.623106   -1.491482
-------------+----------------------------------------------------------------
      /sigma |   3.537993   .0218863                      3.495095    3.580891
------------------------------------------------------------------------------
  Obs. summary:      18005  left-censored observations at donall<=0
                     14085     uncensored observations
                         0 right-censored observations

. 
. saveold  Study2, replace
file Study2.dta saved

. 
. 
. /* --( Supplementary analysis of the effects of indicators of social class )-- */
. 
. generate qscincome = scincome^2

. generate qsoeduc = soeduc^2
(575 missing values generated)

. 
. logit donlog scincome qscincome, or

Iteration 0:   log likelihood = -22003.067  
Iteration 1:   log likelihood = -20627.533  
Iteration 2:   log likelihood = -20619.492  
Iteration 3:   log likelihood = -20619.485  
Iteration 4:   log likelihood = -20619.485  

Logistic regression                               Number of obs   =      32090
                                                  LR chi2(2)      =    2767.16
                                                  Prob > chi2     =     0.0000
Log likelihood = -20619.485                       Pseudo R2       =     0.0629

------------------------------------------------------------------------------
      donlog | Odds Ratio   Std. Err.      z    P>|z|     [95% Conf. Interval]
-------------+----------------------------------------------------------------
    scincome |   1.862289   .0231258    50.07   0.000      1.81751     1.90817
   qscincome |   .9913974   .0116755    -0.73   0.463     .9687759    1.014547
       _cons |   .7700334   .0122047   -16.49   0.000     .7464803    .7943296
------------------------------------------------------------------------------

. logit donlog soeduc qsoeduc, or

Iteration 0:   log likelihood = -21628.834  
Iteration 1:   log likelihood = -20638.184  
Iteration 2:   log likelihood = -20634.244  
Iteration 3:   log likelihood = -20634.242  

Logistic regression                               Number of obs   =      31515
                                                  LR chi2(2)      =    1989.18
                                                  Prob > chi2     =     0.0000
Log likelihood = -20634.242                       Pseudo R2       =     0.0460

------------------------------------------------------------------------------
      donlog | Odds Ratio   Std. Err.      z    P>|z|     [95% Conf. Interval]
-------------+----------------------------------------------------------------
      soeduc |   1.696475    .021059    42.58   0.000     1.655698    1.738256
     qsoeduc |   .9679019    .011161    -2.83   0.005     .9462721    .9900261
       _cons |   .8036985   .0127178   -13.81   0.000     .7791547    .8290154
------------------------------------------------------------------------------

. regress dondon scincome qscincome

      Source |       SS       df       MS              Number of obs =   14085
-------------+------------------------------           F(  2, 14082) =  275.25
       Model |  5513.57309     2  2756.78654           Prob > F      =  0.0000
    Residual |  141038.512 14082  10.0155171           R-squared     =  0.0376
-------------+------------------------------           Adj R-squared =  0.0375
       Total |  146552.085 14084  10.4055727           Root MSE      =  3.1647

------------------------------------------------------------------------------
      dondon |      Coef.   Std. Err.      t    P>|t|     [95% Conf. Interval]
-------------+----------------------------------------------------------------
    scincome |   -.607621   .0298742   -20.34   0.000    -.6661784   -.5490636
   qscincome |    .478386   .0271061    17.65   0.000     .4252545    .5315175
       _cons |   .6069838   .0369559    16.42   0.000     .5345453    .6794223
------------------------------------------------------------------------------

. regress dondon soeduc qsoeduc

      Source |       SS       df       MS              Number of obs =   13916
-------------+------------------------------           F(  2, 13913) =   30.61
       Model |  608.222035     2  304.111018           Prob > F      =  0.0000
    Residual |  138234.717 13913  9.93565136           R-squared     =  0.0044
-------------+------------------------------           Adj R-squared =  0.0042
       Total |  138842.939 13915  9.97793312           Root MSE      =  3.1521

------------------------------------------------------------------------------
      dondon |      Coef.   Std. Err.      t    P>|t|     [95% Conf. Interval]
-------------+----------------------------------------------------------------
      soeduc |   .1412188   .0305805     4.62   0.000     .0812769    .2011607
     qsoeduc |   .0964785   .0267618     3.61   0.000     .0440218    .1489352
       _cons |   .7400775   .0365592    20.24   0.000     .6684166    .8117384
------------------------------------------------------------------------------

. regress donall scincome qscincome

      Source |       SS       df       MS              Number of obs =   32090
-------------+------------------------------           F(  2, 32087) =   66.61
       Model |  631.565135     2  315.782567           Prob > F      =  0.0000
    Residual |  152112.895 32087  4.74063935           R-squared     =  0.0041
-------------+------------------------------           Adj R-squared =  0.0041
       Total |   152744.46 32089  4.76002555           Root MSE      =  2.1773

------------------------------------------------------------------------------
      donall |      Coef.   Std. Err.      t    P>|t|     [95% Conf. Interval]
-------------+----------------------------------------------------------------
    scincome |  -.0391692   .0121645    -3.22   0.001    -.0630121   -.0153263
   qscincome |   .1271722    .011598    10.97   0.000     .1044397    .1499046
       _cons |   .2614275   .0167966    15.56   0.000     .2285056    .2943494
------------------------------------------------------------------------------

. regress donall soeduc qsoeduc

      Source |       SS       df       MS              Number of obs =   31515
-------------+------------------------------           F(  2, 31512) =  136.50
       Model |  1244.09782     2  622.048911           Prob > F      =  0.0000
    Residual |      143600 31512  4.55699415           R-squared     =  0.0086
-------------+------------------------------           Adj R-squared =  0.0085
       Total |  144844.097 31514  4.59618257           Root MSE      =  2.1347

------------------------------------------------------------------------------
      donall |      Coef.   Std. Err.      t    P>|t|     [95% Conf. Interval]
-------------+----------------------------------------------------------------
      soeduc |   .1802818   .0121179    14.88   0.000     .1565304    .2040333
     qsoeduc |   .0587384   .0110935     5.29   0.000     .0369946    .0804822
       _cons |   .3293229   .0163605    20.13   0.000     .2972558      .36139
------------------------------------------------------------------------------

. tobit donall scincome qscincome, ll(0)

Tobit regression                                  Number of obs   =      32090
                                                  LR chi2(2)      =     763.91
                                                  Prob > chi2     =     0.0000
Log likelihood = -46777.002                       Pseudo R2       =     0.0081

------------------------------------------------------------------------------
      donall |      Coef.   Std. Err.      t    P>|t|     [95% Conf. Interval]
-------------+----------------------------------------------------------------
    scincome |   .6239791    .024175    25.81   0.000     .5765952     .671363
   qscincome |   .1250499   .0224524     5.57   0.000     .0810423    .1690574
       _cons |  -1.763329   .0348155   -50.65   0.000    -1.831568   -1.695089
-------------+----------------------------------------------------------------
      /sigma |    3.55816   .0221094                      3.514825    3.601495
------------------------------------------------------------------------------
  Obs. summary:      18005  left-censored observations at donall<=0
                     14085     uncensored observations
                         0 right-censored observations

. tobit donall soeduc qsoeduc, ll(0)

Tobit regression                                  Number of obs   =      31515
                                                  LR chi2(2)      =    1319.53
                                                  Prob > chi2     =     0.0000
Log likelihood = -45598.029                       Pseudo R2       =     0.0143

------------------------------------------------------------------------------
      donall |      Coef.   Std. Err.      t    P>|t|     [95% Conf. Interval]
-------------+----------------------------------------------------------------
      soeduc |   .8352909    .024213    34.50   0.000     .7878324    .8827494
     qsoeduc |   -.028192   .0216952    -1.30   0.194    -.0707154    .0143315
       _cons |  -1.542786   .0332764   -46.36   0.000    -1.608009   -1.477563
-------------+----------------------------------------------------------------
      /sigma |   3.432213   .0212946                      3.390474    3.473951
------------------------------------------------------------------------------
  Obs. summary:      17599  left-censored observations at donall<=0
                     13916     uncensored observations
                         0 right-censored observations

. 
. 
. log close
      name:  <unnamed>
       log:  C:\Users\USER\Desktop\Study 2\Study2_analysis.log
  log type:  text
 closed on:  22 Jan 2015, 15:06:49
-----------------------------------------------------------------------------------
