# Supplementary material for: A Large Scale Test of the Effect of Social Class on Prosocial Behavior
Source: PLoS One. 2015 Jul 20;10(7):e0133193. doi: 10.1371/journal.pone.0133193 (PMC4507988; doi:10.1371/journal.pone.0133193)
Supplement: S2 File — Files are provided separately for each study. For more information, see also the included txt-file. (ZIP) [file pone.0133193.s002.zip › Study 2/Study2_data_preparation.log]

---------------------------------------------------------------------------------------------------------------------------------------------------------------------------------------------------
      name:  <unnamed>
       log:  C:/Users/USER/Desktop/Study 2/Study2_data_preparation.log
  log type:  text
 opened on:  24 Oct 2014, 11:26:30

. 
. set more off

. 
. 
. ********************************************************************************
. * The CEX data can be downloaded from http://www.bls.gov/cex/pumdhome.htm*******
. ********************************************************************************
. * For our analyses, we used data from 2005 to 2012 (downloaded on 13-Nov-2013) *
. * According to the file, the 2012 data has been last amended on 29-Aug-2013 ****
. ********************************************************************************
. 
. 
. 
. * -------------------------- treat cnt-files -------------------------*
. 
. /* -----------------[ cnt 2012 ]----------------- */
. 
. use     newid qyear contcode contmo contexpx ///
> using  "${MY_IN_PATH}\2012\EXPN\cnt12.dta"

. keep if contcode=="160" 
(26042 observations deleted)

. gen cnt_year = 2012

. replace contexpx = contexpx*3 if contmo=="13"
(2486 real changes made)

. bysort newid: egen donat = total(contexpx)

. by newid, sort: drop if _n~=1
(2541 observations deleted)

. save  "${MY_TEMP_PATH}cnt12.dta", replace
(note: file C:/Users/USER/Desktop/Temp/cnt12.dta not found)
file C:/Users/USER/Desktop/Temp/cnt12.dta saved

. clear

. 
. /* ------------------[ cnt 11 ] ----------------*/
. use     newid qyear contcode contmo contexpx ///
> using  "${MY_IN_PATH}\2011\EXPN\cnt11.dta"

. keep if contcode=="160"
(25247 observations deleted)

. gen cnt_year = 2011

. replace contexpx = contexpx*3 if contmo=="13"
(2390 real changes made)

. bysort newid: egen donat = total(contexpx)

. by newid, sort: drop if _n~=1
(2919 observations deleted)

. save  "${MY_TEMP_PATH}cnt11.dta", replace
(note: file C:/Users/USER/Desktop/Temp/cnt11.dta not found)
file C:/Users/USER/Desktop/Temp/cnt11.dta saved

. clear

. 
. /* ------------------[ cnt 10 ] ----------------*/
. use     newid qyear contcode contmo contexpx ///
> using  "${MY_IN_PATH}\2010\EXPN\cnt10.dta"

. keep if contcode=="160"
(26099 observations deleted)

. gen cnt_year = 2010

. replace contexpx = contexpx*3 if contmo=="13"
(2453 real changes made)

. bysort newid: egen donat = total(contexpx)

. by newid, sort: drop if _n~=1
(2971 observations deleted)

. save  "${MY_TEMP_PATH}cnt10.dta", replace
(note: file C:/Users/USER/Desktop/Temp/cnt10.dta not found)
file C:/Users/USER/Desktop/Temp/cnt10.dta saved

. clear

. 
. /* ------------------[ cnt 09 ] ----------------*/
. use     newid qyear contcode contmo contexpx ///
> using  "${MY_IN_PATH}\2009\EXPN\cnt09.dta"

. keep if contcode=="160"
(27575 observations deleted)

. gen cnt_year = 2009

. replace contexpx = contexpx*3 if contmo=="13"
(2587 real changes made)

. bysort newid: egen donat = total(contexpx)

. by newid, sort: drop if _n~=1
(3145 observations deleted)

. save  "${MY_TEMP_PATH}cnt09.dta", replace
(note: file C:/Users/USER/Desktop/Temp/cnt09.dta not found)
file C:/Users/USER/Desktop/Temp/cnt09.dta saved

. clear

. 
. /* ------------------[ cnt 08 ] ----------------*/
. use     newid qyear contcode contmo contexpx ///
> using  "${MY_IN_PATH}\2008\EXPN\cnt08.dta"

. keep if contcode=="160"
(27834 observations deleted)

. gen cnt_year = 2008

. replace contexpx = contexpx*3 if contmo=="13"
(2332 real changes made)

. bysort newid: egen donat = total(contexpx)

. by newid, sort: drop if _n~=1
(2793 observations deleted)

. save  "${MY_TEMP_PATH}cnt08.dta", replace
(note: file C:/Users/USER/Desktop/Temp/cnt08.dta not found)
file C:/Users/USER/Desktop/Temp/cnt08.dta saved

. clear

. 
. /* ------------------[ cnt 07 ] ----------------*/
. use     newid qyear contcode contmo contexpx ///
> using  "${MY_IN_PATH}\2007\EXPN\cnt07.dta"

. keep if contcode=="160"
(27137 observations deleted)

. gen cnt_year = 2007

. replace contexpx = contexpx*3 if contmo=="13"
(2345 real changes made)

. bysort newid: egen donat = total(contexpx)

. by newid, sort: drop if _n~=1
(3137 observations deleted)

. save  "${MY_TEMP_PATH}cnt07.dta", replace
(note: file C:/Users/USER/Desktop/Temp/cnt07.dta not found)
file C:/Users/USER/Desktop/Temp/cnt07.dta saved

. clear

. 
. /* ------------------[ cnt 06 ] ----------------*/
. use     newid qyear contcode contmo contexpx ///
> using  "${MY_IN_PATH}\2006\EXPN\cnt06.dta"

. keep if contcode=="160"
(29178 observations deleted)

. gen cnt_year = 2006

. replace contexpx = contexpx*3 if contmo=="13"
(2651 real changes made)

. bysort newid: egen donat = total(contexpx)

. by newid, sort: drop if _n~=1
(3480 observations deleted)

. save  "${MY_TEMP_PATH}cnt06.dta", replace
(note: file C:/Users/USER/Desktop/Temp/cnt06.dta not found)
file C:/Users/USER/Desktop/Temp/cnt06.dta saved

. clear

. 
. /* ------------------[ cnt 05 ] ----------------*/
. use     newid qyear contcode contmo contexpx ///
> using  "${MY_IN_PATH}\2005\EXPN\cnt05.dta"

. keep if contcode=="160"
(26729 observations deleted)

. gen cnt_year = 2005

. replace contexpx = contexpx*3 if contmo=="13"
(3046 real changes made)

. bysort newid: egen donat = total(contexpx)

. by newid, sort: drop if _n~=1
(3773 observations deleted)

. save  "${MY_TEMP_PATH}cnt05.dta", replace
(note: file C:/Users/USER/Desktop/Temp/cnt05.dta not found)
file C:/Users/USER/Desktop/Temp/cnt05.dta saved

. clear

. 
. * -------------------- Now append the cnt-files to one file ---------------------*
. 
. use "${MY_TEMP_PATH}cnt12.dta", clear

. append using "${MY_TEMP_PATH}cnt11.dta"

. append using "${MY_TEMP_PATH}cnt10.dta"

. append using "${MY_TEMP_PATH}cnt09.dta"

. append using "${MY_TEMP_PATH}cnt08.dta"

. append using "${MY_TEMP_PATH}cnt07.dta"

. append using "${MY_TEMP_PATH}cnt06.dta"

. append using "${MY_TEMP_PATH}cnt05.dta"

. 
. save  "${MY_TEMP_PATH}cnt_master.dta", replace
file C:/Users/USER/Desktop/Temp/cnt_master.dta saved

. 
. foreach X of numlist 12 11 10 {
  2. erase "${MY_TEMP_PATH}cnt`X'.dta"
  3. }

. foreach X of numlist 9 8 7 6 5 {
  2. erase "${MY_TEMP_PATH}cnt0`X'.dta"
  3. }

. 
. * ATTENTION: Install package nsplit before next command
. nsplit newid, digits(6 1) generate(id int_nr)

. 
. * Check for duplicates that arise from the fmli121x and fmli121 files
. duplicates report newid donat

Duplicates in terms of newid donat

--------------------------------------
   copies | observations       surplus
----------+---------------------------
        1 |        32742             0
        2 |        21190         10595
--------------------------------------

. duplicates drop newid, force

Duplicates in terms of newid

(10595 observations deleted)

. 
. * Sum donations that were given in consecutive years
. * e.g. a CU may donate money in December 2010 and in June 2011
. * yet, by now, these CU donations are not summed up
. sort id int_nr

. by id, sort: egen donation = total(donat)

. 
. * Drop duplicated ids (because now donations are summed up)
. duplicates report id

Duplicates in terms of id

--------------------------------------
   copies | observations       surplus
----------+---------------------------
        1 |        13222             0
        2 |        11774          5887
        3 |         9789          6526
        4 |         8552          6414
--------------------------------------

. duplicates drop id, force

Duplicates in terms of id

(18827 observations deleted)

. 
. * Save condensed cnt-file
. sort  id

. save "${MY_TEMP_PATH}cnt.dta", replace
file C:/Users/USER/Desktop/Temp/cnt.dta saved

. 
. 
. * ---------------------------------- treat fmli-files ----------------*
. 
. /* -----------------[ fmli131]----------------- */
. use newid fincatxm qintrvmo qintrvyr fam_size as_comp1 ///
>                 as_comp2 as_comp3 as_comp4 as_comp5 age_ref ///
>                 educ_ref earncomp respstat ///
> using  "${MY_IN_PATH}2012\Interview\fmli131.dta"

. sort  newid

. save  "${MY_TEMP_PATH}fmli131.dta", replace
(note: file C:/Users/USER/Desktop/Temp/fmli131.dta not found)
file C:/Users/USER/Desktop/Temp/fmli131.dta saved

. clear

. 
. foreach X of numlist 12 11 10 {
  2. use newid fincatxm qintrvmo qintrvyr fam_size as_comp1 ///
>                 as_comp2 as_comp3 as_comp4 as_comp5 age_ref ///
>                 educ_ref earncomp respstat ///
> using  "${MY_IN_PATH}\20`X'\Interview\fmli`X'4.dta"
  3. sort  newid
  4. save  "${MY_TEMP_PATH}fmli`X'4.dta", replace
  5. clear
  6. 
. use newid fincatxm qintrvmo qintrvyr fam_size as_comp1 ///
>                 as_comp2 as_comp3 as_comp4 as_comp5 age_ref ///
>                 educ_ref earncomp respstat ///
> using  "${MY_IN_PATH}\20`X'\Interview\fmli`X'3.dta"
  7. sort  newid
  8. save  "${MY_TEMP_PATH}fmli`X'3.dta", replace
  9. clear
 10. 
. use newid fincatxm qintrvmo qintrvyr fam_size as_comp1 ///
>                 as_comp2 as_comp3 as_comp4 as_comp5 age_ref ///
>                 educ_ref earncomp respstat ///
> using  "${MY_IN_PATH}\20`X'\Interview\fmli`X'2.dta"
 11. sort  newid
 12. save  "${MY_TEMP_PATH}fmli`X'2.dta", replace
 13. clear
 14. 
. /* -----------------[ fmli121x]_> take 121-file from 2012 CEX-data----------------- */
. use newid fincatxm qintrvmo qintrvyr fam_size as_comp1 ///
>                 as_comp2 as_comp3 as_comp4 as_comp5 age_ref ///
>                 educ_ref earncomp respstat ///
> using  "${MY_IN_PATH}\20`X'\Interview\fmli`X'1x.dta"
 15. sort  newid
 16. save  "${MY_TEMP_PATH}fmli`X'1.dta", replace
 17. clear
 18. }
(note: file C:/Users/USER/Desktop/Temp/fmli124.dta not found)
file C:/Users/USER/Desktop/Temp/fmli124.dta saved
(note: file C:/Users/USER/Desktop/Temp/fmli123.dta not found)
file C:/Users/USER/Desktop/Temp/fmli123.dta saved
(note: file C:/Users/USER/Desktop/Temp/fmli122.dta not found)
file C:/Users/USER/Desktop/Temp/fmli122.dta saved
(note: file C:/Users/USER/Desktop/Temp/fmli121.dta not found)
file C:/Users/USER/Desktop/Temp/fmli121.dta saved
(note: file C:/Users/USER/Desktop/Temp/fmli114.dta not found)
file C:/Users/USER/Desktop/Temp/fmli114.dta saved
(note: file C:/Users/USER/Desktop/Temp/fmli113.dta not found)
file C:/Users/USER/Desktop/Temp/fmli113.dta saved
(note: file C:/Users/USER/Desktop/Temp/fmli112.dta not found)
file C:/Users/USER/Desktop/Temp/fmli112.dta saved
(note: file C:/Users/USER/Desktop/Temp/fmli111.dta not found)
file C:/Users/USER/Desktop/Temp/fmli111.dta saved
(note: file C:/Users/USER/Desktop/Temp/fmli104.dta not found)
file C:/Users/USER/Desktop/Temp/fmli104.dta saved
(note: file C:/Users/USER/Desktop/Temp/fmli103.dta not found)
file C:/Users/USER/Desktop/Temp/fmli103.dta saved
(note: file C:/Users/USER/Desktop/Temp/fmli102.dta not found)
file C:/Users/USER/Desktop/Temp/fmli102.dta saved
(note: file C:/Users/USER/Desktop/Temp/fmli101.dta not found)
file C:/Users/USER/Desktop/Temp/fmli101.dta saved

. 
. 
. foreach X of numlist 9 8 7 6{
  2. use newid fincatxm qintrvmo qintrvyr fam_size as_comp1 ///
>                 as_comp2 as_comp3 as_comp4 as_comp5 age_ref ///
>                 educ_ref earncomp respstat ///
> using  "${MY_IN_PATH}\200`X'\Interview\fmli0`X'4.dta"
  3. sort  newid
  4. save  "${MY_TEMP_PATH}fmli0`X'4.dta", replace
  5. clear
  6. 
. use newid fincatxm qintrvmo qintrvyr fam_size as_comp1 ///
>                 as_comp2 as_comp3 as_comp4 as_comp5 age_ref ///
>                 educ_ref earncomp respstat ///
> using  "${MY_IN_PATH}\200`X'\Interview\fmli0`X'3.dta"
  7. sort  newid
  8. save  "${MY_TEMP_PATH}fmli0`X'3.dta", replace
  9. clear
 10. 
. use newid fincatxm qintrvmo qintrvyr fam_size as_comp1 ///
>                 as_comp2 as_comp3 as_comp4 as_comp5 age_ref ///
>                 educ_ref earncomp respstat ///
> using  "${MY_IN_PATH}\200`X'\Interview\fmli0`X'2.dta"
 11. sort  newid
 12. save  "${MY_TEMP_PATH}fmli0`X'2.dta", replace
 13. clear
 14. 
. use newid fincatxm qintrvmo qintrvyr fam_size as_comp1 ///
>                 as_comp2 as_comp3 as_comp4 as_comp5 age_ref ///
>                 educ_ref earncomp respstat ///
> using  "${MY_IN_PATH}\200`X'\Interview\fmli0`X'1x.dta"
 15. sort  newid
 16. save  "${MY_TEMP_PATH}fmli0`X'1.dta", replace
 17. clear
 18. }
(note: file C:/Users/USER/Desktop/Temp/fmli094.dta not found)
file C:/Users/USER/Desktop/Temp/fmli094.dta saved
(note: file C:/Users/USER/Desktop/Temp/fmli093.dta not found)
file C:/Users/USER/Desktop/Temp/fmli093.dta saved
(note: file C:/Users/USER/Desktop/Temp/fmli092.dta not found)
file C:/Users/USER/Desktop/Temp/fmli092.dta saved
(note: file C:/Users/USER/Desktop/Temp/fmli091.dta not found)
file C:/Users/USER/Desktop/Temp/fmli091.dta saved
(note: file C:/Users/USER/Desktop/Temp/fmli084.dta not found)
file C:/Users/USER/Desktop/Temp/fmli084.dta saved
(note: file C:/Users/USER/Desktop/Temp/fmli083.dta not found)
file C:/Users/USER/Desktop/Temp/fmli083.dta saved
(note: file C:/Users/USER/Desktop/Temp/fmli082.dta not found)
file C:/Users/USER/Desktop/Temp/fmli082.dta saved
(note: file C:/Users/USER/Desktop/Temp/fmli081.dta not found)
file C:/Users/USER/Desktop/Temp/fmli081.dta saved
(note: file C:/Users/USER/Desktop/Temp/fmli074.dta not found)
file C:/Users/USER/Desktop/Temp/fmli074.dta saved
(note: file C:/Users/USER/Desktop/Temp/fmli073.dta not found)
file C:/Users/USER/Desktop/Temp/fmli073.dta saved
(note: file C:/Users/USER/Desktop/Temp/fmli072.dta not found)
file C:/Users/USER/Desktop/Temp/fmli072.dta saved
(note: file C:/Users/USER/Desktop/Temp/fmli071.dta not found)
file C:/Users/USER/Desktop/Temp/fmli071.dta saved
(note: file C:/Users/USER/Desktop/Temp/fmli064.dta not found)
file C:/Users/USER/Desktop/Temp/fmli064.dta saved
(note: file C:/Users/USER/Desktop/Temp/fmli063.dta not found)
file C:/Users/USER/Desktop/Temp/fmli063.dta saved
(note: file C:/Users/USER/Desktop/Temp/fmli062.dta not found)
file C:/Users/USER/Desktop/Temp/fmli062.dta saved
(note: file C:/Users/USER/Desktop/Temp/fmli061.dta not found)
file C:/Users/USER/Desktop/Temp/fmli061.dta saved

. 
. 
. /* -----------------[ fmli054]----------------- */
. use newid fincatxm qintrvmo qintrvyr fam_size as_comp1 ///
>                 as_comp2 as_comp3 as_comp4 as_comp5 age_ref ///
>                 educ_ref earncomp respstat ///
> using  "${MY_IN_PATH}\2005\Interview\fmli054.dta"

. sort  newid

. save  "${MY_TEMP_PATH}fmli054.dta", replace
(note: file C:/Users/USER/Desktop/Temp/fmli054.dta not found)
file C:/Users/USER/Desktop/Temp/fmli054.dta saved

. clear

. 
. /* -----------------[ fmli053]----------------- */
. use newid fincatxm qintrvmo qintrvyr fam_size as_comp1 ///
>                 as_comp2 as_comp3 as_comp4 as_comp5 age_ref ///
>                 educ_ref earncomp respstat ///
> using  "${MY_IN_PATH}\2005\Interview\fmli053.dta"

. sort  newid

. save  "${MY_TEMP_PATH}fmli053.dta", replace
(note: file C:/Users/USER/Desktop/Temp/fmli053.dta not found)
file C:/Users/USER/Desktop/Temp/fmli053.dta saved

. clear

. 
. /* -----------------[ fmli052]----------------- */
. use newid fincatxm qintrvmo qintrvyr fam_size as_comp1 ///
>                 as_comp2 as_comp3 as_comp4 as_comp5 age_ref ///
>                 educ_ref earncomp respstat ///
> using  "${MY_IN_PATH}\2005\Interview\fmli052.dta"

. sort  newid

. save  "${MY_TEMP_PATH}fmli052.dta", replace
(note: file C:/Users/USER/Desktop/Temp/fmli052.dta not found)
file C:/Users/USER/Desktop/Temp/fmli052.dta saved

. clear

. 
. /* -----------------[ fmli051x]_> take 051-file from 2005 CEX-data----------------- */
. use newid fincatxm qintrvmo qintrvyr fam_size as_comp1 ///
>                 as_comp2 as_comp3 as_comp4 as_comp5 age_ref ///
>                 educ_ref earncomp respstat ///
> using  "${MY_IN_PATH}\2005\Interview\fmli051x.dta"

. sort  newid

. save  "${MY_TEMP_PATH}fmli051.dta", replace
(note: file C:/Users/USER/Desktop/Temp/fmli051.dta not found)
file C:/Users/USER/Desktop/Temp/fmli051.dta saved

. clear

. 
. * -------------------- Now append them to one file ---------------------*
. 
. use "${MY_TEMP_PATH}fmli131.dta", clear

. sort  newid

. append using "${MY_TEMP_PATH}fmli124.dta"

. append using "${MY_TEMP_PATH}fmli123.dta"

. append using "${MY_TEMP_PATH}fmli122.dta"

. append using "${MY_TEMP_PATH}fmli121.dta"

. append using "${MY_TEMP_PATH}fmli114.dta"

. append using "${MY_TEMP_PATH}fmli113.dta"

. append using "${MY_TEMP_PATH}fmli112.dta"

. append using "${MY_TEMP_PATH}fmli111.dta"

. append using "${MY_TEMP_PATH}fmli104.dta"

. append using "${MY_TEMP_PATH}fmli103.dta"

. append using "${MY_TEMP_PATH}fmli102.dta"

. append using "${MY_TEMP_PATH}fmli101.dta"

. append using "${MY_TEMP_PATH}fmli094.dta"

. append using "${MY_TEMP_PATH}fmli093.dta"

. append using "${MY_TEMP_PATH}fmli092.dta"

. append using "${MY_TEMP_PATH}fmli091.dta"

. append using "${MY_TEMP_PATH}fmli084.dta"

. append using "${MY_TEMP_PATH}fmli083.dta"

. append using "${MY_TEMP_PATH}fmli082.dta"

. append using "${MY_TEMP_PATH}fmli081.dta"

. append using "${MY_TEMP_PATH}fmli074.dta"

. append using "${MY_TEMP_PATH}fmli073.dta"

. append using "${MY_TEMP_PATH}fmli072.dta"

. append using "${MY_TEMP_PATH}fmli071.dta"

. append using "${MY_TEMP_PATH}fmli064.dta"

. append using "${MY_TEMP_PATH}fmli063.dta"

. append using "${MY_TEMP_PATH}fmli062.dta"

. append using "${MY_TEMP_PATH}fmli061.dta"

. append using "${MY_TEMP_PATH}fmli054.dta"

. append using "${MY_TEMP_PATH}fmli053.dta"

. append using "${MY_TEMP_PATH}fmli052.dta"

. append using "${MY_TEMP_PATH}fmli051.dta"

. 
. duplicates list newid

Duplicates in terms of newid

(0 observations are duplicates)

. 
. save  "${MY_TEMP_PATH}fmli_master.dta", replace
file C:/Users/USER/Desktop/Temp/fmli_master.dta saved

. 
. erase "${MY_TEMP_PATH}fmli131.dta"

. foreach X of numlist 12 11 10 {
  2. erase "${MY_TEMP_PATH}fmli`X'4.dta"
  3. erase "${MY_TEMP_PATH}fmli`X'3.dta"
  4. erase "${MY_TEMP_PATH}fmli`X'2.dta"
  5. erase "${MY_TEMP_PATH}fmli`X'1.dta"
  6. }

. foreach X of numlist 9 8 7 6 5 {
  2. erase "${MY_TEMP_PATH}fmli0`X'4.dta"
  3. erase "${MY_TEMP_PATH}fmli0`X'3.dta"
  4. erase "${MY_TEMP_PATH}fmli0`X'2.dta"
  5. erase "${MY_TEMP_PATH}fmli0`X'1.dta"
  6. }

. 
. 
. *********************** Now condense the fmli-master file **************
. 
. sort newid

. nsplit newid, digits(6 1) generate(id int_nr)

. 
. * drop those CU that weren`t interviewed four times
. by id, sort: gen intcount = _N

. drop if intcount~=4
(79604 observations deleted)

. drop intcount

. 
. * drop respondents with incomplete income response
. tab respstat

   respstat |      Freq.     Percent        Cum.
------------+-----------------------------------
          1 |    127,472       85.44       85.44
          2 |     21,720       14.56      100.00
------------+-----------------------------------
      Total |    149,192      100.00

. drop if respstat=="2" & int_nr==5
(5076 observations deleted)

. 
. * set education to missing for those reference persons that gave inconsistent information...
. * on highest education within the four interviews, 
. encode educ_ref, gen(education)

. recode education (00=1) (10=2) (11=3) (12=4) (13=5) (14=6) (15=7) (16=8) (17=9), gen(oeduc)
(0 differences between education and oeduc)

. tab oeduc

  RECODE of |
  education |      Freq.     Percent        Cum.
------------+-----------------------------------
          1 |        402        0.28        0.28
          2 |      7,632        5.30        5.57
          3 |     13,022        9.04       14.61
          4 |     36,775       25.52       40.13
          5 |     27,863       19.33       59.46
          6 |     13,973        9.70       69.16
          7 |     27,978       19.41       88.57
          8 |     12,155        8.43       97.01
          9 |      4,316        2.99      100.00
------------+-----------------------------------
      Total |    144,116      100.00

. * mean education of all four interviews
. by id, sort: egen meduc = mean(oeduc)

. tab meduc

      meduc |      Freq.     Percent        Cum.
------------+-----------------------------------
          1 |        390        0.27        0.27
       1.25 |          4        0.00        0.27
          2 |      7,423        5.15        5.42
       2.25 |         36        0.02        5.45
   2.333333 |          6        0.00        5.45
        2.5 |         52        0.04        5.49
   2.666667 |          9        0.01        5.50
       2.75 |         28        0.02        5.52
          3 |     12,697        8.81       14.33
       3.25 |        100        0.07       14.39
   3.333333 |         57        0.04       14.43
        3.5 |        140        0.10       14.53
   3.666667 |         45        0.03       14.56
       3.75 |        112        0.08       14.64
          4 |     36,234       25.14       39.78
       4.25 |        208        0.14       39.93
   4.333333 |         51        0.04       39.96
        4.5 |        180        0.12       40.09
   4.666667 |         75        0.05       40.14
       4.75 |        148        0.10       40.24
          5 |     27,437       19.04       59.28
       5.25 |        152        0.11       59.39
   5.333333 |         63        0.04       59.43
        5.5 |        212        0.15       59.58
   5.666667 |         45        0.03       59.61
       5.75 |        120        0.08       59.69
          6 |     13,792        9.57       69.26
       6.25 |         84        0.06       69.32
   6.333333 |         30        0.02       69.34
        6.5 |        112        0.08       69.42
   6.666667 |         30        0.02       69.44
       6.75 |         60        0.04       69.48
          7 |     27,501       19.08       88.56
       7.25 |         80        0.06       88.62
   7.333333 |         18        0.01       88.63
        7.5 |         52        0.04       88.67
   7.666667 |          3        0.00       88.67
       7.75 |         36        0.02       88.69
          8 |     12,002        8.33       97.02
       8.25 |          8        0.01       97.03
   8.333333 |          9        0.01       97.03
        8.5 |         12        0.01       97.04
   8.666667 |          3        0.00       97.04
       8.75 |         12        0.01       97.05
          9 |      4,248        2.95      100.00
------------+-----------------------------------
      Total |    144,116      100.00

. * maximum education of all four interviews
. by id, sort: egen meduc2 = max(oeduc)

. tab meduc2

     meduc2 |      Freq.     Percent        Cum.
------------+-----------------------------------
          1 |        390        0.27        0.27
          2 |      7,419        5.15        5.42
          3 |     12,727        8.83       14.25
          4 |     36,453       25.29       39.54
          5 |     27,928       19.38       58.92
          6 |     14,099        9.78       68.71
          7 |     28,299       19.64       88.34
          8 |     12,390        8.60       96.94
          9 |      4,411        3.06      100.00
------------+-----------------------------------
      Total |    144,116      100.00

. * -> set those to missing where mean education is not equal to the maximum education
. gen educ_c = 1

. replace educ_c =0 if meduc~=meduc2
(2953 real changes made)

. replace meduc =. if educ_c == 0
(2953 real changes made, 2953 to missing)

. 
. * drop first three interviews
. drop if int_nr~=5
(111894 observations deleted)

. duplicates list id

Duplicates in terms of id

(0 observations are duplicates)

. 
. * calculate household weights based on OECD household weights
. * OECD: set each single adult to 1.0
. *       set each additional adult to 0.7
. *               set each child to 0.5
. egen adults = rowtotal(as_comp1 as_comp2)

. egen childs = rowtotal(as_comp3 as_comp4 as_comp5)

. list as_comp1 as_comp2 adults in 1/30

     +------------------------------+
     | as_comp1   as_comp2   adults |
     |------------------------------|
  1. |        2          1        3 |
  2. |        0          1        1 |
  3. |        1          1        2 |
  4. |        0          2        2 |
  5. |        0          1        1 |
     |------------------------------|
  6. |        1          1        2 |
  7. |        0          1        1 |
  8. |        1          1        2 |
  9. |        1          1        2 |
 10. |        0          1        1 |
     |------------------------------|
 11. |        1          1        2 |
 12. |        1          1        2 |
 13. |        1          1        2 |
 14. |        1          0        1 |
 15. |        1          2        3 |
     |------------------------------|
 16. |        1          1        2 |
 17. |        1          1        2 |
 18. |        2          2        4 |
 19. |        1          1        2 |
 20. |        1          2        3 |
     |------------------------------|
 21. |        1          1        2 |
 22. |        1          0        1 |
 23. |        1          1        2 |
 24. |        0          1        1 |
 25. |        1          1        2 |
     |------------------------------|
 26. |        2          1        3 |
 27. |        1          1        2 |
 28. |        1          1        2 |
 29. |        2          1        3 |
 30. |        1          1        2 |
     +------------------------------+

. list as_comp3 as_comp4 as_comp5 childs in 1/30

     +-----------------------------------------+
     | as_comp3   as_comp4   as_comp5   childs |
     |-----------------------------------------|
  1. |        0          0          0        0 |
  2. |        0          0          0        0 |
  3. |        0          0          0        0 |
  4. |        0          0          0        0 |
  5. |        1          0          0        1 |
     |-----------------------------------------|
  6. |        0          0          0        0 |
  7. |        1          1          0        2 |
  8. |        0          0          0        0 |
  9. |        1          3          0        4 |
 10. |        0          0          0        0 |
     |-----------------------------------------|
 11. |        1          1          0        2 |
 12. |        1          0          0        1 |
 13. |        0          0          0        0 |
 14. |        0          0          0        0 |
 15. |        1          0          0        1 |
     |-----------------------------------------|
 16. |        0          0          0        0 |
 17. |        0          0          0        0 |
 18. |        0          0          0        0 |
 19. |        1          1          0        2 |
 20. |        2          0          0        2 |
     |-----------------------------------------|
 21. |        0          0          0        0 |
 22. |        0          0          0        0 |
 23. |        1          1          0        2 |
 24. |        0          0          0        0 |
 25. |        0          0          0        0 |
     |-----------------------------------------|
 26. |        0          1          0        1 |
 27. |        1          1          0        2 |
 28. |        1          0          0        1 |
 29. |        0          1          0        1 |
 30. |        1          0          0        1 |
     +-----------------------------------------+

. gen oecd = (1 + 0.7*(adults-1) + 0.5*childs)

. sum oecd

    Variable |       Obs        Mean    Std. Dev.       Min        Max
-------------+--------------------------------------------------------
        oecd |     32222    1.973177    .8979638          1        8.5

. 
. * compute the weighted after tax household income
. hist fincatxm
(bin=45, start=-142285.8, width=24735.698)

. sum fincatxm

    Variable |       Obs        Mean    Std. Dev.       Min        Max
-------------+--------------------------------------------------------
    fincatxm |     32222    65157.26    60249.54  -142285.8   970820.6

. * delete negative incomes
. drop if fincatxm<0
(123 observations deleted)

. sum fincatxm

    Variable |       Obs        Mean    Std. Dev.       Min        Max
-------------+--------------------------------------------------------
    fincatxm |     32099    65487.14    60109.41          0   970820.6

. gen wfincatxm = fincatxm/oecd

. hist wfincatxm
(bin=45, start=0, width=12690.465)

. * income categories similar to Piff et al. (2010)
.         * original income categories: (0/15000=1) (15001/25000=2) (25001/35000=3) (35001/50000=4) (50001/75000=5) 
.         * (75001/100000=6) (100001/150000=7) (150001/max=8)
.         * categories should be adjusted to the oecd-weights as well (mean oecd-weight = 1.968)
. recode wfincatxm (0/7500=1) (7501/12500=2) (12501/17500=3) (17501/25000=4) (25000.5/37500=5) ///
>     (37501/50000=6) (50001/75000=7) (75001/max=8) (min/-1=.), gen(cincome)
(32098 differences between wfincatxm and cincome)

. hist cincome
(bin=45, start=1, width=.15555556)

. 
. * standardize income value
. egen scincome = std(cincome)

. 
. * standardize education of the CU reference person (= second indicator of social class)
. egen soeduc = std(meduc)
(575 missing values generated)

. 
. * generate the social class measure of income AND education 
. egen soclass = rowmean(scincome soeduc)

. egen ssoclass = std(soclass)

. gen qssoclass = ssoclass^2

. 
. * check for duplicates again
. duplicates report newid

Duplicates in terms of newid

--------------------------------------
   copies | observations       surplus
----------+---------------------------
        1 |        32099             0
--------------------------------------

. duplicates report id 

Duplicates in terms of id

--------------------------------------
   copies | observations       surplus
----------+---------------------------
        1 |        32099             0
--------------------------------------

. 
. * Save condensed fmli-file
. sort id

. save "${MY_TEMP_PATH}fmli.dta", replace
file C:/Users/USER/Desktop/Temp/fmli.dta saved

. clear

. 
. 
. * ----------------- Now merge cnt and fmli file together -------------*
. 
. use "${MY_TEMP_PATH}fmli.dta", clear

. merge id using "${MY_TEMP_PATH}cnt.dta"
(note: you are using old merge syntax; see [D] merge for new syntax)

. 
. * drop CUs that weren't interviewed four times, that didn't give full information
. * on their income etc.
. drop if _merge==2
(10416 observations deleted)

. 
. 
. * ---------------- Prepare for calculations ------------------------------*
. 
. * generate variable that indicates whether or not CU is a donor-CU
. gen donlog = 1 if _merge==3
(18005 missing values generated)

. replace donlog = 0 if _merge==1
(18005 real changes made)

. drop   _merge

. 
. * generate variable that indicates how much donor-CUs donated
. sum donation if donlog==0

    Variable |       Obs        Mean    Std. Dev.       Min        Max
-------------+--------------------------------------------------------
    donation |         0

. sum donation if donlog==1

    Variable |       Obs        Mean    Std. Dev.       Min        Max
-------------+--------------------------------------------------------
    donation |     14094    585.4367    6158.222          1     600000

. generate dondon = ((donation * 100) / fincatxm)
(18005 missing values generated)

. 
. * drop CUs that made implausible high donations
. drop if dondon>100 & dondon<.
(9 observations deleted)

. 
. * generate variable that indicates how much each CU donated
. generate donall = ((donation * 100) / fincatxm)
(18005 missing values generated)

. replace donall = 0 if donlog==0
(18005 real changes made)

. 
. 
. *------------------------------ Calculate Deciles, donor CUs per decile etc. ---------------------------*
. xtile dssoclass = ssoclass, n(10)

. egen ddonlog = mean(donlog), by(dssoclass)

. egen ddondon = mean(dondon), by(dssoclass)

. egen ddonall =mean(donall), by(dssoclass)

. 
. 
. /* --------------( Delete variables that are not needed for final analyses )--------------- */
. 
. keep fam_size cincome meduc ssoclass qssoclass dssoclass donlog ddonlog dondon ddondon donall ddonall ///
> scincome soeduc

. 
. label variable fam_size "persons per household"

. label variable meduc "educational category of the reference person"

. label variable cincome "income category"

. label variable ssoclass "standardized objective social class"

. label variable qssoclass "squared standardized objective social class"

. label variable donlog "donor household  (0=no; 1=yes)"

. label variable dondon "relative monetary amounts of the donations of donor households"

. label variable donall "relative monetary amounts of the donations of all households"

. label variable dssoclass "decile of objective social class"

. label variable ddonlog "proportion of donating households per decile of objective social class"

. label variable ddondon "relative monetary amounts of the donations of donor households per decile of objective social class"
note: label truncated to 80 characters

. label variable ddonall "relative monetary amounts of the donations of all households per decile of objective social class"
note: label truncated to 80 characters

. 
. 
. /* --------------------------( done! )-------------------------- */
. 
. label data " CEX - Ready to start!!!!!!! "

. saveold  "${MY_OUT_FILE}", replace
file C:/Users/USER/Desktop/Study 2/Study2.dta saved

. desc

Contains data from C:/Users/USER/Desktop/Study 2/Study2.dta
  obs:        32,090                           CEX - Ready to start!!!!!!! 
 vars:            14                          24 Oct 2014 11:26
 size:     1,604,500                          
---------------------------------------------------------------------------------------------------------------------------------------------------------------------------------------------------
              storage   display    value
variable name   type    format     label      variable label
---------------------------------------------------------------------------------------------------------------------------------------------------------------------------------------------------
fam_size        byte    %8.0g                 persons per household
meduc           float   %9.0g                 educational category of the reference person
cincome         float   %9.0g                 income category
scincome        float   %9.0g                 Standardized values of (cincome)
soeduc          float   %9.0g                 Standardized values of (meduc)
ssoclass        float   %9.0g                 standardized objective social class
qssoclass       float   %9.0g                 squared standardized objective social class
donlog          float   %9.0g                 donor household (0=no; 1=yes)
dondon          float   %9.0g                 relative monetary amounts of the donations of donor households
donall          float   %9.0g                 relative monetary amounts of the donations of all households
dssoclass       byte    %8.0g                 decile of objective social class
ddonlog         float   %9.0g                 proportion of donating households per decile of objective social class
ddondon         float   %9.0g                 relative monetary amounts of the donations of donor households per decile of obj
ddonall         float   %9.0g                 relative monetary amounts of the donations of all households per decile of objec
---------------------------------------------------------------------------------------------------------------------------------------------------------------------------------------------------
Sorted by:  

. 
. log close
      name:  <unnamed>
       log:  C:/Users/USER/Desktop/Study 2/Study2_data_preparation.log
  log type:  text
 closed on:  24 Oct 2014, 11:26:47
---------------------------------------------------------------------------------------------------------------------------------------------------------------------------------------------------
