# Supplementary material for: A Large Scale Test of the Effect of Social Class on Prosocial Behavior
Source: PLoS One. 2015 Jul 20;10(7):e0133193. doi: 10.1371/journal.pone.0133193 (PMC4507988; doi:10.1371/journal.pone.0133193)
Supplement: S2 File — Files are provided separately for each study. For more information, see also the included txt-file. (ZIP) [file pone.0133193.s002.zip › Study 3/Study3_analysis.log]

-----------------------------------------------------------------------------------
      name:  <unnamed>
       log:  C:\Users\USER\Desktop\Study 3\Study3_analysis.log
  log type:  text
 opened on:  22 Jan 2015, 15:07:43

. 
. use Study3, clear

. 
. 
. /* ----------------( Descriptive analysis of the sample )----------------- */
. 
. pwcorr c_subject c_object if missing(givchrty, c_object, age, sex, year)==0, obs 
> sig

             | c_subj~t c_object
-------------+------------------
   c_subject |   1.0000 
             |
             |     3957
             |
    c_object |   0.4165   1.0000 
             |   0.0000
             |     3957     3975
             |

. tab sex if missing(givchrty, c_object, age, sex, year)==0

respondent' |
      s sex |      Freq.     Percent        Cum.
------------+-----------------------------------
       male |      1,845       46.42       46.42
     female |      2,130       53.58      100.00
------------+-----------------------------------
      Total |      3,975      100.00

. sum age if missing(givchrty, c_object, age, sex, year)==0

    Variable |       Obs        Mean    Std. Dev.       Min        Max
-------------+--------------------------------------------------------
         age |      3975    46.86616    17.37248         18         89

. sum income98 if missing(givchrty, c_object, age, sex, year)==0 & year~=2012

    Variable |       Obs        Mean    Std. Dev.       Min        Max
-------------+--------------------------------------------------------
    income98 |      2386     16.1404    5.422214          1         23

. sum income06 if missing(givchrty, c_object, age, sex, year)==0 & year==2012

    Variable |       Obs        Mean    Std. Dev.       Min        Max
-------------+--------------------------------------------------------
    income06 |      1150    16.71826    5.980583          1         25

. sum siops if missing(givchrty, c_object, age, sex, year)==0

    Variable |       Obs        Mean    Std. Dev.       Min        Max
-------------+--------------------------------------------------------
       siops |      2547    43.45544    14.26444         13         78

. sum degree if missing(givchrty, c_object, age, sex, year)==0

    Variable |       Obs        Mean    Std. Dev.       Min        Max
-------------+--------------------------------------------------------
      degree |      3974    1.563412    1.198573          0          4

. tab givchrty if missing(givchrty, c_object, age, sex, year)==0

 respondent has given money to charity |
 (0 = not at all in the past year; 5 = |
                                  more |      Freq.     Percent        Cum.
---------------------------------------+-----------------------------------
                                     0 |        932       23.45       23.45
                 more than once a week |        589       14.82       38.26
                           once a week |      1,320       33.21       71.47
                          once a month |        720       18.11       89.58
at least 2 or 3 times in the past year |        305        7.67       97.26
                 once in the past year |        109        2.74      100.00
---------------------------------------+-----------------------------------
                                 Total |      3,975      100.00

. sum subject if missing(givchrty, subject, age, sex, year)==0

    Variable |       Obs        Mean    Std. Dev.       Min        Max
-------------+--------------------------------------------------------
     subject |      3957    2.432651    .6732843          1          4

. 
. sum c_object if missing(givchrty, c_object, age, sex, year)==0

    Variable |       Obs        Mean    Std. Dev.       Min        Max
-------------+--------------------------------------------------------
    c_object |      3975   -.0052661    1.010376  -2.489119   2.692737

. sum c_subject if missing(givchrty, c_subject, age, sex, year)==0

    Variable |       Obs        Mean    Std. Dev.       Min        Max
-------------+--------------------------------------------------------
   c_subject |      3957   -.0114465     .990018   -2.20966   2.317971

. 
. /* --------------( Analysis of social class' effects on donating )---------------
>  */
. 
. * 1. Probability of donating
. *       a) objective social class
.         logistic dgivchrty c_object qc_object age sex i.year

Logistic regression                               Number of obs   =       3975
                                                  LR chi2(6)      =     628.28
                                                  Prob > chi2     =     0.0000
Log likelihood = -1850.7068                       Pseudo R2       =     0.1451

------------------------------------------------------------------------------
   dgivchrty | Odds Ratio   Std. Err.      z    P>|z|     [95% Conf. Interval]
-------------+----------------------------------------------------------------
    c_object |   2.542527   .1297553    18.29   0.000     2.300517    2.809997
   qc_object |   .9549029   .0384262    -1.15   0.251     .8824824    1.033267
         age |   1.024911   .0024355    10.35   0.000     1.020149    1.029696
         sex |   1.332879   .1094048     3.50   0.000     1.134809     1.56552
             |
        year |
       2004  |   1.065972   .1088476     0.63   0.532     .8726274    1.302156
       2012  |   .6457421   .0640273    -4.41   0.000     .5316917    .7842569
             |
       _cons |   1.018329   .1757681     0.11   0.916     .7260504    1.428266
------------------------------------------------------------------------------

.         logistic dgivchrty c_object qc_object i.year if missing(age,sex)==0

Logistic regression                               Number of obs   =       3975
                                                  LR chi2(4)      =     497.03
                                                  Prob > chi2     =     0.0000
Log likelihood = -1916.3312                       Pseudo R2       =     0.1148

------------------------------------------------------------------------------
   dgivchrty | Odds Ratio   Std. Err.      z    P>|z|     [95% Conf. Interval]
-------------+----------------------------------------------------------------
    c_object |   2.474046   .1237282    18.11   0.000     2.243049    2.728832
   qc_object |    .977356    .038264    -0.59   0.559     .9051651    1.055304
             |
        year |
       2004  |   1.052719   .1052418     0.51   0.607     .8653991    1.280584
       2012  |    .692542   .0671105    -3.79   0.000     .5727443    .8373972
             |
       _cons |   4.581809   .3589259    19.43   0.000     3.929671    5.342169
------------------------------------------------------------------------------

. *       b) subjective social class
.         logistic dgivchrty c_subject qc_subject age sex i.year

Logistic regression                               Number of obs   =       3957
                                                  LR chi2(6)      =     323.53
                                                  Prob > chi2     =     0.0000
Log likelihood = -1989.9844                       Pseudo R2       =     0.0752

------------------------------------------------------------------------------
   dgivchrty | Odds Ratio   Std. Err.      z    P>|z|     [95% Conf. Interval]
-------------+----------------------------------------------------------------
   c_subject |   1.607007   .0683134    11.16   0.000     1.478541    1.746635
  qc_subject |   .9024667   .0275964    -3.36   0.001     .8499677    .9582083
         age |   1.022238   .0024944     9.01   0.000     1.017361    1.027139
         sex |   1.246063   .0979969     2.80   0.005     1.068063    1.453727
             |
        year |
       2004  |   1.074014   .1055342     0.73   0.467      .885869    1.302118
       2012  |    .662566   .0630865    -4.32   0.000     .5497707    .7985032
             |
       _cons |   1.167051   .1997091     0.90   0.367     .8345066    1.632112
------------------------------------------------------------------------------

.         logistic dgivchrty c_subject qc_subject i.year if missing(age,sex)==0

Logistic regression                               Number of obs   =       3957
                                                  LR chi2(4)      =     228.07
                                                  Prob > chi2     =     0.0000
Log likelihood = -2037.7158                       Pseudo R2       =     0.0530

------------------------------------------------------------------------------
   dgivchrty | Odds Ratio   Std. Err.      z    P>|z|     [95% Conf. Interval]
-------------+----------------------------------------------------------------
   c_subject |   1.673757   .0713637    12.08   0.000     1.539571    1.819638
  qc_subject |   .9252482   .0285038    -2.52   0.012     .8710349    .9828356
             |
        year |
       2004  |    1.06062   .1030239     0.61   0.545     .8767541    1.283045
       2012  |   .6948897   .0651915    -3.88   0.000     .5781758     .835164
             |
       _cons |    4.23655    .314935    19.42   0.000     3.662149    4.901044
------------------------------------------------------------------------------

. 
. * 2. Frequency of donating
. *       a) objective social class
.         oprobit givchrty c_object qc_object age sex i.year

Iteration 0:   log likelihood = -6336.8147  
Iteration 1:   log likelihood = -5983.4846  
Iteration 2:   log likelihood = -5982.9639  
Iteration 3:   log likelihood = -5982.9639  

Ordered probit regression                         Number of obs   =       3975
                                                  LR chi2(6)      =     707.70
                                                  Prob > chi2     =     0.0000
Log likelihood = -5982.9639                       Pseudo R2       =     0.0558

------------------------------------------------------------------------------
    givchrty |      Coef.   Std. Err.      z    P>|z|     [95% Conf. Interval]
-------------+----------------------------------------------------------------
    c_object |   .3917019   .0175571    22.31   0.000     .3572906    .4261132
   qc_object |  -.0643759    .014304    -4.50   0.000    -.0924113   -.0363406
         age |   .0139474   .0009846    14.17   0.000     .0120176    .0158772
         sex |   .0612376   .0337714     1.81   0.070     -.004953    .1274283
             |
        year |
       2004  |   .0550391   .0407758     1.35   0.177      -.02488    .1349582
       2012  |  -.1739739   .0413606    -4.21   0.000    -.2550393   -.0929086
-------------+----------------------------------------------------------------
       /cut1 |  -.1591974   .0751523                     -.3064932   -.0119016
       /cut2 |   .3282809   .0752694                      .1807555    .4758062
       /cut3 |    1.28403    .076933                      1.133244    1.434816
       /cut4 |   2.016399   .0794501                       1.86068    2.172118
       /cut5 |   2.710805   .0861386                      2.541977    2.879634
------------------------------------------------------------------------------

.         regress givchrty c_object qc_object age sex i.year

      Source |       SS       df       MS              Number of obs =    3975
-------------+------------------------------           F(  6,  3968) =  127.35
       Model |  1143.01324     6  190.502207           Prob > F      =  0.0000
    Residual |  5935.58651  3968  1.49586353           R-squared     =  0.1615
-------------+------------------------------           Adj R-squared =  0.1602
       Total |  7078.59975  3974  1.78122792           Root MSE      =  1.2231

------------------------------------------------------------------------------
    givchrty |      Coef.   Std. Err.      t    P>|t|     [95% Conf. Interval]
-------------+----------------------------------------------------------------
    c_object |   .4465239   .0193832    23.04   0.000      .408522    .4845258
   qc_object |  -.0577836   .0161363    -3.58   0.000    -.0894197   -.0261474
         age |    .016085   .0011203    14.36   0.000     .0138885    .0182815
         sex |   .0678663   .0389867     1.74   0.082    -.0085696    .1443021
             |
        year |
       2004  |   .0638435   .0472486     1.35   0.177    -.0287903    .1564772
       2012  |  -.1994641   .0476254    -4.19   0.000    -.2928367   -.1060915
             |
       _cons |   1.046523   .0855162    12.24   0.000     .8788634    1.214183
------------------------------------------------------------------------------

.         oprobit givchrty c_object qc_object i.year if missing(age,sex)==0

Iteration 0:   log likelihood = -6336.8147  
Iteration 1:   log likelihood = -6086.5234  
Iteration 2:   log likelihood = -6086.3301  
Iteration 3:   log likelihood = -6086.3301  

Ordered probit regression                         Number of obs   =       3975
                                                  LR chi2(4)      =     500.97
                                                  Prob > chi2     =     0.0000
Log likelihood = -6086.3301                       Pseudo R2       =     0.0395

------------------------------------------------------------------------------
    givchrty |      Coef.   Std. Err.      z    P>|z|     [95% Conf. Interval]
-------------+----------------------------------------------------------------
    c_object |   .3793962   .0174331    21.76   0.000      .345228    .4135643
   qc_object |  -.0541166   .0142136    -3.81   0.000    -.0819748   -.0262585
             |
        year |
       2004  |   .0461859   .0406609     1.14   0.256     -.033508    .1258798
       2012  |  -.1447605   .0411835    -3.52   0.000    -.2254786   -.0640424
-------------+----------------------------------------------------------------
       /cut1 |    -.86498    .035959                     -.9354583   -.7945017
       /cut2 |  -.3950156   .0343474                     -.4623352    -.327696
       /cut3 |   .5311281   .0346986                        .46312    .5991362
       /cut4 |   1.247801   .0386919                      1.171966    1.323636
       /cut5 |   1.931154   .0503832                      1.832405    2.029903
------------------------------------------------------------------------------

.         regress givchrty c_object qc_object i.year if missing(age,sex)==0

      Source |       SS       df       MS              Number of obs =    3975
-------------+------------------------------           F(  4,  3970) =  131.20
       Model |  826.476136     4  206.619034           Prob > F      =  0.0000
    Residual |  6252.12361  3970  1.57484222           R-squared     =  0.1168
-------------+------------------------------           Adj R-squared =  0.1159
       Total |  7078.59975  3974  1.78122792           Root MSE      =  1.2549

------------------------------------------------------------------------------
    givchrty |      Coef.   Std. Err.      t    P>|t|     [95% Conf. Interval]
-------------+----------------------------------------------------------------
    c_object |   .4458914   .0198676    22.44   0.000     .4069396    .4848431
   qc_object |  -.0484102   .0165432    -2.93   0.003    -.0808441   -.0159762
             |
        year |
       2004  |   .0537252   .0484722     1.11   0.268    -.0413075    .1487579
       2012  |  -.1719157   .0488176    -3.52   0.000    -.2676256   -.0762058
             |
       _cons |   1.889451    .038277    49.36   0.000     1.814406    1.964495
------------------------------------------------------------------------------

. *       b) subjective social class
.         oprobit givchrty c_subject qc_subject age sex i.year

Iteration 0:   log likelihood = -6311.2925  
Iteration 1:   log likelihood = -6115.6404  
Iteration 2:   log likelihood = -6115.5563  
Iteration 3:   log likelihood = -6115.5563  

Ordered probit regression                         Number of obs   =       3957
                                                  LR chi2(6)      =     391.47
                                                  Prob > chi2     =     0.0000
Log likelihood = -6115.5563                       Pseudo R2       =     0.0310

------------------------------------------------------------------------------
    givchrty |      Coef.   Std. Err.      z    P>|z|     [95% Conf. Interval]
-------------+----------------------------------------------------------------
   c_subject |   .2295116   .0175511    13.08   0.000      .195112    .2639113
  qc_subject |  -.0389922   .0134842    -2.89   0.004    -.0654207   -.0125636
         age |   .0116373    .000987    11.79   0.000     .0097027    .0135718
         sex |   .0341016   .0336527     1.01   0.311    -.0318565    .1000596
             |
        year |
       2004  |    .051699    .040651     1.27   0.203    -.0279755    .1313734
       2012  |  -.1727856   .0412709    -4.19   0.000    -.2536752    -.091896
-------------+----------------------------------------------------------------
       /cut1 |  -.2510637   .0748786                     -.3978232   -.1043043
       /cut2 |   .2077035   .0748703                      .0609604    .3544466
       /cut3 |   1.124243   .0762208                      .9748526    1.273633
       /cut4 |   1.838833   .0785871                      1.684805    1.992861
       /cut5 |   2.518777   .0850451                      2.352092    2.685462
------------------------------------------------------------------------------

.         regress givchrty c_subject qc_subject age sex i.year

      Source |       SS       df       MS              Number of obs =    3957
-------------+------------------------------           F(  6,  3950) =   67.85
       Model |  658.611504     6  109.768584           Prob > F      =  0.0000
    Residual |  6390.65814  3950  1.61788814           R-squared     =  0.0934
-------------+------------------------------           Adj R-squared =  0.0921
       Total |  7049.26965  3956  1.78191852           Root MSE      =   1.272

------------------------------------------------------------------------------
    givchrty |      Coef.   Std. Err.      t    P>|t|     [95% Conf. Interval]
-------------+----------------------------------------------------------------
   c_subject |   .2736456     .02088    13.11   0.000     .2327091    .3145822
  qc_subject |  -.0382241   .0159535    -2.40   0.017    -.0695019   -.0069463
         age |    .014181   .0011805    12.01   0.000     .0118666    .0164955
         sex |   .0382988   .0406019     0.94   0.346    -.0413039    .1179016
             |
        year |
       2004  |   .0646219   .0492178     1.31   0.189    -.0318727    .1611165
       2012  |   -.204724   .0496726    -4.12   0.000    -.3021104   -.1073376
             |
       _cons |   1.164286   .0891348    13.06   0.000     .9895314     1.33904
------------------------------------------------------------------------------

.         oprobit givchrty c_subject qc_subject i.year if missing(age,sex)==0

Iteration 0:   log likelihood = -6311.2925  
Iteration 1:   log likelihood = -6186.3259  
Iteration 2:   log likelihood = -6186.2806  
Iteration 3:   log likelihood = -6186.2806  

Ordered probit regression                         Number of obs   =       3957
                                                  LR chi2(4)      =     250.02
                                                  Prob > chi2     =     0.0000
Log likelihood = -6186.2806                       Pseudo R2       =     0.0198

------------------------------------------------------------------------------
    givchrty |      Coef.   Std. Err.      z    P>|z|     [95% Conf. Interval]
-------------+----------------------------------------------------------------
   c_subject |   .2544778   .0173871    14.64   0.000     .2203998    .2885559
  qc_subject |  -.0328052   .0134575    -2.44   0.015    -.0591814   -.0064291
             |
        year |
       2004  |   .0443751   .0405818     1.09   0.274    -.0351638     .123914
       2012  |  -.1515365     .04115    -3.68   0.000    -.2321891   -.0708839
-------------+----------------------------------------------------------------
       /cut1 |  -.8211958   .0350069                     -.8898079   -.7525836
       /cut2 |  -.3731047   .0335737                      -.438908   -.3073015
       /cut3 |   .5232022   .0339261                      .4567082    .5896962
       /cut4 |   1.226307   .0378811                      1.152061    1.300553
       /cut5 |   1.897941   .0494292                      1.801061     1.99482
------------------------------------------------------------------------------

.         regress givchrty c_subject qc_subject i.year if missing(age,sex)==0

      Source |       SS       df       MS              Number of obs =    3957
-------------+------------------------------           F(  4,  3952) =   62.86
       Model |  421.701528     4  105.425382           Prob > F      =  0.0000
    Residual |  6627.56812  3952  1.67701622           R-squared     =  0.0598
-------------+------------------------------           Adj R-squared =  0.0589
       Total |  7049.26965  3956  1.78191852           Root MSE      =   1.295

------------------------------------------------------------------------------
    givchrty |      Coef.   Std. Err.      t    P>|t|     [95% Conf. Interval]
-------------+----------------------------------------------------------------
   c_subject |    .309155    .021034    14.70   0.000     .2679165    .3503935
  qc_subject |  -.0303487   .0162281    -1.87   0.062     -.062165    .0014676
             |
        year |
       2004  |   .0556438   .0501018     1.11   0.267    -.0425839    .1538716
       2012  |  -.1836177   .0505284    -3.63   0.000    -.2826818   -.0845535
             |
       _cons |   1.875834   .0387227    48.44   0.000     1.799915    1.951752
------------------------------------------------------------------------------

.         
. 
. /* --( Regressions to determine correct intercepts for the figures )-- */
. 
. recode sex (1=-1) (2=1), generate(sexnew)
(3975 differences between sex and sexnew)

. center age if missing(givchrty, c_object, age, sex, year)==0

. rename c_age age_obj

. center age if missing(givchrty, c_subject, age, sex, year)==0

. rename c_age age_subj

. sum age*

    Variable |       Obs        Mean    Std. Dev.       Min        Max
-------------+--------------------------------------------------------
         age |      3975    46.86616    17.37248         18         89
     age_obj |      3975   -1.64e-06    17.37248  -28.86617   42.13383
    age_subj |      3957   -6.20e-07    17.35228  -28.81552   42.18448

. 
. logit dgivchrty c_object qc_object age_obj sexnew i.year        

Iteration 0:   log likelihood = -2164.8482  
Iteration 1:   log likelihood = -1871.9108  
Iteration 2:   log likelihood = -1851.0612  
Iteration 3:   log likelihood = -1850.7071  
Iteration 4:   log likelihood = -1850.7068  
Iteration 5:   log likelihood = -1850.7068  

Logistic regression                               Number of obs   =       3975
                                                  LR chi2(6)      =     628.28
                                                  Prob > chi2     =     0.0000
Log likelihood = -1850.7068                       Pseudo R2       =     0.1451

------------------------------------------------------------------------------
   dgivchrty |      Coef.   Std. Err.      z    P>|z|     [95% Conf. Interval]
-------------+----------------------------------------------------------------
    c_object |   .9331585    .051034    18.29   0.000     .8331337    1.033183
   qc_object |  -.0461456   .0402409    -1.15   0.251    -.1250164    .0327252
     age_obj |   .0246057   .0023763    10.35   0.000     .0199483    .0292632
      sexnew |   .1436705   .0410408     3.50   0.000      .063232     .224109
             |
        year |
       2004  |   .0638875   .1021111     0.63   0.532    -.1362466    .2640216
       2012  |  -.4373551   .0991531    -4.41   0.000    -.6316915   -.2430186
             |
       _cons |   1.602351   .0807824    19.84   0.000      1.44402    1.760681
------------------------------------------------------------------------------

. logit dgivchrty c_subject qc_subject age_subj sexnew i.year     

Iteration 0:   log likelihood = -2151.7506  
Iteration 1:   log likelihood = -1996.1014  
Iteration 2:   log likelihood = -1989.9987  
Iteration 3:   log likelihood = -1989.9844  
Iteration 4:   log likelihood = -1989.9844  

Logistic regression                               Number of obs   =       3957
                                                  LR chi2(6)      =     323.53
                                                  Prob > chi2     =     0.0000
Log likelihood = -1989.9844                       Pseudo R2       =     0.0752

------------------------------------------------------------------------------
   dgivchrty |      Coef.   Std. Err.      z    P>|z|     [95% Conf. Interval]
-------------+----------------------------------------------------------------
   c_subject |   .4743732   .0425097    11.16   0.000     .3910557    .5576908
  qc_subject |  -.1026235   .0305789    -3.36   0.001     -.162557   -.0426901
    age_subj |   .0219943   .0024402     9.01   0.000     .0172116    .0267769
      sexnew |   .1099945   .0393226     2.80   0.005     .0329236    .1870654
             |
        year |
       2004  |   .0714028   .0982615     0.73   0.467    -.1211862    .2639919
       2012  |  -.4116351   .0952154    -4.32   0.000     -.598254   -.2250163
             |
       _cons |   1.514137   .0762295    19.86   0.000      1.36473    1.663544
------------------------------------------------------------------------------

. 
. regress givchrty c_object qc_object age_obj sexnew i.year

      Source |       SS       df       MS              Number of obs =    3975
-------------+------------------------------           F(  6,  3968) =  127.35
       Model |  1143.01324     6  190.502207           Prob > F      =  0.0000
    Residual |  5935.58651  3968  1.49586353           R-squared     =  0.1615
-------------+------------------------------           Adj R-squared =  0.1602
       Total |  7078.59975  3974  1.78122792           Root MSE      =  1.2231

------------------------------------------------------------------------------
    givchrty |      Coef.   Std. Err.      t    P>|t|     [95% Conf. Interval]
-------------+----------------------------------------------------------------
    c_object |   .4465239   .0193832    23.04   0.000      .408522    .4845258
   qc_object |  -.0577836   .0161363    -3.58   0.000    -.0894197   -.0261474
     age_obj |    .016085   .0011203    14.36   0.000     .0138885    .0182815
      sexnew |   .0339331   .0194934     1.74   0.082    -.0042848    .0721511
             |
        year |
       2004  |   .0638435   .0472486     1.35   0.177    -.0287903    .1564772
       2012  |  -.1994641   .0476254    -4.19   0.000    -.2928367   -.1060915
             |
       _cons |   1.902163    .037329    50.96   0.000     1.828978    1.975349
------------------------------------------------------------------------------

. regress givchrty c_subject qc_subject age_subj sexnew i.year

      Source |       SS       df       MS              Number of obs =    3957
-------------+------------------------------           F(  6,  3950) =   67.85
       Model |  658.611504     6  109.768584           Prob > F      =  0.0000
    Residual |  6390.65814  3950  1.61788814           R-squared     =  0.0934
-------------+------------------------------           Adj R-squared =  0.0921
       Total |  7049.26965  3956  1.78191852           Root MSE      =   1.272

------------------------------------------------------------------------------
    givchrty |      Coef.   Std. Err.      t    P>|t|     [95% Conf. Interval]
-------------+----------------------------------------------------------------
   c_subject |   .2736456     .02088    13.11   0.000     .2327091    .3145822
  qc_subject |  -.0382241   .0159535    -2.40   0.017    -.0695019   -.0069463
    age_subj |    .014181   .0011805    12.01   0.000     .0118666    .0164955
      sexnew |   .0191494    .020301     0.94   0.346     -.020652    .0589508
             |
        year |
       2004  |   .0646219   .0492178     1.31   0.189    -.0318727    .1611165
       2012  |   -.204724   .0496726    -4.12   0.000    -.3021104   -.1073376
             |
       _cons |   1.885626    .038058    49.55   0.000     1.811011    1.960241
------------------------------------------------------------------------------

.         
. /* --( Supplementary analysis of the effects of indicators of social class )-- */
. 
. generate qc_income = c_income^2
(439 missing values generated)

. generate qc_degree = c_degree^2
(1 missing value generated)

. generate qc_siops = c_siops^2
(1428 missing values generated)

. 
. * 1. Probability of donating
.         logistic dgivchrty c_income qc_income age sex i.year

Logistic regression                               Number of obs   =       3536
                                                  LR chi2(6)      =     519.19
                                                  Prob > chi2     =     0.0000
Log likelihood = -1640.8841                       Pseudo R2       =     0.1366

------------------------------------------------------------------------------
   dgivchrty | Odds Ratio   Std. Err.      z    P>|z|     [95% Conf. Interval]
-------------+----------------------------------------------------------------
    c_income |   2.755311   .1781798    15.67   0.000      2.42731    3.127634
   qc_income |   1.194378   .0450287     4.71   0.000     1.109305    1.285975
         age |   1.024568    .002626     9.47   0.000     1.019434    1.029728
         sex |   1.569816   .1385431     5.11   0.000     1.320464    1.866255
             |
        year |
       2004  |   1.025068   .1110901     0.23   0.819     .8289059    1.267653
       2012  |   .6538065   .0689846    -4.03   0.000     .5316637      .80401
             |
       _cons |   .6691218   .1262181    -2.13   0.033     .4623182    .9684326
------------------------------------------------------------------------------

.         logistic dgivchrty c_income qc_income i.year if missing(age,sex)==0

Logistic regression                               Number of obs   =       3536
                                                  LR chi2(4)      =     394.12
                                                  Prob > chi2     =     0.0000
Log likelihood = -1703.4201                       Pseudo R2       =     0.1037

------------------------------------------------------------------------------
   dgivchrty | Odds Ratio   Std. Err.      z    P>|z|     [95% Conf. Interval]
-------------+----------------------------------------------------------------
    c_income |   2.532989   .1562768    15.06   0.000     2.244487    2.858575
   qc_income |   1.156973   .0421459     4.00   0.000     1.077248    1.242598
             |
        year |
       2004  |   1.002126    .106321     0.02   0.984     .8139796     1.23376
       2012  |   .6994635   .0721119    -3.47   0.001     .5714912    .8560924
             |
       _cons |   3.927041    .315026    17.05   0.000     3.355694    4.595667
------------------------------------------------------------------------------

.         logistic dgivchrty c_degree qc_degree age sex i.year

Logistic regression                               Number of obs   =       3974
                                                  LR chi2(6)      =     446.71
                                                  Prob > chi2     =     0.0000
Log likelihood = -1941.2236                       Pseudo R2       =     0.1032

------------------------------------------------------------------------------
   dgivchrty | Odds Ratio   Std. Err.      z    P>|z|     [95% Conf. Interval]
-------------+----------------------------------------------------------------
    c_degree |   2.316345   .1209888    16.08   0.000     2.090945    2.566042
   qc_degree |   .8626933   .0400148    -3.18   0.001      .787725    .9447964
         age |   1.026832   .0024565    11.07   0.000     1.022028    1.031658
         sex |   1.220608   .0971723     2.50   0.012     1.044268    1.426724
             |
        year |
       2004  |   1.070978   .1061501     0.69   0.489      .881888    1.300611
       2012  |   .6707881   .0646278    -4.14   0.000     .5553611    .8102055
             |
       _cons |   1.086324   .1850356     0.49   0.627     .7779877    1.516862
------------------------------------------------------------------------------

.         logistic dgivchrty c_degree qc_degree i.year if missing(age,sex)==0

Logistic regression                               Number of obs   =       3974
                                                  LR chi2(4)      =     304.76
                                                  Prob > chi2     =     0.0000
Log likelihood = -2012.2019                       Pseudo R2       =     0.0704

------------------------------------------------------------------------------
   dgivchrty | Odds Ratio   Std. Err.      z    P>|z|     [95% Conf. Interval]
-------------+----------------------------------------------------------------
    c_degree |   2.155662   .1088548    15.21   0.000     1.952529    2.379929
   qc_degree |    .931073   .0418129    -1.59   0.112     .8526243     1.01674
             |
        year |
       2004  |   1.056549   .1027192     0.57   0.572     .8732422    1.278335
       2012  |   .7116537   .0669394    -3.62   0.000     .5918384    .8557251
             |
       _cons |   4.426913   .3563685    18.48   0.000     3.780757    5.183499
------------------------------------------------------------------------------

.         logistic dgivchrty c_siops qc_siops age sex i.year

Logistic regression                               Number of obs   =       2547
                                                  LR chi2(5)      =     218.27
                                                  Prob > chi2     =     0.0000
Log likelihood = -1185.3716                       Pseudo R2       =     0.0843

------------------------------------------------------------------------------
   dgivchrty | Odds Ratio   Std. Err.      z    P>|z|     [95% Conf. Interval]
-------------+----------------------------------------------------------------
     c_siops |   1.862185   .1077558    10.74   0.000     1.662524    2.085825
    qc_siops |   .9840775   .0498833    -0.32   0.752     .8910078    1.086869
         age |   1.022039   .0032606     6.83   0.000     1.015669     1.02845
         sex |   1.272206   .1309044     2.34   0.019     1.039855    1.556476
             |
        year |
       2004  |   1.046946   .1075345     0.45   0.655     .8560417    1.280422
             |
       _cons |   1.147172   .2541401     0.62   0.535     .7431159    1.770926
------------------------------------------------------------------------------

.         logistic dgivchrty c_siops qc_siops i.year if missing(age,sex)==0

Logistic regression                               Number of obs   =       2547
                                                  LR chi2(3)      =     161.89
                                                  Prob > chi2     =     0.0000
Log likelihood = -1213.5603                       Pseudo R2       =     0.0625

------------------------------------------------------------------------------
   dgivchrty | Odds Ratio   Std. Err.      z    P>|z|     [95% Conf. Interval]
-------------+----------------------------------------------------------------
     c_siops |   1.909703   .1097215    11.26   0.000     1.706319    2.137329
    qc_siops |   .9780282    .049517    -0.44   0.661     .8856365    1.080058
             |
        year |
       2004  |   1.039377    .105398     0.38   0.703     .8520338    1.267912
             |
       _cons |   4.401681   .3761254    17.34   0.000     3.722914    5.204201
------------------------------------------------------------------------------

.         
. * 2. Frequency of donating
.         oprobit givchrty c_income qc_income age sex i.year

Iteration 0:   log likelihood =  -5635.312  
Iteration 1:   log likelihood = -5316.1836  
Iteration 2:   log likelihood =  -5315.763  
Iteration 3:   log likelihood =  -5315.763  

Ordered probit regression                         Number of obs   =       3536
                                                  LR chi2(6)      =     639.10
                                                  Prob > chi2     =     0.0000
Log likelihood =  -5315.763                       Pseudo R2       =     0.0567

------------------------------------------------------------------------------
    givchrty |      Coef.   Std. Err.      z    P>|z|     [95% Conf. Interval]
-------------+----------------------------------------------------------------
    c_income |   .4403856   .0223077    19.74   0.000     .3966633     .484108
   qc_income |   .0607319   .0156295     3.89   0.000     .0300986    .0913652
         age |    .014713   .0010702    13.75   0.000     .0126154    .0168106
         sex |   .1130802   .0359641     3.14   0.002      .042592    .1835685
             |
        year |
       2004  |   .0568827   .0432134     1.32   0.188     -.027814    .1415794
       2012  |  -.1816609   .0437161    -4.16   0.000    -.2673429   -.0959789
-------------+----------------------------------------------------------------
       /cut1 |   .0475909   .0814437                     -.1120358    .2072175
       /cut2 |   .5338494   .0818036                      .3735173    .6941816
       /cut3 |   1.511976   .0840728                      1.347196    1.676755
       /cut4 |   2.244253   .0868516                      2.074027    2.414479
       /cut5 |   2.938364   .0937328                      2.754651    3.122077
------------------------------------------------------------------------------

.         regress givchrty c_income qc_income age sex i.year

      Source |       SS       df       MS              Number of obs =    3536
-------------+------------------------------           F(  6,  3529) =  115.87
       Model |   1030.7734     6  171.795566           Prob > F      =  0.0000
    Residual |  5232.47547  3529   1.4827077           R-squared     =  0.1646
-------------+------------------------------           Adj R-squared =  0.1632
       Total |  6263.24887  3535  1.77178186           Root MSE      =  1.2177

------------------------------------------------------------------------------
    givchrty |      Coef.   Std. Err.      t    P>|t|     [95% Conf. Interval]
-------------+----------------------------------------------------------------
    c_income |   .5121214   .0251039    20.40   0.000     .4629018    .5613411
   qc_income |   .0838886   .0174749     4.80   0.000     .0496267    .1181505
         age |   .0169839   .0012129    14.00   0.000      .014606    .0193619
         sex |   .1253909   .0413278     3.03   0.002     .0443621    .2064197
             |
        year |
       2004  |   .0663322   .0498807     1.33   0.184    -.0314657    .1641302
       2012  |  -.2084559   .0501609    -4.16   0.000    -.3068032   -.1101086
             |
       _cons |   .8016544   .0924359     8.67   0.000     .6204211    .9828876
------------------------------------------------------------------------------

.         oprobit givchrty c_income qc_income i.year if missing(age,sex)==0

Iteration 0:   log likelihood =  -5635.312  
Iteration 1:   log likelihood = -5416.5085  
Iteration 2:   log likelihood = -5416.3695  
Iteration 3:   log likelihood = -5416.3694  

Ordered probit regression                         Number of obs   =       3536
                                                  LR chi2(4)      =     437.89
                                                  Prob > chi2     =     0.0000
Log likelihood = -5416.3694                       Pseudo R2       =     0.0389

------------------------------------------------------------------------------
    givchrty |      Coef.   Std. Err.      z    P>|z|     [95% Conf. Interval]
-------------+----------------------------------------------------------------
    c_income |   .4107827   .0220135    18.66   0.000      .367637    .4539283
   qc_income |   .0478112   .0155155     3.08   0.002     .0174014     .078221
             |
        year |
       2004  |   .0432632   .0430819     1.00   0.315    -.0411759    .1277022
       2012  |  -.1482677   .0435151    -3.41   0.001    -.2335557   -.0629797
-------------+----------------------------------------------------------------
       /cut1 |  -.7840423   .0374608                     -.8574641   -.7106205
       /cut2 |  -.3162367   .0359709                     -.3867384   -.2457349
       /cut3 |   .6280347   .0367909                      .5559258    .7001436
       /cut4 |   1.342714   .0411238                      1.262113    1.423315
       /cut5 |   2.023843   .0532262                      1.919521    2.128164
------------------------------------------------------------------------------

.         regress givchrty c_income qc_income i.year if missing(age,sex)==0

      Source |       SS       df       MS              Number of obs =    3536
-------------+------------------------------           F(  4,  3531) =  115.15
       Model |  722.732881     4   180.68322           Prob > F      =  0.0000
    Residual |  5540.51599  3531  1.56910677           R-squared     =  0.1154
-------------+------------------------------           Adj R-squared =  0.1144
       Total |  6263.24887  3535  1.77178186           Root MSE      =  1.2526

------------------------------------------------------------------------------
    givchrty |      Coef.   Std. Err.      t    P>|t|     [95% Conf. Interval]
-------------+----------------------------------------------------------------
    c_income |   .4928076   .0256569    19.21   0.000     .4425037    .5431115
   qc_income |   .0703514   .0179471     3.92   0.000     .0351637    .1055391
             |
        year |
       2004  |   .0515054   .0513019     1.00   0.315     -.049079    .1520898
       2012  |  -.1764857   .0515476    -3.42   0.001    -.2775518   -.0754197
             |
       _cons |    1.78704    .040048    44.62   0.000      1.70852     1.86556
------------------------------------------------------------------------------

.         
.         oprobit givchrty c_degree qc_degree age sex i.year

Iteration 0:   log likelihood = -6335.1056  
Iteration 1:   log likelihood = -6085.7098  
Iteration 2:   log likelihood = -6085.5788  
Iteration 3:   log likelihood = -6085.5788  

Ordered probit regression                         Number of obs   =       3974
                                                  LR chi2(6)      =     499.05
                                                  Prob > chi2     =     0.0000
Log likelihood = -6085.5788                       Pseudo R2       =     0.0394

------------------------------------------------------------------------------
    givchrty |      Coef.   Std. Err.      z    P>|z|     [95% Conf. Interval]
-------------+----------------------------------------------------------------
    c_degree |   .3418422   .0219692    15.56   0.000     .2987834    .3849011
   qc_degree |  -.0765237   .0183057    -4.18   0.000    -.1124021   -.0406453
         age |   .0143538   .0009899    14.50   0.000     .0124135    .0162941
         sex |    .034103   .0336552     1.01   0.311    -.0318599    .1000659
             |
        year |
       2004  |   .0551846   .0406425     1.36   0.175    -.0244732    .1348425
       2012  |  -.1707029   .0412369    -4.14   0.000    -.2515258   -.0898801
-------------+----------------------------------------------------------------
       /cut1 |  -.1672382   .0750579                     -.3143491   -.0201274
       /cut2 |   .2990291   .0751411                      .1517552     .446303
       /cut3 |   1.227632   .0766799                      1.077342    1.377922
       /cut4 |   1.949998    .079137                      1.794892    2.105104
       /cut5 |   2.639286   .0857536                      2.471212     2.80736
------------------------------------------------------------------------------

.         regress givchrty c_degree qc_degree age sex i.year

      Source |       SS       df       MS              Number of obs =    3974
-------------+------------------------------           F(  6,  3967) =   88.26
       Model |  833.497873     6  138.916312           Prob > F      =  0.0000
    Residual |  6243.66091  3967   1.5738999           R-squared     =  0.1178
-------------+------------------------------           Adj R-squared =  0.1164
       Total |  7077.15878  3973  1.78131356           Root MSE      =  1.2546

------------------------------------------------------------------------------
    givchrty |      Coef.   Std. Err.      t    P>|t|     [95% Conf. Interval]
-------------+----------------------------------------------------------------
    c_degree |   .4013555   .0254136    15.79   0.000     .3515305    .4511805
   qc_degree |  -.0808999   .0215694    -3.75   0.000    -.1231881   -.0386117
         age |   .0170352    .001159    14.70   0.000      .014763    .0193074
         sex |   .0377538   .0399888     0.94   0.345    -.0406468    .1161544
             |
        year |
       2004  |   .0649946   .0484705     1.34   0.180    -.0300349    .1600241
       2012  |  -.1993717   .0488617    -4.08   0.000    -.2951682   -.1035752
             |
       _cons |   1.068728   .0879964    12.15   0.000     .8962052     1.24125
------------------------------------------------------------------------------

.         oprobit givchrty c_degree qc_degree i.year if missing(age,sex)==0

Iteration 0:   log likelihood = -6335.1056  
Iteration 1:   log likelihood =  -6192.412  
Iteration 2:   log likelihood = -6192.3883  
Iteration 3:   log likelihood = -6192.3883  

Ordered probit regression                         Number of obs   =       3974
                                                  LR chi2(4)      =     285.43
                                                  Prob > chi2     =     0.0000
Log likelihood = -6192.3883                       Pseudo R2       =     0.0225

------------------------------------------------------------------------------
    givchrty |      Coef.   Std. Err.      z    P>|z|     [95% Conf. Interval]
-------------+----------------------------------------------------------------
    c_degree |   .3023421    .021705    13.93   0.000     .2598011    .3448832
   qc_degree |  -.0397201   .0180508    -2.20   0.028    -.0750991   -.0043412
             |
        year |
       2004  |    .045567   .0405306     1.12   0.261    -.0338715    .1250054
       2012  |  -.1402506   .0410527    -3.42   0.001    -.2207125   -.0597887
-------------+----------------------------------------------------------------
       /cut1 |    -.82457   .0372209                     -.8975216   -.7516185
       /cut2 |  -.3752595    .035827                      -.445479   -.3050399
       /cut3 |   .5241196   .0362246                      .4531207    .5951185
       /cut4 |   1.230657   .0400482                      1.152163     1.30915
       /cut5 |     1.9081   .0512679                      1.807617    2.008583
------------------------------------------------------------------------------

.         regress givchrty c_degree qc_degree i.year if missing(age,sex)==0

      Source |       SS       df       MS              Number of obs =    3974
-------------+------------------------------           F(  4,  3969) =   73.71
       Model |   489.36463     4  122.341158           Prob > F      =  0.0000
    Residual |  6587.79415  3969  1.65981208           R-squared     =  0.0691
-------------+------------------------------           Adj R-squared =  0.0682
       Total |  7077.15878  3973  1.78131356           Root MSE      =  1.2883

------------------------------------------------------------------------------
    givchrty |      Coef.   Std. Err.      t    P>|t|     [95% Conf. Interval]
-------------+----------------------------------------------------------------
    c_degree |   .3662778    .025983    14.10   0.000     .3153365    .4172191
   qc_degree |   -.039018   .0219372    -1.78   0.075    -.0820273    .0039912
             |
        year |
       2004  |   .0541667   .0497683     1.09   0.276    -.0434071    .1517404
       2012  |  -.1696971   .0501236    -3.39   0.001    -.2679675   -.0714267
             |
       _cons |   1.877242   .0415574    45.17   0.000     1.795766    1.958718
------------------------------------------------------------------------------

.         
.         oprobit givchrty c_siops qc_siops age sex i.year

Iteration 0:   log likelihood = -4086.3359  
Iteration 1:   log likelihood = -3946.0781  
Iteration 2:   log likelihood = -3946.0182  
Iteration 3:   log likelihood = -3946.0182  

Ordered probit regression                         Number of obs   =       2547
                                                  LR chi2(5)      =     280.64
                                                  Prob > chi2     =     0.0000
Log likelihood = -3946.0182                       Pseudo R2       =     0.0343

------------------------------------------------------------------------------
    givchrty |      Coef.   Std. Err.      z    P>|z|     [95% Conf. Interval]
-------------+----------------------------------------------------------------
     c_siops |   .2688965   .0211407    12.72   0.000     .2274616    .3103315
    qc_siops |   -.047632   .0182113    -2.62   0.009    -.0833255   -.0119386
         age |   .0124298    .001244     9.99   0.000     .0099915    .0148681
         sex |  -.0007412   .0418032    -0.02   0.986     -.082674    .0811916
             |
        year |
       2004  |    .047903   .0416486     1.15   0.250    -.0337267    .1295326
-------------+----------------------------------------------------------------
       /cut1 |  -.3275992   .0937185                     -.5112841   -.1439142
       /cut2 |   .1608277    .093708                     -.0228366    .3444919
       /cut3 |   1.100858   .0953173                      .9140394    1.287676
       /cut4 |   1.828924   .0980443                      1.636761    2.021088
       /cut5 |   2.524883   .1056138                      2.317884    2.731883
------------------------------------------------------------------------------

.         regress givchrty c_siops qc_siops age sex i.year

      Source |       SS       df       MS              Number of obs =    2547
-------------+------------------------------           F(  5,  2541) =   58.97
       Model |  463.741768     5  92.7483535           Prob > F      =  0.0000
    Residual |  3996.78199  2541  1.57291696           R-squared     =  0.1040
-------------+------------------------------           Adj R-squared =  0.1022
       Total |  4460.52375  2546  1.75197319           Root MSE      =  1.2542

------------------------------------------------------------------------------
    givchrty |      Coef.   Std. Err.      t    P>|t|     [95% Conf. Interval]
-------------+----------------------------------------------------------------
     c_siops |   .3190513   .0247693    12.88   0.000     .2704813    .3676213
    qc_siops |  -.0507587    .021687    -2.34   0.019    -.0932846   -.0082327
         age |   .0149351   .0014701    10.16   0.000     .0120524    .0178178
         sex |  -.0038119   .0499012    -0.08   0.939    -.1016631    .0940392
             |
        year |
       2004  |   .0578441   .0497304     1.16   0.245    -.0396722    .1553604
             |
       _cons |   1.224686   .1101711    11.12   0.000     1.008651     1.44072
------------------------------------------------------------------------------

.         oprobit givchrty c_siops qc_siops i.year if missing(age,sex)==0

Iteration 0:   log likelihood = -4086.3359  
Iteration 1:   log likelihood = -3996.0694  
Iteration 2:   log likelihood =   -3996.05  
Iteration 3:   log likelihood =   -3996.05  

Ordered probit regression                         Number of obs   =       2547
                                                  LR chi2(3)      =     180.57
                                                  Prob > chi2     =     0.0000
Log likelihood =   -3996.05                       Pseudo R2       =     0.0221

------------------------------------------------------------------------------
    givchrty |      Coef.   Std. Err.      z    P>|z|     [95% Conf. Interval]
-------------+----------------------------------------------------------------
     c_siops |   .2791494   .0210533    13.26   0.000     .2378857     .320413
    qc_siops |  -.0506317   .0181409    -2.79   0.005    -.0861872   -.0150761
             |
        year |
       2004  |   .0405897    .041568     0.98   0.329    -.0408821    .1220615
-------------+----------------------------------------------------------------
       /cut1 |  -.8895841   .0401382                     -.9682535   -.8109147
       /cut2 |  -.4131401   .0378975                     -.4874178   -.3388625
       /cut3 |   .5045515   .0381739                       .429732    .5793711
       /cut4 |   1.219231   .0431737                      1.134612     1.30385
       /cut5 |   1.903967    .057789                      1.790702    2.017231
------------------------------------------------------------------------------

.         regress givchrty c_siops qc_siops i.year if missing(age,sex)==0

      Source |       SS       df       MS              Number of obs =    2547
-------------+------------------------------           F(  3,  2543) =   61.41
       Model |  301.331535     3  100.443845           Prob > F      =  0.0000
    Residual |  4159.19222  2543   1.6355455           R-squared     =  0.0676
-------------+------------------------------           Adj R-squared =  0.0665
       Total |  4460.52375  2546  1.75197319           Root MSE      =  1.2789

------------------------------------------------------------------------------
    givchrty |      Coef.   Std. Err.      t    P>|t|     [95% Conf. Interval]
-------------+----------------------------------------------------------------
     c_siops |    .338051   .0251572    13.44   0.000     .2887204    .3873816
    qc_siops |  -.0551542    .022065    -2.50   0.012    -.0984214    -.011887
             |
        year |
       2004  |   .0491142   .0507027     0.97   0.333    -.0503085     .148537
             |
       _cons |   1.921146   .0422821    45.44   0.000     1.838235    2.004057
------------------------------------------------------------------------------

.         
.         
. log close
      name:  <unnamed>
       log:  C:\Users\USER\Desktop\Study 3\Study3_analysis.log
  log type:  text
 closed on:  22 Jan 2015, 15:07:46
-----------------------------------------------------------------------------------
