# Supplementary material for: A Large Scale Test of the Effect of Social Class on Prosocial Behavior
Source: PLoS One. 2015 Jul 20;10(7):e0133193. doi: 10.1371/journal.pone.0133193 (PMC4507988; doi:10.1371/journal.pone.0133193)
Supplement: S2 File — Files are provided separately for each study. For more information, see also the included txt-file. (ZIP) [file pone.0133193.s002.zip › Study 4/Study4_analysis.log]

-----------------------------------------------------------------------------------
      name:  <unnamed>
       log:  C:\Users\USER\Desktop\Study 4\Study4_analysis.log
  log type:  text
 opened on:  22 Jan 2015, 15:11:24

. 
. use Study4, clear
(SOEPINFO: Magic at Work! http://panel.gsoep.de/soepinfo/)

. 
. 
. /* ----------------( Descriptive analysis of the sample )----------------- */
. 
. xtset persnr year
       panel variable:  persnr (unbalanced)
        time variable:  year, 2005 to 2011, but with gaps
                delta:  1 unit

. 
. xttab sex if missing(volunteer, c_soclass, age, sex, year)==0

                  Overall             Between            Within
      sex |    Freq.  Percent      Freq.  Percent        Percent
----------+-----------------------------------------------------
 [1] maen |   39491     47.60     15817     47.83         100.00
 [2] weib |   43475     52.40     17255     52.17         100.00
----------+-----------------------------------------------------
    Total |   82966    100.00     33072    100.00         100.00
                             (n = 33072)

. sum age if missing(volunteer, c_soclass, age, sex, year)==0

    Variable |       Obs        Mean    Std. Dev.       Min        Max
-------------+--------------------------------------------------------
         age |     82966    49.43315    17.63388         17        101

. tab volunteer if missing(volunteer, c_soclass, age, sex, year)==0

  how often |
        did |
 respondent |
 volunteer? |
(0 = never; |
  3 = every |
      week) |      Freq.     Percent        Cum.
------------+-----------------------------------
          0 |     56,622       68.25       68.25
          1 |     10,805       13.02       81.27
          2 |      7,270        8.76       90.03
          3 |      8,269        9.97      100.00
------------+-----------------------------------
      Total |     82,966      100.00

. tab dvolunteer if missing(volunteer, c_soclass, age, sex, year)==0

        did |
 respondent |
 volunteer? |
     (0=no; |
     1=yes) |      Freq.     Percent        Cum.
------------+-----------------------------------
          0 |     56,622       68.25       68.25
          1 |     26,344       31.75      100.00
------------+-----------------------------------
      Total |     82,966      100.00

. 
. sum wincome if missing(volunteer, c_soclass, age, sex, year)==0

    Variable |       Obs        Mean    Std. Dev.       Min        Max
-------------+--------------------------------------------------------
     wincome |     74053    4.001364    1.459526          1          8

. sum isced if missing(volunteer, c_soclass, age, sex, year)==0

    Variable |       Obs        Mean    Std. Dev.       Min        Max
-------------+--------------------------------------------------------
       isced |     79663    3.678684    1.433496          1          6

. sum siops if missing(volunteer, c_soclass, age, sex, year)==0

    Variable |       Obs        Mean    Std. Dev.       Min        Max
-------------+--------------------------------------------------------
       siops |     46327    44.27705    13.38498          6         78

. 
. sum c_soclass if missing(volunteer, c_soclass, age, sex, year)==0

    Variable |       Obs        Mean    Std. Dev.       Min        Max
-------------+--------------------------------------------------------
   c_soclass |     82966    .0446333    .9694136  -2.390721    3.49657

. 
. 
. /* --------------( Analysis of social class' effects on volunteering )-----------
> ---- */
. 
. * 1. Analysis of the probability of volunteering
. xtset, clear

. melogit dvolunteer c_soclass qc_soclass age sex i.year ///
>         if missing(dvolunteer, c_soclass, age, sex, year)==0|| persnr:, or

Fitting fixed-effects model:

Iteration 0:   log likelihood = -50389.574  
Iteration 1:   log likelihood = -50312.117  
Iteration 2:   log likelihood = -50312.088  
Iteration 3:   log likelihood = -50312.088  

Refining starting values:

Grid node 0:   log likelihood = -45298.564

Fitting full model:

Iteration 0:   log likelihood = -45298.564  
Iteration 1:   log likelihood = -42237.098  
Iteration 2:   log likelihood = -41575.564  
Iteration 3:   log likelihood =  -41454.98  
Iteration 4:   log likelihood =   -41453.1  
Iteration 5:   log likelihood = -41453.014  
Iteration 6:   log likelihood = -41453.003  
Iteration 7:   log likelihood = -41453.001  

Mixed-effects logistic regression               Number of obs      =     82966
Group variable:          persnr                 Number of groups   =     33072

                                                Obs per group: min =         1
                                                               avg =       2.5
                                                               max =         4

Integration method: mvaghermite                 Integration points =         7

                                                Wald chi2(7)       =   1441.82
Log likelihood = -41453.001                     Prob > chi2        =    0.0000
------------------------------------------------------------------------------
  dvolunteer | Odds Ratio   Std. Err.      z    P>|z|     [95% Conf. Interval]
-------------+----------------------------------------------------------------
   c_soclass |   2.033127   .0444064    32.49   0.000     1.947929    2.122052
  qc_soclass |   .9144282   .0143437    -5.70   0.000     .8867428     .942978
         age |    .983825   .0011749   -13.65   0.000     .9815248    .9861305
         sex |   .6646399   .0284493    -9.54   0.000     .6111553    .7228052
             |
        year |
       2007  |   .8670248   .0285147    -4.34   0.000     .8129001    .9247533
       2009  |    .805812   .0274768    -6.33   0.000     .7537186    .8615059
       2011  |   1.142199   .0398149     3.81   0.000      1.06677    1.222963
             |
       _cons |    .688435   .0628459    -4.09   0.000       .57565    .8233177
-------------+----------------------------------------------------------------
persnr       |
   var(_cons)|   10.57361   .2935607                      10.01362    11.16492
------------------------------------------------------------------------------
LR test vs. logistic regression: chibar2(01) = 17718.17 Prob>=chibar2 = 0.0000

. estat icc

Residual intraclass correlation

------------------------------------------------------------------------------
                       Level |        ICC   Std. Err.     [95% Conf. Interval]
-----------------------------+------------------------------------------------
                      persnr |   .7626954    .005025      .7527063    .7724029
------------------------------------------------------------------------------

. melogit dvolunteer c_soclass qc_soclass i.year ///
>         if missing(dvolunteer, c_soclass, age, sex, year)==0|| persnr:, or

Fitting fixed-effects model:

Iteration 0:   log likelihood = -50594.678  
Iteration 1:   log likelihood =  -50509.91  
Iteration 2:   log likelihood = -50509.874  
Iteration 3:   log likelihood = -50509.874  

Refining starting values:

Grid node 0:   log likelihood = -45458.301

Fitting full model:

Iteration 0:   log likelihood = -45458.301  
Iteration 1:   log likelihood =  -42349.63  
Iteration 2:   log likelihood = -41697.224  
Iteration 3:   log likelihood = -41575.332  
Iteration 4:   log likelihood = -41573.733  
Iteration 5:   log likelihood =  -41573.63  
Iteration 6:   log likelihood = -41573.614  
Iteration 7:   log likelihood = -41573.611  

Mixed-effects logistic regression               Number of obs      =     82966
Group variable:          persnr                 Number of groups   =     33072

                                                Obs per group: min =         1
                                                               avg =       2.5
                                                               max =         4

Integration method: mvaghermite                 Integration points =         7

                                                Wald chi2(5)       =   1201.71
Log likelihood = -41573.611                     Prob > chi2        =    0.0000
------------------------------------------------------------------------------
  dvolunteer | Odds Ratio   Std. Err.      z    P>|z|     [95% Conf. Interval]
-------------+----------------------------------------------------------------
   c_soclass |   2.028926   .0441613    32.51   0.000     1.944192    2.117354
  qc_soclass |   .9162665   .0143845    -5.57   0.000     .8885028    .9448978
             |
        year |
       2007  |   .8421251   .0276409    -5.23   0.000     .7896558    .8980808
       2009  |   .7619916   .0258336    -8.02   0.000     .7130042    .8143447
       2011  |   1.049687     .03605     1.41   0.158      .981356    1.122776
             |
       _cons |   .1725152   .0066699   -45.45   0.000     .1599255     .186096
-------------+----------------------------------------------------------------
persnr       |
   var(_cons)|   10.75388   .2996507                      10.18232    11.35751
------------------------------------------------------------------------------
LR test vs. logistic regression: chibar2(01) = 17872.53 Prob>=chibar2 = 0.0000

. 
. * 2. Analysis of the frequency of volunteering
. meoprobit volunteer c_soclass qc_soclass age sex i.year ///
>         if missing(volunteer, c_soclass, age, sex, year)==0|| persnr:

Fitting fixed-effects model:

Iteration 0:   log likelihood = -80424.352  
Iteration 1:   log likelihood = -78933.186  
Iteration 2:   log likelihood = -78927.335  
Iteration 3:   log likelihood = -78927.335  

Refining starting values:

Grid node 0:   log likelihood = -72353.219

Fitting full model:

Iteration 0:   log likelihood = -72353.219  
Iteration 1:   log likelihood = -67956.231  
Iteration 2:   log likelihood = -67650.644  
Iteration 3:   log likelihood = -67646.871  
Iteration 4:   log likelihood = -67647.112  
Iteration 5:   log likelihood = -67647.125  
Iteration 6:   log likelihood = -67647.126  

Mixed-effects oprobit regression                Number of obs      =     82966
Group variable:          persnr                 Number of groups   =     33072

                                                Obs per group: min =         1
                                                               avg =       2.5
                                                               max =         4

Integration method: mvaghermite                 Integration points =         7

                                                Wald chi2(7)       =   1202.31
Log likelihood = -67647.126                     Prob > chi2        =    0.0000
------------------------------------------------------------------------------
   volunteer |      Coef.   Std. Err.      z    P>|z|     [95% Conf. Interval]
-------------+----------------------------------------------------------------
   c_soclass |    .336131   .0115514    29.10   0.000     .3134907    .3587713
  qc_soclass |  -.0475456   .0080897    -5.88   0.000    -.0634012     -.03169
         age |  -.0075096   .0006873   -10.93   0.000    -.0088567   -.0061626
         sex |  -.2728448   .0246207   -11.08   0.000    -.3211005    -.224589
             |
        year |
       2007  |  -.0482427   .0157592    -3.06   0.002      -.07913   -.0173553
       2009  |  -.0735177   .0164507    -4.47   0.000    -.1057604   -.0412749
       2011  |   .0670163   .0168958     3.97   0.000     .0339012    .1001314
-------------+----------------------------------------------------------------
       /cut1 |   .2278783    .051919     4.39   0.000      .126119    .3296376
       /cut2 |   1.092758   .0524496    20.83   0.000     .9899592    1.195558
       /cut3 |   1.915921   .0533275    35.93   0.000     1.811401    2.020441
-------------+----------------------------------------------------------------
persnr       |
   var(_cons)|   3.293945   .0719035                      3.155989    3.437931
------------------------------------------------------------------------------
LR test vs. oprobit regression:  chibar2(01) = 22560.42 Prob>=chibar2 = 0.0000

. mixed volunteer c_soclass qc_soclass age sex i.year ///
>         if missing(volunteer, c_soclass, age, sex, year)==0|| persnr:

Performing EM optimization: 

Performing gradient-based optimization: 

Iteration 0:   log likelihood = -101808.15  
Iteration 1:   log likelihood = -101808.15  

Computing standard errors:

Mixed-effects ML regression                     Number of obs      =     82966
Group variable: persnr                          Number of groups   =     33072

                                                Obs per group: min =         1
                                                               avg =       2.5
                                                               max =         4


                                                Wald chi2(7)       =    991.64
Log likelihood = -101808.15                     Prob > chi2        =    0.0000

------------------------------------------------------------------------------
   volunteer |      Coef.   Std. Err.      z    P>|z|     [95% Conf. Interval]
-------------+----------------------------------------------------------------
   c_soclass |   .1196085     .00451    26.52   0.000     .1107691    .1284479
  qc_soclass |  -.0104275   .0032083    -3.25   0.001    -.0167156   -.0041393
         age |  -.0016459   .0002719    -6.05   0.000    -.0021787    -.001113
         sex |  -.1166915   .0098978   -11.79   0.000    -.1360908   -.0972922
             |
        year |
       2007  |  -.0117185    .006226    -1.88   0.060    -.0239211    .0004842
       2009  |  -.0205957   .0064969    -3.17   0.002    -.0333295    -.007862
       2011  |   .0266225   .0067803     3.93   0.000     .0133334    .0399117
             |
       _cons |   .8586007   .0206828    41.51   0.000     .8180632    .8991382
------------------------------------------------------------------------------

------------------------------------------------------------------------------
  Random-effects Parameters  |   Estimate   Std. Err.     [95% Conf. Interval]
-----------------------------+------------------------------------------------
persnr: Identity             |
                  var(_cons) |   .6114784   .0062997       .599255     .623951
-----------------------------+------------------------------------------------
               var(Residual) |   .3687722   .0023232      .3642468    .3733539
------------------------------------------------------------------------------
LR test vs. linear regression: chibar2(01) = 30218.80 Prob >= chibar2 = 0.0000

. 
. meoprobit volunteer c_soclass qc_soclass i.year ///
>         if missing(volunteer, c_soclass, age, sex, year)==0|| persnr:

Fitting fixed-effects model:

Iteration 0:   log likelihood = -80424.352  
Iteration 1:   log likelihood = -79128.343  
Iteration 2:   log likelihood = -79123.586  
Iteration 3:   log likelihood = -79123.586  

Refining starting values:

Grid node 0:   log likelihood = -72484.311

Fitting full model:

Iteration 0:   log likelihood = -72484.311  
Iteration 1:   log likelihood = -68068.834  
Iteration 2:   log likelihood =  -67762.39  
Iteration 3:   log likelihood = -67758.607  
Iteration 4:   log likelihood = -67758.867  
Iteration 5:   log likelihood =  -67758.88  
Iteration 6:   log likelihood = -67758.882  

Mixed-effects oprobit regression                Number of obs      =     82966
Group variable:          persnr                 Number of groups   =     33072

                                                Obs per group: min =         1
                                                               avg =       2.5
                                                               max =         4

Integration method: mvaghermite                 Integration points =         7

                                                Wald chi2(5)       =    959.19
Log likelihood = -67758.882                     Prob > chi2        =    0.0000
------------------------------------------------------------------------------
   volunteer |      Coef.   Std. Err.      z    P>|z|     [95% Conf. Interval]
-------------+----------------------------------------------------------------
   c_soclass |   .3370086   .0115333    29.22   0.000     .3144037    .3596135
  qc_soclass |   -.046561   .0081056    -5.74   0.000    -.0624476   -.0306744
             |
        year |
       2007  |  -.0623373   .0157081    -3.97   0.000    -.0931246     -.03155
       2009  |  -.1003669   .0162819    -6.16   0.000    -.1322788    -.068455
       2011  |   .0266063   .0165176     1.61   0.107    -.0057677    .0589803
-------------+----------------------------------------------------------------
       /cut1 |   .9903872   .0202892    48.81   0.000      .950621    1.030153
       /cut2 |   1.855417    .022622    82.02   0.000     1.811079    1.899756
       /cut3 |   2.679084   .0253892   105.52   0.000     2.629322    2.728846
-------------+----------------------------------------------------------------
persnr       |
   var(_cons)|   3.331615   .0728147                      3.191914     3.47743
------------------------------------------------------------------------------
LR test vs. oprobit regression:  chibar2(01) = 22729.41 Prob>=chibar2 = 0.0000

. mixed volunteer c_soclass qc_soclass i.year ///
>         if missing(volunteer, c_soclass, age, sex, year)==0|| persnr:

Performing EM optimization: 

Performing gradient-based optimization: 

Iteration 0:   log likelihood = -101896.76  
Iteration 1:   log likelihood = -101896.76  

Computing standard errors:

Mixed-effects ML regression                     Number of obs      =     82966
Group variable: persnr                          Number of groups   =     33072

                                                Obs per group: min =         1
                                                               avg =       2.5
                                                               max =         4


                                                Wald chi2(5)       =    808.56
Log likelihood = -101896.76                     Prob > chi2        =    0.0000

------------------------------------------------------------------------------
   volunteer |      Coef.   Std. Err.      z    P>|z|     [95% Conf. Interval]
-------------+----------------------------------------------------------------
   c_soclass |   .1218943   .0044993    27.09   0.000     .1130757    .1307128
  qc_soclass |  -.0099856   .0032122    -3.11   0.002    -.0162815   -.0036897
             |
        year |
       2007  |  -.0148225   .0062071    -2.39   0.017    -.0269882   -.0026568
       2009  |  -.0264977   .0064275    -4.12   0.000    -.0390953   -.0139001
       2011  |    .017583    .006631     2.65   0.008     .0045864    .0305795
             |
       _cons |   .6048307   .0069695    86.78   0.000     .5911707    .6184907
------------------------------------------------------------------------------

------------------------------------------------------------------------------
  Random-effects Parameters  |   Estimate   Std. Err.     [95% Conf. Interval]
-----------------------------+------------------------------------------------
persnr: Identity             |
                  var(_cons) |   .6155525   .0063329      .6032646    .6280907
-----------------------------+------------------------------------------------
               var(Residual) |   .3688353   .0023239      .3643086    .3734182
------------------------------------------------------------------------------
LR test vs. linear regression: chibar2(01) = 30384.30 Prob >= chibar2 = 0.0000

. 
.         
. /* --( Regressions to determine correct intercepts for the figures )-- */
. 
. recode sex (1=-1) (2=1), generate(sexnew)
(82966 differences between sex and sexnew)

. tab sexnew sex

 RECODE of |
       sex |
(responden |   respondent's sex
  t's sex) | [1] maenn  [2] weibl |     Total
-----------+----------------------+----------
        -1 |    39,491          0 |    39,491 
         1 |         0     43,475 |    43,475 
-----------+----------------------+----------
     Total |    39,491     43,475 |    82,966 


. center age if missing(volunteer, c_soclass, age, sex, year)==0

. 
. melogit dvolunteer c_soclass qc_soclass c_age sexnew i.year ///
>         if missing(dvolunteer, c_soclass, age, sex, year)==0|| persnr:

Fitting fixed-effects model:

Iteration 0:   log likelihood = -50389.574  
Iteration 1:   log likelihood = -50312.117  
Iteration 2:   log likelihood = -50312.088  
Iteration 3:   log likelihood = -50312.088  

Refining starting values:

Grid node 0:   log likelihood = -45298.564

Fitting full model:

Iteration 0:   log likelihood = -45298.564  
Iteration 1:   log likelihood = -42237.098  
Iteration 2:   log likelihood = -41575.564  
Iteration 3:   log likelihood =  -41454.98  
Iteration 4:   log likelihood =   -41453.1  
Iteration 5:   log likelihood = -41453.014  
Iteration 6:   log likelihood = -41453.003  
Iteration 7:   log likelihood = -41453.001  

Mixed-effects logistic regression               Number of obs      =     82966
Group variable:          persnr                 Number of groups   =     33072

                                                Obs per group: min =         1
                                                               avg =       2.5
                                                               max =         4

Integration method: mvaghermite                 Integration points =         7

                                                Wald chi2(7)       =   1441.82
Log likelihood = -41453.001                     Prob > chi2        =    0.0000
------------------------------------------------------------------------------
  dvolunteer |      Coef.   Std. Err.      z    P>|z|     [95% Conf. Interval]
-------------+----------------------------------------------------------------
   c_soclass |    .709575   .0218414    32.49   0.000     .6667666    .7523834
  qc_soclass |  -.0894563    .015686    -5.70   0.000    -.1202003   -.0587123
       c_age |  -.0163073   .0011942   -13.65   0.000     -.018648   -.0139666
      sexnew |  -.2042549    .021402    -9.54   0.000    -.2462021   -.1623077
             |
        year |
       2007  |  -.1426877    .032888    -4.34   0.000    -.2071471   -.0782283
       2009  |  -.2159048   .0340983    -6.33   0.000    -.2827362   -.1490734
       2011  |   .1329558   .0348581     3.81   0.000     .0646352    .2012763
             |
       _cons |  -1.792219   .0388334   -46.15   0.000    -1.868331   -1.716107
-------------+----------------------------------------------------------------
persnr       |
   var(_cons)|   10.57361   .2935607                      10.01362    11.16492
------------------------------------------------------------------------------
LR test vs. logistic regression: chibar2(01) = 17718.17 Prob>=chibar2 = 0.0000

. mixed volunteer c_soclass qc_soclass c_age sexnew i.year ///
>         if missing(volunteer, c_soclass, age, sex, year)==0|| persnr:

Performing EM optimization: 

Performing gradient-based optimization: 

Iteration 0:   log likelihood = -101808.15  
Iteration 1:   log likelihood = -101808.15  

Computing standard errors:

Mixed-effects ML regression                     Number of obs      =     82966
Group variable: persnr                          Number of groups   =     33072

                                                Obs per group: min =         1
                                                               avg =       2.5
                                                               max =         4


                                                Wald chi2(7)       =    991.64
Log likelihood = -101808.15                     Prob > chi2        =    0.0000

------------------------------------------------------------------------------
   volunteer |      Coef.   Std. Err.      z    P>|z|     [95% Conf. Interval]
-------------+----------------------------------------------------------------
   c_soclass |   .1196085     .00451    26.52   0.000     .1107691    .1284479
  qc_soclass |  -.0104275   .0032083    -3.25   0.001    -.0167156   -.0041393
       c_age |  -.0016459   .0002719    -6.05   0.000    -.0021787    -.001113
      sexnew |  -.0583457   .0049489   -11.79   0.000    -.0680454   -.0486461
             |
        year |
       2007  |  -.0117185    .006226    -1.88   0.060    -.0239211    .0004842
       2009  |  -.0205957   .0064969    -3.17   0.002    -.0333295    -.007862
       2011  |   .0266225   .0067803     3.93   0.000     .0133334    .0399117
             |
       _cons |   .6022025   .0070228    85.75   0.000     .5884381    .6159668
------------------------------------------------------------------------------

------------------------------------------------------------------------------
  Random-effects Parameters  |   Estimate   Std. Err.     [95% Conf. Interval]
-----------------------------+------------------------------------------------
persnr: Identity             |
                  var(_cons) |   .6114784   .0062997       .599255     .623951
-----------------------------+------------------------------------------------
               var(Residual) |   .3687722   .0023232      .3642468    .3733539
------------------------------------------------------------------------------
LR test vs. linear regression: chibar2(01) = 30218.80 Prob >= chibar2 = 0.0000

.         
.         
. /* --( Supplementary analysis of the effects of indicators of social class )-- */
. 
. generate qc_wincome = c_wincome^2
(8913 missing values generated)

. generate qc_isced = c_isced^2
(3303 missing values generated)

. generate qc_siops = c_siops^2
(36639 missing values generated)

. 
. * 1. Analysis of the probability of volunteering
. melogit dvolunteer c_wincome qc_wincome age sex i.year ///
>         if missing(dvolunteer, c_wincome, age, sex, year)==0|| persnr:, or

Fitting fixed-effects model:

Iteration 0:   log likelihood = -45798.589  
Iteration 1:   log likelihood = -45715.699  
Iteration 2:   log likelihood = -45715.659  
Iteration 3:   log likelihood = -45715.659  

Refining starting values:

Grid node 0:   log likelihood = -41111.089

Fitting full model:

Iteration 0:   log likelihood = -41111.089  
Iteration 1:   log likelihood = -38173.506  
Iteration 2:   log likelihood = -37600.202  
Iteration 3:   log likelihood = -37479.662  
Iteration 4:   log likelihood = -37478.743  
Iteration 5:   log likelihood = -37478.673  
Iteration 6:   log likelihood =  -37478.66  
Iteration 7:   log likelihood = -37478.658  

Mixed-effects logistic regression               Number of obs      =     74053
Group variable:          persnr                 Number of groups   =     29435

                                                Obs per group: min =         1
                                                               avg =       2.5
                                                               max =         4

Integration method: mvaghermite                 Integration points =         7

                                                Wald chi2(7)       =    712.59
Log likelihood = -37478.658                     Prob > chi2        =    0.0000
------------------------------------------------------------------------------
  dvolunteer | Odds Ratio   Std. Err.      z    P>|z|     [95% Conf. Interval]
-------------+----------------------------------------------------------------
   c_wincome |   1.460857   .0282274    19.62   0.000     1.406566    1.517242
  qc_wincome |   .9511007   .0118028    -4.04   0.000     .9282467    .9745173
         age |   .9864674   .0012586   -10.68   0.000     .9840036    .9889373
         sex |   .6062211   .0277152   -10.95   0.000      .554263    .6630499
             |
        year |
       2007  |   .8690973   .0298965    -4.08   0.000     .8124328    .9297139
       2009  |   .8083646   .0290641    -5.92   0.000     .7533608    .8673844
       2011  |   1.174242   .0436795     4.32   0.000     1.091678     1.26305
             |
       _cons |   .6737517   .0654104    -4.07   0.000     .5570087    .8149627
-------------+----------------------------------------------------------------
persnr       |
   var(_cons)|   11.30649   .3356673                      10.66737    11.98391
------------------------------------------------------------------------------
LR test vs. logistic regression: chibar2(01) = 16474.00 Prob>=chibar2 = 0.0000

. melogit dvolunteer c_wincome qc_wincome i.year ///
>         if missing(dvolunteer, c_wincome, age, sex, year)==0|| persnr:, or

Fitting fixed-effects model:

Iteration 0:   log likelihood = -45985.848  
Iteration 1:   log likelihood = -45895.501  
Iteration 2:   log likelihood = -45895.457  
Iteration 3:   log likelihood = -45895.457  

Refining starting values:

Grid node 0:   log likelihood = -41250.802

Fitting full model:

Iteration 0:   log likelihood = -41250.802  
Iteration 1:   log likelihood = -38266.066  
Iteration 2:   log likelihood = -37700.693  
Iteration 3:   log likelihood = -37577.158  
Iteration 4:   log likelihood = -37576.365  
Iteration 5:   log likelihood = -37576.313  
Iteration 6:   log likelihood = -37576.302  
Iteration 7:   log likelihood =   -37576.3  

Mixed-effects logistic regression               Number of obs      =     74053
Group variable:          persnr                 Number of groups   =     29435

                                                Obs per group: min =         1
                                                               avg =       2.5
                                                               max =         4

Integration method: mvaghermite                 Integration points =         7

                                                Wald chi2(5)       =    487.19
Log likelihood =   -37576.3                     Prob > chi2        =    0.0000
------------------------------------------------------------------------------
  dvolunteer | Odds Ratio   Std. Err.      z    P>|z|     [95% Conf. Interval]
-------------+----------------------------------------------------------------
   c_wincome |   1.453249   .0280161    19.39   0.000     1.399363     1.50921
  qc_wincome |   .9537883    .011845    -3.81   0.000     .9308528    .9772888
             |
        year |
       2007  |    .847499   .0290927    -4.82   0.000     .7923542    .9064816
       2009  |   .7706181   .0275327    -7.29   0.000      .718501    .8265156
       2011  |    1.09292   .0400391     2.43   0.015     1.017195    1.174281
             |
       _cons |   .1655145   .0066805   -44.56   0.000     .1529255    .1791399
-------------+----------------------------------------------------------------
persnr       |
   var(_cons)|   11.49777   .3425875                      10.84554    12.18922
------------------------------------------------------------------------------
LR test vs. logistic regression: chibar2(01) = 16638.31 Prob>=chibar2 = 0.0000

. melogit dvolunteer c_isced qc_isced age sex i.year ///
>         if missing(dvolunteer, c_isced, age, sex, year)==0|| persnr:, or

Fitting fixed-effects model:

Iteration 0:   log likelihood =   -48737.8  
Iteration 1:   log likelihood = -48654.368  
Iteration 2:   log likelihood = -48654.319  
Iteration 3:   log likelihood = -48654.319  

Refining starting values:

Grid node 0:   log likelihood = -43670.194

Fitting full model:

Iteration 0:   log likelihood = -43670.194  
Iteration 1:   log likelihood = -40510.351  
Iteration 2:   log likelihood = -39828.027  
Iteration 3:   log likelihood = -39674.681  
Iteration 4:   log likelihood = -39672.631  
Iteration 5:   log likelihood = -39672.606  
Iteration 6:   log likelihood = -39672.603  
Iteration 7:   log likelihood = -39672.602  

Mixed-effects logistic regression               Number of obs      =     79663
Group variable:          persnr                 Number of groups   =     31830

                                                Obs per group: min =         1
                                                               avg =       2.5
                                                               max =         4

Integration method: mvaghermite                 Integration points =         7

                                                Wald chi2(7)       =   1314.78
Log likelihood = -39672.602                     Prob > chi2        =    0.0000
------------------------------------------------------------------------------
  dvolunteer | Odds Ratio   Std. Err.      z    P>|z|     [95% Conf. Interval]
-------------+----------------------------------------------------------------
     c_isced |     2.2308    .062669    28.56   0.000     2.111291    2.357073
    qc_isced |   .8613448   .0224484    -5.73   0.000     .8184516     .906486
         age |   .9845472   .0012623   -12.15   0.000     .9820762    .9870244
         sex |   .6694936    .030018    -8.95   0.000     .6131705    .7309904
             |
        year |
       2007  |   .8516886   .0289858    -4.72   0.000     .7967308    .9104373
       2009  |   .7806385   .0275578    -7.02   0.000     .7284524    .8365631
       2011  |   1.105375   .0398472     2.78   0.005     1.029971    1.186299
             |
       _cons |   .6845134   .0676573    -3.83   0.000     .5639611    .8308349
-------------+----------------------------------------------------------------
persnr       |
   var(_cons)|   11.81237   .3453916                      11.15445     12.5091
------------------------------------------------------------------------------
LR test vs. logistic regression: chibar2(01) = 17963.43 Prob>=chibar2 = 0.0000

. melogit dvolunteer c_isced qc_isced i.year ///
>         if missing(dvolunteer, c_isced, age, sex, year)==0|| persnr:, or

Fitting fixed-effects model:

Iteration 0:   log likelihood = -48898.931  
Iteration 1:   log likelihood = -48808.903  
Iteration 2:   log likelihood = -48808.844  
Iteration 3:   log likelihood = -48808.844  

Refining starting values:

Grid node 0:   log likelihood = -43794.545

Fitting full model:

Iteration 0:   log likelihood = -43794.545  
Iteration 1:   log likelihood = -40601.206  
Iteration 2:   log likelihood = -39924.752  
Iteration 3:   log likelihood = -39769.909  
Iteration 4:   log likelihood = -39767.969  
Iteration 5:   log likelihood = -39767.925  
Iteration 6:   log likelihood =  -39767.92  
Iteration 7:   log likelihood = -39767.919  

Mixed-effects logistic regression               Number of obs      =     79663
Group variable:          persnr                 Number of groups   =     31830

                                                Obs per group: min =         1
                                                               avg =       2.5
                                                               max =         4

Integration method: mvaghermite                 Integration points =         7

                                                Wald chi2(5)       =   1133.10
Log likelihood = -39767.919                     Prob > chi2        =    0.0000
------------------------------------------------------------------------------
  dvolunteer | Odds Ratio   Std. Err.      z    P>|z|     [95% Conf. Interval]
-------------+----------------------------------------------------------------
     c_isced |    2.28053   .0639823    29.38   0.000     2.158513    2.409445
    qc_isced |   .8462128   .0220599    -6.41   0.000     .8040621     .890573
             |
        year |
       2007  |   .8293516   .0281708    -5.51   0.000     .7759356    .8864448
       2009  |   .7405514   .0259888    -8.56   0.000     .6913266    .7932812
       2011  |   1.021218   .0362642     0.59   0.554     .9525584    1.094826
             |
       _cons |   .1802717    .008221   -37.57   0.000      .164858    .1971266
-------------+----------------------------------------------------------------
persnr       |
   var(_cons)|    11.9843   .3519722                      11.31392    12.69439
------------------------------------------------------------------------------
LR test vs. logistic regression: chibar2(01) = 18081.85 Prob>=chibar2 = 0.0000

. melogit dvolunteer c_siops qc_siops age sex i.year ///
>         if missing(dvolunteer, c_siops, age, sex, year)==0|| persnr:, or

Fitting fixed-effects model:

Iteration 0:   log likelihood = -29589.333  
Iteration 1:   log likelihood = -29540.515  
Iteration 2:   log likelihood =  -29540.49  
Iteration 3:   log likelihood =  -29540.49  

Refining starting values:

Grid node 0:   log likelihood = -26778.595

Fitting full model:

Iteration 0:   log likelihood = -26778.595  
Iteration 1:   log likelihood = -24970.564  
Iteration 2:   log likelihood = -24646.438  
Iteration 3:   log likelihood = -24594.907  
Iteration 4:   log likelihood = -24592.615  
Iteration 5:   log likelihood =  -24592.53  
Iteration 6:   log likelihood = -24592.519  
Iteration 7:   log likelihood = -24592.517  

Mixed-effects logistic regression               Number of obs      =     46327
Group variable:          persnr                 Number of groups   =     20389

                                                Obs per group: min =         1
                                                               avg =       2.3
                                                               max =         4

Integration method: mvaghermite                 Integration points =         7

                                                Wald chi2(7)       =    539.85
Log likelihood = -24592.517                     Prob > chi2        =    0.0000
------------------------------------------------------------------------------
  dvolunteer | Odds Ratio   Std. Err.      z    P>|z|     [95% Conf. Interval]
-------------+----------------------------------------------------------------
     c_siops |   1.630875   .0408307    19.54   0.000      1.55278    1.712897
    qc_siops |    .989063   .0182948    -0.59   0.552      .953848    1.025578
         age |   1.014247   .0022742     6.31   0.000       1.0098    1.018714
         sex |   .7151728   .0400323    -5.99   0.000     .6408617    .7981006
             |
        year |
       2007  |   .8386511   .0374062    -3.95   0.000     .7684494     .915266
       2009  |   .7966413   .0368949    -4.91   0.000     .7275135    .8723376
       2011  |   1.074319   .0514528     1.50   0.134      .978062    1.180049
             |
       _cons |    .202213   .0271848   -11.89   0.000     .1553733    .2631732
-------------+----------------------------------------------------------------
persnr       |
   var(_cons)|   11.16192   .4134988                       10.3802    12.00251
------------------------------------------------------------------------------
LR test vs. logistic regression: chibar2(01) =  9895.95 Prob>=chibar2 = 0.0000

. melogit dvolunteer c_siops qc_siops i.year ///
>         if missing(dvolunteer, c_siops, age, sex, year)==0|| persnr:, or

Fitting fixed-effects model:

Iteration 0:   log likelihood = -29659.088  
Iteration 1:   log likelihood = -29608.317  
Iteration 2:   log likelihood = -29608.291  
Iteration 3:   log likelihood = -29608.291  

Refining starting values:

Grid node 0:   log likelihood = -26828.581

Fitting full model:

Iteration 0:   log likelihood = -26828.581  
Iteration 1:   log likelihood = -25008.369  
Iteration 2:   log likelihood = -24679.663  
Iteration 3:   log likelihood = -24626.959  
Iteration 4:   log likelihood = -24624.541  
Iteration 5:   log likelihood = -24624.452  
Iteration 6:   log likelihood =  -24624.44  
Iteration 7:   log likelihood = -24624.438  

Mixed-effects logistic regression               Number of obs      =     46327
Group variable:          persnr                 Number of groups   =     20389

                                                Obs per group: min =         1
                                                               avg =       2.3
                                                               max =         4

Integration method: mvaghermite                 Integration points =         7

                                                Wald chi2(5)       =    473.05
Log likelihood = -24624.438                     Prob > chi2        =    0.0000
------------------------------------------------------------------------------
  dvolunteer | Odds Ratio   Std. Err.      z    P>|z|     [95% Conf. Interval]
-------------+----------------------------------------------------------------
     c_siops |   1.659745   .0414637    20.28   0.000     1.580435    1.743035
    qc_siops |   .9984204   .0184355    -0.09   0.932     .9629335    1.035215
             |
        year |
       2007  |   .8536243   .0379729    -3.56   0.000     .7823509    .9313908
       2009  |   .8273826   .0379332    -4.13   0.000     .7562774     .905173
       2011  |   1.136683   .0534399     2.73   0.006     1.036624    1.246401
             |
       _cons |   .2155128   .0109544   -30.19   0.000     .1950773    .2380889
-------------+----------------------------------------------------------------
persnr       |
   var(_cons)|   11.17612   .4122575                      10.39663    12.01406
------------------------------------------------------------------------------
LR test vs. logistic regression: chibar2(01) =  9967.71 Prob>=chibar2 = 0.0000

. 
. * 2. Analysis of the frequency of volunteering
. meoprobit volunteer c_wincome qc_wincome age sex i.year ///
>         if missing(volunteer, c_wincome, age, sex, year)==0|| persnr:

Fitting fixed-effects model:

Iteration 0:   log likelihood = -72348.245  
Iteration 1:   log likelihood = -71549.938  
Iteration 2:   log likelihood = -71548.596  
Iteration 3:   log likelihood = -71548.596  

Refining starting values:

Grid node 0:   log likelihood = -65495.025

Fitting full model:

Iteration 0:   log likelihood = -65495.025  
Iteration 1:   log likelihood = -61437.688  
Iteration 2:   log likelihood = -61147.052  
Iteration 3:   log likelihood = -61143.096  
Iteration 4:   log likelihood = -61143.005  
Iteration 5:   log likelihood = -61143.007  

Mixed-effects oprobit regression                Number of obs      =     74053
Group variable:          persnr                 Number of groups   =     29435

                                                Obs per group: min =         1
                                                               avg =       2.5
                                                               max =         4

Integration method: mvaghermite                 Integration points =         7

                                                Wald chi2(7)       =    555.59
Log likelihood = -61143.007                     Prob > chi2        =    0.0000
------------------------------------------------------------------------------
   volunteer |      Coef.   Std. Err.      z    P>|z|     [95% Conf. Interval]
-------------+----------------------------------------------------------------
   c_wincome |   .1637581   .0100806    16.24   0.000     .1440006    .1835157
  qc_wincome |  -.0197162   .0063028    -3.13   0.002    -.0320695    -.007363
         age |  -.0058548   .0007364    -7.95   0.000    -.0072982   -.0044114
         sex |  -.3176209   .0263118   -12.07   0.000    -.3691911   -.2660507
             |
        year |
       2007  |  -.0483948   .0164686    -2.94   0.003    -.0806726    -.016117
       2009  |  -.0732854   .0173185    -4.23   0.000    -.1072291   -.0393417
       2011  |   .0788661   .0180073     4.38   0.000     .0435723    .1141598
-------------+----------------------------------------------------------------
       /cut1 |    .252405   .0554213     4.55   0.000     .1437813    .3610287
       /cut2 |   1.119333   .0560013    19.99   0.000     1.009572    1.229093
       /cut3 |   1.948182   .0569453    34.21   0.000     1.836571    2.059792
-------------+----------------------------------------------------------------
persnr       |
   var(_cons)|   3.446836   .0797941                      3.293938    3.606832
------------------------------------------------------------------------------
LR test vs. oprobit regression:  chibar2(01) = 20811.18 Prob>=chibar2 = 0.0000

. mixed volunteer c_wincome qc_wincome age sex i.year ///
>         if missing(volunteer, c_wincome, age, sex, year)==0|| persnr:

Performing EM optimization: 

Performing gradient-based optimization: 

Iteration 0:   log likelihood = -91505.348  
Iteration 1:   log likelihood = -91505.348  

Computing standard errors:

Mixed-effects ML regression                     Number of obs      =     74053
Group variable: persnr                          Number of groups   =     29435

                                                Obs per group: min =         1
                                                               avg =       2.5
                                                               max =         4


                                                Wald chi2(7)       =    467.74
Log likelihood = -91505.348                     Prob > chi2        =    0.0000

------------------------------------------------------------------------------
   volunteer |      Coef.   Std. Err.      z    P>|z|     [95% Conf. Interval]
-------------+----------------------------------------------------------------
   c_wincome |   .0596812   .0040066    14.90   0.000     .0518284    .0675339
  qc_wincome |  -.0050249   .0025302    -1.99   0.047     -.009984   -.0000659
         age |  -.0010923   .0002935    -3.72   0.000    -.0016676    -.000517
         sex |  -.1349303   .0106022   -12.73   0.000    -.1557103   -.1141503
             |
        year |
       2007  |  -.0118057   .0065401    -1.81   0.071     -.024624    .0010126
       2009  |  -.0210864   .0068766    -3.07   0.002    -.0345643   -.0076086
       2011  |   .0317628   .0072658     4.37   0.000     .0175221    .0460034
             |
       _cons |   .8630574   .0221587    38.95   0.000     .8196271    .9064877
------------------------------------------------------------------------------

------------------------------------------------------------------------------
  Random-effects Parameters  |   Estimate   Std. Err.     [95% Conf. Interval]
-----------------------------+------------------------------------------------
persnr: Identity             |
                  var(_cons) |    .633249   .0068566      .6199519    .6468313
-----------------------------+------------------------------------------------
               var(Residual) |   .3716757   .0024785      .3668495    .3765653
------------------------------------------------------------------------------
LR test vs. linear regression: chibar2(01) = 27420.63 Prob >= chibar2 = 0.0000

. meoprobit volunteer c_wincome qc_wincome i.year ///
>         if missing(volunteer, c_wincome, age, sex, year)==0|| persnr:

Fitting fixed-effects model:

Iteration 0:   log likelihood = -72348.245  
Iteration 1:   log likelihood = -71740.606  
Iteration 2:   log likelihood = -71739.606  
Iteration 3:   log likelihood = -71739.606  

Refining starting values:

Grid node 0:   log likelihood = -65619.481

Fitting full model:

Iteration 0:   log likelihood = -65619.481  
Iteration 1:   log likelihood = -61536.769  
Iteration 2:   log likelihood = -61242.854  
Iteration 3:   log likelihood =  -61238.57  
Iteration 4:   log likelihood = -61238.483  
Iteration 5:   log likelihood = -61238.484  

Mixed-effects oprobit regression                Number of obs      =     74053
Group variable:          persnr                 Number of groups   =     29435

                                                Obs per group: min =         1
                                                               avg =       2.5
                                                               max =         4

Integration method: mvaghermite                 Integration points =         7

                                                Wald chi2(5)       =    342.42
Log likelihood = -61238.484                     Prob > chi2        =    0.0000
------------------------------------------------------------------------------
   volunteer |      Coef.   Std. Err.      z    P>|z|     [95% Conf. Interval]
-------------+----------------------------------------------------------------
   c_wincome |   .1628176   .0100745    16.16   0.000     .1430719    .1825632
  qc_wincome |  -.0188309   .0063124    -2.98   0.003    -.0312029   -.0064589
             |
        year |
       2007  |  -.0596303   .0164135    -3.63   0.000    -.0918001   -.0274605
       2009  |   -.094683   .0171299    -5.53   0.000    -.1282571   -.0611089
       2011  |   .0468816   .0175937     2.66   0.008     .0123985    .0813647
-------------+----------------------------------------------------------------
       /cut1 |   1.008775     .02112    47.76   0.000     .9673806     1.05017
       /cut2 |   1.876003   .0236734    79.25   0.000     1.829605    1.922402
       /cut3 |   2.705275    .026673   101.42   0.000     2.652997    2.757553
-------------+----------------------------------------------------------------
persnr       |
   var(_cons)|   3.490127   .0809164                      3.335083    3.652379
------------------------------------------------------------------------------
LR test vs. oprobit regression:  chibar2(01) = 21002.24 Prob>=chibar2 = 0.0000

. mixed volunteer c_wincome qc_wincome i.year ///
>         if missing(volunteer, c_wincome, age, sex, year)==0|| persnr:

Performing EM optimization: 

Performing gradient-based optimization: 

Iteration 0:   log likelihood = -91593.556  
Iteration 1:   log likelihood = -91593.556  

Computing standard errors:

Mixed-effects ML regression                     Number of obs      =     74053
Group variable: persnr                          Number of groups   =     29435

                                                Obs per group: min =         1
                                                               avg =       2.5
                                                               max =         4


                                                Wald chi2(5)       =    288.32
Log likelihood = -91593.556                     Prob > chi2        =    0.0000

------------------------------------------------------------------------------
   volunteer |      Coef.   Std. Err.      z    P>|z|     [95% Conf. Interval]
-------------+----------------------------------------------------------------
   c_wincome |   .0605949   .0040021    15.14   0.000     .0527509    .0684389
  qc_wincome |  -.0048823   .0025322    -1.93   0.054    -.0098453    .0000806
             |
        year |
       2007  |  -.0139079   .0065182    -2.13   0.033    -.0266833   -.0011325
       2009  |   -.025107   .0067984    -3.69   0.000    -.0384315   -.0117825
       2011  |   .0256192   .0071025     3.61   0.000     .0116986    .0395399
             |
       _cons |   .6071012   .0071565    84.83   0.000     .5930747    .6211278
------------------------------------------------------------------------------

------------------------------------------------------------------------------
  Random-effects Parameters  |   Estimate   Std. Err.     [95% Conf. Interval]
-----------------------------+------------------------------------------------
persnr: Identity             |
                  var(_cons) |   .6381512   .0068979      .6247738    .6518151
-----------------------------+------------------------------------------------
               var(Residual) |   .3716887   .0024787      .3668621    .3765789
------------------------------------------------------------------------------
LR test vs. linear regression: chibar2(01) = 27608.99 Prob >= chibar2 = 0.0000

.         
. meoprobit volunteer c_isced qc_isced age sex i.year ///
>         if missing(volunteer, c_isced, age, sex, year)==0|| persnr:

Fitting fixed-effects model:

Iteration 0:   log likelihood = -77255.114  
Iteration 1:   log likelihood = -76185.488  
Iteration 2:   log likelihood = -76183.247  
Iteration 3:   log likelihood = -76183.247  

Refining starting values:

Grid node 0:   log likelihood = -69597.828

Fitting full model:

Iteration 0:   log likelihood = -69597.828  
Iteration 1:   log likelihood = -65110.069  
Iteration 2:   log likelihood =  -64770.42  
Iteration 3:   log likelihood = -64763.171  
Iteration 4:   log likelihood = -64763.169  
Iteration 5:   log likelihood = -64763.175  

Mixed-effects oprobit regression                Number of obs      =     79663
Group variable:          persnr                 Number of groups   =     31830

                                                Obs per group: min =         1
                                                               avg =       2.5
                                                               max =         4

Integration method: mvaghermite                 Integration points =         7

                                                Wald chi2(7)       =   1130.02
Log likelihood = -64763.175                     Prob > chi2        =    0.0000
------------------------------------------------------------------------------
   volunteer |      Coef.   Std. Err.      z    P>|z|     [95% Conf. Interval]
-------------+----------------------------------------------------------------
     c_isced |   .4068382   .0155371    26.19   0.000     .3763861    .4372902
    qc_isced |  -.0926519   .0146375    -6.33   0.000    -.1213409   -.0639628
         age |  -.0070924   .0007405    -9.58   0.000    -.0085438   -.0056409
         sex |  -.2653658   .0258436   -10.27   0.000    -.3160184   -.2147132
             |
        year |
       2007  |  -.0546476   .0162265    -3.37   0.001     -.086451   -.0228443
       2009  |  -.0869737   .0169537    -5.13   0.000    -.1202022   -.0537451
       2011  |   .0520414   .0174134     2.99   0.003     .0179117    .0861711
-------------+----------------------------------------------------------------
       /cut1 |   .2249978   .0563293     3.99   0.000     .1145944    .3354012
       /cut2 |   1.100474   .0568719    19.35   0.000     .9890066     1.21194
       /cut3 |   1.947484   .0577793    33.71   0.000     1.834239    2.060729
-------------+----------------------------------------------------------------
persnr       |
   var(_cons)|   3.585452   .0810911                      3.429987    3.747962
------------------------------------------------------------------------------
LR test vs. oprobit regression:  chibar2(01) = 22840.15 Prob>=chibar2 = 0.0000

. mixed volunteer c_isced qc_isced age sex i.year ///
>         if missing(volunteer, c_isced, age, sex, year)==0|| persnr:

Performing EM optimization: 

Performing gradient-based optimization: 

Iteration 0:   log likelihood = -97493.971  
Iteration 1:   log likelihood = -97493.971  

Computing standard errors:

Mixed-effects ML regression                     Number of obs      =     79663
Group variable: persnr                          Number of groups   =     31830

                                                Obs per group: min =         1
                                                               avg =       2.5
                                                               max =         4


                                                Wald chi2(7)       =    920.55
Log likelihood = -97493.971                     Prob > chi2        =    0.0000

------------------------------------------------------------------------------
   volunteer |      Coef.   Std. Err.      z    P>|z|     [95% Conf. Interval]
-------------+----------------------------------------------------------------
     c_isced |   .1363767   .0058707    23.23   0.000     .1248703     .147883
    qc_isced |  -.0208286   .0055979    -3.72   0.000    -.0318002   -.0098569
         age |  -.0014413   .0002866    -5.03   0.000    -.0020031   -.0008796
         sex |  -.1118749   .0101843   -10.99   0.000    -.1318358    -.091914
             |
        year |
       2007  |  -.0131361   .0063138    -2.08   0.037     -.025511   -.0007612
       2009  |  -.0249644   .0065907    -3.79   0.000    -.0378818   -.0120469
       2011  |   .0213279   .0068735     3.10   0.002     .0078561    .0347998
             |
       _cons |   .8620602     .02192    39.33   0.000     .8190977    .9050226
------------------------------------------------------------------------------

------------------------------------------------------------------------------
  Random-effects Parameters  |   Estimate   Std. Err.     [95% Conf. Interval]
-----------------------------+------------------------------------------------
persnr: Identity             |
                  var(_cons) |   .6256537   .0064888      .6130642    .6385017
-----------------------------+------------------------------------------------
               var(Residual) |   .3613964   .0023217      .3568744    .3659757
------------------------------------------------------------------------------
LR test vs. linear regression: chibar2(01) = 30297.57 Prob >= chibar2 = 0.0000

. meoprobit volunteer c_isced qc_isced i.year ///
>         if missing(volunteer, c_isced, age, sex, year)==0|| persnr:

Fitting fixed-effects model:

Iteration 0:   log likelihood = -77255.114  
Iteration 1:   log likelihood =  -76344.11  
Iteration 2:   log likelihood =   -76342.3  
Iteration 3:   log likelihood =   -76342.3  

Refining starting values:

Grid node 0:   log likelihood = -69702.232

Fitting full model:

Iteration 0:   log likelihood = -69702.232  
Iteration 1:   log likelihood = -65200.321  
Iteration 2:   log likelihood = -64859.222  
Iteration 3:   log likelihood = -64851.699  
Iteration 4:   log likelihood = -64851.711  
Iteration 5:   log likelihood = -64851.716  

Mixed-effects oprobit regression                Number of obs      =     79663
Group variable:          persnr                 Number of groups   =     31830

                                                Obs per group: min =         1
                                                               avg =       2.5
                                                               max =         4

Integration method: mvaghermite                 Integration points =         7

                                                Wald chi2(5)       =    943.91
Log likelihood = -64851.716                     Prob > chi2        =    0.0000
------------------------------------------------------------------------------
   volunteer |      Coef.   Std. Err.      z    P>|z|     [95% Conf. Interval]
-------------+----------------------------------------------------------------
     c_isced |     .42003   .0155239    27.06   0.000     .3896038    .4504562
    qc_isced |  -.1018352   .0146599    -6.95   0.000    -.1305681   -.0731022
             |
        year |
       2007  |  -.0675076   .0161733    -4.17   0.000    -.0992067   -.0358085
       2009  |  -.1121663   .0167686    -6.69   0.000    -.1450322   -.0793005
       2011  |   .0143373   .0170036     0.84   0.399    -.0189891    .0476638
-------------+----------------------------------------------------------------
       /cut1 |    .953553   .0244656    38.98   0.000     .9056014    1.001505
       /cut2 |   1.829138   .0265666    68.85   0.000     1.777068    1.881207
       /cut3 |    2.67655   .0291774    91.73   0.000     2.619363    2.733737
-------------+----------------------------------------------------------------
persnr       |
   var(_cons)|   3.619968   .0820298                      3.462711    3.784367
------------------------------------------------------------------------------
LR test vs. oprobit regression:  chibar2(01) = 22981.17 Prob>=chibar2 = 0.0000

. mixed volunteer c_isced qc_isced i.year ///
>         if missing(volunteer, c_isced, age, sex, year)==0|| persnr:

Performing EM optimization: 

Performing gradient-based optimization: 

Iteration 0:   log likelihood = -97567.288  
Iteration 1:   log likelihood = -97567.288  

Computing standard errors:

Mixed-effects ML regression                     Number of obs      =     79663
Group variable: persnr                          Number of groups   =     31830

                                                Obs per group: min =         1
                                                               avg =       2.5
                                                               max =         4


                                                Wald chi2(5)       =    770.02
Log likelihood = -97567.288                     Prob > chi2        =    0.0000

------------------------------------------------------------------------------
   volunteer |      Coef.   Std. Err.      z    P>|z|     [95% Conf. Interval]
-------------+----------------------------------------------------------------
     c_isced |    .142438   .0058547    24.33   0.000     .1309629     .153913
    qc_isced |  -.0233575   .0056024    -4.17   0.000     -.034338   -.0123771
             |
        year |
       2007  |  -.0157407   .0062949    -2.50   0.012    -.0280786   -.0034029
       2009  |  -.0300802   .0065176    -4.62   0.000    -.0428544    -.017306
       2011  |      .0135   .0067167     2.01   0.044     .0003355    .0266646
             |
       _cons |   .6267954    .008555    73.27   0.000     .6100278     .643563
------------------------------------------------------------------------------

------------------------------------------------------------------------------
  Random-effects Parameters  |   Estimate   Std. Err.     [95% Conf. Interval]
-----------------------------+------------------------------------------------
persnr: Identity             |
                  var(_cons) |   .6292611   .0065182      .6166144    .6421672
-----------------------------+------------------------------------------------
               var(Residual) |   .3614356   .0023221      .3569128    .3660157
------------------------------------------------------------------------------
LR test vs. linear regression: chibar2(01) = 30447.52 Prob >= chibar2 = 0.0000

.         
. meoprobit volunteer c_siops qc_siops age sex i.year ///
>         if missing(volunteer, c_siops, age, sex, year)==0|| persnr:

Fitting fixed-effects model:

Iteration 0:   log likelihood = -47669.979  
Iteration 1:   log likelihood = -47146.432  
Iteration 2:   log likelihood =   -47145.9  
Iteration 3:   log likelihood =   -47145.9  

Refining starting values:

Grid node 0:   log likelihood = -43441.613

Fitting full model:

Iteration 0:   log likelihood = -43441.613  
Iteration 1:   log likelihood = -40690.495  
Iteration 2:   log likelihood = -40509.979  
Iteration 3:   log likelihood = -40506.406  
Iteration 4:   log likelihood = -40506.534  
Iteration 5:   log likelihood = -40506.538  
Iteration 6:   log likelihood = -40506.539  

Mixed-effects oprobit regression                Number of obs      =     46327
Group variable:          persnr                 Number of groups   =     20389

                                                Obs per group: min =         1
                                                               avg =       2.3
                                                               max =         4

Integration method: mvaghermite                 Integration points =         7

                                                Wald chi2(7)       =    448.54
Log likelihood = -40506.539                     Prob > chi2        =    0.0000
------------------------------------------------------------------------------
   volunteer |      Coef.   Std. Err.      z    P>|z|     [95% Conf. Interval]
-------------+----------------------------------------------------------------
     c_siops |   .2133227   .0131687    16.20   0.000     .1875125     .239133
    qc_siops |  -.0080143   .0095811    -0.84   0.403    -.0267929    .0107643
         age |    .008617   .0012796     6.73   0.000     .0061091     .011125
         sex |  -.2585142    .032373    -7.99   0.000    -.3219642   -.1950642
             |
        year |
       2007  |  -.0591088   .0212033    -2.79   0.005    -.1006666    -.017551
       2009  |  -.0694214   .0222341    -3.12   0.002    -.1129994   -.0258433
       2011  |   .0377126   .0231629     1.63   0.103    -.0076859    .0831111
-------------+----------------------------------------------------------------
       /cut1 |    .835842   .0760643    10.99   0.000     .6867587    .9849253
       /cut2 |   1.804244   .0773685    23.32   0.000     1.652604    1.955883
       /cut3 |   2.710848   .0790793    34.28   0.000     2.555856    2.865841
-------------+----------------------------------------------------------------
persnr       |
   var(_cons)|    3.58501   .1005837                      3.393192    3.787671
------------------------------------------------------------------------------
LR test vs. oprobit regression:  chibar2(01) = 13278.72 Prob>=chibar2 = 0.0000

. mixed volunteer c_siops qc_siops age sex i.year ///
>         if missing(volunteer, c_siops, age, sex, year)==0|| persnr:

Performing EM optimization: 

Performing gradient-based optimization: 

Iteration 0:   log likelihood =  -57758.41  
Iteration 1:   log likelihood =  -57758.41  

Computing standard errors:

Mixed-effects ML regression                     Number of obs      =     46327
Group variable: persnr                          Number of groups   =     20389

                                                Obs per group: min =         1
                                                               avg =       2.3
                                                               max =         4


                                                Wald chi2(7)       =    432.38
Log likelihood =  -57758.41                     Prob > chi2        =    0.0000

------------------------------------------------------------------------------
   volunteer |      Coef.   Std. Err.      z    P>|z|     [95% Conf. Interval]
-------------+----------------------------------------------------------------
     c_siops |   .0772122   .0052737    14.64   0.000      .066876    .0875484
    qc_siops |   .0008813   .0038634     0.23   0.820    -.0066908    .0084534
         age |   .0039329   .0005101     7.71   0.000     .0029332    .0049327
         sex |  -.1194787   .0130402    -9.16   0.000    -.1450371   -.0939203
             |
        year |
       2007  |  -.0147821   .0085304    -1.73   0.083    -.0315014    .0019373
       2009  |  -.0153705   .0089401    -1.72   0.086    -.0328927    .0021517
       2011  |   .0202822   .0094274     2.15   0.031     .0018048    .0387596
             |
       _cons |   .6553039   .0300375    21.82   0.000     .5964315    .7141762
------------------------------------------------------------------------------

------------------------------------------------------------------------------
  Random-effects Parameters  |   Estimate   Std. Err.     [95% Conf. Interval]
-----------------------------+------------------------------------------------
persnr: Identity             |
                  var(_cons) |    .659732   .0086203       .643051    .6768458
-----------------------------+------------------------------------------------
               var(Residual) |   .3594457   .0031312      .3533607    .3656354
------------------------------------------------------------------------------
LR test vs. linear regression: chibar2(01) = 17174.97 Prob >= chibar2 = 0.0000

. meoprobit volunteer c_siops qc_siops i.year ///
>         if missing(volunteer, c_siops, age, sex, year)==0|| persnr:

Fitting fixed-effects model:

Iteration 0:   log likelihood = -47669.979  
Iteration 1:   log likelihood = -47271.132  
Iteration 2:   log likelihood = -47270.748  
Iteration 3:   log likelihood = -47270.748  

Refining starting values:

Grid node 0:   log likelihood = -43531.921

Fitting full model:

Iteration 0:   log likelihood = -43531.921  
Iteration 1:   log likelihood = -40750.551  
Iteration 2:   log likelihood = -40564.199  
Iteration 3:   log likelihood = -40560.128  
Iteration 4:   log likelihood = -40560.272  
Iteration 5:   log likelihood = -40560.277  
Iteration 6:   log likelihood = -40560.278  

Mixed-effects oprobit regression                Number of obs      =     46327
Group variable:          persnr                 Number of groups   =     20389

                                                Obs per group: min =         1
                                                               avg =       2.3
                                                               max =         4

Integration method: mvaghermite                 Integration points =         7

                                                Wald chi2(5)       =    337.97
Log likelihood = -40560.278                     Prob > chi2        =    0.0000
------------------------------------------------------------------------------
   volunteer |      Coef.   Std. Err.      z    P>|z|     [95% Conf. Interval]
-------------+----------------------------------------------------------------
     c_siops |   .2236637   .0131347    17.03   0.000     .1979201    .2494073
    qc_siops |  -.0028855   .0095754    -0.30   0.763    -.0216529    .0158819
             |
        year |
       2007  |  -.0473038   .0211272    -2.24   0.025    -.0887124   -.0058951
       2009  |  -.0445228   .0218897    -2.03   0.042    -.0874258   -.0016198
       2011  |   .0750497   .0224223     3.35   0.001     .0311028    .1189967
-------------+----------------------------------------------------------------
       /cut1 |   .8810565   .0267556    32.93   0.000     .8286164    .9334966
       /cut2 |   1.848935   .0302086    61.21   0.000     1.789728    1.908143
       /cut3 |   2.754294   .0344032    80.06   0.000     2.686865    2.821723
-------------+----------------------------------------------------------------
persnr       |
   var(_cons)|   3.611271   .1012358                      3.418205    3.815242
------------------------------------------------------------------------------
LR test vs. oprobit regression:  chibar2(01) = 13420.94 Prob>=chibar2 = 0.0000

. mixed volunteer c_siops qc_siops i.year ///
>         if missing(volunteer, c_siops, age, sex, year)==0|| persnr:

Performing EM optimization: 

Performing gradient-based optimization: 

Iteration 0:   log likelihood = -57832.332  
Iteration 1:   log likelihood = -57832.332  

Computing standard errors:

Mixed-effects ML regression                     Number of obs      =     46327
Group variable: persnr                          Number of groups   =     20389

                                                Obs per group: min =         1
                                                               avg =       2.3
                                                               max =         4


                                                Wald chi2(5)       =    281.55
Log likelihood = -57832.332                     Prob > chi2        =    0.0000

------------------------------------------------------------------------------
   volunteer |      Coef.   Std. Err.      z    P>|z|     [95% Conf. Interval]
-------------+----------------------------------------------------------------
     c_siops |   .0819299   .0052639    15.56   0.000     .0716128    .0922471
    qc_siops |   .0034461   .0038631     0.89   0.372    -.0041254    .0110175
             |
        year |
       2007  |  -.0095196   .0085015    -1.12   0.263    -.0261821     .007143
       2009  |  -.0040994   .0088075    -0.47   0.642    -.0213618    .0131631
       2011  |   .0369954   .0091421     4.05   0.000     .0190772    .0549135
             |
       _cons |   .6331817   .0094308    67.14   0.000     .6146977    .6516657
------------------------------------------------------------------------------

------------------------------------------------------------------------------
  Random-effects Parameters  |   Estimate   Std. Err.     [95% Conf. Interval]
-----------------------------+------------------------------------------------
persnr: Identity             |
                  var(_cons) |   .6657479   .0086802      .6489505      .68298
-----------------------------+------------------------------------------------
               var(Residual) |   .3595198    .003132      .3534333     .365711
------------------------------------------------------------------------------
LR test vs. linear regression: chibar2(01) = 17330.56 Prob >= chibar2 = 0.0000

. 
.         
. log close
      name:  <unnamed>
       log:  C:\Users\USER\Desktop\Study 4\Study4_analysis.log
  log type:  text
 closed on:  22 Jan 2015, 15:33:11
-----------------------------------------------------------------------------------
