# Supplementary material for: A Large Scale Test of the Effect of Social Class on Prosocial Behavior
Source: PLoS One. 2015 Jul 20;10(7):e0133193. doi: 10.1371/journal.pone.0133193 (PMC4507988; doi:10.1371/journal.pone.0133193)
Supplement: S2 File — Files are provided separately for each study. For more information, see also the included txt-file. (ZIP) [file pone.0133193.s002.zip › Study 4/Study4_data_preparation.log]

-------------------------------------------------------------------------------------------------------------------------------------------------------------------------------------------------------------------------
      name:  <unnamed>
       log:  C:/Users/USER/Desktop/\Study 4\Study4_data_preparation.log
  log type:  text
 opened on:  27 Oct 2014, 10:12:37

. 
. set more off

. 
. ***** To get access to the SOEP data, you have to conclude a data distribution contract with DIW Berlin ***
. ***** For more details, see http://www.diw.de/en/diw_02.c.222516.en/data.html *****************************
. ***********************************************************************************************************
. ***** For our analyses, we used data for years 1984-2012, Version 29, 2013 ********************************
. ***********************************************************************************************************
. 
. 
. /* ----------------[ automatically pull PPFAD ]----------------- */
. 
. use    hhnr    persnr  sex  gebjahr psample ///
>        bbhhnr bchhnr bahhnr  vhhnr   whhnr   zhhnr ///  
>        bcnetto bbnetto banetto vnetto  wnetto  znetto /// 
>        bcpop bbpop bapop   vpop    wpop    zpop ///
> using  "${MY_IN_PATH}ppfad.dta"
(PPFAD: Nov 12, 2013 17:15:52-251 DBV29)

. 
. /* --------------[ balanced / unbalanced design ]--------------- */
. 
. keep if ( ( banetto > 0 & banetto < 40 ) | ( vnetto > 0 & vnetto < 40 ) |   ///
>           ( bcnetto > 0 & bcnetto < 40 ) | ( bbnetto > 0 & bbnetto < 40 ) |  ///
>                   ( wnetto > 0 & wnetto < 40 ) | ( znetto > 0 & znetto < 40 ) )
(26961 observations deleted)

. 
. /* -----------------[ private housholds only.]------------------ */
. 
. /* -- start comment
> keep if ( ( bapop == 1 | bapop == 2 ) | ( tpop == 1 | tpop == 2 ) |
>           ( upop == 1 | upop == 2 ) | ( vpop == 1 | vpop == 2 ) |
>           ( wpop == 1 | wpop == 2 ) | ( zpop == 1 | zpop == 2 ) );
> */
. /* -----------------------[ sort ppfad ]------------------------ */
. 
. sort persnr

. save "${MY_TEMP_PATH}ppfad.dta", replace
(note: file C:/Users/USER/Desktop/Temp/ppfad.dta not found)
file C:/Users/USER/Desktop/Temp/ppfad.dta saved

. clear

. 
. /* -----------------[ automatically pull PHRF ]----------------- */
. 
. use    hhnr    persnr  prgroup   ///
>        bcphrf bbphrf baphrf  vphrf   wphrf   zphrf  ///
> using  "${MY_IN_PATH}phrf.dta"
(PHRF: Nov 12, 2013 17:15:52-251 DBV29)

. 
. sort  persnr

. save  "${MY_TEMP_PATH}phrf.dta", replace
(note: file C:/Users/USER/Desktop/Temp/phrf.dta not found)
file C:/Users/USER/Desktop/Temp/phrf.dta saved

. clear

. 
. /* --------------[ automatically create pmaster ]--------------- */
. 
. use    "${MY_TEMP_PATH}ppfad.dta"
(PPFAD: Nov 12, 2013 17:15:52-251 DBV29)

. merge  persnr   ///
> using  "${MY_TEMP_PATH}phrf.dta"
(note: you are using old merge syntax; see [D] merge for new syntax)

. 
. drop   if _merge == 2
(26961 observations deleted)

. drop   _merge

. erase  "${MY_TEMP_PATH}ppfad.dta"

. erase  "${MY_TEMP_PATH}phrf.dta"

. sort   persnr

. save   "${MY_TEMP_PATH}pmaster.dta", replace
(note: file C:/Users/USER/Desktop/Temp/pmaster.dta not found)
file C:/Users/USER/Desktop/Temp/pmaster.dta saved

. 
. 
. 
. /* -------------------------( pull vp )------------------------- */
. 
. use    hhnr    vhhnr   persnr    ///
>        vp0307  ///
> using "${MY_IN_PATH}vp.dta"
(VP: Nov 12, 2013 17:15:52-251 DBV29)

. 
. sort persnr

. save "${MY_TEMP_PATH}vp.dta", replace
(note: file C:/Users/USER/Desktop/Temp/vp.dta not found)
file C:/Users/USER/Desktop/Temp/vp.dta saved

. clear

. 
. /* -----------------------( pull vpgen )------------------------ */
. 
. use    hhnr    vhhnr   persnr     ///
>        siops05 isced05   ///
> using "${MY_IN_PATH}vpgen.dta"
(VPGEN: Nov 12, 2013 17:15:52-251 DBV29)

. 
. sort persnr

. save "${MY_TEMP_PATH}vpgen.dta", replace
(note: file C:/Users/USER/Desktop/Temp/vpgen.dta not found)
file C:/Users/USER/Desktop/Temp/vpgen.dta saved

. clear

. 
. /* ----------------------( pull vpequiv )----------------------- */
. 
. use    hhnr    vhhnr   persnr     ///
>        d1110105 d1110505 d1110605 h1110105   ///
> using "${MY_IN_PATH}vpequiv.dta"
(VPEQUIV: Nov 12, 2013 17:15:52-251 DBV29)

. 
. sort persnr

. save "${MY_TEMP_PATH}vpequiv.dta", replace
(note: file C:/Users/USER/Desktop/Temp/vpequiv.dta not found)
file C:/Users/USER/Desktop/Temp/vpequiv.dta saved

. clear

. 
. /* ----------------------( pull wpequiv )----------------------- */
. 
. use    hhnr    whhnr   persnr     ///
>        i1110206   ///
> using "${MY_IN_PATH}wpequiv.dta"
(WPEQUIV: Nov 12, 2013 17:15:52-251 DBV29)

. 
. sort persnr

. save "${MY_TEMP_PATH}wpequiv.dta", replace
(note: file C:/Users/USER/Desktop/Temp/wpequiv.dta not found)
file C:/Users/USER/Desktop/Temp/wpequiv.dta saved

. clear

. 
. /* -------------------------( pull xp )------------------------- */
. 
. use    hhnr    xhhnr   persnr     ///
>        xp0307   ///
> using "${MY_IN_PATH}xp.dta"
(XP: Nov 12, 2013 17:15:52-251 DBV29)

. 
. sort persnr

. save "${MY_TEMP_PATH}xp.dta", replace
(note: file C:/Users/USER/Desktop/Temp/xp.dta not found)
file C:/Users/USER/Desktop/Temp/xp.dta saved

. clear

. 
. /* -----------------------( pull xpgen )------------------------ */
. 
. use    hhnr    xhhnr   persnr     ///
>        siops07 isced07   ///
> using "${MY_IN_PATH}xpgen.dta"
(XPGEN: Nov 12, 2013 17:15:52-251 DBV29)

. 
. sort persnr

. save "${MY_TEMP_PATH}xpgen.dta", replace
(note: file C:/Users/USER/Desktop/Temp/xpgen.dta not found)
file C:/Users/USER/Desktop/Temp/xpgen.dta saved

. clear

. 
. /* ----------------------( pull xpequiv )----------------------- */
. 
. use    hhnr    xhhnr   persnr     ///
>        d1110107 d1110507 d1110607 h1110107   ///
> using "${MY_IN_PATH}xpequiv.dta"
(XPEQUIV: Nov 12, 2013 17:15:52-251 DBV29)

. 
. sort persnr

. save "${MY_TEMP_PATH}xpequiv.dta", replace
(note: file C:/Users/USER/Desktop/Temp/xpequiv.dta not found)
file C:/Users/USER/Desktop/Temp/xpequiv.dta saved

. clear

. 
. /* ----------------------( pull ypequiv )----------------------- */
. 
. use    hhnr    yhhnr   persnr     ///
>        i1110208    ///
> using "${MY_IN_PATH}ypequiv.dta"
(YPEQUIV: Nov 12, 2013 17:15:52-251 DBV29)

. 
. sort persnr

. save "${MY_TEMP_PATH}ypequiv.dta", replace
(note: file C:/Users/USER/Desktop/Temp/ypequiv.dta not found)
file C:/Users/USER/Desktop/Temp/ypequiv.dta saved

. clear

. 
. /* ----------------------( pull zpequiv )----------------------- */
. 
. use    hhnr    zhhnr   persnr     ///
>        d1110109 d1110509 d1110609 h1110109   ///
> using "${MY_IN_PATH}zpequiv.dta"
(ZPEQUIV: Nov 12, 2013 17:15:52-251 DBV29)

. 
. sort persnr

. save "${MY_TEMP_PATH}zpequiv.dta", replace
(note: file C:/Users/USER/Desktop/Temp/zpequiv.dta not found)
file C:/Users/USER/Desktop/Temp/zpequiv.dta saved

. clear

. 
. /* -------------------------( pull zp )------------------------- */
. 
. use    hhnr    zhhnr   persnr     ///
>        zp0307   ///
> using "${MY_IN_PATH}zp.dta"
(ZP: Nov 12, 2013 17:15:52-251 DBV29)

. 
. sort persnr

. save "${MY_TEMP_PATH}zp.dta", replace
(note: file C:/Users/USER/Desktop/Temp/zp.dta not found)
file C:/Users/USER/Desktop/Temp/zp.dta saved

. clear

. 
. /* -----------------------( pull zpgen )------------------------ */
. 
. use    hhnr    zhhnr   persnr     ///
>        siops09 isced09   ///
> using "${MY_IN_PATH}zpgen.dta"
(ZPGEN: Nov 12, 2013 17:15:52-251 DBV29)

. 
. sort persnr

. save "${MY_TEMP_PATH}zpgen.dta", replace
(note: file C:/Users/USER/Desktop/Temp/zpgen.dta not found)
file C:/Users/USER/Desktop/Temp/zpgen.dta saved

. clear

. 
. /* ----------------------( pull bapequiv )---------------------- */
. 
. use    hhnr    bahhnr  persnr     ///
>        i1110210   ///
> using "${MY_IN_PATH}bapequiv.dta"
(BAPEQUIV: Nov 12, 2013 17:15:52-251 DBV29)

. 
. sort persnr

. save "${MY_TEMP_PATH}bapequiv.dta", replace
(note: file C:/Users/USER/Desktop/Temp/bapequiv.dta not found)
file C:/Users/USER/Desktop/Temp/bapequiv.dta saved

. clear

. 
. 
. /* ----------------------( pull bbpequiv )----------------------- */
. 
. use    hhnr    bbhhnr   persnr     ///
>        d1110111 d1110511 d1110611 h1110111   ///
> using "${MY_IN_PATH}bbpequiv.dta"
(BBPEQUIV: Nov 12, 2013 17:15:52-251 DBV29)

. 
. sort persnr

. save "${MY_TEMP_PATH}bbpequiv.dta", replace
(note: file C:/Users/USER/Desktop/Temp/bbpequiv.dta not found)
file C:/Users/USER/Desktop/Temp/bbpequiv.dta saved

. clear

. 
. /* -------------------------( pull bbp )------------------------- */
. 
. use    hhnr    bbhhnr   persnr     ///
>        bbp0307   ///
> using "${MY_IN_PATH}bbp.dta"
(BBP: Nov 12, 2013 17:15:52-251 DBV29)

. 
. sort persnr

. save "${MY_TEMP_PATH}bbp.dta", replace
(note: file C:/Users/USER/Desktop/Temp/bbp.dta not found)
file C:/Users/USER/Desktop/Temp/bbp.dta saved

. clear

. 
. /* -----------------------( pull bbpgen )------------------------ */
. 
. use    hhnr    bbhhnr   persnr     ///
>        siops11 isced11   ///
> using "${MY_IN_PATH}bbpgen.dta"
(BBPGEN: Nov 12, 2013 17:15:52-251 DBV29)

. 
. sort persnr

. save "${MY_TEMP_PATH}bbpgen.dta", replace
(note: file C:/Users/USER/Desktop/Temp/bbpgen.dta not found)
file C:/Users/USER/Desktop/Temp/bbpgen.dta saved

. clear

. 
. /* ----------------------( pull bcpequiv )---------------------- */
. 
. use    hhnr    bchhnr  persnr     ///
>        i1110212    ///
> using "${MY_IN_PATH}bcpequiv.dta"
(BCPEQUIV: Nov 12, 2013 17:15:52-251 DBV29)

. 
. sort persnr

. save "${MY_TEMP_PATH}bcpequiv.dta", replace
(note: file C:/Users/USER/Desktop/Temp/bcpequiv.dta not found)
file C:/Users/USER/Desktop/Temp/bcpequiv.dta saved

. clear

. 
. 
. 
. /* -----------------( Now merge all together )------------------ */
. 
. use   "${MY_TEMP_PATH}pmaster.dta"
(PPFAD: Nov 12, 2013 17:15:52-251 DBV29)

. erase "${MY_TEMP_PATH}pmaster.dta"

. 
. /* -----------( merge together by person: ALL Waves )----------- */
. 
. 
. /* ------------------------( merge VP )------------------------- */
. 
.           
. sort  persnr

. merge persnr   ///
> using "${MY_TEMP_PATH}vp.dta"
(note: you are using old merge syntax; see [D] merge for new syntax)

. drop   if _merge == 2
(0 observations deleted)

. drop   _merge

. erase "${MY_TEMP_PATH}vp.dta"

. 
. /* -----------------------( merge VPGEN )----------------------- */
. 
.           
. sort  persnr

. merge persnr   ///
> using "${MY_TEMP_PATH}vpgen.dta"
(note: you are using old merge syntax; see [D] merge for new syntax)

. drop   if _merge == 2
(0 observations deleted)

. drop   _merge

. erase "${MY_TEMP_PATH}vpgen.dta"

. 
. /* ----------------------( merge VPEQUIV )---------------------- */
. 
.           
. sort  persnr

. merge persnr   ///
> using "${MY_TEMP_PATH}vpequiv.dta"
(note: you are using old merge syntax; see [D] merge for new syntax)

. drop   if _merge == 2
(0 observations deleted)

. drop   _merge

. erase "${MY_TEMP_PATH}vpequiv.dta"

. 
. /* ----------------------( merge WPEQUIV )---------------------- */
. 
.           
. sort  persnr

. merge persnr   ///
> using "${MY_TEMP_PATH}wpequiv.dta"
(note: you are using old merge syntax; see [D] merge for new syntax)

. drop   if _merge == 2
(0 observations deleted)

. drop   _merge

. erase "${MY_TEMP_PATH}wpequiv.dta"

. 
. /* ------------------------( merge XP )------------------------- */
. 
.           
. sort  persnr

. merge persnr   ///
> using "${MY_TEMP_PATH}xp.dta"
(note: you are using old merge syntax; see [D] merge for new syntax)

. drop   if _merge == 2
(21 observations deleted)

. drop   _merge

. erase "${MY_TEMP_PATH}xp.dta"

. 
. /* -----------------------( merge XPGEN )----------------------- */
. 
.           
. sort  persnr

. merge persnr   ///
> using "${MY_TEMP_PATH}xpgen.dta"
(note: you are using old merge syntax; see [D] merge for new syntax)

. drop   if _merge == 2
(21 observations deleted)

. drop   _merge

. erase "${MY_TEMP_PATH}xpgen.dta"

. 
. /* ----------------------( merge XPEQUIV )---------------------- */
. 
.           
. sort  persnr

. merge persnr   ///
> using "${MY_TEMP_PATH}xpequiv.dta"
(note: you are using old merge syntax; see [D] merge for new syntax)

. drop   if _merge == 2
(87 observations deleted)

. drop   _merge

. erase "${MY_TEMP_PATH}xpequiv.dta"

. 
. /* ----------------------( merge YPEQUIV )---------------------- */
. 
.           
. sort  persnr

. merge persnr   ///
> using "${MY_TEMP_PATH}ypequiv.dta"
(note: you are using old merge syntax; see [D] merge for new syntax)

. drop   if _merge == 2
(42 observations deleted)

. drop   _merge

. erase "${MY_TEMP_PATH}ypequiv.dta"

. 
. /* ----------------------( merge ZPEQUIV )---------------------- */
. 
.           
. sort  persnr

. merge persnr   ///
> using "${MY_TEMP_PATH}zpequiv.dta"
(note: you are using old merge syntax; see [D] merge for new syntax)

. drop   if _merge == 2
(0 observations deleted)

. drop   _merge

. erase "${MY_TEMP_PATH}zpequiv.dta"

. 
. /* ------------------------( merge ZP )------------------------- */
. 
.           
. sort  persnr

. merge persnr   ///
> using "${MY_TEMP_PATH}zp.dta"
(note: you are using old merge syntax; see [D] merge for new syntax)

. drop   if _merge == 2
(0 observations deleted)

. drop   _merge

. erase "${MY_TEMP_PATH}zp.dta"

. 
. /* -----------------------( merge ZPGEN )----------------------- */
. 
.           
. sort  persnr

. merge persnr   ///
> using "${MY_TEMP_PATH}zpgen.dta"
(note: you are using old merge syntax; see [D] merge for new syntax)

. drop   if _merge == 2
(0 observations deleted)

. drop   _merge

. erase "${MY_TEMP_PATH}zpgen.dta"

. 
. /* ---------------------( merge BAPEQUIV )---------------------- */
. 
.           
. sort  persnr

. merge persnr   ///
> using "${MY_TEMP_PATH}bapequiv.dta"
(note: you are using old merge syntax; see [D] merge for new syntax)

. drop   if _merge == 2
(0 observations deleted)

. drop   _merge

. erase "${MY_TEMP_PATH}bapequiv.dta"

. 
. 
. /* -----------------------( merge BBPGEN )----------------------- */
. 
.           
. sort  persnr

. merge persnr   ///
> using "${MY_TEMP_PATH}bbpgen.dta"
(note: you are using old merge syntax; see [D] merge for new syntax)

. drop   if _merge == 2
(0 observations deleted)

. drop   _merge

. erase "${MY_TEMP_PATH}bbpgen.dta"

. 
. /* ---------------------( merge BBPEQUIV )---------------------- */
. 
.           
. sort  persnr

. merge persnr   ///
> using "${MY_TEMP_PATH}bbpequiv.dta"
(note: you are using old merge syntax; see [D] merge for new syntax)

. drop   if _merge == 2
(0 observations deleted)

. drop   _merge

. erase "${MY_TEMP_PATH}bbpequiv.dta"

. 
. /* ------------------------( merge BBP )------------------------- */
. 
.           
. sort  persnr

. merge persnr   ///
> using "${MY_TEMP_PATH}bbp.dta"
(note: you are using old merge syntax; see [D] merge for new syntax)

. drop   if _merge == 2
(0 observations deleted)

. drop   _merge

. erase "${MY_TEMP_PATH}bbp.dta"

. 
. 
. /* ---------------------( merge BCPEQUIV )---------------------- */
. 
.          
. sort  persnr

. merge persnr   ///
> using "${MY_TEMP_PATH}bcpequiv.dta"
(note: you are using old merge syntax; see [D] merge for new syntax)

. drop   if _merge == 2
(0 observations deleted)

. drop   _merge

. erase "${MY_TEMP_PATH}bcpequiv.dta"

. 
. 
. /* --------------------------( Merging done! )-------------------------- */
. 
. label data "SOEPINFO: Magic at Work! http://panel.gsoep.de/soepinfo/"

. save  "${MY_OUT_FILE}", replace
file C:/Users/USER/Desktop/\Study 4\Study4.dta saved

. desc

Contains data from C:/Users/USER/Desktop/\Study 4\Study4.dta
  obs:        50,973                          SOEPINFO: Magic at Work! http://panel.gsoep.de/soepinfo/
 vars:            64                          27 Oct 2014 10:12
 size:     7,645,950                          
-------------------------------------------------------------------------------------------------------------------------------------------------------------------------------------------------------------------------
              storage   display    value
variable name   type    format     label      variable label
-------------------------------------------------------------------------------------------------------------------------------------------------------------------------------------------------------------------------
hhnr            long    %12.0g                Ursprungshaushaltsnummer
persnr          long    %12.0g                Unveraenderliche Personennummer
sex             byte    %22.0g     sex        Geschlecht
gebjahr         int     %8.0g                 Geburtsjahr -4Steller-
psample         byte    %33.0g     psample    Stichprobenart
vhhnr           long    %12.0g                Haushaltsnummer 2005
vpop            byte    %49.0g     vpop       Populationszugehoerigkeit 2005
whhnr           long    %12.0g                Haushaltsnummer 2006
wpop            byte    %49.0g     wpop       Populationszugehoerigkeit 2006
vnetto          byte    %72.0g     vnetto     Befragungsstatus 2005
wnetto          byte    %72.0g     wnetto     Befragungsstatus 2006
znetto          byte    %72.0g     znetto     Befragungsstatus 2009
zhhnr           long    %12.0g                Haushaltsnummer 2009
zpop            byte    %49.0g     zpop       Populationszugehoerigkeit 2009
banetto         byte    %72.0g     banetto    Befragungsstatus 2010
bahhnr          long    %12.0g                Haushaltsnummer 2010
bapop           byte    %49.0g     bapop      Populationszugehoerigkeit 2010
bbnetto         byte    %72.0g     bbnetto    Befragungsstatus 2011
bbhhnr          long    %12.0g                Haushaltsnummer 2011
bbpop           byte    %49.0g     bbpop      Populationszugehoerigkeit 2011
bcnetto         byte    %72.0g     bcnetto    Befragungsstatus 2012
bchhnr          long    %12.0g                Haushaltsnummer 2012
bcpop           byte    %49.0g     bcpop      Populationszugehoerigkeit 2012
prgroup         byte    %8.0g                 Random Groups
vphrf           double  %10.0g                Hochrechnungsfaktor 2005
wphrf           double  %10.0g                Hochrechnungsfaktor 2006
zphrf           double  %10.0g                Hochrechnungsfaktor 2009
baphrf          double  %10.0g                Hochrechnungsfaktor 2010
bbphrf          double  %10.0g                Hochrechnungsfaktor 2011
bcphrf          double  %10.0g                Hochrechnungsfaktor 2012
vp0307          byte    %22.0g     vp0307     Ehrenamtl. Taetigkeit
siops05         byte    %8.0g                 TREIMANS STANDARD INT.OCC.PR.SCORE (IS88)
isced05         byte    %27.0g     isced05    ISCED-1997-Klassifikation
d1110105        byte    %8.0g                 Age of Individual
d1110505        byte    %22.0g     d1110505   Relationship to HH Head
d1110605        byte    %8.0g                 Number of Persons in HH
h1110105        byte    %8.0g                 Number of hh members age 0-14
i1110206        long    %12.0g                HH Post-Government Income
xhhnr           long    %12.0g                Aktuelle Haushaltsnummer (=HHNRAKT)
xp0307          byte    %22.0g     xp0307     Ehrenamtl. Taetigkeit
siops07         byte    %8.0g                 TREIMANS STANDARD INT.OCC.PR.SCORE (IS88)
isced07         byte    %27.0g     isced07    ISCED-1997-Klassifikation
d1110107        byte    %8.0g                 Age of Individual
d1110507        byte    %22.0g     d1110507   Relationship to HH Head
d1110607        byte    %8.0g                 Number of Persons in HH
h1110107        byte    %8.0g                 Number of hh members age 0-14
yhhnr           long    %12.0g                Current Wave HH Number (=HHNRAKT)
i1110208        long    %12.0g                HH Post-Government Income
d1110109        byte    %8.0g                 Age of Individual
d1110509        byte    %22.0g     d1110509   Relationship to HH Head
d1110609        byte    %8.0g                 Number of Persons in HH
h1110109        byte    %8.0g                 Number of hh members age 0-14
zp0307          byte    %22.0g     zp0307     Ehrenamtl. Taetigkeit
siops09         byte    %8.0g                 TREIMANS STANDARD INT.OCC.PR.SCORE (IS88)
isced09         byte    %27.0g     isced09    ISCED-1997-Klassifikation
i1110210        long    %12.0g                HH Post-Government Income
siops11         byte    %8.0g                 TREIMANS STANDARD INT.OCC.PR.SCORE (IS88)
isced11         byte    %27.0g     isced11    ISCED-1997-Klassifikation
d1110111        int     %8.0g                 Age of Individual
d1110511        byte    %22.0g     d1110511   Relationship to HH Head
d1110611        byte    %8.0g                 Number of Persons in HH
h1110111        byte    %8.0g                 Number of hh members age 0-14
bbp0307         byte    %22.0g     bbp0307    Ehrenamtl. Taetigkeit
i1110212        long    %12.0g                HH Post-Government Income
-------------------------------------------------------------------------------------------------------------------------------------------------------------------------------------------------------------------------
Sorted by:  

. 
. 
. /* --------------------------( Rename variables to tranform data-matrix into long-format  )-------------------------- */
. 
. soepren vhhnr whhnr xhhnr yhhnr zhhnr bahhnr bbhhnr bchhnr, ///
>         newstub(hnr) waves(2005 2006 2007 2008 2009 2010 2011 2012)

. soepren vpop wpop zpop bapop bbpop bcpop, ///
>         newstub(pop) waves(2005 2006 2009 2010 2011 2012)

. soepren vnetto wnetto znetto banetto bbnetto bcnetto, ///
>         newstub(netto) waves(2005 2006 2009 2010 2011 2012)

. 
. soepren d1110105 d1110107 d1110109 d1110111, ///
>         newstub(age) waves(2005 2007 2009 2011)

. soepren d1110505 d1110507 d1110509 d1110511, ///
>         newstub(relation) waves(2005 2007 2009 2011)

. soepren d1110605 d1110607 d1110609 d1110611, ///
>         newstub(personshh) waves(2005 2007 2009 2011)

. soepren h1110105 h1110107 h1110109 h1110111, ///
>         newstub(childhh) waves(2005 2007 2009 2011)

. 
. soepren isced05 isced07 isced09 isced11, ///
>         newstub(isced) waves(2005 2007 2009 2011)

. soepren siops05 siops07 siops09 siops11, ///
>         newstub(siops) waves(2005 2007 2009 2011)

. * Rename income variable 
. * (and therby change the year of the assessment of income to the year income was actually earned)
. soepren i1110206 i1110208 i1110210 i1110212, ///
>         newstub(hhincome) waves(2005 2007 2009 2011)

. 
. soepren vp0307 xp0307 zp0307 bbp0307, newstub(volunteer) waves(2005 2007 2009 2011)

. 
. drop gebjahr

. drop prgroup

. drop vphrf-bcphrf

. 
. /* --------------------------( Reshape into long-format  )-------------------------- */
. 
. reshape long hnr netto pop age siops isced hhincome childhh personshh relation ///
>         volunteer, i(persnr) j(year)
(note: j = 2005 2006 2007 2008 2009 2010 2011 2012)
(note: age2006 not found)
(note: siops2006 not found)
(note: isced2006 not found)
(note: hhincome2006 not found)
(note: childhh2006 not found)
(note: personshh2006 not found)
(note: relation2006 not found)
(note: volunteer2006 not found)
(note: netto2007 not found)
(note: pop2007 not found)
(note: netto2008 not found)
(note: pop2008 not found)
(note: age2008 not found)
(note: siops2008 not found)
(note: isced2008 not found)
(note: hhincome2008 not found)
(note: childhh2008 not found)
(note: personshh2008 not found)
(note: relation2008 not found)
(note: volunteer2008 not found)
(note: age2010 not found)
(note: siops2010 not found)
(note: isced2010 not found)
(note: hhincome2010 not found)
(note: childhh2010 not found)
(note: personshh2010 not found)
(note: relation2010 not found)
(note: volunteer2010 not found)
(note: age2012 not found)
(note: siops2012 not found)
(note: isced2012 not found)
(note: hhincome2012 not found)
(note: childhh2012 not found)
(note: personshh2012 not found)
(note: relation2012 not found)
(note: volunteer2012 not found)

Data                               wide   ->   long
-----------------------------------------------------------------------------
Number of obs.                    50973   ->  407784
Number of variables                  56   ->      16
j variable (8 values)                     ->   year
xij variables:
            hnr2005 hnr2006 ... hnr2012   ->   hnr
      netto2005 netto2006 ... netto2012   ->   netto
            pop2005 pop2006 ... pop2012   ->   pop
            age2005 age2006 ... age2012   ->   age
      siops2005 siops2006 ... siops2012   ->   siops
      isced2005 isced2006 ... isced2012   ->   isced
hhincome2005 hhincome2006 ... hhincome2012->   hhincome
childhh2005 childhh2006 ... childhh2012   ->   childhh
personshh2005 personshh2006 ... personshh2012->personshh
relation2005 relation2006 ... relation2012->   relation
volunteer2005 volunteer2006 ... volunteer2012->volunteer
-----------------------------------------------------------------------------

. xtset persnr year
       panel variable:  persnr (strongly balanced)
        time variable:  year, 2005 to 2012
                delta:  1 unit

. 
. 
. /* --------------------------( Decode missing values  )-------------------------- */
. 
. mvdecode age sex siops isced volunteer relation, mv (-2=.\-1=.)
         age: 635 missing values generated
         sex: 8 missing values generated
       siops: 38131 missing values generated
       isced: 1983 missing values generated
   volunteer: 556 missing values generated

. 
. 
. /* --------------------------( Create measure of obj. social class  )-------------------------- */
. 
. * 1. standardize education and job prestige per year (but first set those "in school" to missing)
. mvdecode isced, mv (0=.)
       isced: 2373 missing values generated

. by year, sort: center isced siops, standardize

. 
. * 2. Weigthed annual after-tax hh-income
. *       a, generate OECD equivalence weight
.         generate oecd = (1 + 0.7 * (personshh - childhh - 1) + 0.5 * childhh)
(299051 missing values generated)

. *       b, divide income by OECD weight
.         generate wincome = round(hhincome/oecd)
(312162 missing values generated)

. *       c, recode weighted income measure into a categorical income measure similar to Piff et al. (2010)
.         sum oecd if relation==1

    Variable |       Obs        Mean    Std. Dev.       Min        Max
-------------+--------------------------------------------------------
        oecd |     47370    1.842177    .7447589          1        8.7

.         recode wincome (0/6000 = 1) (6001/10000 = 2) (10001/14000 = 3) (14001/20000 = 4) ///
>         (20001/30000 = 5) (30001/40000 = 6) (40001/60000 = 7) (60001/max = 8) if wincome<.
(wincome: 95622 changes made)

.         hist wincome
(bin=49, start=1, width=.14285714)

. *  d, standardize this income measure
.         by year, sort: center wincome, standardize

. 
. * 3. generate (and standize per year) composite measure of obj. social class
. egen soclass = rowmean(c_wincome c_isced c_siops)
(303165 missing values generated)

. by year, sort: center soclass, standardize

. * 4. calculate squared obj. social class measure
. generate qc_soclass = c_soclass^2
(303165 missing values generated)

. 
. 
. /* --------------------------( Recode volunteer variable  )-------------------------- */
. 
. recode volunteer (4=0) (3=1) (2=2) (1=3)
(volunteer: 75980 changes made)

. recode volunteer (2=1) (3=1), prefix(d)
(15592 differences between volunteer and dvolunteer)

. 
. 
. /* --------------------------( Prepare data for the figures (that are drawn in R)  )-------------------------- */
. 
. xtset, clear

. xtile dclass = c_soclass, n(10)

. keep if missing(volunteer, c_soclass, age, sex, year)==0
(324818 observations deleted)

. egen d_dvolunteer = mean(dvolunteer), by(dclass)

. egen d_volunteer = mean(volunteer), by(dclass)

. 
. 
. /* --------------( Anonymize the person number )--------------- */
. 
. bysort persnr: generate nnn = 1/_N

. generate snnn = sum(nnn)

. bysort persnr: replace persnr = snnn[_N]
(82966 real changes made)

. 
. drop nnn snnn

. 
. 
. /* --------------( Delete variables that are not needed for final analyses )--------------- */
. 
. keep year persnr wincome isced siops age sex volunteer dvolunteer c_soclass qc_soclass dclass ///
> dvolunteer-d_volunteer c_wincome c_isced c_siops

. 
. label variable persnr "anonymized person number"

. label variable year     "year of measurement"

. label variable sex      "respondent's sex"

. label variable age      "age of respondent"

. label variable wincome  "income category"

. label variable isced "isced category of respondent (if not in school)"

. label variable siops "siops category of respondent"

. label variable c_soclass "standardized objective social class"

. label variable qc_soclass "squared standardized objective social class"

. label variable volunteer "how often did respondent volunteer? (0 = never; 3 = every week)"

. label variable dvolunteer       "did respondent volunteer? (0=no; 1=yes)"

. label variable dclass "decile of objective social class"

. label variable d_dvolunteer "proportion of volunteers per decile of objective social class"

. label variable d_volunteer "mean volunteering category per decile of objective social class"

. 
. 
. /* --------------------------( save file for  (re)analyses  )-------------------------- */
. saveold  "${MY_OUT_FILE}", replace
file C:/Users/USER/Desktop/\Study 4\Study4.dta saved

. 
. 
. log close
      name:  <unnamed>
       log:  C:/Users/USER/Desktop/\Study 4\Study4_data_preparation.log
  log type:  text
 closed on:  27 Oct 2014, 10:12:58
-------------------------------------------------------------------------------------------------------------------------------------------------------------------------------------------------------------------------
