# Supplementary material for: A Large Scale Test of the Effect of Social Class on Prosocial Behavior
Source: PLoS One. 2015 Jul 20;10(7):e0133193. doi: 10.1371/journal.pone.0133193 (PMC4507988; doi:10.1371/journal.pone.0133193)
Supplement: S2 File — Files are provided separately for each study. For more information, see also the included txt-file. (ZIP) [file pone.0133193.s002.zip › Study 5/Study5.csv]

	year	age	degree	sex	income98	income06	volchrty	c_degree	siops	c_siops	c_income	c_object	qc_object	subject	c_subject	qc_subject	dvolchrty	dobject	objdvol	objvol	subjdvol	subjvol
1	2002	25	high school	female	$30000 to 34999	NA	2	-0.427910804748535	73	2.15398931503296	0.0182771403342485	0.742145180702209	0.550779461860657	3	0.808760821819305	0.654094040393829	1	8	0.555865943431854	1.29329609870911	0.505969285964966	1.26662874221802
2	2002	43	bachelor	male	$110000 or over	NA	0	1.28621685504913	46	0.226632237434387	1.29923582077026	1.18664634227753	1.40812957286835	3	0.808760821819305	0.654094040393829	0	9	0.664041996002197	1.64829397201538	0.505969285964966	1.26662874221802
3	2002	47	high school	male	$90000 - $109999	NA	1	-0.427910804748535	34	-0.629970848560333	1.1162416934967	0.0402566380798817	0.00162059685681015	3	0.808760821819305	0.654094040393829	1	6	0.488151669502258	1.13033175468445	0.505969285964966	1.26662874221802
4	2002	46	high school	male	$60000 to 74999	NA	0	-0.427910804748535	60	1.22600257396698	0.75025349855423	0.66054505109787	0.436319768428802	3	0.808760821819305	0.654094040393829	0	8	0.555865943431854	1.29329609870911	0.505969285964966	1.26662874221802
5	2002	71	high school	female	$20000 to 22499	NA	1	-0.427910804748535	53	0.726317405700684	-0.530705153942108	-0.0807460099458694	0.00651991833001375	2	-0.700449585914612	0.490629613399506	1	5	0.437172770500183	0.992146611213684	0.432552963495255	0.982162773609161
6	2002	51	high school	female	under $1 000	NA	0	-0.427910804748535	55	0.869084537029266	-2.72663426399231	-0.935487806797028	0.875137448310852	3	0.808760821819305	0.654094040393829	0	2	0.299748122692108	0.717884123325348	0.505969285964966	1.26662874221802
7	2002	37	high school	male	$40000 to 49999	NA	1	-0.427910804748535	32	-0.772738039493561	0.384265333414078	-0.323903560638428	0.104913517832756	3	0.808760821819305	0.654094040393829	1	5	0.437172770500183	0.992146611213684	0.505969285964966	1.26662874221802
8	2002	35	junior college	male	$110000 or over	NA	0	0.429152995347977	43	0.0124814538285136	1.29923582077026	0.740694224834442	0.548627912998199	2	-0.700449585914612	0.490629613399506	0	8	0.555865943431854	1.29329609870911	0.432552963495255	0.982162773609161
9	2002	23	high school	male	$35000 to 39999	NA	0	-0.427910804748535	19	-1.7007247209549	0.201271235942841	-0.786410510540009	0.618441462516785	2	-0.700449585914612	0.490629613399506	0	3	0.381720423698425	0.916666686534882	0.432552963495255	0.982162773609161
10	2002	33	bachelor	male	$90000 - $109999	NA	0	1.28621685504913	46	0.226632237434387	1.1162416934967	1.11046493053436	1.23313236236572	2	-0.700449585914612	0.490629613399506	0	9	0.664041996002197	1.64829397201538	0.432552963495255	0.982162773609161
11	2002	69	high school	female	$25000 to 29999	NA	0	-0.427910804748535	55	0.869084537029266	-0.164716944098473	0.131051421165466	0.0171744748950005	3	0.808760821819305	0.654094040393829	0	6	0.488151669502258	1.13033175468445	0.505969285964966	1.26662874221802
12	2002	57	bachelor	male	$40000 to 49999	NA	3	1.28621685504913	42	-0.0589021369814873	0.384265333414078	0.686870038509369	0.471790462732315	3	0.808760821819305	0.654094040393829	1	8	0.555865943431854	1.29329609870911	0.505969285964966	1.26662874221802
13	2002	42	bachelor	female	$50000 to 59999	NA	2	1.28621685504913	58	1.08323538303375	0.567259430885315	1.23852908611298	1.53395426273346	2	-0.700449585914612	0.490629613399506	1	9	0.664041996002197	1.64829397201538	0.432552963495255	0.982162773609161
14	2002	63	graduate	male	$75000 to $89999	NA	3	2.14328050613403	56	0.94046813249588	0.933247625827789	1.68825709819794	2.85021209716797	3	0.808760821819305	0.654094040393829	1	10	0.647058844566345	1.66823530197144	0.505969285964966	1.26662874221802
15	2002	77	lt high school	male	$12500 to 14999	NA	0	-1.28497457504272	58	1.08323538303375	-1.07968735694885	-0.517503321170807	0.267809689044952	2	-0.700449585914612	0.490629613399506	0	4	0.385321110486984	0.834862411022186	0.432552963495255	0.982162773609161
16	2002	26	lt high school	female	$22500 to 24999	NA	0	-1.28497457504272	49	0.440782994031906	-0.347711056470871	-0.480234056711197	0.230624750256538	2	-0.700449585914612	0.490629613399506	0	4	0.385321110486984	0.834862411022186	0.432552963495255	0.982162773609161
17	2002	51	graduate	female	$60000 to 74999	NA	2	2.14328050613403	62	1.36876976490021	0.75025349855423	1.79037976264954	3.20545959472656	3	0.808760821819305	0.654094040393829	1	10	0.647058844566345	1.66823530197144	0.505969285964966	1.26662874221802
18	2002	76	bachelor	female	$50000 to 59999	NA	5	1.28621685504913	60	1.22600257396698	0.567259430885315	1.29796373844147	1.68470990657806	3	0.808760821819305	0.654094040393829	1	9	0.664041996002197	1.64829397201538	0.505969285964966	1.26662874221802
19	2002	60	bachelor	female	$35000 to 39999	NA	0	1.28621685504913	60	1.22600257396698	0.201271235942841	1.14560103416443	1.31240177154541	3	0.808760821819305	0.654094040393829	0	9	0.664041996002197	1.64829397201538	0.505969285964966	1.26662874221802
20	2002	21	high school	male	$40000 to 49999	NA	0	-0.427910804748535	42	-0.0589021369814873	0.384265333414078	-0.0267300363630056	0.000714494846761227	2	-0.700449585914612	0.490629613399506	0	6	0.488151669502258	1.13033175468445	0.432552963495255	0.982162773609161
21	2002	20	high school	male	$35000 to 39999	NA	0	-0.427910804748535	32	-0.772738039493561	0.201271235942841	-0.400084912776947	0.160067930817604	3	0.808760821819305	0.654094040393829	0	4	0.385321110486984	0.834862411022186	0.505969285964966	1.26662874221802
22	2002	71	junior college	male	$40000 to 49999	NA	1	0.429152995347977	NA	NA	0.384265333414078	0.523906350135803	0.274477869272232	3	0.808760821819305	0.654094040393829	1	8	0.555865943431854	1.29329609870911	0.505969285964966	1.26662874221802
23	2002	66	high school	female	$40000 to 49999	NA	0	-0.427910804748535	53	0.726317405700684	0.384265333414078	0.300160855054855	0.090096540749073	2	-0.700449585914612	0.490629613399506	0	7	0.47869673371315	1.14786970615387	0.432552963495255	0.982162773609161
24	2002	69	high school	male	$60000 to 74999	NA	0	-0.427910804748535	60	1.22600257396698	0.75025349855423	0.66054505109787	0.436319768428802	3	0.808760821819305	0.654094040393829	0	8	0.555865943431854	1.29329609870911	0.505969285964966	1.26662874221802
25	2002	53	high school	male	$17500 to 19999	NA	0	-0.427910804748535	28	-1.05827248096466	-0.713699221611023	-0.89986127614975	0.809750318527222	2	-0.700449585914612	0.490629613399506	0	2	0.299748122692108	0.717884123325348	0.432552963495255	0.982162773609161
26	2002	45	high school	male	$60000 to 74999	NA	2	-0.427910804748535	49	0.440782994031906	0.75025349855423	0.333654165267944	0.111325100064278	3	0.808760821819305	0.654094040393829	1	7	0.47869673371315	1.14786970615387	0.505969285964966	1.26662874221802
27	2002	75	high school	female	$10000 to 12499	NA	2	-0.427910804748535	48	0.369399428367615	-1.26268148422241	-0.534058272838593	0.285218238830566	2	-0.700449585914612	0.490629613399506	1	4	0.385321110486984	0.834862411022186	0.432552963495255	0.982162773609161
28	2002	69	high school	female	NA	NA	0	-0.427910804748535	32	-0.772738039493561	NA	-0.733793258666992	0.538452565670013	3	0.808760821819305	0.654094040393829	0	3	0.381720423698425	0.916666686534882	0.505969285964966	1.26662874221802
29	2002	64	graduate	female	NA	NA	2	2.14328050613403	52	0.65493381023407	NA	1.76332747936249	3.10932374000549	3	0.808760821819305	0.654094040393829	1	10	0.647058844566345	1.66823530197144	0.505969285964966	1.26662874221802
30	2002	48	high school	female	$50000 to 59999	NA	2	-0.427910804748535	53	0.726317405700684	0.567259430885315	0.376342236995697	0.141633480787277	2	-0.700449585914612	0.490629613399506	1	7	0.47869673371315	1.14786970615387	0.432552963495255	0.982162773609161
31	2002	62	lt high school	male	$12500 to 14999	NA	0	-1.28497457504272	42	-0.0589021369814873	-1.07968735694885	-0.992981016635895	0.986011326313019	1	-2.20966005325317	4.88259744644165	0	2	0.299748122692108	0.717884123325348	0.349480956792831	0.910034596920013
32	2002	49	lt high school	female	NA	NA	0	-1.28497457504272	42	-0.0589021369814873	NA	-0.823233008384705	0.677712559700012	1	-2.20966005325317	4.88259744644165	0	3	0.381720423698425	0.916666686534882	0.349480956792831	0.910034596920013
33	2002	74	high school	female	$8 000 to 9 999	NA	0	-0.427910804748535	37	-0.415820091962814	-1.44567561149597	-0.937130510807037	0.878213584423065	3	0.808760821819305	0.654094040393829	0	2	0.299748122692108	0.717884123325348	0.505969285964966	1.26662874221802
34	2002	89	lt high school	female	$5 000 to 5 999	NA	0	-1.28497457504272	37	-0.415820091962814	-1.99465787410736	-1.5224746465683	2.31792902946472	3	0.808760821819305	0.654094040393829	0	1	0.31386861205101	0.841849148273468	0.505969285964966	1.26662874221802
35	2002	49	junior college	female	$110000 or over	NA	1	0.429152995347977	60	1.22600257396698	1.29923582077026	1.24588918685913	1.55223989486694	3	0.808760821819305	0.654094040393829	1	9	0.664041996002197	1.64829397201538	0.505969285964966	1.26662874221802
36	2002	77	junior college	male	$40000 to 49999	NA	2	0.429152995347977	44	0.0838650465011597	0.384265333414078	0.389504700899124	0.151713907718658	2	-0.700449585914612	0.490629613399506	1	7	0.47869673371315	1.14786970615387	0.432552963495255	0.982162773609161
37	2002	28	high school	male	$75000 to $89999	NA	0	-0.427910804748535	44	0.0838650465011597	0.933247625827789	0.261248797178268	0.0682509317994118	3	0.808760821819305	0.654094040393829	0	7	0.47869673371315	1.14786970615387	0.505969285964966	1.26662874221802
38	2002	46	high school	female	$90000 - $109999	NA	3	-0.427910804748535	53	0.726317405700684	1.1162416934967	0.6048863530159	0.365887492895126	2	-0.700449585914612	0.490629613399506	1	8	0.555865943431854	1.29329609870911	0.432552963495255	0.982162773609161
39	2002	38	high school	female	$75000 to $89999	NA	2	-0.427910804748535	58	1.08323538303375	0.933247625827789	0.677291810512543	0.458724200725555	2	-0.700449585914612	0.490629613399506	1	8	0.555865943431854	1.29329609870911	0.432552963495255	0.982162773609161
40	2002	48	high school	female	$60000 to 74999	NA	0	-0.427910804748535	26	-1.20103967189789	0.75025349855423	-0.349844962358475	0.122391499578953	2	-0.700449585914612	0.490629613399506	0	4	0.385321110486984	0.834862411022186	0.432552963495255	0.982162773609161
41	2002	78	high school	female	$25000 to 29999	NA	5	-0.427910804748535	NA	NA	-0.164716944098473	-0.354109883308411	0.125393807888031	3	0.808760821819305	0.654094040393829	1	4	0.385321110486984	0.834862411022186	0.505969285964966	1.26662874221802
42	2002	83	high school	female	$15000 to 17499	NA	0	-0.427910804748535	37	-0.415820091962814	-0.896693289279938	-0.708586454391479	0.502094745635986	3	0.808760821819305	0.654094040393829	0	3	0.381720423698425	0.916666686534882	0.505969285964966	1.26662874221802
43	2002	23	high school	female	$20000 to 22499	NA	5	-0.427910804748535	37	-0.415820091962814	-0.530705153942108	-0.556223690509796	0.309384793043137	2	-0.700449585914612	0.490629613399506	1	3	0.381720423698425	0.916666686534882	0.432552963495255	0.982162773609161
44	2002	33	bachelor	male	$60000 to 74999	NA	1	1.28621685504913	60	1.22600257396698	0.75025349855423	1.37414526939392	1.88827526569366	3	0.808760821819305	0.654094040393829	1	9	0.664041996002197	1.64829397201538	0.505969285964966	1.26662874221802
45	2002	53	graduate	female	$60000 to 74999	NA	0	2.14328050613403	62	1.36876976490021	0.75025349855423	1.79037976264954	3.20545959472656	3	0.808760821819305	0.654094040393829	0	10	0.647058844566345	1.66823530197144	0.505969285964966	1.26662874221802
46	2002	50	high school	male	$110000 or over	NA	3	-0.427910804748535	60	1.22600257396698	1.29923582077026	0.889089226722717	0.79047966003418	3	0.808760821819305	0.654094040393829	1	8	0.555865943431854	1.29329609870911	0.505969285964966	1.26662874221802
47	2002	54	bachelor	female	$35000 to 39999	NA	2	1.28621685504913	60	1.22600257396698	0.201271235942841	1.14560103416443	1.31240177154541	4	2.31797122955322	5.37299060821533	1	9	0.664041996002197	1.64829397201538	0.6147540807724	1.49180328845978
48	2002	44	high school	female	$30000 to 34999	NA	0	-0.427910804748535	36	-0.487203687429428	0.0182771403342485	-0.357396900653839	0.127732545137405	3	0.808760821819305	0.654094040393829	0	4	0.385321110486984	0.834862411022186	0.505969285964966	1.26662874221802
49	2002	21	high school	male	$50000 to 59999	NA	3	-0.427910804748535	21	-1.55795753002167	0.567259430885315	-0.574613034725189	0.330180138349533	2	-0.700449585914612	0.490629613399506	1	3	0.381720423698425	0.916666686534882	0.432552963495255	0.982162773609161
50	2002	21	lt high school	male	NA	NA	0	-1.28497457504272	18	-1.77210831642151	NA	-1.89305770397186	3.58366751670837	3	0.808760821819305	0.654094040393829	0	1	0.31386861205101	0.841849148273468	0.505969285964966	1.26662874221802
51	2002	34	high school	female	$17500 to 19999	NA	2	-0.427910804748535	42	-0.0589021369814873	-0.713699221611023	-0.483818262815475	0.234080106019974	2	-0.700449585914612	0.490629613399506	1	4	0.385321110486984	0.834862411022186	0.432552963495255	0.982162773609161
52	2002	68	high school	male	under $1 000	NA	0	-0.427910804748535	40	-0.201669320464134	-2.72663426399231	-1.38124811649323	1.90784633159637	2	-0.700449585914612	0.490629613399506	0	1	0.31386861205101	0.841849148273468	0.432552963495255	0.982162773609161
53	2002	27	high school	male	NA	NA	0	-0.427910804748535	19	-1.7007247209549	NA	-1.31328153610229	1.72470843791962	2	-0.700449585914612	0.490629613399506	0	2	0.299748122692108	0.717884123325348	0.432552963495255	0.982162773609161
54	2002	30	high school	male	$30000 to 34999	NA	0	-0.427910804748535	23	-1.41519033908844	0.0182771403342485	-0.743722438812256	0.55312305688858	2	-0.700449585914612	0.490629613399506	0	3	0.381720423698425	0.916666686534882	0.432552963495255	0.982162773609161
55	2002	55	high school	male	$12500 to 14999	NA	0	-0.427910804748535	31	-0.844121634960175	-1.07968735694885	-0.963071823120117	0.927507340908051	2	-0.700449585914612	0.490629613399506	0	2	0.299748122692108	0.717884123325348	0.432552963495255	0.982162773609161
56	2002	76	lt high school	female	$10000 to 12499	NA	0	-1.28497457504272	37	-0.415820091962814	-1.26268148422241	-1.21774911880493	1.48291289806366	2	-0.700449585914612	0.490629613399506	0	2	0.299748122692108	0.717884123325348	0.432552963495255	0.982162773609161
57	2002	78	high school	male	NA	NA	3	-0.427910804748535	23	-1.41519033908844	NA	-1.13497757911682	1.28817415237427	1	-2.20966005325317	4.88259744644165	1	2	0.299748122692108	0.717884123325348	0.349480956792831	0.910034596920013
58	2002	71	lt high school	female	$8 000 to 9 999	NA	0	-1.28497457504272	38	-0.344436496496201	-1.44567561149597	-1.26421320438385	1.59823501110077	3	0.808760821819305	0.654094040393829	0	2	0.299748122692108	0.717884123325348	0.505969285964966	1.26662874221802
59	2002	65	high school	female	$10000 to 12499	NA	0	-0.427910804748535	60	1.22600257396698	-1.26268148422241	-0.177450001239777	0.0314885042607784	3	0.808760821819305	0.654094040393829	0	5	0.437172770500183	0.992146611213684	0.505969285964966	1.26662874221802
60	2002	19	high school	male	under $1 000	NA	2	-0.427910804748535	NA	NA	-2.72663426399231	-1.95391869544983	3.81779837608337	3	0.808760821819305	0.654094040393829	1	1	0.31386861205101	0.841849148273468	0.505969285964966	1.26662874221802
61	2002	83	graduate	male	$60000 to 74999	NA	0	2.14328050613403	60	1.22600257396698	0.75025349855423	1.73094511032104	2.99617099761963	3	0.808760821819305	0.654094040393829	0	10	0.647058844566345	1.66823530197144	0.505969285964966	1.26662874221802
62	2002	38	high school	female	$50000 to 59999	NA	0	-0.427910804748535	60	1.22600257396698	0.567259430885315	0.584363698959351	0.341480940580368	2	-0.700449585914612	0.490629613399506	0	8	0.555865943431854	1.29329609870911	0.432552963495255	0.982162773609161
63	2002	44	junior college	female	$60000 to 74999	NA	0	0.429152995347977	53	0.726317405700684	0.75025349855423	0.809323608875275	0.655004680156708	3	0.808760821819305	0.654094040393829	0	8	0.555865943431854	1.29329609870911	0.505969285964966	1.26662874221802
64	2002	64	lt high school	male	$15000 to 17499	NA	0	-1.28497457504272	34	-0.629970848560333	-0.896693289279938	-1.15453839302063	1.33295893669128	2	-0.700449585914612	0.490629613399506	0	2	0.299748122692108	0.717884123325348	0.432552963495255	0.982162773609161
65	2002	57	high school	male	$90000 - $109999	NA	0	-0.427910804748535	15	-1.98625910282135	1.1162416934967	-0.524373054504395	0.274967104196548	2	-0.700449585914612	0.490629613399506	0	4	0.385321110486984	0.834862411022186	0.432552963495255	0.982162773609161
66	2002	62	bachelor	female	$40000 to 49999	NA	1	1.28621685504913	50	0.512166619300842	0.384265333414078	0.924608886241913	0.854901611804962	3	0.808760821819305	0.654094040393829	1	8	0.555865943431854	1.29329609870911	0.505969285964966	1.26662874221802
67	2002	66	bachelor	female	$30000 to 34999	NA	0	1.28621685504913	60	1.22600257396698	0.0182771403342485	1.06941974163055	1.14365863800049	2	-0.700449585914612	0.490629613399506	0	9	0.664041996002197	1.64829397201538	0.432552963495255	0.982162773609161
68	2002	63	high school	female	NA	NA	0	-0.427910804748535	38	-0.344436496496201	NA	-0.466337144374847	0.217470332980156	3	0.808760821819305	0.654094040393829	0	4	0.385321110486984	0.834862411022186	0.505969285964966	1.26662874221802
69	2002	24	bachelor	male	$90000 - $109999	NA	1	1.28621685504913	37	-0.415820091962814	1.1162416934967	0.843008816242218	0.710663855075836	2	-0.700449585914612	0.490629613399506	1	8	0.555865943431854	1.29329609870911	0.432552963495255	0.982162773609161
70	2002	50	graduate	male	$60000 to 74999	NA	0	2.14328050613403	51	0.583550214767456	0.75025349855423	1.46348893642426	2.14179992675781	2	-0.700449585914612	0.490629613399506	0	10	0.647058844566345	1.66823530197144	0.432552963495255	0.982162773609161
71	2002	54	bachelor	male	$110000 or over	NA	1	1.28621685504913	46	0.226632237434387	1.29923582077026	1.18664634227753	1.40812957286835	3	0.808760821819305	0.654094040393829	1	9	0.664041996002197	1.64829397201538	0.505969285964966	1.26662874221802
72	2002	36	high school	female	$22500 to 24999	NA	0	-0.427910804748535	22	-1.48657393455505	-0.347711056470871	-0.92580258846283	0.857110440731049	2	-0.700449585914612	0.490629613399506	0	2	0.299748122692108	0.717884123325348	0.432552963495255	0.982162773609161
73	2002	43	high school	male	$90000 - $109999	NA	0	-0.427910804748535	36	-0.487203687429428	1.1162416934967	0.0996913388371468	0.00993836298584938	2	-0.700449585914612	0.490629613399506	0	6	0.488151669502258	1.13033175468445	0.432552963495255	0.982162773609161
74	2002	39	high school	male	$75000 to $89999	NA	0	-0.427910804748535	23	-1.41519033908844	0.933247625827789	-0.362815588712692	0.131635144352913	2	-0.700449585914612	0.490629613399506	0	4	0.385321110486984	0.834862411022186	0.432552963495255	0.982162773609161
75	2002	84	high school	female	$22500 to 24999	NA	0	-0.427910804748535	NA	NA	-0.347711056470871	-0.468381971120834	0.219381675124168	4	2.31797122955322	5.37299060821533	0	4	0.385321110486984	0.834862411022186	0.6147540807724	1.49180328845978
76	2002	71	high school	male	$12500 to 14999	NA	5	-0.427910804748535	46	0.226632237434387	-1.07968735694885	-0.517311573028564	0.267611265182495	2	-0.700449585914612	0.490629613399506	1	4	0.385321110486984	0.834862411022186	0.432552963495255	0.982162773609161
77	2002	44	high school	female	NA	NA	0	-0.427910804748535	37	-0.415820091962814	NA	-0.510913193225861	0.261032283306122	2	-0.700449585914612	0.490629613399506	0	4	0.385321110486984	0.834862411022186	0.432552963495255	0.982162773609161
78	2002	74	high school	male	$30000 to 34999	NA	0	-0.427910804748535	40	-0.201669320464134	0.0182771403342485	-0.238527491688728	0.0568953640758991	3	0.808760821819305	0.654094040393829	0	5	0.437172770500183	0.992146611213684	0.505969285964966	1.26662874221802
79	2002	63	bachelor	male	$75000 to $89999	NA	0	1.28621685504913	37	-0.415820091962814	0.933247625827789	0.766827344894409	0.588024199008942	2	-0.700449585914612	0.490629613399506	0	8	0.555865943431854	1.29329609870911	0.432552963495255	0.982162773609161
80	2002	30	junior college	male	$75000 to $89999	NA	1	0.429152995347977	60	1.22600257396698	0.933247625827789	1.09352648258209	1.19580018520355	3	0.808760821819305	0.654094040393829	1	9	0.664041996002197	1.64829397201538	0.505969285964966	1.26662874221802
81	2002	36	high school	female	$75000 to $89999	NA	0	-0.427910804748535	60	1.22600257396698	0.933247625827789	0.736726462841034	0.542765855789185	2	-0.700449585914612	0.490629613399506	0	8	0.555865943431854	1.29329609870911	0.432552963495255	0.982162773609161
82	2002	42	junior college	female	NA	NA	2	0.429152995347977	60	1.22600257396698	NA	1.04953563213348	1.10152506828308	3	0.808760821819305	0.654094040393829	1	9	0.664041996002197	1.64829397201538	0.505969285964966	1.26662874221802
83	2002	53	graduate	female	$110000 or over	NA	0	2.14328050613403	56	0.94046813249588	1.29923582077026	1.84061980247498	3.3878812789917	3	0.808760821819305	0.654094040393829	0	10	0.647058844566345	1.66823530197144	0.505969285964966	1.26662874221802
84	2002	45	high school	male	$40000 to 49999	NA	0	-0.427910804748535	32	-0.772738039493561	0.384265333414078	-0.323903560638428	0.104913517832756	3	0.808760821819305	0.654094040393829	0	5	0.437172770500183	0.992146611213684	0.505969285964966	1.26662874221802
85	2002	22	high school	male	$25000 to 29999	NA	1	-0.427910804748535	37	-0.415820091962814	-0.164716944098473	-0.40386089682579	0.163103625178337	1	-2.20966005325317	4.88259744644165	1	4	0.385321110486984	0.834862411022186	0.349480956792831	0.910034596920013
86	2002	70	bachelor	female	$40000 to 49999	NA	0	1.28621685504913	57	1.01185178756714	0.384265333414078	1.13263034820557	1.28285145759583	3	0.808760821819305	0.654094040393829	0	9	0.664041996002197	1.64829397201538	0.505969285964966	1.26662874221802
87	2002	24	lt high school	male	$12500 to 14999	NA	0	-1.28497457504272	21	-1.55795753002167	-1.07968735694885	-1.61704540252686	2.61483573913574	1	-2.20966005325317	4.88259744644165	0	1	0.31386861205101	0.841849148273468	0.349480956792831	0.910034596920013
88	2002	68	high school	female	$8 000 to 9 999	NA	0	-0.427910804748535	25	-1.27242314815521	-1.44567561149597	-1.29373872280121	1.67375993728638	3	0.808760821819305	0.654094040393829	0	2	0.299748122692108	0.717884123325348	0.505969285964966	1.26662874221802
89	2002	48	high school	female	$12500 to 14999	NA	0	-0.427910804748535	21	-1.55795753002167	-1.07968735694885	-1.26024544239044	1.58821856975555	1	-2.20966005325317	4.88259744644165	0	2	0.299748122692108	0.717884123325348	0.349480956792831	0.910034596920013
90	2002	55	high school	female	under $1 000	NA	0	-0.427910804748535	43	0.0124814538285136	-2.72663426399231	-1.29209613800049	1.66951239109039	1	-2.20966005325317	4.88259744644165	0	2	0.299748122692108	0.717884123325348	0.349480956792831	0.910034596920013
91	2002	45	high school	female	$110000 or over	NA	0	-0.427910804748535	37	-0.415820091962814	1.29923582077026	0.205590084195137	0.0422672815620899	2	-0.700449585914612	0.490629613399506	0	7	0.47869673371315	1.14786970615387	0.432552963495255	0.982162773609161
92	2002	57	graduate	female	$75000 to $89999	NA	0	2.14328050613403	46	0.226632237434387	0.933247625827789	1.3910835981369	1.93511354923248	3	0.808760821819305	0.654094040393829	0	9	0.664041996002197	1.64829397201538	0.505969285964966	1.26662874221802
93	2002	32	high school	male	$75000 to $89999	NA	0	-0.427910804748535	32	-0.772738039493561	0.933247625827789	-0.0953594297170639	0.00909342058002949	3	0.808760821819305	0.654094040393829	0	5	0.437172770500183	0.992146611213684	0.505969285964966	1.26662874221802
94	2002	28	graduate	female	$110000 or over	NA	1	2.14328050613403	60	1.22600257396698	1.29923582077026	1.95948922634125	3.83959794044495	4	2.31797122955322	5.37299060821533	1	10	0.647058844566345	1.66823530197144	0.6147540807724	1.49180328845978
95	2002	57	junior college	male	$40000 to 49999	NA	0	0.429152995347977	43	0.0124814538285136	0.384265333414078	0.359787344932556	0.129446938633919	1	-2.20966005325317	4.88259744644165	0	7	0.47869673371315	1.14786970615387	0.349480956792831	0.910034596920013
96	2002	35	high school	male	$10000 to 12499	NA	0	-0.427910804748535	25	-1.27242314815521	-1.26268148422241	-1.21755731105804	1.4824458360672	2	-0.700449585914612	0.490629613399506	0	2	0.299748122692108	0.717884123325348	0.432552963495255	0.982162773609161
97	2002	45	high school	female	$40000 to 49999	NA	0	-0.427910804748535	27	-1.12965607643127	0.384265333414078	-0.47249037027359	0.223247155547142	2	-0.700449585914612	0.490629613399506	0	4	0.385321110486984	0.834862411022186	0.432552963495255	0.982162773609161
98	2002	74	high school	male	$12500 to 14999	NA	0	-0.427910804748535	38	-0.344436496496201	-1.07968735694885	-0.755050361156464	0.570101022720337	3	0.808760821819305	0.654094040393829	0	3	0.381720423698425	0.916666686534882	0.505969285964966	1.26662874221802
99	2002	37	bachelor	male	$110000 or over	NA	0	1.28621685504913	60	1.22600257396698	1.29923582077026	1.60268926620483	2.56861281394958	4	2.31797122955322	5.37299060821533	0	10	0.647058844566345	1.66823530197144	0.6147540807724	1.49180328845978
100	2002	40	lt high school	male	$30000 to 34999	NA	1	-1.28497457504272	31	-0.844121634960175	0.0182771403342485	-0.862783670425415	0.744395673274994	3	0.808760821819305	0.654094040393829	1	2	0.299748122692108	0.717884123325348	0.505969285964966	1.26662874221802
101	2002	32	lt high school	male	$50000 to 59999	NA	0	-1.28497457504272	46	0.226632237434387	0.567259430885315	-0.188479259610176	0.0355244316160679	2	-0.700449585914612	0.490629613399506	0	5	0.437172770500183	0.992146611213684	0.432552963495255	0.982162773609161
102	2002	57	high school	male	$110000 or over	NA	0	-0.427910804748535	26	-1.20103967189789	1.29923582077026	-0.121300831437111	0.0147138917818666	2	-0.700449585914612	0.490629613399506	0	5	0.437172770500183	0.992146611213684	0.432552963495255	0.982162773609161
103	2002	53	high school	female	$90000 - $109999	NA	1	-0.427910804748535	60	1.22600257396698	1.1162416934967	0.812907874584198	0.660819232463837	2	-0.700449585914612	0.490629613399506	1	8	0.555865943431854	1.29329609870911	0.432552963495255	0.982162773609161
104	2002	82	high school	female	$60000 to 74999	NA	5	-0.427910804748535	38	-0.344436496496201	0.75025349855423	0.00676329387351871	4.57421447208617e-05	3	0.808760821819305	0.654094040393829	1	6	0.488151669502258	1.13033175468445	0.505969285964966	1.26662874221802
105	2002	55	bachelor	female	$60000 to 74999	NA	1	1.28621685504913	51	0.583550214767456	0.75025349855423	1.10668897628784	1.22476053237915	3	0.808760821819305	0.654094040393829	1	9	0.664041996002197	1.64829397201538	0.505969285964966	1.26662874221802
106	2002	89	lt high school	male	$25000 to 29999	NA	0	-1.28497457504272	40	-0.201669320464134	-0.164716944098473	-0.671508848667145	0.450924128293991	3	0.808760821819305	0.654094040393829	0	3	0.381720423698425	0.916666686534882	0.505969285964966	1.26662874221802
107	2002	24	high school	female	$50000 to 59999	NA	2	-0.427910804748535	37	-0.415820091962814	0.567259430885315	-0.0991354212164879	0.00982783176004887	2	-0.700449585914612	0.490629613399506	1	5	0.437172770500183	0.992146611213684	0.432552963495255	0.982162773609161
108	2002	25	high school	male	$50000 to 59999	NA	0	-0.427910804748535	20	-1.62934112548828	0.567259430885315	-0.60433042049408	0.365215271711349	2	-0.700449585914612	0.490629613399506	0	3	0.381720423698425	0.916666686534882	0.432552963495255	0.982162773609161
109	2002	32	high school	male	$110000 or over	NA	3	-0.427910804748535	35	-0.558587312698364	1.29923582077026	0.14615535736084	0.0213613882660866	2	-0.700449585914612	0.490629613399506	1	6	0.488151669502258	1.13033175468445	0.432552963495255	0.982162773609161
110	2002	23	junior college	male	$50000 to 59999	NA	0	0.429152995347977	20	-1.62934112548828	0.567259430885315	-0.24753038585186	0.0612712912261486	3	0.808760821819305	0.654094040393829	0	5	0.437172770500183	0.992146611213684	0.505969285964966	1.26662874221802
111	2002	24	high school	male	$50000 to 59999	NA	2	-0.427910804748535	46	0.226632237434387	0.567259430885315	0.168320760130882	0.0283318776637316	2	-0.700449585914612	0.490629613399506	1	7	0.47869673371315	1.14786970615387	0.432552963495255	0.982162773609161
112	2002	50	high school	female	$10000 to 12499	NA	0	-0.427910804748535	38	-0.344436496496201	-1.26268148422241	-0.831231832504272	0.690946340560913	2	-0.700449585914612	0.490629613399506	0	3	0.381720423698425	0.916666686534882	0.432552963495255	0.982162773609161
113	2002	54	high school	male	$12500 to 14999	NA	0	-0.427910804748535	62	1.36876976490021	-1.07968735694885	-0.0418339148163795	0.00175007642246783	2	-0.700449585914612	0.490629613399506	0	6	0.488151669502258	1.13033175468445	0.432552963495255	0.982162773609161
114	2002	28	high school	male	$50000 to 59999	NA	1	-0.427910804748535	37	-0.415820091962814	0.567259430885315	-0.0991354212164879	0.00982783176004887	2	-0.700449585914612	0.490629613399506	1	5	0.437172770500183	0.992146611213684	0.432552963495255	0.982162773609161
115	2002	39	high school	female	$75000 to $89999	NA	0	-0.427910804748535	26	-1.20103967189789	0.933247625827789	-0.273663580417633	0.0748917534947395	2	-0.700449585914612	0.490629613399506	0	5	0.437172770500183	0.992146611213684	0.432552963495255	0.982162773609161
116	2002	42	junior college	male	$110000 or over	NA	3	0.429152995347977	52	0.65493381023407	1.29923582077026	1.00815033912659	1.01636707782745	3	0.808760821819305	0.654094040393829	1	9	0.664041996002197	1.64829397201538	0.505969285964966	1.26662874221802
117	2002	25	bachelor	female	$12500 to 14999	NA	1	1.28621685504913	50	0.512166619300842	-1.07968735694885	0.315157920122147	0.0993245169520378	2	-0.700449585914612	0.490629613399506	1	7	0.47869673371315	1.14786970615387	0.432552963495255	0.982162773609161
118	2002	53	high school	female	$17500 to 19999	NA	0	-0.427910804748535	23	-1.41519033908844	-0.713699221611023	-1.04844796657562	1.0992431640625	2	-0.700449585914612	0.490629613399506	0	2	0.299748122692108	0.717884123325348	0.432552963495255	0.982162773609161
119	2002	25	high school	female	$12500 to 14999	NA	4	-0.427910804748535	37	-0.415820091962814	-1.07968735694885	-0.784767746925354	0.615860402584076	2	-0.700449585914612	0.490629613399506	1	3	0.381720423698425	0.916666686534882	0.432552963495255	0.982162773609161
120	2002	32	high school	female	$20000 to 22499	NA	0	-0.427910804748535	30	-0.915505230426788	-0.530705153942108	-0.764245092868805	0.584070563316345	2	-0.700449585914612	0.490629613399506	0	3	0.381720423698425	0.916666686534882	0.432552963495255	0.982162773609161
121	2002	35	high school	female	$17500 to 19999	NA	5	-0.427910804748535	23	-1.41519033908844	-0.713699221611023	-1.04844796657562	1.0992431640625	3	0.808760821819305	0.654094040393829	1	2	0.299748122692108	0.717884123325348	0.505969285964966	1.26662874221802
122	2002	26	high school	female	$7 000 to 7 999	NA	2	-0.427910804748535	38	-0.344436496496201	-1.62866973876953	-0.983594536781311	0.967458188533783	2	-0.700449585914612	0.490629613399506	1	2	0.299748122692108	0.717884123325348	0.432552963495255	0.982162773609161
123	2002	24	lt high school	female	$3 000 to 3 999	NA	0	-1.28497457504272	34	-0.629970848560333	-2.36064600944519	-1.76398944854736	3.11165881156921	4	2.31797122955322	5.37299060821533	0	1	0.31386861205101	0.841849148273468	0.6147540807724	1.49180328845978
124	2002	25	high school	female	$3 000 to 3 999	NA	0	-0.427910804748535	33	-0.701354444026947	-2.36064600944519	-1.43690669536591	2.06470084190369	2	-0.700449585914612	0.490629613399506	0	1	0.31386861205101	0.841849148273468	0.432552963495255	0.982162773609161
125	2002	23	bachelor	female	$60000 to 74999	NA	0	1.28621685504913	38	-0.344436496496201	0.75025349855423	0.72036337852478	0.518923401832581	2	-0.700449585914612	0.490629613399506	0	8	0.555865943431854	1.29329609870911	0.432552963495255	0.982162773609161
126	2002	56	graduate	female	$110000 or over	NA	2	2.14328050613403	60	1.22600257396698	1.29923582077026	1.95948922634125	3.83959794044495	3	0.808760821819305	0.654094040393829	1	10	0.647058844566345	1.66823530197144	0.505969285964966	1.26662874221802
127	2002	61	bachelor	male	$60000 to 74999	NA	2	1.28621685504913	49	0.440782994031906	0.75025349855423	1.04725420475006	1.0967413187027	3	0.808760821819305	0.654094040393829	1	9	0.664041996002197	1.64829397201538	0.505969285964966	1.26662874221802
128	2002	62	lt high school	male	$110000 or over	NA	0	-1.28497457504272	60	1.22600257396698	1.29923582077026	0.532289206981659	0.28333181142807	3	0.808760821819305	0.654094040393829	0	8	0.555865943431854	1.29329609870911	0.505969285964966	1.26662874221802
129	2002	43	high school	female	$90000 - $109999	NA	2	-0.427910804748535	60	1.22600257396698	1.1162416934967	0.812907874584198	0.660819232463837	3	0.808760821819305	0.654094040393829	1	8	0.555865943431854	1.29329609870911	0.505969285964966	1.26662874221802
130	2002	33	graduate	female	$110000 or over	NA	0	2.14328050613403	78	2.51090717315674	1.29923582077026	2.49440169334412	6.22203969955444	4	2.31797122955322	5.37299060821533	0	10	0.647058844566345	1.66823530197144	0.6147540807724	1.49180328845978
131	2002	49	graduate	male	$60000 to 74999	NA	0	2.14328050613403	78	2.51090717315674	0.75025349855423	2.26585745811462	5.13410997390747	3	0.808760821819305	0.654094040393829	0	10	0.647058844566345	1.66823530197144	0.505969285964966	1.26662874221802
132	2002	40	graduate	male	$60000 to 74999	NA	0	2.14328050613403	57	1.01185178756714	0.75025349855423	1.64179301261902	2.69548439979553	3	0.808760821819305	0.654094040393829	0	10	0.647058844566345	1.66823530197144	0.505969285964966	1.26662874221802
133	2002	43	bachelor	female	$50000 to 59999	NA	4	1.28621685504913	57	1.01185178756714	0.567259430885315	1.20881175994873	1.46122586727142	3	0.808760821819305	0.654094040393829	1	9	0.664041996002197	1.64829397201538	0.505969285964966	1.26662874221802
134	2002	48	lt high school	female	$75000 to $89999	NA	0	-1.28497457504272	48	0.369399428367615	0.933247625827789	0.0233181994408369	0.000543738424312323	2	-0.700449585914612	0.490629613399506	0	6	0.488151669502258	1.13033175468445	0.432552963495255	0.982162773609161
135	2002	42	junior college	female	$50000 to 59999	NA	0	0.429152995347977	49	0.440782994031906	0.567259430885315	0.614272832870483	0.377331107854843	3	0.808760821819305	0.654094040393829	0	8	0.555865943431854	1.29329609870911	0.505969285964966	1.26662874221802
136	2002	76	high school	male	$22500 to 24999	NA	0	-0.427910804748535	43	0.0124814538285136	-0.347711056470871	-0.301738172769547	0.0910459235310555	3	0.808760821819305	0.654094040393829	0	5	0.437172770500183	0.992146611213684	0.505969285964966	1.26662874221802
137	2002	32	high school	female	$110000 or over	NA	0	-0.427910804748535	38	-0.344436496496201	1.29923582077026	0.235307440161705	0.0553695932030678	3	0.808760821819305	0.654094040393829	0	7	0.47869673371315	1.14786970615387	0.505969285964966	1.26662874221802
138	2002	63	graduate	male	$110000 or over	NA	1	2.14328050613403	42	-0.0589021369814873	1.29923582077026	1.42457687854767	2.02941918373108	3	0.808760821819305	0.654094040393829	1	10	0.647058844566345	1.66823530197144	0.505969285964966	1.26662874221802
139	2002	29	high school	male	$90000 - $109999	NA	0	-0.427910804748535	38	-0.344436496496201	1.1162416934967	0.159126043319702	0.0253210980445147	2	-0.700449585914612	0.490629613399506	0	6	0.488151669502258	1.13033175468445	0.432552963495255	0.982162773609161
140	2002	70	high school	male	$35000 to 39999	NA	2	-0.427910804748535	31	-0.844121634960175	0.201271235942841	-0.429802268743515	0.184729993343353	2	-0.700449585914612	0.490629613399506	1	4	0.385321110486984	0.834862411022186	0.432552963495255	0.982162773609161
141	2002	66	bachelor	male	$40000 to 49999	NA	0	1.28621685504913	65	1.58292043209076	0.384265333414078	1.37036907672882	1.8779114484787	3	0.808760821819305	0.654094040393829	0	9	0.664041996002197	1.64829397201538	0.505969285964966	1.26662874221802
142	2002	23	high school	female	$35000 to 39999	NA	4	-0.427910804748535	32	-0.772738039493561	0.201271235942841	-0.400084912776947	0.160067930817604	2	-0.700449585914612	0.490629613399506	1	4	0.385321110486984	0.834862411022186	0.432552963495255	0.982162773609161
143	2002	48	bachelor	female	$110000 or over	NA	4	1.28621685504913	60	1.22600257396698	1.29923582077026	1.60268926620483	2.56861281394958	3	0.808760821819305	0.654094040393829	1	10	0.647058844566345	1.66823530197144	0.505969285964966	1.26662874221802
144	2002	44	high school	male	$35000 to 39999	NA	2	-0.427910804748535	33	-0.701354444026947	0.201271235942841	-0.370367556810379	0.137172132730484	2	-0.700449585914612	0.490629613399506	1	4	0.385321110486984	0.834862411022186	0.432552963495255	0.982162773609161
145	2002	27	bachelor	female	$75000 to $89999	NA	4	1.28621685504913	62	1.36876976490021	0.933247625827789	1.50976121425629	2.27937889099121	3	0.808760821819305	0.654094040393829	1	10	0.647058844566345	1.66823530197144	0.505969285964966	1.26662874221802
146	2002	72	bachelor	male	$30000 to 34999	NA	0	1.28621685504913	49	0.440782994031906	0.0182771403342485	0.742528736591339	0.551348924636841	3	0.808760821819305	0.654094040393829	0	8	0.555865943431854	1.29329609870911	0.505969285964966	1.26662874221802
147	2002	76	high school	female	NA	NA	0	-0.427910804748535	32	-0.772738039493561	NA	-0.733793258666992	0.538452565670013	2	-0.700449585914612	0.490629613399506	0	3	0.381720423698425	0.916666686534882	0.432552963495255	0.982162773609161
148	2002	68	graduate	male	$110000 or over	NA	3	2.14328050613403	32	-0.772738039493561	1.29923582077026	1.12740337848663	1.27103841304779	4	2.31797122955322	5.37299060821533	1	9	0.664041996002197	1.64829397201538	0.6147540807724	1.49180328845978
149	2002	75	high school	female	$40000 to 49999	NA	0	-0.427910804748535	38	-0.344436496496201	0.384265333414078	-0.145599454641342	0.0211992003023624	3	0.808760821819305	0.654094040393829	0	5	0.437172770500183	0.992146611213684	0.505969285964966	1.26662874221802
150	2002	51	graduate	male	$110000 or over	NA	0	2.14328050613403	57	1.01185178756714	1.29923582077026	1.87033724784851	3.49816131591797	3	0.808760821819305	0.654094040393829	0	10	0.647058844566345	1.66823530197144	0.505969285964966	1.26662874221802
151	2002	30	bachelor	male	$50000 to 59999	NA	1	1.28621685504913	58	1.08323538303375	0.567259430885315	1.23852908611298	1.53395426273346	3	0.808760821819305	0.654094040393829	1	9	0.664041996002197	1.64829397201538	0.505969285964966	1.26662874221802
152	2002	38	bachelor	female	$35000 to 39999	NA	2	1.28621685504913	53	0.726317405700684	0.201271235942841	0.937579572200775	0.879055440425873	2	-0.700449585914612	0.490629613399506	1	8	0.555865943431854	1.29329609870911	0.432552963495255	0.982162773609161
153	2002	27	high school	female	$50000 to 59999	NA	0	-0.427910804748535	53	0.726317405700684	0.567259430885315	0.376342236995697	0.141633480787277	3	0.808760821819305	0.654094040393829	0	7	0.47869673371315	1.14786970615387	0.505969285964966	1.26662874221802
154	2002	40	high school	female	$75000 to $89999	NA	0	-0.427910804748535	44	0.0838650465011597	0.933247625827789	0.261248797178268	0.0682509317994118	3	0.808760821819305	0.654094040393829	0	7	0.47869673371315	1.14786970615387	0.505969285964966	1.26662874221802
155	2002	19	lt high school	female	$22500 to 24999	NA	2	-1.28497457504272	34	-0.629970848560333	-0.347711056470871	-0.925994336605072	0.857465505599976	2	-0.700449585914612	0.490629613399506	1	2	0.299748122692108	0.717884123325348	0.432552963495255	0.982162773609161
156	2002	26	high school	male	$90000 - $109999	NA	5	-0.427910804748535	52	0.65493381023407	1.1162416934967	0.575168967247009	0.330819338560104	3	0.808760821819305	0.654094040393829	1	8	0.555865943431854	1.29329609870911	0.505969285964966	1.26662874221802
157	2002	23	high school	female	$110000 or over	NA	1	-0.427910804748535	23	-1.41519033908844	1.29923582077026	-0.21045283973217	0.0442903973162174	4	2.31797122955322	5.37299060821533	1	5	0.437172770500183	0.992146611213684	0.6147540807724	1.49180328845978
158	2002	56	high school	male	under $1 000	NA	1	-0.427910804748535	40	-0.201669320464134	-2.72663426399231	-1.38124811649323	1.90784633159637	2	-0.700449585914612	0.490629613399506	1	1	0.31386861205101	0.841849148273468	0.432552963495255	0.982162773609161
159	2002	35	high school	male	$50000 to 59999	NA	0	-0.427910804748535	62	1.36876976490021	0.567259430885315	0.643798410892487	0.41447639465332	3	0.808760821819305	0.654094040393829	0	8	0.555865943431854	1.29329609870911	0.505969285964966	1.26662874221802
160	2002	33	bachelor	male	$110000 or over	NA	0	1.28621685504913	46	0.226632237434387	1.29923582077026	1.18664634227753	1.40812957286835	3	0.808760821819305	0.654094040393829	0	9	0.664041996002197	1.64829397201538	0.505969285964966	1.26662874221802
161	2002	37	graduate	female	$110000 or over	NA	0	2.14328050613403	69	1.86845481395721	1.29923582077026	2.22694540023804	4.95928573608398	3	0.808760821819305	0.654094040393829	0	10	0.647058844566345	1.66823530197144	0.505969285964966	1.26662874221802
162	2002	65	graduate	male	$110000 or over	NA	0	2.14328050613403	78	2.51090717315674	1.29923582077026	2.49440169334412	6.22203969955444	4	2.31797122955322	5.37299060821533	0	10	0.647058844566345	1.66823530197144	0.6147540807724	1.49180328845978
163	2002	45	bachelor	female	$110000 or over	NA	3	1.28621685504913	60	1.22600257396698	1.29923582077026	1.60268926620483	2.56861281394958	3	0.808760821819305	0.654094040393829	1	10	0.647058844566345	1.66823530197144	0.505969285964966	1.26662874221802
164	2002	32	bachelor	female	$75000 to $89999	NA	3	1.28621685504913	46	0.226632237434387	0.933247625827789	1.0342835187912	1.06974244117737	3	0.808760821819305	0.654094040393829	1	9	0.664041996002197	1.64829397201538	0.505969285964966	1.26662874221802
165	2002	52	lt high school	female	$40000 to 49999	NA	3	-1.28497457504272	40	-0.201669320464134	0.384265333414078	-0.442964762449265	0.196217775344849	3	0.808760821819305	0.654094040393829	1	4	0.385321110486984	0.834862411022186	0.505969285964966	1.26662874221802
166	2002	24	high school	female	$20000 to 22499	NA	2	-0.427910804748535	60	1.22600257396698	-0.530705153942108	0.127275466918945	0.0161990448832512	2	-0.700449585914612	0.490629613399506	1	6	0.488151669502258	1.13033175468445	0.432552963495255	0.982162773609161
167	2002	30	bachelor	male	$25000 to 29999	NA	0	1.28621685504913	37	-0.415820091962814	-0.164716944098473	0.309739142656326	0.0959383398294449	2	-0.700449585914612	0.490629613399506	0	7	0.47869673371315	1.14786970615387	0.432552963495255	0.982162773609161
168	2002	49	lt high school	female	$30000 to 34999	NA	1	-1.28497457504272	32	-0.772738039493561	0.0182771403342485	-0.833066344261169	0.693999528884888	4	2.31797122955322	5.37299060821533	1	3	0.381720423698425	0.916666686534882	0.6147540807724	1.49180328845978
169	2002	37	high school	female	$25000 to 29999	NA	1	-0.427910804748535	45	0.155248641967773	-0.164716944098473	-0.16612209379673	0.0275965500622988	2	-0.700449585914612	0.490629613399506	1	5	0.437172770500183	0.992146611213684	0.432552963495255	0.982162773609161
170	2002	26	high school	female	$25000 to 29999	NA	0	-0.427910804748535	37	-0.415820091962814	-0.164716944098473	-0.40386089682579	0.163103625178337	2	-0.700449585914612	0.490629613399506	0	4	0.385321110486984	0.834862411022186	0.432552963495255	0.982162773609161
171	2002	51	lt high school	female	NA	NA	5	-1.28497457504272	33	-0.701354444026947	NA	-1.22441732883453	1.49919784069061	3	0.808760821819305	0.654094040393829	1	2	0.299748122692108	0.717884123325348	0.505969285964966	1.26662874221802
172	2002	59	high school	female	$90000 - $109999	NA	0	-0.427910804748535	58	1.08323538303375	1.1162416934967	0.753473162651062	0.567721784114838	3	0.808760821819305	0.654094040393829	0	8	0.555865943431854	1.29329609870911	0.505969285964966	1.26662874221802
173	2002	40	bachelor	male	$110000 or over	NA	2	1.28621685504913	50	0.512166619300842	1.29923582077026	1.30551564693451	1.70437109470367	3	0.808760821819305	0.654094040393829	1	9	0.664041996002197	1.64829397201538	0.505969285964966	1.26662874221802
174	2002	47	junior college	female	$110000 or over	NA	1	0.429152995347977	60	1.22600257396698	1.29923582077026	1.24588918685913	1.55223989486694	3	0.808760821819305	0.654094040393829	1	9	0.664041996002197	1.64829397201538	0.505969285964966	1.26662874221802
175	2002	44	bachelor	male	$110000 or over	NA	2	1.28621685504913	35	-0.558587312698364	1.29923582077026	0.859755456447601	0.73917943239212	3	0.808760821819305	0.654094040393829	1	8	0.555865943431854	1.29329609870911	0.505969285964966	1.26662874221802
176	2002	75	graduate	male	$40000 to 49999	NA	2	2.14328050613403	72	2.08260560035706	0.384265333414078	1.93519067764282	3.74496293067932	3	0.808760821819305	0.654094040393829	1	10	0.647058844566345	1.66823530197144	0.505969285964966	1.26662874221802
177	2002	87	graduate	male	$50000 to 59999	NA	0	2.14328050613403	40	-0.201669320464134	0.567259430885315	1.06041669845581	1.12448358535767	3	0.808760821819305	0.654094040393829	0	9	0.664041996002197	1.64829397201538	0.505969285964966	1.26662874221802
178	2002	46	bachelor	female	$110000 or over	NA	4	1.28621685504913	60	1.22600257396698	1.29923582077026	1.60268926620483	2.56861281394958	4	2.31797122955322	5.37299060821533	1	10	0.647058844566345	1.66823530197144	0.6147540807724	1.49180328845978
179	2002	57	high school	male	$25000 to 29999	NA	0	-0.427910804748535	46	0.226632237434387	-0.164716944098473	-0.136404737830162	0.0186062529683113	3	0.808760821819305	0.654094040393829	0	5	0.437172770500183	0.992146611213684	0.505969285964966	1.26662874221802
180	2002	66	high school	male	$30000 to 34999	NA	0	-0.427910804748535	32	-0.772738039493561	0.0182771403342485	-0.476266324520111	0.226829618215561	3	0.808760821819305	0.654094040393829	0	4	0.385321110486984	0.834862411022186	0.505969285964966	1.26662874221802
181	2002	23	high school	female	NA	NA	0	-0.427910804748535	26	-1.20103967189789	NA	-1.00124955177307	1.00250065326691	2	-0.700449585914612	0.490629613399506	0	2	0.299748122692108	0.717884123325348	0.432552963495255	0.982162773609161
182	2002	32	graduate	male	$40000 to 49999	NA	3	2.14328050613403	60	1.22600257396698	0.384265333414078	1.57858240604401	2.49192237854004	3	0.808760821819305	0.654094040393829	1	10	0.647058844566345	1.66823530197144	0.505969285964966	1.26662874221802
183	2002	46	graduate	male	$50000 to 59999	NA	0	2.14328050613403	43	0.0124814538285136	0.567259430885315	1.14956867694855	1.32150816917419	2	-0.700449585914612	0.490629613399506	0	9	0.664041996002197	1.64829397201538	0.432552963495255	0.982162773609161
184	2002	46	high school	female	$40000 to 49999	NA	0	-0.427910804748535	34	-0.629970848560333	0.384265333414078	-0.264468848705292	0.0699437707662582	2	-0.700449585914612	0.490629613399506	0	5	0.437172770500183	0.992146611213684	0.432552963495255	0.982162773609161
185	2002	32	high school	male	NA	NA	5	-0.427910804748535	60	1.22600257396698	NA	0.514335572719574	0.26454108953476	2	-0.700449585914612	0.490629613399506	1	8	0.555865943431854	1.29329609870911	0.432552963495255	0.982162773609161
186	2002	35	graduate	female	$50000 to 59999	NA	0	2.14328050613403	78	2.51090717315674	0.567259430885315	2.18967604637146	4.79468107223511	3	0.808760821819305	0.654094040393829	0	10	0.647058844566345	1.66823530197144	0.505969285964966	1.26662874221802
187	2002	67	high school	female	$25000 to 29999	NA	0	-0.427910804748535	18	-1.77210831642151	-0.164716944098473	-0.968490660190582	0.937974154949188	3	0.808760821819305	0.654094040393829	0	2	0.299748122692108	0.717884123325348	0.505969285964966	1.26662874221802
188	2002	84	high school	male	$25000 to 29999	NA	0	-0.427910804748535	60	1.22600257396698	-0.164716944098473	0.279638230800629	0.0781975388526917	2	-0.700449585914612	0.490629613399506	0	7	0.47869673371315	1.14786970615387	0.432552963495255	0.982162773609161
189	2002	43	lt high school	male	$20000 to 22499	NA	0	-1.28497457504272	52	0.65493381023407	-0.530705153942108	-0.467263370752335	0.218335062265396	2	-0.700449585914612	0.490629613399506	0	4	0.385321110486984	0.834862411022186	0.432552963495255	0.982162773609161
190	2002	36	high school	male	$17500 to 19999	NA	0	-0.427910804748535	31	-0.844121634960175	-0.713699221611023	-0.810709118843079	0.657249271869659	2	-0.700449585914612	0.490629613399506	0	3	0.381720423698425	0.916666686534882	0.432552963495255	0.982162773609161
191	2002	73	high school	male	NA	NA	0	-0.427910804748535	62	1.36876976490021	NA	0.603487610816956	0.364197283983231	3	0.808760821819305	0.654094040393829	0	8	0.555865943431854	1.29329609870911	0.505969285964966	1.26662874221802
192	2002	38	high school	female	$25000 to 29999	NA	0	-0.427910804748535	46	0.226632237434387	-0.164716944098473	-0.136404737830162	0.0186062529683113	2	-0.700449585914612	0.490629613399506	0	5	0.437172770500183	0.992146611213684	0.432552963495255	0.982162773609161
193	2002	49	high school	female	$22500 to 24999	NA	0	-0.427910804748535	37	-0.415820091962814	-0.347711056470871	-0.480042308568954	0.230440616607666	2	-0.700449585914612	0.490629613399506	0	4	0.385321110486984	0.834862411022186	0.432552963495255	0.982162773609161
194	2002	26	high school	male	$60000 to 74999	NA	0	-0.427910804748535	44	0.0838650465011597	0.75025349855423	0.185067400336266	0.0342499427497387	3	0.808760821819305	0.654094040393829	0	7	0.47869673371315	1.14786970615387	0.505969285964966	1.26662874221802
195	2002	54	high school	female	$50000 to 59999	NA	1	-0.427910804748535	32	-0.772738039493561	0.567259430885315	-0.247722178697586	0.0613662786781788	2	-0.700449585914612	0.490629613399506	1	5	0.437172770500183	0.992146611213684	0.432552963495255	0.982162773609161
196	2002	27	junior college	male	$75000 to $89999	NA	0	0.429152995347977	44	0.0838650465011597	0.933247625827789	0.618048846721649	0.381984382867813	2	-0.700449585914612	0.490629613399506	0	8	0.555865943431854	1.29329609870911	0.432552963495255	0.982162773609161
197	2002	45	graduate	female	$50000 to 59999	NA	0	2.14328050613403	67	1.72568762302399	0.567259430885315	1.86278510093689	3.46996831893921	2	-0.700449585914612	0.490629613399506	0	10	0.647058844566345	1.66823530197144	0.432552963495255	0.982162773609161
198	2002	22	high school	female	$20000 to 22499	NA	4	-0.427910804748535	44	0.0838650465011597	-0.530705153942108	-0.34820219874382	0.1212447732687	3	0.808760821819305	0.654094040393829	1	4	0.385321110486984	0.834862411022186	0.505969285964966	1.26662874221802
199	2002	32	lt high school	male	$40000 to 49999	NA	0	-1.28497457504272	31	-0.844121634960175	0.384265333414078	-0.710420966148376	0.504697978496552	2	-0.700449585914612	0.490629613399506	0	3	0.381720423698425	0.916666686534882	0.432552963495255	0.982162773609161
200	2002	35	high school	female	$60000 to 74999	NA	0	-0.427910804748535	53	0.726317405700684	0.75025349855423	0.452523618936539	0.204777628183365	2	-0.700449585914612	0.490629613399506	0	7	0.47869673371315	1.14786970615387	0.432552963495255	0.982162773609161
201	2002	32	bachelor	male	$60000 to 74999	NA	3	1.28621685504913	51	0.583550214767456	0.75025349855423	1.10668897628784	1.22476053237915	3	0.808760821819305	0.654094040393829	1	9	0.664041996002197	1.64829397201538	0.505969285964966	1.26662874221802
202	2002	31	bachelor	female	$40000 to 49999	NA	3	1.28621685504913	57	1.01185178756714	0.384265333414078	1.13263034820557	1.28285145759583	3	0.808760821819305	0.654094040393829	1	9	0.664041996002197	1.64829397201538	0.505969285964966	1.26662874221802
203	2002	33	lt high school	female	under $1 000	NA	0	-1.28497457504272	22	-1.48657393455505	-2.72663426399231	-2.27296042442322	5.16634893417358	3	0.808760821819305	0.654094040393829	0	1	0.31386861205101	0.841849148273468	0.505969285964966	1.26662874221802
204	2002	24	high school	female	$25000 to 29999	NA	0	-0.427910804748535	53	0.726317405700684	-0.164716944098473	0.0716167390346527	0.00512895733118057	3	0.808760821819305	0.654094040393829	0	6	0.488151669502258	1.13033175468445	0.505969285964966	1.26662874221802
205	2002	30	junior college	male	$35000 to 39999	NA	0	0.429152995347977	51	0.583550214767456	0.201271235942841	0.521344780921936	0.271800369024277	2	-0.700449585914612	0.490629613399506	0	8	0.555865943431854	1.29329609870911	0.432552963495255	0.982162773609161
206	2002	28	bachelor	female	$12500 to 14999	NA	0	1.28621685504913	32	-0.772738039493561	-1.07968735694885	-0.219754442572594	0.048292014747858	2	-0.700449585914612	0.490629613399506	0	5	0.437172770500183	0.992146611213684	0.432552963495255	0.982162773609161
207	2002	42	bachelor	female	$50000 to 59999	NA	0	1.28621685504913	49	0.440782994031906	0.567259430885315	0.971072912216187	0.942982614040375	3	0.808760821819305	0.654094040393829	0	8	0.555865943431854	1.29329609870911	0.505969285964966	1.26662874221802
208	2002	40	bachelor	male	$50000 to 59999	NA	0	1.28621685504913	58	1.08323538303375	0.567259430885315	1.23852908611298	1.53395426273346	3	0.808760821819305	0.654094040393829	0	9	0.664041996002197	1.64829397201538	0.505969285964966	1.26662874221802
209	2002	31	bachelor	female	$110000 or over	NA	0	1.28621685504913	49	0.440782994031906	1.29923582077026	1.27579832077026	1.62766134738922	4	2.31797122955322	5.37299060821533	0	9	0.664041996002197	1.64829397201538	0.6147540807724	1.49180328845978
210	2002	26	bachelor	male	NA	NA	0	1.28621685504913	60	1.22600257396698	NA	1.58473563194275	2.51138710975647	2	-0.700449585914612	0.490629613399506	0	10	0.647058844566345	1.66823530197144	0.432552963495255	0.982162773609161
211	2002	67	high school	male	$60000 to 74999	NA	0	-0.427910804748535	30	-0.915505230426788	0.75025349855423	-0.230975523591042	0.0533496923744678	3	0.808760821819305	0.654094040393829	0	5	0.437172770500183	0.992146611213684	0.505969285964966	1.26662874221802
212	2002	45	graduate	male	$60000 to 74999	NA	0	2.14328050613403	71	2.01122212409973	0.75025349855423	2.05783605575562	4.23468923568726	3	0.808760821819305	0.654094040393829	0	10	0.647058844566345	1.66823530197144	0.505969285964966	1.26662874221802
213	2002	60	graduate	male	$40000 to 49999	NA	5	2.14328050613403	60	1.22600257396698	0.384265333414078	1.57858240604401	2.49192237854004	3	0.808760821819305	0.654094040393829	1	10	0.647058844566345	1.66823530197144	0.505969285964966	1.26662874221802
214	2002	33	graduate	female	$110000 or over	NA	5	2.14328050613403	57	1.01185178756714	1.29923582077026	1.87033724784851	3.49816131591797	3	0.808760821819305	0.654094040393829	1	10	0.647058844566345	1.66823530197144	0.505969285964966	1.26662874221802
215	2002	65	high school	female	$40000 to 49999	NA	0	-0.427910804748535	42	-0.0589021369814873	0.384265333414078	-0.0267300363630056	0.000714494846761227	2	-0.700449585914612	0.490629613399506	0	6	0.488151669502258	1.13033175468445	0.432552963495255	0.982162773609161
216	2002	41	high school	male	$35000 to 39999	NA	0	-0.427910804748535	30	-0.915505230426788	0.201271235942841	-0.459519624710083	0.211158290505409	4	2.31797122955322	5.37299060821533	0	4	0.385321110486984	0.834862411022186	0.6147540807724	1.49180328845978
217	2002	47	lt high school	male	NA	NA	0	-1.28497457504272	23	-1.41519033908844	NA	-1.6701774597168	2.78949284553528	2	-0.700449585914612	0.490629613399506	0	1	0.31386861205101	0.841849148273468	0.432552963495255	0.982162773609161
218	2002	47	graduate	female	$110000 or over	NA	4	2.14328050613403	73	2.15398931503296	1.29923582077026	2.3458149433136	5.50284767150879	3	0.808760821819305	0.654094040393829	1	10	0.647058844566345	1.66823530197144	0.505969285964966	1.26662874221802
219	2002	89	graduate	female	NA	NA	0	2.14328050613403	60	1.22600257396698	NA	2.1199357509613	4.49412775039673	3	0.808760821819305	0.654094040393829	0	10	0.647058844566345	1.66823530197144	0.505969285964966	1.26662874221802
220	2002	43	bachelor	female	$110000 or over	NA	0	1.28621685504913	60	1.22600257396698	1.29923582077026	1.60268926620483	2.56861281394958	3	0.808760821819305	0.654094040393829	0	10	0.647058844566345	1.66823530197144	0.505969285964966	1.26662874221802
221	2002	37	bachelor	male	$110000 or over	NA	0	1.28621685504913	46	0.226632237434387	1.29923582077026	1.18664634227753	1.40812957286835	4	2.31797122955322	5.37299060821533	0	9	0.664041996002197	1.64829397201538	0.6147540807724	1.49180328845978
222	2002	83	graduate	female	$110000 or over	NA	3	2.14328050613403	67	1.72568762302399	1.29923582077026	2.16751074790955	4.6981029510498	2	-0.700449585914612	0.490629613399506	1	10	0.647058844566345	1.66823530197144	0.432552963495255	0.982162773609161
223	2002	48	graduate	female	$40000 to 49999	NA	2	2.14328050613403	45	0.155248641967773	0.384265333414078	1.13282203674316	1.28328573703766	3	0.808760821819305	0.654094040393829	1	9	0.664041996002197	1.64829397201538	0.505969285964966	1.26662874221802
224	2002	87	lt high school	female	$6 000 to 6 999	NA	2	-1.28497457504272	23	-1.41519033908844	-1.8116637468338	-1.86233615875244	3.46829605102539	1	-2.20966005325317	4.88259744644165	1	1	0.31386861205101	0.841849148273468	0.349480956792831	0.910034596920013
225	2002	44	junior college	male	NA	NA	4	0.429152995347977	26	-1.20103967189789	NA	-0.466049492359161	0.217202126979828	1	-2.20966005325317	4.88259744644165	1	4	0.385321110486984	0.834862411022186	0.349480956792831	0.910034596920013
226	2002	78	high school	female	$8 000 to 9 999	NA	1	-0.427910804748535	33	-0.701354444026947	-1.44567561149597	-1.05599999427795	1.11513602733612	3	0.808760821819305	0.654094040393829	1	2	0.299748122692108	0.717884123325348	0.505969285964966	1.26662874221802
227	2002	67	lt high school	female	NA	NA	0	-1.28497457504272	32	-0.772738039493561	NA	-1.26899325847626	1.61034393310547	3	0.808760821819305	0.654094040393829	0	2	0.299748122692108	0.717884123325348	0.505969285964966	1.26662874221802
228	2002	21	high school	female	$20000 to 22499	NA	0	-0.427910804748535	21	-1.55795753002167	-0.530705153942108	-1.03170132637024	1.06440758705139	3	0.808760821819305	0.654094040393829	0	2	0.299748122692108	0.717884123325348	0.505969285964966	1.26662874221802
229	2002	55	lt high school	male	NA	NA	0	-1.28497457504272	15	-1.98625910282135	NA	-2.0267858505249	4.10786104202271	2	-0.700449585914612	0.490629613399506	0	1	0.31386861205101	0.841849148273468	0.432552963495255	0.982162773609161
230	2002	73	lt high school	male	$35000 to 39999	NA	1	-1.28497457504272	41	-0.13028572499752	0.201271235942841	-0.489428788423538	0.239540532231331	3	0.808760821819305	0.654094040393829	1	4	0.385321110486984	0.834862411022186	0.505969285964966	1.26662874221802
231	2002	33	bachelor	male	NA	NA	0	1.28621685504913	32	-0.772738039493561	NA	0.336606830358505	0.113304160535336	2	-0.700449585914612	0.490629613399506	0	7	0.47869673371315	1.14786970615387	0.432552963495255	0.982162773609161
232	2002	24	high school	female	$75000 to $89999	NA	0	-0.427910804748535	NA	NA	0.933247625827789	0.33152249455452	0.109907165169716	2	-0.700449585914612	0.490629613399506	0	7	0.47869673371315	1.14786970615387	0.432552963495255	0.982162773609161
233	2002	52	high school	female	$35000 to 39999	NA	0	-0.427910804748535	NA	NA	0.201271235942841	-0.125565752387047	0.0157667584717274	2	-0.700449585914612	0.490629613399506	0	5	0.437172770500183	0.992146611213684	0.432552963495255	0.982162773609161
234	2002	72	junior college	male	NA	NA	0	0.429152995347977	73	2.15398931503296	NA	1.62902402877808	2.65371918678284	3	0.808760821819305	0.654094040393829	0	10	0.647058844566345	1.66823530197144	0.505969285964966	1.26662874221802
235	2002	51	junior college	female	NA	NA	2	0.429152995347977	60	1.22600257396698	NA	1.04953563213348	1.10152506828308	3	0.808760821819305	0.654094040393829	1	9	0.664041996002197	1.64829397201538	0.505969285964966	1.26662874221802
236	2002	64	graduate	male	$15000 to 17499	NA	0	2.14328050613403	30	-0.915505230426788	-0.896693289279938	0.153792172670364	0.0236520320177078	2	-0.700449585914612	0.490629613399506	0	6	0.488151669502258	1.13033175468445	0.432552963495255	0.982162773609161
237	2002	33	high school	female	$30000 to 34999	NA	0	-0.427910804748535	42	-0.0589021369814873	0.0182771403342485	-0.179092779755592	0.032074224203825	2	-0.700449585914612	0.490629613399506	0	5	0.437172770500183	0.992146611213684	0.432552963495255	0.982162773609161
238	2002	25	lt high school	male	NA	NA	0	-1.28497457504272	33	-0.701354444026947	NA	-1.22441732883453	1.49919784069061	2	-0.700449585914612	0.490629613399506	0	2	0.299748122692108	0.717884123325348	0.432552963495255	0.982162773609161
239	2002	49	lt high school	male	NA	NA	0	-1.28497457504272	23	-1.41519033908844	NA	-1.6701774597168	2.78949284553528	2	-0.700449585914612	0.490629613399506	0	1	0.31386861205101	0.841849148273468	0.432552963495255	0.982162773609161
240	2002	76	lt high school	female	NA	NA	0	-1.28497457504272	NA	NA	NA	-1.58886337280273	2.52448678016663	3	0.808760821819305	0.654094040393829	0	1	0.31386861205101	0.841849148273468	0.505969285964966	1.26662874221802
241	2002	62	high school	female	NA	NA	0	-0.427910804748535	37	-0.415820091962814	NA	-0.510913193225861	0.261032283306122	3	0.808760821819305	0.654094040393829	0	4	0.385321110486984	0.834862411022186	0.505969285964966	1.26662874221802
242	2002	43	high school	female	$60000 to 74999	NA	0	-0.427910804748535	33	-0.701354444026947	0.75025349855423	-0.141823455691338	0.02011389285326	3	0.808760821819305	0.654094040393829	0	5	0.437172770500183	0.992146611213684	0.505969285964966	1.26662874221802
243	2002	31	graduate	male	$110000 or over	NA	0	2.14328050613403	51	0.583550214767456	1.29923582077026	1.69203305244446	2.86297583580017	2	-0.700449585914612	0.490629613399506	0	10	0.647058844566345	1.66823530197144	0.432552963495255	0.982162773609161
244	2002	59	bachelor	female	NA	NA	2	1.28621685504913	60	1.22600257396698	NA	1.58473563194275	2.51138710975647	3	0.808760821819305	0.654094040393829	1	10	0.647058844566345	1.66823530197144	0.505969285964966	1.26662874221802
245	2002	67	high school	female	$40000 to 49999	NA	4	-0.427910804748535	52	0.65493381023407	0.384265333414078	0.270443499088287	0.0731396898627281	3	0.808760821819305	0.654094040393829	1	7	0.47869673371315	1.14786970615387	0.505969285964966	1.26662874221802
246	2002	35	bachelor	female	$110000 or over	NA	3	1.28621685504913	49	0.440782994031906	1.29923582077026	1.27579832077026	1.62766134738922	3	0.808760821819305	0.654094040393829	1	9	0.664041996002197	1.64829397201538	0.505969285964966	1.26662874221802
247	2002	54	graduate	male	$110000 or over	NA	3	2.14328050613403	47	0.298015832901001	1.29923582077026	1.57316362857819	2.47484374046326	3	0.808760821819305	0.654094040393829	1	10	0.647058844566345	1.66823530197144	0.505969285964966	1.26662874221802
248	2002	39	bachelor	male	$110000 or over	NA	1	1.28621685504913	60	1.22600257396698	1.29923582077026	1.60268926620483	2.56861281394958	3	0.808760821819305	0.654094040393829	1	10	0.647058844566345	1.66823530197144	0.505969285964966	1.26662874221802
249	2002	47	high school	female	$110000 or over	NA	2	-0.427910804748535	54	0.797700941562653	1.29923582077026	0.710785090923309	0.505215466022491	3	0.808760821819305	0.654094040393829	1	8	0.555865943431854	1.29329609870911	0.505969285964966	1.26662874221802
250	2002	42	high school	male	$40000 to 49999	NA	0	-0.427910804748535	22	-1.48657393455505	0.384265333414078	-0.621077060699463	0.385736703872681	2	-0.700449585914612	0.490629613399506	0	3	0.381720423698425	0.916666686534882	0.432552963495255	0.982162773609161
251	2002	31	high school	male	$25000 to 29999	NA	0	-0.427910804748535	23	-1.41519033908844	-0.164716944098473	-0.81990385055542	0.672242343425751	3	0.808760821819305	0.654094040393829	0	3	0.381720423698425	0.916666686534882	0.505969285964966	1.26662874221802
252	2002	37	high school	male	$1 000 to 2 999	NA	3	-0.427910804748535	15	-1.98625910282135	-2.54364013671875	-2.04800057411194	4.19430637359619	3	0.808760821819305	0.654094040393829	1	1	0.31386861205101	0.841849148273468	0.505969285964966	1.26662874221802
253	2002	55	junior college	male	$60000 to 74999	NA	3	0.429152995347977	33	-0.701354444026947	0.75025349855423	0.21497654914856	0.0462149158120155	3	0.808760821819305	0.654094040393829	1	7	0.47869673371315	1.14786970615387	0.505969285964966	1.26662874221802
254	2002	51	high school	male	$3 000 to 3 999	NA	2	-0.427910804748535	20	-1.62934112548828	-2.36064600944519	-1.82323241233826	3.32417631149292	2	-0.700449585914612	0.490629613399506	1	1	0.31386861205101	0.841849148273468	0.432552963495255	0.982162773609161
255	2002	36	high school	male	$90000 - $109999	NA	2	-0.427910804748535	33	-0.701354444026947	1.1162416934967	0.0105392839759588	0.000111076507891994	2	-0.700449585914612	0.490629613399506	1	6	0.488151669502258	1.13033175468445	0.432552963495255	0.982162773609161
256	2002	42	lt high school	female	$110000 or over	NA	0	-1.28497457504272	30	-0.915505230426788	1.29923582077026	-0.359231382608414	0.129047185182571	2	-0.700449585914612	0.490629613399506	0	4	0.385321110486984	0.834862411022186	0.432552963495255	0.982162773609161
257	2002	21	high school	female	$20000 to 22499	NA	0	-0.427910804748535	34	-0.629970848560333	-0.530705153942108	-0.645375669002533	0.416509747505188	3	0.808760821819305	0.654094040393829	0	3	0.381720423698425	0.916666686534882	0.505969285964966	1.26662874221802
258	2002	62	bachelor	male	$110000 or over	NA	0	1.28621685504913	56	0.94046813249588	1.29923582077026	1.48381984233856	2.20172142982483	3	0.808760821819305	0.654094040393829	0	10	0.647058844566345	1.66823530197144	0.505969285964966	1.26662874221802
259	2002	39	bachelor	female	$110000 or over	NA	2	1.28621685504913	62	1.36876976490021	1.29923582077026	1.66212391853333	2.76265597343445	3	0.808760821819305	0.654094040393829	1	10	0.647058844566345	1.66823530197144	0.505969285964966	1.26662874221802
260	2002	61	graduate	male	$90000 - $109999	NA	2	2.14328050613403	60	1.22600257396698	1.1162416934967	1.88330781459808	3.54684829711914	3	0.808760821819305	0.654094040393829	1	10	0.647058844566345	1.66823530197144	0.505969285964966	1.26662874221802
261	2002	50	bachelor	female	$50000 to 59999	NA	2	1.28621685504913	52	0.65493381023407	0.567259430885315	1.06022500991821	1.1240770816803	3	0.808760821819305	0.654094040393829	1	9	0.664041996002197	1.64829397201538	0.505969285964966	1.26662874221802
262	2002	43	graduate	male	$75000 to $89999	NA	1	2.14328050613403	78	2.51090717315674	0.933247625827789	2.34203886985779	5.48514604568481	3	0.808760821819305	0.654094040393829	1	10	0.647058844566345	1.66823530197144	0.505969285964966	1.26662874221802
263	2002	32	high school	male	$60000 to 74999	NA	1	-0.427910804748535	43	0.0124814538285136	0.75025349855423	0.155350059270859	0.0241336412727833	2	-0.700449585914612	0.490629613399506	1	6	0.488151669502258	1.13033175468445	0.432552963495255	0.982162773609161
264	2002	41	high school	male	$60000 to 74999	NA	5	-0.427910804748535	54	0.797700941562653	0.75025349855423	0.482240915298462	0.23255629837513	2	-0.700449585914612	0.490629613399506	1	7	0.47869673371315	1.14786970615387	0.432552963495255	0.982162773609161
265	2002	37	junior college	male	$110000 or over	NA	2	0.429152995347977	40	-0.201669320464134	1.29923582077026	0.651542127132416	0.424507141113281	3	0.808760821819305	0.654094040393829	1	8	0.555865943431854	1.29329609870911	0.505969285964966	1.26662874221802
266	2002	36	junior college	male	$90000 - $109999	NA	0	0.429152995347977	39	-0.273052901029587	1.1162416934967	0.545643448829651	0.297726780176163	3	0.808760821819305	0.654094040393829	0	8	0.555865943431854	1.29329609870911	0.505969285964966	1.26662874221802
267	2002	59	junior college	male	$110000 or over	NA	2	0.429152995347977	60	1.22600257396698	1.29923582077026	1.24588918685913	1.55223989486694	3	0.808760821819305	0.654094040393829	1	9	0.664041996002197	1.64829397201538	0.505969285964966	1.26662874221802
268	2002	66	high school	female	$3 000 to 3 999	NA	3	-0.427910804748535	33	-0.701354444026947	-2.36064600944519	-1.43690669536591	2.06470084190369	NA	NA	NA	1	1	0.31386861205101	0.841849148273468	0.3125	0.6875
269	2002	45	junior college	female	$110000 or over	NA	0	0.429152995347977	45	0.155248641967773	1.29923582077026	0.800128936767578	0.640206336975098	2	-0.700449585914612	0.490629613399506	0	8	0.555865943431854	1.29329609870911	0.432552963495255	0.982162773609161
270	2002	37	graduate	male	$110000 or over	NA	0	2.14328050613403	73	2.15398931503296	1.29923582077026	2.3458149433136	5.50284767150879	3	0.808760821819305	0.654094040393829	0	10	0.647058844566345	1.66823530197144	0.505969285964966	1.26662874221802
271	2002	41	high school	female	$110000 or over	NA	0	-0.427910804748535	35	-0.558587312698364	1.29923582077026	0.14615535736084	0.0213613882660866	2	-0.700449585914612	0.490629613399506	0	6	0.488151669502258	1.13033175468445	0.432552963495255	0.982162773609161
272	2002	32	high school	male	$50000 to 59999	NA	0	-0.427910804748535	23	-1.41519033908844	0.567259430885315	-0.515178322792053	0.26540869474411	3	0.808760821819305	0.654094040393829	0	4	0.385321110486984	0.834862411022186	0.505969285964966	1.26662874221802
273	2002	60	high school	female	$75000 to $89999	NA	0	-0.427910804748535	44	0.0838650465011597	0.933247625827789	0.261248797178268	0.0682509317994118	3	0.808760821819305	0.654094040393829	0	7	0.47869673371315	1.14786970615387	0.505969285964966	1.26662874221802
274	2002	46	bachelor	female	NA	NA	0	1.28621685504913	60	1.22600257396698	NA	1.58473563194275	2.51138710975647	3	0.808760821819305	0.654094040393829	0	10	0.647058844566345	1.66823530197144	0.505969285964966	1.26662874221802
275	2002	43	high school	female	$40000 to 49999	NA	0	-0.427910804748535	21	-1.55795753002167	0.384265333414078	-0.650794446468353	0.423533409833908	2	-0.700449585914612	0.490629613399506	0	3	0.381720423698425	0.916666686534882	0.432552963495255	0.982162773609161
276	2002	33	bachelor	male	$50000 to 59999	NA	0	1.28621685504913	51	0.583550214767456	0.567259430885315	1.03050756454468	1.06194579601288	3	0.808760821819305	0.654094040393829	0	9	0.664041996002197	1.64829397201538	0.505969285964966	1.26662874221802
277	2002	40	high school	female	$20000 to 22499	NA	0	-0.427910804748535	32	-0.772738039493561	-0.530705153942108	-0.704810380935669	0.496757686138153	3	0.808760821819305	0.654094040393829	0	3	0.381720423698425	0.916666686534882	0.505969285964966	1.26662874221802
278	2002	76	high school	female	$90000 - $109999	NA	0	-0.427910804748535	23	-1.41519033908844	1.1162416934967	-0.286634236574173	0.0821591839194298	3	0.808760821819305	0.654094040393829	0	5	0.437172770500183	0.992146611213684	0.505969285964966	1.26662874221802
279	2002	47	high school	female	$25000 to 29999	NA	1	-0.427910804748535	45	0.155248641967773	-0.164716944098473	-0.16612209379673	0.0275965500622988	2	-0.700449585914612	0.490629613399506	1	5	0.437172770500183	0.992146611213684	0.432552963495255	0.982162773609161
280	2002	50	high school	female	under $1 000	NA	0	-0.427910804748535	53	0.726317405700684	-2.72663426399231	-0.994922459125519	0.989870727062225	1	-2.20966005325317	4.88259744644165	0	2	0.299748122692108	0.717884123325348	0.349480956792831	0.910034596920013
281	2002	44	high school	female	$30000 to 34999	NA	0	-0.427910804748535	21	-1.55795753002167	0.0182771403342485	-0.803157150745392	0.645061433315277	2	-0.700449585914612	0.490629613399506	0	3	0.381720423698425	0.916666686534882	0.432552963495255	0.982162773609161
282	2002	64	high school	male	$22500 to 24999	NA	0	-0.427910804748535	49	0.440782994031906	-0.347711056470871	-0.123434066772461	0.0152359688654542	2	-0.700449585914612	0.490629613399506	0	5	0.437172770500183	0.992146611213684	0.432552963495255	0.982162773609161
283	2002	23	high school	male	NA	NA	1	-0.427910804748535	30	-0.915505230426788	NA	-0.822945296764374	0.677238941192627	1	-2.20966005325317	4.88259744644165	1	3	0.381720423698425	0.916666686534882	0.349480956792831	0.910034596920013
284	2002	77	lt high school	female	$22500 to 24999	NA	0	-1.28497457504272	37	-0.415820091962814	-0.347711056470871	-0.83684229850769	0.700305044651031	3	0.808760821819305	0.654094040393829	0	3	0.381720423698425	0.916666686534882	0.505969285964966	1.26662874221802
285	2002	35	lt high school	male	$12500 to 14999	NA	0	-1.28497457504272	31	-0.844121634960175	-1.07968735694885	-1.31987190246582	1.74206185340881	NA	NA	NA	0	1	0.31386861205101	0.841849148273468	0.3125	0.6875
286	2002	50	high school	female	$12500 to 14999	NA	2	-0.427910804748535	46	0.226632237434387	-1.07968735694885	-0.517311573028564	0.267611265182495	2	-0.700449585914612	0.490629613399506	1	4	0.385321110486984	0.834862411022186	0.432552963495255	0.982162773609161
287	2002	25	high school	female	$17500 to 19999	NA	0	-0.427910804748535	32	-0.772738039493561	-0.713699221611023	-0.780991792678833	0.60994815826416	2	-0.700449585914612	0.490629613399506	0	3	0.381720423698425	0.916666686534882	0.432552963495255	0.982162773609161
288	2002	30	high school	male	$17500 to 19999	NA	0	-0.427910804748535	33	-0.701354444026947	-0.713699221611023	-0.751274406909943	0.564413249492645	2	-0.700449585914612	0.490629613399506	0	3	0.381720423698425	0.916666686534882	0.432552963495255	0.982162773609161
289	2002	32	junior college	female	$30000 to 34999	NA	2	0.429152995347977	54	0.797700941562653	0.0182771403342485	0.534315466880798	0.285493016242981	3	0.808760821819305	0.654094040393829	1	8	0.555865943431854	1.29329609870911	0.505969285964966	1.26662874221802
290	2002	54	lt high school	male	$25000 to 29999	NA	0	-1.28497457504272	22	-1.48657393455505	-0.164716944098473	-1.20642125606537	1.45545220375061	3	0.808760821819305	0.654094040393829	0	2	0.299748122692108	0.717884123325348	0.505969285964966	1.26662874221802
291	2002	62	high school	female	$40000 to 49999	NA	0	-0.427910804748535	53	0.726317405700684	0.384265333414078	0.300160855054855	0.090096540749073	3	0.808760821819305	0.654094040393829	0	7	0.47869673371315	1.14786970615387	0.505969285964966	1.26662874221802
292	2002	33	high school	male	$15000 to 17499	NA	0	-0.427910804748535	34	-0.629970848560333	-0.896693289279938	-0.797738432884216	0.636386632919312	2	-0.700449585914612	0.490629613399506	0	3	0.381720423698425	0.916666686534882	0.432552963495255	0.982162773609161
293	2002	67	high school	male	$10000 to 12499	NA	0	-0.427910804748535	60	1.22600257396698	-1.26268148422241	-0.177450001239777	0.0314885042607784	2	-0.700449585914612	0.490629613399506	0	5	0.437172770500183	0.992146611213684	0.432552963495255	0.982162773609161
294	2002	48	lt high school	male	$75000 to $89999	NA	0	-1.28497457504272	40	-0.201669320464134	0.933247625827789	-0.214420631527901	0.0459762066602707	3	0.808760821819305	0.654094040393829	0	5	0.437172770500183	0.992146611213684	0.505969285964966	1.26662874221802
295	2002	24	high school	female	$3 000 to 3 999	NA	5	-0.427910804748535	32	-0.772738039493561	-2.36064600944519	-1.46662414073944	2.15098643302917	2	-0.700449585914612	0.490629613399506	1	1	0.31386861205101	0.841849148273468	0.432552963495255	0.982162773609161
296	2002	43	high school	male	$50000 to 59999	NA	0	-0.427910804748535	15	-1.98625910282135	0.567259430885315	-0.752917170524597	0.566884279251099	2	-0.700449585914612	0.490629613399506	0	3	0.381720423698425	0.916666686534882	0.432552963495255	0.982162773609161
297	2002	53	high school	female	$22500 to 24999	NA	2	-0.427910804748535	53	0.726317405700684	-0.347711056470871	-0.00456463964655995	2.0835934265051e-05	2	-0.700449585914612	0.490629613399506	1	6	0.488151669502258	1.13033175468445	0.432552963495255	0.982162773609161
298	2002	59	bachelor	male	NA	NA	0	1.28621685504913	33	-0.701354444026947	NA	0.381182849407196	0.145300358533859	2	-0.700449585914612	0.490629613399506	0	7	0.47869673371315	1.14786970615387	0.432552963495255	0.982162773609161
299	2002	33	bachelor	female	$50000 to 59999	NA	0	1.28621685504913	57	1.01185178756714	0.567259430885315	1.20881175994873	1.46122586727142	3	0.808760821819305	0.654094040393829	0	9	0.664041996002197	1.64829397201538	0.505969285964966	1.26662874221802
300	2002	48	high school	female	$75000 to $89999	NA	0	-0.427910804748535	46	0.226632237434387	0.933247625827789	0.320683509111404	0.102837912738323	3	0.808760821819305	0.654094040393829	0	7	0.47869673371315	1.14786970615387	0.505969285964966	1.26662874221802
301	2002	56	graduate	male	$90000 - $109999	NA	5	2.14328050613403	67	1.72568762302399	1.1162416934967	2.09132933616638	4.37365818023682	3	0.808760821819305	0.654094040393829	1	10	0.647058844566345	1.66823530197144	0.505969285964966	1.26662874221802
302	2002	61	lt high school	male	$20000 to 22499	NA	5	-1.28497457504272	39	-0.273052901029587	-0.530705153942108	-0.853588998317719	0.728614151477814	3	0.808760821819305	0.654094040393829	1	3	0.381720423698425	0.916666686534882	0.505969285964966	1.26662874221802
303	2002	73	graduate	female	$40000 to 49999	NA	4	2.14328050613403	57	1.01185178756714	0.384265333414078	1.48943030834198	2.21840262413025	2	-0.700449585914612	0.490629613399506	1	10	0.647058844566345	1.66823530197144	0.432552963495255	0.982162773609161
304	2002	46	graduate	female	$40000 to 49999	NA	2	2.14328050613403	67	1.72568762302399	0.384265333414078	1.78660380840302	3.19195318222046	2	-0.700449585914612	0.490629613399506	1	10	0.647058844566345	1.66823530197144	0.432552963495255	0.982162773609161
305	2002	48	high school	male	$22500 to 24999	NA	0	-0.427910804748535	34	-0.629970848560333	-0.347711056470871	-0.569194316864014	0.323982179164886	2	-0.700449585914612	0.490629613399506	0	3	0.381720423698425	0.916666686534882	0.432552963495255	0.982162773609161
306	2002	37	high school	male	$60000 to 74999	NA	4	-0.427910804748535	46	0.226632237434387	0.75025349855423	0.244502112269402	0.0597812831401825	2	-0.700449585914612	0.490629613399506	1	7	0.47869673371315	1.14786970615387	0.432552963495255	0.982162773609161
307	2002	40	high school	female	$40000 to 49999	NA	4	-0.427910804748535	62	1.36876976490021	0.384265333414078	0.567617058753967	0.322189122438431	2	-0.700449585914612	0.490629613399506	1	8	0.555865943431854	1.29329609870911	0.432552963495255	0.982162773609161
308	2002	72	lt high school	male	$22500 to 24999	NA	0	-1.28497457504272	60	1.22600257396698	-0.347711056470871	-0.153343170881271	0.0235141273587942	2	-0.700449585914612	0.490629613399506	0	5	0.437172770500183	0.992146611213684	0.432552963495255	0.982162773609161
309	2002	61	high school	female	$30000 to 34999	NA	1	-0.427910804748535	21	-1.55795753002167	0.0182771403342485	-0.803157150745392	0.645061433315277	2	-0.700449585914612	0.490629613399506	1	3	0.381720423698425	0.916666686534882	0.432552963495255	0.982162773609161
310	2002	56	lt high school	female	$35000 to 39999	NA	2	-1.28497457504272	33	-0.701354444026947	0.201271235942841	-0.72716760635376	0.528772711753845	2	-0.700449585914612	0.490629613399506	1	3	0.381720423698425	0.916666686534882	0.432552963495255	0.982162773609161
311	2002	48	high school	female	NA	NA	2	-0.427910804748535	37	-0.415820091962814	NA	-0.510913193225861	0.261032283306122	2	-0.700449585914612	0.490629613399506	1	4	0.385321110486984	0.834862411022186	0.432552963495255	0.982162773609161
312	2002	27	high school	male	$40000 to 49999	NA	0	-0.427910804748535	32	-0.772738039493561	0.384265333414078	-0.323903560638428	0.104913517832756	2	-0.700449585914612	0.490629613399506	0	5	0.437172770500183	0.992146611213684	0.432552963495255	0.982162773609161
313	2002	20	lt high school	male	NA	NA	0	-1.28497457504272	20	-1.62934112548828	NA	-1.80390560626984	3.25407552719116	3	0.808760821819305	0.654094040393829	0	1	0.31386861205101	0.841849148273468	0.505969285964966	1.26662874221802
314	2002	23	high school	male	$15000 to 17499	NA	0	-0.427910804748535	39	-0.273052901029587	-0.896693289279938	-0.649151742458344	0.421397984027863	1	-2.20966005325317	4.88259744644165	0	3	0.381720423698425	0.916666686534882	0.349480956792831	0.910034596920013
315	2002	37	junior college	female	$25000 to 29999	NA	0	0.429152995347977	31	-0.844121634960175	-0.164716944098473	-0.225364997982979	0.0507893823087215	2	-0.700449585914612	0.490629613399506	0	5	0.437172770500183	0.992146611213684	0.432552963495255	0.982162773609161
316	2002	34	high school	male	$40000 to 49999	NA	0	-0.427910804748535	30	-0.915505230426788	0.384265333414078	-0.383338272571564	0.146948233246803	2	-0.700449585914612	0.490629613399506	0	4	0.385321110486984	0.834862411022186	0.432552963495255	0.982162773609161
317	2002	61	bachelor	female	$60000 to 74999	NA	3	1.28621685504913	25	-1.27242314815521	0.75025349855423	0.334037780761719	0.111581236124039	2	-0.700449585914612	0.490629613399506	1	7	0.47869673371315	1.14786970615387	0.432552963495255	0.982162773609161
318	2002	80	high school	female	$8 000 to 9 999	NA	0	-0.427910804748535	32	-0.772738039493561	-1.44567561149597	-1.0857173204422	1.17878210544586	3	0.808760821819305	0.654094040393829	0	2	0.299748122692108	0.717884123325348	0.505969285964966	1.26662874221802
319	2002	88	lt high school	female	$15000 to 17499	NA	0	-1.28497457504272	34	-0.629970848560333	-0.896693289279938	-1.15453839302063	1.33295893669128	3	0.808760821819305	0.654094040393829	0	2	0.299748122692108	0.717884123325348	0.505969285964966	1.26662874221802
320	2002	46	lt high school	male	$17500 to 19999	NA	0	-1.28497457504272	15	-1.98625910282135	-0.713699221611023	-1.64298677444458	2.69940543174744	2	-0.700449585914612	0.490629613399506	0	1	0.31386861205101	0.841849148273468	0.432552963495255	0.982162773609161
321	2002	50	junior college	female	$30000 to 34999	NA	0	0.429152995347977	54	0.797700941562653	0.0182771403342485	0.534315466880798	0.285493016242981	3	0.808760821819305	0.654094040393829	0	8	0.555865943431854	1.29329609870911	0.505969285964966	1.26662874221802
322	2002	48	bachelor	female	$90000 - $109999	NA	1	1.28621685504913	60	1.22600257396698	1.1162416934967	1.52650797367096	2.33022665977478	3	0.808760821819305	0.654094040393829	1	10	0.647058844566345	1.66823530197144	0.505969285964966	1.26662874221802
323	2002	46	high school	male	$60000 to 74999	NA	1	-0.427910804748535	32	-0.772738039493561	0.75025349855423	-0.171540811657906	0.0294262506067753	3	0.808760821819305	0.654094040393829	1	5	0.437172770500183	0.992146611213684	0.505969285964966	1.26662874221802
324	2002	76	graduate	male	$40000 to 49999	NA	5	2.14328050613403	78	2.51090717315674	0.384265333414078	2.1134946346283	4.46685934066772	3	0.808760821819305	0.654094040393829	1	10	0.647058844566345	1.66823530197144	0.505969285964966	1.26662874221802
325	2002	24	bachelor	male	$30000 to 34999	NA	2	1.28621685504913	70	1.93983840942383	0.0182771403342485	1.3665931224823	1.86757671833038	3	0.808760821819305	0.654094040393829	1	9	0.664041996002197	1.64829397201538	0.505969285964966	1.26662874221802
326	2002	75	high school	female	$12500 to 14999	NA	0	-0.427910804748535	54	0.797700941562653	-1.07968735694885	-0.279572784900665	0.0781609416007996	3	0.808760821819305	0.654094040393829	0	5	0.437172770500183	0.992146611213684	0.505969285964966	1.26662874221802
327	2002	80	lt high school	male	$8 000 to 9 999	NA	0	-1.28497457504272	60	1.22600257396698	-1.44567561149597	-0.610431373119354	0.372626453638077	2	-0.700449585914612	0.490629613399506	0	3	0.381720423698425	0.916666686534882	0.432552963495255	0.982162773609161
328	2002	71	high school	male	$22500 to 24999	NA	1	-0.427910804748535	32	-0.772738039493561	-0.347711056470871	-0.62862902879715	0.395174443721771	2	-0.700449585914612	0.490629613399506	1	3	0.381720423698425	0.916666686534882	0.432552963495255	0.982162773609161
329	2002	72	high school	female	$10000 to 12499	NA	0	-0.427910804748535	NA	NA	-1.26268148422241	-1.03974223136902	1.0810638666153	2	-0.700449585914612	0.490629613399506	0	2	0.299748122692108	0.717884123325348	0.432552963495255	0.982162773609161
330	2002	45	high school	male	$90000 - $109999	NA	2	-0.427910804748535	60	1.22600257396698	1.1162416934967	0.812907874584198	0.660819232463837	2	-0.700449585914612	0.490629613399506	1	8	0.555865943431854	1.29329609870911	0.432552963495255	0.982162773609161
331	2002	67	high school	female	$50000 to 59999	NA	0	-0.427910804748535	45	0.155248641967773	0.567259430885315	0.138603404164314	0.0192109029740095	2	-0.700449585914612	0.490629613399506	0	6	0.488151669502258	1.13033175468445	0.432552963495255	0.982162773609161
332	2002	49	graduate	female	$75000 to $89999	NA	2	2.14328050613403	62	1.36876976490021	0.933247625827789	1.86656129360199	3.484050989151	2	-0.700449585914612	0.490629613399506	1	10	0.647058844566345	1.66823530197144	0.432552963495255	0.982162773609161
333	2002	41	high school	male	$10000 to 12499	NA	4	-0.427910804748535	18	-1.77210831642151	-1.26268148422241	-1.42557895183563	2.03227543830872	2	-0.700449585914612	0.490629613399506	1	1	0.31386861205101	0.841849148273468	0.432552963495255	0.982162773609161
334	2002	35	lt high school	male	NA	NA	0	-1.28497457504272	43	0.0124814538285136	NA	-0.778657019138336	0.606306731700897	2	-0.700449585914612	0.490629613399506	0	3	0.381720423698425	0.916666686534882	0.432552963495255	0.982162773609161
335	2002	59	high school	female	NA	NA	0	-0.427910804748535	34	-0.629970848560333	NA	-0.644641160964966	0.415562212467194	2	-0.700449585914612	0.490629613399506	0	3	0.381720423698425	0.916666686534882	0.432552963495255	0.982162773609161
336	2002	67	high school	male	$8 000 to 9 999	NA	0	-0.427910804748535	33	-0.701354444026947	-1.44567561149597	-1.05599999427795	1.11513602733612	2	-0.700449585914612	0.490629613399506	0	2	0.299748122692108	0.717884123325348	0.432552963495255	0.982162773609161
337	2002	88	high school	female	$10000 to 12499	NA	0	-0.427910804748535	38	-0.344436496496201	-1.26268148422241	-0.831231832504272	0.690946340560913	2	-0.700449585914612	0.490629613399506	0	3	0.381720423698425	0.916666686534882	0.432552963495255	0.982162773609161
338	2002	78	high school	male	$25000 to 29999	NA	0	-0.427910804748535	46	0.226632237434387	-0.164716944098473	-0.136404737830162	0.0186062529683113	2	-0.700449585914612	0.490629613399506	0	5	0.437172770500183	0.992146611213684	0.432552963495255	0.982162773609161
339	2002	68	bachelor	female	$90000 - $109999	NA	3	1.28621685504913	54	0.797700941562653	1.1162416934967	1.34820365905762	1.81765305995941	3	0.808760821819305	0.654094040393829	1	9	0.664041996002197	1.64829397201538	0.505969285964966	1.26662874221802
340	2002	48	graduate	male	$110000 or over	NA	2	2.14328050613403	78	2.51090717315674	1.29923582077026	2.49440169334412	6.22203969955444	4	2.31797122955322	5.37299060821533	1	10	0.647058844566345	1.66823530197144	0.6147540807724	1.49180328845978
341	2002	45	bachelor	female	$75000 to $89999	NA	1	1.28621685504913	69	1.86845481395721	0.933247625827789	1.71778273582458	2.95077753067017	3	0.808760821819305	0.654094040393829	1	10	0.647058844566345	1.66823530197144	0.505969285964966	1.26662874221802
342	2002	39	bachelor	female	$60000 to 74999	NA	4	1.28621685504913	60	1.22600257396698	0.75025349855423	1.37414526939392	1.88827526569366	3	0.808760821819305	0.654094040393829	1	9	0.664041996002197	1.64829397201538	0.505969285964966	1.26662874221802
343	2002	51	junior college	male	$35000 to 39999	NA	2	0.429152995347977	33	-0.701354444026947	0.201271235942841	-0.0135675519704819	0.00018407846800983	3	0.808760821819305	0.654094040393829	1	6	0.488151669502258	1.13033175468445	0.505969285964966	1.26662874221802
344	2002	21	lt high school	female	$3 000 to 3 999	NA	0	-1.28497457504272	25	-1.27242314815521	-2.36064600944519	-2.03144550323486	4.12677097320557	1	-2.20966005325317	4.88259744644165	0	1	0.31386861205101	0.841849148273468	0.349480956792831	0.910034596920013
345	2002	65	high school	female	$3 000 to 3 999	NA	0	-0.427910804748535	42	-0.0589021369814873	-2.36064600944519	-1.16945064067841	1.36761474609375	2	-0.700449585914612	0.490629613399506	0	2	0.299748122692108	0.717884123325348	0.432552963495255	0.982162773609161
346	2002	57	bachelor	female	$35000 to 39999	NA	1	1.28621685504913	23	-1.41519033908844	0.201271235942841	0.0460589788854122	0.00212142942473292	3	0.808760821819305	0.654094040393829	1	6	0.488151669502258	1.13033175468445	0.505969285964966	1.26662874221802
347	2002	39	high school	male	$8 000 to 9 999	NA	0	-0.427910804748535	20	-1.62934112548828	-1.44567561149597	-1.44232547283173	2.08030271530151	1	-2.20966005325317	4.88259744644165	0	1	0.31386861205101	0.841849148273468	0.349480956792831	0.910034596920013
348	2002	25	high school	male	$20000 to 22499	NA	2	-0.427910804748535	46	0.226632237434387	-0.530705153942108	-0.288767486810684	0.0833866596221924	2	-0.700449585914612	0.490629613399506	1	5	0.437172770500183	0.992146611213684	0.432552963495255	0.982162773609161
349	2002	46	high school	male	$25000 to 29999	NA	2	-0.427910804748535	55	0.869084537029266	-0.164716944098473	0.131051421165466	0.0171744748950005	3	0.808760821819305	0.654094040393829	1	6	0.488151669502258	1.13033175468445	0.505969285964966	1.26662874221802
350	2002	33	junior college	female	$60000 to 74999	NA	1	0.429152995347977	31	-0.844121634960175	0.75025349855423	0.155541852116585	0.0241932682693005	3	0.808760821819305	0.654094040393829	1	6	0.488151669502258	1.13033175468445	0.505969285964966	1.26662874221802
351	2002	25	high school	female	$50000 to 59999	NA	0	-0.427910804748535	21	-1.55795753002167	0.567259430885315	-0.574613034725189	0.330180138349533	3	0.808760821819305	0.654094040393829	0	3	0.381720423698425	0.916666686534882	0.505969285964966	1.26662874221802
352	2002	30	high school	male	$12500 to 14999	NA	0	-0.427910804748535	42	-0.0589021369814873	-1.07968735694885	-0.636180996894836	0.404726266860962	2	-0.700449585914612	0.490629613399506	0	3	0.381720423698425	0.916666686534882	0.432552963495255	0.982162773609161
353	2002	43	high school	male	$40000 to 49999	NA	0	-0.427910804748535	33	-0.701354444026947	0.384265333414078	-0.29418620467186	0.0865455195307732	2	-0.700449585914612	0.490629613399506	0	5	0.437172770500183	0.992146611213684	0.432552963495255	0.982162773609161
354	2002	35	high school	female	$60000 to 74999	NA	0	-0.427910804748535	38	-0.344436496496201	0.75025349855423	0.00676329387351871	4.57421447208617e-05	3	0.808760821819305	0.654094040393829	0	6	0.488151669502258	1.13033175468445	0.505969285964966	1.26662874221802
355	2002	21	high school	male	$15000 to 17499	NA	1	-0.427910804748535	18	-1.77210831642151	-0.896693289279938	-1.2732161283493	1.62107932567596	2	-0.700449585914612	0.490629613399506	1	2	0.299748122692108	0.717884123325348	0.432552963495255	0.982162773609161
356	2002	33	high school	female	$110000 or over	NA	2	-0.427910804748535	27	-1.12965607643127	1.29923582077026	-0.0915834829211235	0.00838753394782543	3	0.808760821819305	0.654094040393829	1	5	0.437172770500183	0.992146611213684	0.505969285964966	1.26662874221802
357	2002	42	junior college	male	$60000 to 74999	NA	1	0.429152995347977	60	1.22600257396698	0.75025349855423	1.01734507083893	1.03499102592468	3	0.808760821819305	0.654094040393829	1	9	0.664041996002197	1.64829397201538	0.505969285964966	1.26662874221802
358	2002	35	bachelor	male	$90000 - $109999	NA	2	1.28621685504913	60	1.22600257396698	1.1162416934967	1.52650797367096	2.33022665977478	3	0.808760821819305	0.654094040393829	1	10	0.647058844566345	1.66823530197144	0.505969285964966	1.26662874221802
359	2002	23	high school	female	NA	NA	0	-0.427910804748535	34	-0.629970848560333	NA	-0.644641160964966	0.415562212467194	3	0.808760821819305	0.654094040393829	0	3	0.381720423698425	0.916666686534882	0.505969285964966	1.26662874221802
360	2002	55	bachelor	male	$110000 or over	NA	0	1.28621685504913	44	0.0838650465011597	1.29923582077026	1.12721168994904	1.27060616016388	4	2.31797122955322	5.37299060821533	0	9	0.664041996002197	1.64829397201538	0.6147540807724	1.49180328845978
361	2002	84	lt high school	female	$8 000 to 9 999	NA	0	-1.28497457504272	NA	NA	-1.44567561149597	-1.68921434879303	2.85344505310059	2	-0.700449585914612	0.490629613399506	0	1	0.31386861205101	0.841849148273468	0.432552963495255	0.982162773609161
362	2002	25	junior college	male	NA	NA	5	0.429152995347977	46	0.226632237434387	NA	0.425471127033234	0.181025683879852	2	-0.700449585914612	0.490629613399506	1	7	0.47869673371315	1.14786970615387	0.432552963495255	0.982162773609161
363	2002	67	high school	female	$7 000 to 7 999	NA	0	-0.427910804748535	32	-0.772738039493561	-1.62866973876953	-1.16189861297607	1.35000836849213	2	-0.700449585914612	0.490629613399506	0	2	0.299748122692108	0.717884123325348	0.432552963495255	0.982162773609161
364	2002	86	lt high school	male	$35000 to 39999	NA	0	-1.28497457504272	20	-1.62934112548828	0.201271235942841	-1.11349320411682	1.23986709117889	2	-0.700449585914612	0.490629613399506	0	2	0.299748122692108	0.717884123325348	0.432552963495255	0.982162773609161
365	2002	20	high school	female	$12500 to 14999	NA	1	-0.427910804748535	21	-1.55795753002167	-1.07968735694885	-1.26024544239044	1.58821856975555	2	-0.700449585914612	0.490629613399506	1	2	0.299748122692108	0.717884123325348	0.432552963495255	0.982162773609161
366	2002	22	high school	female	$35000 to 39999	NA	1	-0.427910804748535	NA	NA	0.201271235942841	-0.125565752387047	0.0157667584717274	3	0.808760821819305	0.654094040393829	1	5	0.437172770500183	0.992146611213684	0.505969285964966	1.26662874221802
367	2002	57	junior college	female	$75000 to $89999	NA	2	0.429152995347977	60	1.22600257396698	0.933247625827789	1.09352648258209	1.19580018520355	3	0.808760821819305	0.654094040393829	1	9	0.664041996002197	1.64829397201538	0.505969285964966	1.26662874221802
368	2002	39	high school	male	$35000 to 39999	NA	0	-0.427910804748535	44	0.0838650465011597	0.201271235942841	-0.0434767045080662	0.00189022382255644	2	-0.700449585914612	0.490629613399506	0	6	0.488151669502258	1.13033175468445	0.432552963495255	0.982162773609161
369	2002	76	lt high school	female	NA	NA	4	-1.28497457504272	21	-1.55795753002167	NA	-1.75932967662811	3.09524083137512	3	0.808760821819305	0.654094040393829	1	1	0.31386861205101	0.841849148273468	0.505969285964966	1.26662874221802
370	2002	62	high school	female	$90000 - $109999	NA	3	-0.427910804748535	60	1.22600257396698	1.1162416934967	0.812907874584198	0.660819232463837	2	-0.700449585914612	0.490629613399506	1	8	0.555865943431854	1.29329609870911	0.432552963495255	0.982162773609161
371	2002	27	lt high school	female	$3 000 to 3 999	NA	0	-1.28497457504272	34	-0.629970848560333	-2.36064600944519	-1.76398944854736	3.11165881156921	2	-0.700449585914612	0.490629613399506	0	1	0.31386861205101	0.841849148273468	0.432552963495255	0.982162773609161
372	2002	36	high school	male	$40000 to 49999	NA	2	-0.427910804748535	33	-0.701354444026947	0.384265333414078	-0.29418620467186	0.0865455195307732	2	-0.700449585914612	0.490629613399506	1	5	0.437172770500183	0.992146611213684	0.432552963495255	0.982162773609161
373	2002	53	bachelor	male	$7 000 to 7 999	NA	1	1.28621685504913	57	1.01185178756714	-1.62866973876953	0.294635236263275	0.0868099257349968	1	-2.20966005325317	4.88259744644165	1	7	0.47869673371315	1.14786970615387	0.349480956792831	0.910034596920013
374	2002	51	high school	female	$30000 to 34999	NA	2	-0.427910804748535	52	0.65493381023407	0.0182771403342485	0.118080757558346	0.0139430649578571	2	-0.700449585914612	0.490629613399506	1	6	0.488151669502258	1.13033175468445	0.432552963495255	0.982162773609161
375	2002	70	high school	male	$20000 to 22499	NA	3	-0.427910804748535	23	-1.41519033908844	-0.530705153942108	-0.972266614437103	0.945302367210388	2	-0.700449585914612	0.490629613399506	1	2	0.299748122692108	0.717884123325348	0.432552963495255	0.982162773609161
376	2002	68	bachelor	female	$50000 to 59999	NA	5	1.28621685504913	57	1.01185178756714	0.567259430885315	1.20881175994873	1.46122586727142	3	0.808760821819305	0.654094040393829	1	9	0.664041996002197	1.64829397201538	0.505969285964966	1.26662874221802
377	2002	83	high school	female	$40000 to 49999	NA	0	-0.427910804748535	53	0.726317405700684	0.384265333414078	0.300160855054855	0.090096540749073	3	0.808760821819305	0.654094040393829	0	7	0.47869673371315	1.14786970615387	0.505969285964966	1.26662874221802
378	2002	65	bachelor	female	$50000 to 59999	NA	2	1.28621685504913	60	1.22600257396698	0.567259430885315	1.29796373844147	1.68470990657806	3	0.808760821819305	0.654094040393829	1	9	0.664041996002197	1.64829397201538	0.505969285964966	1.26662874221802
379	2002	38	bachelor	male	$75000 to $89999	NA	3	1.28621685504913	46	0.226632237434387	0.933247625827789	1.0342835187912	1.06974244117737	4	2.31797122955322	5.37299060821533	1	9	0.664041996002197	1.64829397201538	0.6147540807724	1.49180328845978
380	2002	71	high school	female	$40000 to 49999	NA	4	-0.427910804748535	32	-0.772738039493561	0.384265333414078	-0.323903560638428	0.104913517832756	3	0.808760821819305	0.654094040393829	1	5	0.437172770500183	0.992146611213684	0.505969285964966	1.26662874221802
381	2002	84	lt high school	female	$110000 or over	NA	1	-1.28497457504272	73	2.15398931503296	1.29923582077026	0.91861480474472	0.843853175640106	NA	NA	NA	1	8	0.555865943431854	1.29329609870911	0.666666686534882	1.33333337306976
382	2002	35	junior college	female	$17500 to 19999	NA	1	0.429152995347977	53	0.726317405700684	-0.713699221611023	0.199872642755508	0.0399490743875504	3	0.808760821819305	0.654094040393829	1	7	0.47869673371315	1.14786970615387	0.505969285964966	1.26662874221802
383	2002	27	bachelor	female	$50000 to 59999	NA	0	1.28621685504913	73	2.15398931503296	0.567259430885315	1.68428945541382	2.83683085441589	3	0.808760821819305	0.654094040393829	0	10	0.647058844566345	1.66823530197144	0.505969285964966	1.26662874221802
384	2002	80	bachelor	male	NA	NA	0	1.28621685504913	15	-1.98625910282135	NA	-0.421185672283173	0.17739737033844	1	-2.20966005325317	4.88259744644165	0	4	0.385321110486984	0.834862411022186	0.349480956792831	0.910034596920013
385	2002	50	bachelor	female	$50000 to 59999	NA	0	1.28621685504913	32	-0.772738039493561	0.567259430885315	0.465877920389175	0.217042237520218	3	0.808760821819305	0.654094040393829	0	7	0.47869673371315	1.14786970615387	0.505969285964966	1.26662874221802
386	2002	57	bachelor	female	$30000 to 34999	NA	2	1.28621685504913	50	0.512166619300842	0.0182771403342485	0.772246181964874	0.596364140510559	2	-0.700449585914612	0.490629613399506	1	8	0.555865943431854	1.29329609870911	0.432552963495255	0.982162773609161
387	2002	76	lt high school	female	$20000 to 22499	NA	0	-1.28497457504272	41	-0.13028572499752	-0.530705153942108	-0.794154286384583	0.630681037902832	3	0.808760821819305	0.654094040393829	0	3	0.381720423698425	0.916666686534882	0.505969285964966	1.26662874221802
388	2002	46	lt high school	male	$50000 to 59999	NA	0	-1.28497457504272	40	-0.201669320464134	0.567259430885315	-0.366783380508423	0.134530052542686	3	0.808760821819305	0.654094040393829	0	4	0.385321110486984	0.834862411022186	0.505969285964966	1.26662874221802
389	2002	71	high school	female	NA	NA	3	-0.427910804748535	45	0.155248641967773	NA	-0.154304921627045	0.0238100085407495	2	-0.700449585914612	0.490629613399506	1	5	0.437172770500183	0.992146611213684	0.432552963495255	0.982162773609161
390	2002	71	high school	male	$22500 to 24999	NA	0	-0.427910804748535	30	-0.915505230426788	-0.347711056470871	-0.688063740730286	0.473431706428528	3	0.808760821819305	0.654094040393829	0	3	0.381720423698425	0.916666686534882	0.505969285964966	1.26662874221802
391	2002	36	high school	female	$30000 to 34999	NA	2	-0.427910804748535	33	-0.701354444026947	0.0182771403342485	-0.446548968553543	0.199405983090401	2	-0.700449585914612	0.490629613399506	1	4	0.385321110486984	0.834862411022186	0.432552963495255	0.982162773609161
392	2002	64	high school	male	$22500 to 24999	NA	0	-0.427910804748535	39	-0.273052901029587	-0.347711056470871	-0.420607596635818	0.176910743117332	1	-2.20966005325317	4.88259744644165	0	4	0.385321110486984	0.834862411022186	0.349480956792831	0.910034596920013
393	2002	73	lt high school	female	$3 000 to 3 999	NA	5	-1.28497457504272	25	-1.27242314815521	-2.36064600944519	-2.03144550323486	4.12677097320557	3	0.808760821819305	0.654094040393829	1	1	0.31386861205101	0.841849148273468	0.505969285964966	1.26662874221802
394	2002	71	high school	female	$12500 to 14999	NA	4	-0.427910804748535	60	1.22600257396698	-1.07968735694885	-0.101268619298935	0.0102553330361843	2	-0.700449585914612	0.490629613399506	1	5	0.437172770500183	0.992146611213684	0.432552963495255	0.982162773609161
395	2002	83	high school	female	NA	NA	0	-0.427910804748535	33	-0.701354444026947	NA	-0.689217269420624	0.475020438432693	3	0.808760821819305	0.654094040393829	0	3	0.381720423698425	0.916666686534882	0.505969285964966	1.26662874221802
396	2002	73	high school	male	$20000 to 22499	NA	0	-0.427910804748535	21	-1.55795753002167	-0.530705153942108	-1.03170132637024	1.06440758705139	2	-0.700449585914612	0.490629613399506	0	2	0.299748122692108	0.717884123325348	0.432552963495255	0.982162773609161
397	2002	76	lt high school	male	$8 000 to 9 999	NA	0	-1.28497457504272	23	-1.41519033908844	-1.44567561149597	-1.7099734544754	2.92400932312012	2	-0.700449585914612	0.490629613399506	0	1	0.31386861205101	0.841849148273468	0.432552963495255	0.982162773609161
398	2002	46	graduate	male	$30000 to 34999	NA	0	2.14328050613403	78	2.51090717315674	0.0182771403342485	1.96113204956055	3.84603881835938	2	-0.700449585914612	0.490629613399506	0	10	0.647058844566345	1.66823530197144	0.432552963495255	0.982162773609161
399	2002	50	high school	male	$10000 to 12499	NA	3	-0.427910804748535	23	-1.41519033908844	-1.26268148422241	-1.27699208259583	1.6307088136673	3	0.808760821819305	0.654094040393829	1	2	0.299748122692108	0.717884123325348	0.505969285964966	1.26662874221802
400	2002	44	high school	female	$50000 to 59999	NA	0	-0.427910804748535	60	1.22600257396698	0.567259430885315	0.584363698959351	0.341480940580368	3	0.808760821819305	0.654094040393829	0	8	0.555865943431854	1.29329609870911	0.505969285964966	1.26662874221802
401	2002	52	graduate	female	$35000 to 39999	NA	5	2.14328050613403	52	0.65493381023407	0.201271235942841	1.2646621465683	1.59937036037445	3	0.808760821819305	0.654094040393829	1	9	0.664041996002197	1.64829397201538	0.505969285964966	1.26662874221802
402	2002	70	high school	male	NA	NA	2	-0.427910804748535	42	-0.0589021369814873	NA	-0.288033008575439	0.0829630121588707	2	-0.700449585914612	0.490629613399506	1	5	0.437172770500183	0.992146611213684	0.432552963495255	0.982162773609161
403	2002	89	lt high school	female	NA	NA	0	-1.28497457504272	33	-0.701354444026947	NA	-1.22441732883453	1.49919784069061	2	-0.700449585914612	0.490629613399506	0	2	0.299748122692108	0.717884123325348	0.432552963495255	0.982162773609161
404	2002	28	high school	female	$4 000 to 4 999	NA	0	-0.427910804748535	33	-0.701354444026947	-2.17765188217163	-1.36072528362274	1.85157334804535	2	-0.700449585914612	0.490629613399506	0	1	0.31386861205101	0.841849148273468	0.432552963495255	0.982162773609161
405	2002	46	lt high school	male	$10000 to 12499	NA	0	-1.28497457504272	46	0.226632237434387	-1.26268148422241	-0.950293004512787	0.903056800365448	1	-2.20966005325317	4.88259744644165	0	2	0.299748122692108	0.717884123325348	0.349480956792831	0.910034596920013
406	2002	33	lt high school	male	$30000 to 34999	NA	0	-1.28497457504272	33	-0.701354444026947	0.0182771403342485	-0.803348958492279	0.645369529724121	2	-0.700449585914612	0.490629613399506	0	3	0.381720423698425	0.916666686534882	0.432552963495255	0.982162773609161
407	2002	42	lt high school	female	$30000 to 34999	NA	0	-1.28497457504272	29	-0.986888825893402	0.0182771403342485	-0.922218382358551	0.850486755371094	2	-0.700449585914612	0.490629613399506	0	2	0.299748122692108	0.717884123325348	0.432552963495255	0.982162773609161
408	2002	59	high school	male	$40000 to 49999	NA	2	-0.427910804748535	37	-0.415820091962814	0.384265333414078	-0.17531681060791	0.0307359844446182	3	0.808760821819305	0.654094040393829	1	5	0.437172770500183	0.992146611213684	0.505969285964966	1.26662874221802
409	2002	21	junior college	male	NA	NA	0	0.429152995347977	40	-0.201669320464134	NA	0.158014968037605	0.0249687302857637	3	0.808760821819305	0.654094040393829	0	6	0.488151669502258	1.13033175468445	0.505969285964966	1.26662874221802
410	2002	25	bachelor	female	$10000 to 12499	NA	0	1.28621685504913	53	0.726317405700684	-1.26268148422241	0.328128606081009	0.10766838490963	1	-2.20966005325317	4.88259744644165	0	7	0.47869673371315	1.14786970615387	0.349480956792831	0.910034596920013
411	2002	38	high school	male	$30000 to 34999	NA	0	-0.427910804748535	25	-1.27242314815521	0.0182771403342485	-0.68428772687912	0.468249678611755	3	0.808760821819305	0.654094040393829	0	3	0.381720423698425	0.916666686534882	0.505969285964966	1.26662874221802
412	2002	27	high school	male	$22500 to 24999	NA	0	-0.427910804748535	46	0.226632237434387	-0.347711056470871	-0.212586119771004	0.0451928600668907	2	-0.700449585914612	0.490629613399506	0	5	0.437172770500183	0.992146611213684	0.432552963495255	0.982162773609161
413	2002	50	high school	female	$50000 to 59999	NA	0	-0.427910804748535	33	-0.701354444026947	0.567259430885315	-0.218004822731018	0.0475261025130749	3	0.808760821819305	0.654094040393829	0	5	0.437172770500183	0.992146611213684	0.505969285964966	1.26662874221802
414	2002	31	lt high school	male	$30000 to 34999	NA	0	-1.28497457504272	38	-0.344436496496201	0.0182771403342485	-0.654762208461761	0.42871356010437	3	0.808760821819305	0.654094040393829	0	3	0.381720423698425	0.916666686534882	0.505969285964966	1.26662874221802
415	2002	37	high school	male	$30000 to 34999	NA	2	-0.427910804748535	31	-0.844121634960175	0.0182771403342485	-0.505983650684357	0.256019443273544	2	-0.700449585914612	0.490629613399506	1	4	0.385321110486984	0.834862411022186	0.432552963495255	0.982162773609161
416	2002	67	junior college	male	$110000 or over	NA	3	0.429152995347977	60	1.22600257396698	1.29923582077026	1.24588918685913	1.55223989486694	3	0.808760821819305	0.654094040393829	1	9	0.664041996002197	1.64829397201538	0.505969285964966	1.26662874221802
417	2002	33	lt high school	female	$10000 to 12499	NA	0	-1.28497457504272	21	-1.55795753002167	-1.26268148422241	-1.69322681427002	2.86701703071594	2	-0.700449585914612	0.490629613399506	0	1	0.31386861205101	0.841849148273468	0.432552963495255	0.982162773609161
418	2002	30	high school	male	$30000 to 34999	NA	0	-0.427910804748535	33	-0.701354444026947	0.0182771403342485	-0.446548968553543	0.199405983090401	2	-0.700449585914612	0.490629613399506	0	4	0.385321110486984	0.834862411022186	0.432552963495255	0.982162773609161
419	2002	28	high school	female	$40000 to 49999	NA	0	-0.427910804748535	23	-1.41519033908844	0.384265333414078	-0.591359734535217	0.349706321954727	2	-0.700449585914612	0.490629613399506	0	3	0.381720423698425	0.916666686534882	0.432552963495255	0.982162773609161
420	2002	60	junior college	female	$10000 to 12499	NA	5	0.429152995347977	40	-0.201669320464134	-1.26268148422241	-0.414997071027756	0.172222569584846	2	-0.700449585914612	0.490629613399506	1	4	0.385321110486984	0.834862411022186	0.432552963495255	0.982162773609161
421	2002	57	bachelor	female	$60000 to 74999	NA	0	1.28621685504913	49	0.440782994031906	0.75025349855423	1.04725420475006	1.0967413187027	3	0.808760821819305	0.654094040393829	0	9	0.664041996002197	1.64829397201538	0.505969285964966	1.26662874221802
422	2002	56	high school	female	$110000 or over	NA	3	-0.427910804748535	71	2.01122212409973	1.29923582077026	1.21598017215729	1.47860777378082	4	2.31797122955322	5.37299060821533	1	9	0.664041996002197	1.64829397201538	0.6147540807724	1.49180328845978
423	2002	57	high school	male	$10000 to 12499	NA	0	-0.427910804748535	60	1.22600257396698	-1.26268148422241	-0.177450001239777	0.0314885042607784	2	-0.700449585914612	0.490629613399506	0	5	0.437172770500183	0.992146611213684	0.432552963495255	0.982162773609161
424	2002	33	high school	male	$22500 to 24999	NA	0	-0.427910804748535	28	-1.05827248096466	-0.347711056470871	-0.747498452663422	0.558753907680511	2	-0.700449585914612	0.490629613399506	0	3	0.381720423698425	0.916666686534882	0.432552963495255	0.982162773609161
425	2002	41	high school	male	$50000 to 59999	NA	0	-0.427910804748535	29	-0.986888825893402	0.567259430885315	-0.33687424659729	0.113484255969524	3	0.808760821819305	0.654094040393829	0	4	0.385321110486984	0.834862411022186	0.505969285964966	1.26662874221802
426	2002	27	high school	female	$22500 to 24999	NA	1	-0.427910804748535	30	-0.915505230426788	-0.347711056470871	-0.688063740730286	0.473431706428528	2	-0.700449585914612	0.490629613399506	1	3	0.381720423698425	0.916666686534882	0.432552963495255	0.982162773609161
427	2002	51	bachelor	female	$17500 to 19999	NA	0	1.28621685504913	44	0.0838650465011597	-0.713699221611023	0.2892165184021	0.0836461931467056	2	-0.700449585914612	0.490629613399506	0	7	0.47869673371315	1.14786970615387	0.432552963495255	0.982162773609161
428	2002	59	high school	female	NA	NA	0	-0.427910804748535	37	-0.415820091962814	NA	-0.510913193225861	0.261032283306122	2	-0.700449585914612	0.490629613399506	0	4	0.385321110486984	0.834862411022186	0.432552963495255	0.982162773609161
429	2002	45	bachelor	female	$20000 to 22499	NA	5	1.28621685504913	49	0.440782994031906	-0.530705153942108	0.513984620571136	0.264180183410645	3	0.808760821819305	0.654094040393829	1	8	0.555865943431854	1.29329609870911	0.505969285964966	1.26662874221802
430	2002	41	high school	male	NA	NA	0	-0.427910804748535	60	1.22600257396698	NA	0.514335572719574	0.26454108953476	3	0.808760821819305	0.654094040393829	0	8	0.555865943431854	1.29329609870911	0.505969285964966	1.26662874221802
431	2002	51	high school	male	$60000 to 74999	NA	5	-0.427910804748535	60	1.22600257396698	0.75025349855423	0.66054505109787	0.436319768428802	3	0.808760821819305	0.654094040393829	1	8	0.555865943431854	1.29329609870911	0.505969285964966	1.26662874221802
432	2002	69	lt high school	male	$60000 to 74999	NA	0	-1.28497457504272	33	-0.701354444026947	0.75025349855423	-0.498623490333557	0.248625382781029	3	0.808760821819305	0.654094040393829	0	4	0.385321110486984	0.834862411022186	0.505969285964966	1.26662874221802
433	2002	34	lt high school	male	$5 000 to 5 999	NA	0	-1.28497457504272	23	-1.41519033908844	-1.99465787410736	-1.93851757049561	3.75785040855408	2	-0.700449585914612	0.490629613399506	0	1	0.31386861205101	0.841849148273468	0.432552963495255	0.982162773609161
434	2002	46	high school	male	$20000 to 22499	NA	0	-0.427910804748535	31	-0.844121634960175	-0.530705153942108	-0.734527766704559	0.539531052112579	1	-2.20966005325317	4.88259744644165	0	3	0.381720423698425	0.916666686534882	0.349480956792831	0.910034596920013
435	2002	34	high school	female	$30000 to 34999	NA	0	-0.427910804748535	21	-1.55795753002167	0.0182771403342485	-0.803157150745392	0.645061433315277	2	-0.700449585914612	0.490629613399506	0	3	0.381720423698425	0.916666686534882	0.432552963495255	0.982162773609161
436	2002	28	high school	male	$50000 to 59999	NA	3	-0.427910804748535	60	1.22600257396698	0.567259430885315	0.584363698959351	0.341480940580368	3	0.808760821819305	0.654094040393829	1	8	0.555865943431854	1.29329609870911	0.505969285964966	1.26662874221802
437	2002	52	high school	male	$50000 to 59999	NA	0	-0.427910804748535	20	-1.62934112548828	0.567259430885315	-0.60433042049408	0.365215271711349	3	0.808760821819305	0.654094040393829	0	3	0.381720423698425	0.916666686534882	0.505969285964966	1.26662874221802
438	2002	47	bachelor	female	NA	NA	0	1.28621685504913	54	0.797700941562653	NA	1.31727945804596	1.73522520065308	3	0.808760821819305	0.654094040393829	0	9	0.664041996002197	1.64829397201538	0.505969285964966	1.26662874221802
439	2002	48	graduate	male	$110000 or over	NA	3	2.14328050613403	78	2.51090717315674	1.29923582077026	2.49440169334412	6.22203969955444	4	2.31797122955322	5.37299060821533	1	10	0.647058844566345	1.66823530197144	0.6147540807724	1.49180328845978
440	2002	19	lt high school	male	$30000 to 34999	NA	1	-1.28497457504272	NA	NA	0.0182771403342485	-0.775037825107574	0.600683629512787	3	0.808760821819305	0.654094040393829	1	3	0.381720423698425	0.916666686534882	0.505969285964966	1.26662874221802
441	2002	52	high school	male	$10000 to 12499	NA	3	-0.427910804748535	46	0.226632237434387	-1.26268148422241	-0.593492984771729	0.352233916521072	1	-2.20966005325317	4.88259744644165	1	3	0.381720423698425	0.916666686534882	0.349480956792831	0.910034596920013
442	2002	41	high school	female	$60000 to 74999	NA	0	-0.427910804748535	46	0.226632237434387	0.75025349855423	0.244502112269402	0.0597812831401825	2	-0.700449585914612	0.490629613399506	0	7	0.47869673371315	1.14786970615387	0.432552963495255	0.982162773609161
443	2002	62	high school	female	$60000 to 74999	NA	2	-0.427910804748535	60	1.22600257396698	0.75025349855423	0.66054505109787	0.436319768428802	3	0.808760821819305	0.654094040393829	1	8	0.555865943431854	1.29329609870911	0.505969285964966	1.26662874221802
444	2002	81	high school	female	$15000 to 17499	NA	2	-0.427910804748535	53	0.726317405700684	-0.896693289279938	-0.23310874402523	0.0543396882712841	3	0.808760821819305	0.654094040393829	1	5	0.437172770500183	0.992146611213684	0.505969285964966	1.26662874221802
445	2002	49	high school	male	$30000 to 34999	NA	0	-0.427910804748535	41	-0.13028572499752	0.0182771403342485	-0.20881013572216	0.0436016730964184	3	0.808760821819305	0.654094040393829	0	5	0.437172770500183	0.992146611213684	0.505969285964966	1.26662874221802
446	2002	74	high school	female	$4 000 to 4 999	NA	1	-0.427910804748535	33	-0.701354444026947	-2.17765188217163	-1.36072528362274	1.85157334804535	3	0.808760821819305	0.654094040393829	1	1	0.31386861205101	0.841849148273468	0.505969285964966	1.26662874221802
447	2002	55	graduate	female	NA	NA	3	2.14328050613403	57	1.01185178756714	NA	1.98620748519897	3.94502019882202	3	0.808760821819305	0.654094040393829	1	10	0.647058844566345	1.66823530197144	0.505969285964966	1.26662874221802
448	2002	46	high school	female	$4 000 to 4 999	NA	2	-0.427910804748535	31	-0.844121634960175	-2.17765188217163	-1.42016005516052	2.01685452461243	2	-0.700449585914612	0.490629613399506	1	1	0.31386861205101	0.841849148273468	0.432552963495255	0.982162773609161
449	2002	74	lt high school	male	$12500 to 14999	NA	0	-1.28497457504272	23	-1.41519033908844	-1.07968735694885	-1.55761075019836	2.42615127563477	2	-0.700449585914612	0.490629613399506	0	1	0.31386861205101	0.841849148273468	0.432552963495255	0.982162773609161
450	2002	26	high school	male	$12500 to 14999	NA	0	-0.427910804748535	33	-0.701354444026947	-1.07968735694885	-0.903637111186981	0.816560029983521	2	-0.700449585914612	0.490629613399506	0	2	0.299748122692108	0.717884123325348	0.432552963495255	0.982162773609161
451	2002	69	high school	female	NA	NA	0	-0.427910804748535	42	-0.0589021369814873	NA	-0.288033008575439	0.0829630121588707	3	0.808760821819305	0.654094040393829	0	5	0.437172770500183	0.992146611213684	0.505969285964966	1.26662874221802
452	2002	44	lt high school	female	$22500 to 24999	NA	2	-1.28497457504272	62	1.36876976490021	-0.347711056470871	-0.093908466398716	0.00881879962980747	1	-2.20966005325317	4.88259744644165	1	5	0.437172770500183	0.992146611213684	0.349480956792831	0.910034596920013
453	2002	44	bachelor	female	$75000 to $89999	NA	5	1.28621685504913	49	0.440782994031906	0.933247625827789	1.12343561649323	1.26210761070251	3	0.808760821819305	0.654094040393829	1	9	0.664041996002197	1.64829397201538	0.505969285964966	1.26662874221802
454	2002	28	high school	male	$50000 to 59999	NA	0	-0.427910804748535	46	0.226632237434387	0.567259430885315	0.168320760130882	0.0283318776637316	2	-0.700449585914612	0.490629613399506	0	7	0.47869673371315	1.14786970615387	0.432552963495255	0.982162773609161
455	2002	22	lt high school	male	$50000 to 59999	NA	2	-1.28497457504272	31	-0.844121634960175	0.567259430885315	-0.634239554405212	0.402259826660156	2	-0.700449585914612	0.490629613399506	1	3	0.381720423698425	0.916666686534882	0.432552963495255	0.982162773609161
456	2002	31	high school	male	$35000 to 39999	NA	0	-0.427910804748535	30	-0.915505230426788	0.201271235942841	-0.459519624710083	0.211158290505409	2	-0.700449585914612	0.490629613399506	0	4	0.385321110486984	0.834862411022186	0.432552963495255	0.982162773609161
457	2002	43	high school	male	$40000 to 49999	NA	0	-0.427910804748535	30	-0.915505230426788	0.384265333414078	-0.383338272571564	0.146948233246803	2	-0.700449585914612	0.490629613399506	0	4	0.385321110486984	0.834862411022186	0.432552963495255	0.982162773609161
458	2002	76	lt high school	female	NA	NA	3	-1.28497457504272	23	-1.41519033908844	NA	-1.6701774597168	2.78949284553528	1	-2.20966005325317	4.88259744644165	1	1	0.31386861205101	0.841849148273468	0.349480956792831	0.910034596920013
459	2002	50	lt high school	female	$5 000 to 5 999	NA	0	-1.28497457504272	NA	NA	-1.99465787410736	-2.03203058242798	4.12914848327637	2	-0.700449585914612	0.490629613399506	0	1	0.31386861205101	0.841849148273468	0.432552963495255	0.982162773609161
460	2002	47	high school	male	$30000 to 34999	NA	0	-0.427910804748535	33	-0.701354444026947	0.0182771403342485	-0.446548968553543	0.199405983090401	2	-0.700449585914612	0.490629613399506	0	4	0.385321110486984	0.834862411022186	0.432552963495255	0.982162773609161
461	2002	36	lt high school	male	$30000 to 34999	NA	0	-1.28497457504272	23	-1.41519033908844	0.0182771403342485	-1.10052239894867	1.21114957332611	2	-0.700449585914612	0.490629613399506	0	2	0.299748122692108	0.717884123325348	0.432552963495255	0.982162773609161
462	2002	26	high school	male	$60000 to 74999	NA	0	-0.427910804748535	34	-0.629970848560333	0.75025349855423	-0.112106114625931	0.0125677809119225	2	-0.700449585914612	0.490629613399506	0	5	0.437172770500183	0.992146611213684	0.432552963495255	0.982162773609161
463	2002	43	high school	female	$110000 or over	NA	1	-0.427910804748535	46	0.226632237434387	1.29923582077026	0.473046243190765	0.223772749304771	2	-0.700449585914612	0.490629613399506	1	7	0.47869673371315	1.14786970615387	0.432552963495255	0.982162773609161
464	2002	37	high school	female	$17500 to 19999	NA	2	-0.427910804748535	45	0.155248641967773	-0.713699221611023	-0.394666194915771	0.155761405825615	2	-0.700449585914612	0.490629613399506	1	4	0.385321110486984	0.834862411022186	0.432552963495255	0.982162773609161
465	2002	25	high school	male	$12500 to 14999	NA	0	-0.427910804748535	37	-0.415820091962814	-1.07968735694885	-0.784767746925354	0.615860402584076	2	-0.700449585914612	0.490629613399506	0	3	0.381720423698425	0.916666686534882	0.432552963495255	0.982162773609161
466	2002	87	lt high school	female	NA	NA	2	-1.28497457504272	31	-0.844121634960175	NA	-1.31356942653656	1.72546458244324	3	0.808760821819305	0.654094040393829	1	1	0.31386861205101	0.841849148273468	0.505969285964966	1.26662874221802
467	2002	81	lt high school	male	NA	NA	0	-1.28497457504272	31	-0.844121634960175	NA	-1.31356942653656	1.72546458244324	2	-0.700449585914612	0.490629613399506	0	1	0.31386861205101	0.841849148273468	0.432552963495255	0.982162773609161
468	2002	62	high school	male	$60000 to 74999	NA	1	-0.427910804748535	46	0.226632237434387	0.75025349855423	0.244502112269402	0.0597812831401825	3	0.808760821819305	0.654094040393829	1	7	0.47869673371315	1.14786970615387	0.505969285964966	1.26662874221802
469	2002	21	high school	male	$20000 to 22499	NA	1	-0.427910804748535	31	-0.844121634960175	-0.530705153942108	-0.734527766704559	0.539531052112579	2	-0.700449585914612	0.490629613399506	1	3	0.381720423698425	0.916666686534882	0.432552963495255	0.982162773609161
470	2002	43	high school	female	$1 000 to 2 999	NA	0	-0.427910804748535	NA	NA	-2.54364013671875	-1.83964657783508	3.38429951667786	1	-2.20966005325317	4.88259744644165	0	1	0.31386861205101	0.841849148273468	0.349480956792831	0.910034596920013
471	2002	67	lt high school	female	under $1 000	NA	0	-1.28497457504272	NA	NA	-2.72663426399231	-2.48911881446838	6.19571256637573	1	-2.20966005325317	4.88259744644165	0	1	0.31386861205101	0.841849148273468	0.349480956792831	0.910034596920013
472	2002	80	lt high school	female	$40000 to 49999	NA	2	-1.28497457504272	62	1.36876976490021	0.384265333414078	0.210817039012909	0.0444438233971596	2	-0.700449585914612	0.490629613399506	1	7	0.47869673371315	1.14786970615387	0.432552963495255	0.982162773609161
473	2002	48	junior college	female	$60000 to 74999	NA	1	0.429152995347977	60	1.22600257396698	0.75025349855423	1.01734507083893	1.03499102592468	3	0.808760821819305	0.654094040393829	1	9	0.664041996002197	1.64829397201538	0.505969285964966	1.26662874221802
474	2002	48	junior college	female	$90000 - $109999	NA	0	0.429152995347977	60	1.22600257396698	1.1162416934967	1.16970789432526	1.3682165145874	3	0.808760821819305	0.654094040393829	0	9	0.664041996002197	1.64829397201538	0.505969285964966	1.26662874221802
475	2002	75	graduate	male	$50000 to 59999	NA	1	2.14328050613403	56	0.94046813249588	0.567259430885315	1.53589427471161	2.358971118927	3	0.808760821819305	0.654094040393829	1	10	0.647058844566345	1.66823530197144	0.505969285964966	1.26662874221802
476	2002	48	high school	male	$90000 - $109999	NA	0	-0.427910804748535	44	0.0838650465011597	1.1162416934967	0.337430149316788	0.113859102129936	3	0.808760821819305	0.654094040393829	0	7	0.47869673371315	1.14786970615387	0.505969285964966	1.26662874221802
477	2002	31	high school	male	$60000 to 74999	NA	0	-0.427910804748535	51	0.583550214767456	0.75025349855423	0.393088907003403	0.154518887400627	3	0.808760821819305	0.654094040393829	0	7	0.47869673371315	1.14786970615387	0.505969285964966	1.26662874221802
478	2002	54	junior college	female	$50000 to 59999	NA	3	0.429152995347977	38	-0.344436496496201	0.567259430885315	0.28738197684288	0.0825883969664574	3	0.808760821819305	0.654094040393829	1	7	0.47869673371315	1.14786970615387	0.505969285964966	1.26662874221802
479	2002	64	high school	female	$50000 to 59999	NA	0	-0.427910804748535	36	-0.487203687429428	0.567259430885315	-0.128852784633636	0.0166030395776033	3	0.808760821819305	0.654094040393829	0	5	0.437172770500183	0.992146611213684	0.505969285964966	1.26662874221802
480	2002	22	high school	male	$12500 to 14999	NA	0	-0.427910804748535	52	0.65493381023407	-1.07968735694885	-0.339007437229156	0.114926040172577	2	-0.700449585914612	0.490629613399506	0	4	0.385321110486984	0.834862411022186	0.432552963495255	0.982162773609161
481	2002	26	high school	female	$60000 to 74999	NA	0	-0.427910804748535	23	-1.41519033908844	0.75025349855423	-0.438996970653534	0.192718341946602	2	-0.700449585914612	0.490629613399506	0	4	0.385321110486984	0.834862411022186	0.432552963495255	0.982162773609161
482	2002	29	high school	female	$110000 or over	NA	5	-0.427910804748535	32	-0.772738039493561	1.29923582077026	0.057003315538168	0.00324937794357538	2	-0.700449585914612	0.490629613399506	1	6	0.488151669502258	1.13033175468445	0.432552963495255	0.982162773609161
483	2002	26	high school	male	$40000 to 49999	NA	0	-0.427910804748535	38	-0.344436496496201	0.384265333414078	-0.145599454641342	0.0211992003023624	2	-0.700449585914612	0.490629613399506	0	5	0.437172770500183	0.992146611213684	0.432552963495255	0.982162773609161
484	2002	27	high school	female	$30000 to 34999	NA	2	-0.427910804748535	45	0.155248641967773	0.0182771403342485	-0.089940719306469	0.00808933284133673	2	-0.700449585914612	0.490629613399506	1	5	0.437172770500183	0.992146611213684	0.432552963495255	0.982162773609161
485	2002	26	high school	male	$25000 to 29999	NA	1	-0.427910804748535	31	-0.844121634960175	-0.164716944098473	-0.582165062427521	0.338916152715683	2	-0.700449585914612	0.490629613399506	1	3	0.381720423698425	0.916666686534882	0.432552963495255	0.982162773609161
486	2002	23	high school	male	$40000 to 49999	NA	0	-0.427910804748535	20	-1.62934112548828	0.384265333414078	-0.680511772632599	0.463096261024475	2	-0.700449585914612	0.490629613399506	0	3	0.381720423698425	0.916666686534882	0.432552963495255	0.982162773609161
487	2002	68	high school	male	$20000 to 22499	NA	1	-0.427910804748535	33	-0.701354444026947	-0.530705153942108	-0.675093054771423	0.455750644207001	3	0.808760821819305	0.654094040393829	1	3	0.381720423698425	0.916666686534882	0.505969285964966	1.26662874221802
488	2002	21	high school	female	$25000 to 29999	NA	0	-0.427910804748535	73	2.15398931503296	-0.164716944098473	0.66596382856369	0.443507820367813	3	0.808760821819305	0.654094040393829	0	8	0.555865943431854	1.29329609870911	0.505969285964966	1.26662874221802
489	2002	48	junior college	male	$110000 or over	NA	2	0.429152995347977	60	1.22600257396698	1.29923582077026	1.24588918685913	1.55223989486694	3	0.808760821819305	0.654094040393829	1	9	0.664041996002197	1.64829397201538	0.505969285964966	1.26662874221802
490	2002	20	high school	male	$90000 - $109999	NA	1	-0.427910804748535	23	-1.41519033908844	1.1162416934967	-0.286634236574173	0.0821591839194298	3	0.808760821819305	0.654094040393829	1	5	0.437172770500183	0.992146611213684	0.505969285964966	1.26662874221802
491	2002	62	high school	female	$25000 to 29999	NA	0	-0.427910804748535	45	0.155248641967773	-0.164716944098473	-0.16612209379673	0.0275965500622988	2	-0.700449585914612	0.490629613399506	0	5	0.437172770500183	0.992146611213684	0.432552963495255	0.982162773609161
492	2002	60	high school	female	$10000 to 12499	NA	0	-0.427910804748535	50	0.512166619300842	-1.26268148422241	-0.474623560905457	0.22526752948761	2	-0.700449585914612	0.490629613399506	0	4	0.385321110486984	0.834862411022186	0.432552963495255	0.982162773609161
493	2002	41	junior college	female	$75000 to $89999	NA	0	0.429152995347977	54	0.797700941562653	0.933247625827789	0.915222406387329	0.837632060050964	3	0.808760821819305	0.654094040393829	0	8	0.555865943431854	1.29329609870911	0.505969285964966	1.26662874221802
494	2002	44	high school	female	$17500 to 19999	NA	2	-0.427910804748535	38	-0.344436496496201	-0.713699221611023	-0.602687656879425	0.363232403993607	3	0.808760821819305	0.654094040393829	1	3	0.381720423698425	0.916666686534882	0.505969285964966	1.26662874221802
495	2002	58	high school	female	$40000 to 49999	NA	0	-0.427910804748535	33	-0.701354444026947	0.384265333414078	-0.29418620467186	0.0865455195307732	2	-0.700449585914612	0.490629613399506	0	5	0.437172770500183	0.992146611213684	0.432552963495255	0.982162773609161
496	2002	40	high school	male	$50000 to 59999	NA	1	-0.427910804748535	46	0.226632237434387	0.567259430885315	0.168320760130882	0.0283318776637316	2	-0.700449585914612	0.490629613399506	1	7	0.47869673371315	1.14786970615387	0.432552963495255	0.982162773609161
497	2002	27	high school	male	$30000 to 34999	NA	0	-0.427910804748535	31	-0.844121634960175	0.0182771403342485	-0.505983650684357	0.256019443273544	2	-0.700449585914612	0.490629613399506	0	4	0.385321110486984	0.834862411022186	0.432552963495255	0.982162773609161
498	2002	30	high school	male	$22500 to 24999	NA	1	-0.427910804748535	51	0.583550214767456	-0.347711056470871	-0.0639993473887444	0.00409591663628817	2	-0.700449585914612	0.490629613399506	1	6	0.488151669502258	1.13033175468445	0.432552963495255	0.982162773609161
499	2002	37	lt high school	female	under $1 000	NA	3	-1.28497457504272	34	-0.629970848560333	-2.72663426399231	-1.91635227203369	3.67240595817566	2	-0.700449585914612	0.490629613399506	1	1	0.31386861205101	0.841849148273468	0.432552963495255	0.982162773609161
500	2002	22	high school	female	$17500 to 19999	NA	0	-0.427910804748535	32	-0.772738039493561	-0.713699221611023	-0.780991792678833	0.60994815826416	2	-0.700449585914612	0.490629613399506	0	3	0.381720423698425	0.916666686534882	0.432552963495255	0.982162773609161
501	2002	66	lt high school	female	$30000 to 34999	NA	2	-1.28497457504272	53	0.726317405700684	0.0182771403342485	-0.209001913666725	0.043681800365448	2	-0.700449585914612	0.490629613399506	1	5	0.437172770500183	0.992146611213684	0.432552963495255	0.982162773609161
502	2002	69	lt high school	female	NA	NA	0	-1.28497457504272	23	-1.41519033908844	NA	-1.6701774597168	2.78949284553528	3	0.808760821819305	0.654094040393829	0	1	0.31386861205101	0.841849148273468	0.505969285964966	1.26662874221802
503	2002	24	high school	male	$35000 to 39999	NA	0	-0.427910804748535	33	-0.701354444026947	0.201271235942841	-0.370367556810379	0.137172132730484	2	-0.700449585914612	0.490629613399506	0	4	0.385321110486984	0.834862411022186	0.432552963495255	0.982162773609161
504	2002	38	high school	male	$40000 to 49999	NA	0	-0.427910804748535	44	0.0838650465011597	0.384265333414078	0.0327046699821949	0.00106959545519203	3	0.808760821819305	0.654094040393829	0	6	0.488151669502258	1.13033175468445	0.505969285964966	1.26662874221802
505	2002	38	lt high school	male	$15000 to 17499	NA	0	-1.28497457504272	20	-1.62934112548828	-0.896693289279938	-1.57058143615723	2.46672606468201	2	-0.700449585914612	0.490629613399506	0	1	0.31386861205101	0.841849148273468	0.432552963495255	0.982162773609161
506	2002	63	high school	female	$35000 to 39999	NA	3	-0.427910804748535	44	0.0838650465011597	0.201271235942841	-0.0434767045080662	0.00189022382255644	1	-2.20966005325317	4.88259744644165	1	6	0.488151669502258	1.13033175468445	0.349480956792831	0.910034596920013
507	2002	50	bachelor	male	NA	NA	0	1.28621685504913	60	1.22600257396698	NA	1.58473563194275	2.51138710975647	2	-0.700449585914612	0.490629613399506	0	10	0.647058844566345	1.66823530197144	0.432552963495255	0.982162773609161
508	2002	41	junior college	male	$50000 to 59999	NA	0	0.429152995347977	56	0.94046813249588	0.567259430885315	0.822294294834137	0.676167905330658	2	-0.700449585914612	0.490629613399506	0	8	0.555865943431854	1.29329609870911	0.432552963495255	0.982162773609161
509	2002	23	high school	female	$25000 to 29999	NA	3	-0.427910804748535	46	0.226632237434387	-0.164716944098473	-0.136404737830162	0.0186062529683113	3	0.808760821819305	0.654094040393829	1	5	0.437172770500183	0.992146611213684	0.505969285964966	1.26662874221802
510	2002	51	high school	female	$40000 to 49999	NA	3	-0.427910804748535	46	0.226632237434387	0.384265333414078	0.0921393781900406	0.00848966464400291	2	-0.700449585914612	0.490629613399506	1	6	0.488151669502258	1.13033175468445	0.432552963495255	0.982162773609161
511	2002	39	lt high school	male	$17500 to 19999	NA	0	-1.28497457504272	23	-1.41519033908844	-0.713699221611023	-1.40524792671204	1.97472178936005	3	0.808760821819305	0.654094040393829	0	1	0.31386861205101	0.841849148273468	0.505969285964966	1.26662874221802
512	2002	58	high school	female	$40000 to 49999	NA	0	-0.427910804748535	45	0.155248641967773	0.384265333414078	0.0624220259487629	0.0038965092971921	3	0.808760821819305	0.654094040393829	0	6	0.488151669502258	1.13033175468445	0.505969285964966	1.26662874221802
513	2002	43	high school	female	$10000 to 12499	NA	0	-0.427910804748535	23	-1.41519033908844	-1.26268148422241	-1.27699208259583	1.6307088136673	2	-0.700449585914612	0.490629613399506	0	2	0.299748122692108	0.717884123325348	0.432552963495255	0.982162773609161
514	2002	51	lt high school	male	$8 000 to 9 999	NA	0	-1.28497457504272	32	-0.772738039493561	-1.44567561149597	-1.4425173997879	2.08085656166077	2	-0.700449585914612	0.490629613399506	0	1	0.31386861205101	0.841849148273468	0.432552963495255	0.982162773609161
515	2002	69	bachelor	male	$110000 or over	NA	3	1.28621685504913	60	1.22600257396698	1.29923582077026	1.60268926620483	2.56861281394958	2	-0.700449585914612	0.490629613399506	1	10	0.647058844566345	1.66823530197144	0.432552963495255	0.982162773609161
516	2002	44	high school	male	$110000 or over	NA	0	-0.427910804748535	46	0.226632237434387	1.29923582077026	0.473046243190765	0.223772749304771	2	-0.700449585914612	0.490629613399506	0	7	0.47869673371315	1.14786970615387	0.432552963495255	0.982162773609161
517	2002	45	junior college	male	$110000 or over	NA	1	0.429152995347977	37	-0.415820091962814	1.29923582077026	0.562390089035034	0.316282600164413	3	0.808760821819305	0.654094040393829	1	8	0.555865943431854	1.29329609870911	0.505969285964966	1.26662874221802
518	2002	71	lt high school	female	$35000 to 39999	NA	0	-1.28497457504272	25	-1.27242314815521	0.201271235942841	-0.964906394481659	0.931044340133667	3	0.808760821819305	0.654094040393829	0	2	0.299748122692108	0.717884123325348	0.505969285964966	1.26662874221802
519	2002	41	high school	female	$40000 to 49999	NA	2	-0.427910804748535	15	-1.98625910282135	0.384265333414078	-0.829098522663116	0.687404334545135	2	-0.700449585914612	0.490629613399506	1	3	0.381720423698425	0.916666686534882	0.432552963495255	0.982162773609161
520	2002	78	high school	female	NA	NA	0	-0.427910804748535	NA	NA	NA	-0.518463313579559	0.268804222345352	3	0.808760821819305	0.654094040393829	0	4	0.385321110486984	0.834862411022186	0.505969285964966	1.26662874221802
521	2002	51	lt high school	female	$20000 to 22499	NA	0	-1.28497457504272	22	-1.48657393455505	-0.530705153942108	-1.35878384113312	1.84629356861115	3	0.808760821819305	0.654094040393829	0	1	0.31386861205101	0.841849148273468	0.505969285964966	1.26662874221802
522	2002	59	bachelor	male	NA	NA	1	1.28621685504913	60	1.22600257396698	NA	1.58473563194275	2.51138710975647	3	0.808760821819305	0.654094040393829	1	10	0.647058844566345	1.66823530197144	0.505969285964966	1.26662874221802
523	2002	77	bachelor	female	$60000 to 74999	NA	3	1.28621685504913	57	1.01185178756714	0.75025349855423	1.2849930524826	1.65120708942413	3	0.808760821819305	0.654094040393829	1	9	0.664041996002197	1.64829397201538	0.505969285964966	1.26662874221802
524	2002	61	high school	female	$25000 to 29999	NA	5	-0.427910804748535	45	0.155248641967773	-0.164716944098473	-0.16612209379673	0.0275965500622988	3	0.808760821819305	0.654094040393829	1	5	0.437172770500183	0.992146611213684	0.505969285964966	1.26662874221802
525	2002	69	lt high school	male	$25000 to 29999	NA	0	-1.28497457504272	43	0.0124814538285136	-0.164716944098473	-0.582356810569763	0.339139461517334	3	0.808760821819305	0.654094040393829	0	3	0.381720423698425	0.916666686534882	0.505969285964966	1.26662874221802
526	2002	49	graduate	female	$75000 to $89999	NA	2	2.14328050613403	57	1.01185178756714	0.933247625827789	1.71797442436218	2.95143604278564	3	0.808760821819305	0.654094040393829	1	10	0.647058844566345	1.66823530197144	0.505969285964966	1.26662874221802
527	2002	53	graduate	male	$110000 or over	NA	1	2.14328050613403	73	2.15398931503296	1.29923582077026	2.3458149433136	5.50284767150879	3	0.808760821819305	0.654094040393829	1	10	0.647058844566345	1.66823530197144	0.505969285964966	1.26662874221802
528	2002	26	high school	female	$10000 to 12499	NA	3	-0.427910804748535	60	1.22600257396698	-1.26268148422241	-0.177450001239777	0.0314885042607784	2	-0.700449585914612	0.490629613399506	1	5	0.437172770500183	0.992146611213684	0.432552963495255	0.982162773609161
529	2002	63	graduate	male	$40000 to 49999	NA	0	2.14328050613403	66	1.65430402755737	0.384265333414078	1.75688648223877	3.08665013313293	3	0.808760821819305	0.654094040393829	0	10	0.647058844566345	1.66823530197144	0.505969285964966	1.26662874221802
530	2002	60	bachelor	female	$40000 to 49999	NA	0	1.28621685504913	57	1.01185178756714	0.384265333414078	1.13263034820557	1.28285145759583	3	0.808760821819305	0.654094040393829	0	9	0.664041996002197	1.64829397201538	0.505969285964966	1.26662874221802
531	2002	51	high school	male	$40000 to 49999	NA	1	-0.427910804748535	41	-0.13028572499752	0.384265333414078	-0.0564473867416382	0.00318630738183856	3	0.808760821819305	0.654094040393829	1	6	0.488151669502258	1.13033175468445	0.505969285964966	1.26662874221802
532	2002	25	high school	male	$30000 to 34999	NA	0	-0.427910804748535	39	-0.273052901029587	0.0182771403342485	-0.268244832754135	0.0719552934169769	2	-0.700449585914612	0.490629613399506	0	5	0.437172770500183	0.992146611213684	0.432552963495255	0.982162773609161
533	2002	40	high school	female	$35000 to 39999	NA	2	-0.427910804748535	45	0.155248641967773	0.201271235942841	-0.0137593504041433	0.000189319718629122	3	0.808760821819305	0.654094040393829	1	6	0.488151669502258	1.13033175468445	0.505969285964966	1.26662874221802
534	2002	25	lt high school	male	$50000 to 59999	NA	0	-1.28497457504272	31	-0.844121634960175	0.567259430885315	-0.634239554405212	0.402259826660156	3	0.808760821819305	0.654094040393829	0	3	0.381720423698425	0.916666686534882	0.505969285964966	1.26662874221802
535	2002	36	high school	male	$10000 to 12499	NA	1	-0.427910804748535	28	-1.05827248096466	-1.26268148422241	-1.12840533256531	1.27329862117767	3	0.808760821819305	0.654094040393829	1	2	0.299748122692108	0.717884123325348	0.505969285964966	1.26662874221802
536	2002	33	high school	female	$60000 to 74999	NA	0	-0.427910804748535	58	1.08323538303375	0.75025349855423	0.601110398769379	0.361333698034286	2	-0.700449585914612	0.490629613399506	0	8	0.555865943431854	1.29329609870911	0.432552963495255	0.982162773609161
537	2002	65	high school	male	$60000 to 74999	NA	0	-0.427910804748535	46	0.226632237434387	0.75025349855423	0.244502112269402	0.0597812831401825	2	-0.700449585914612	0.490629613399506	0	7	0.47869673371315	1.14786970615387	0.432552963495255	0.982162773609161
538	2002	58	graduate	male	$50000 to 59999	NA	5	2.14328050613403	60	1.22600257396698	0.567259430885315	1.65476381778717	2.73824334144592	3	0.808760821819305	0.654094040393829	1	10	0.647058844566345	1.66823530197144	0.505969285964966	1.26662874221802
539	2002	68	high school	female	$50000 to 59999	NA	3	-0.427910804748535	37	-0.415820091962814	0.567259430885315	-0.0991354212164879	0.00982783176004887	3	0.808760821819305	0.654094040393829	1	5	0.437172770500183	0.992146611213684	0.505969285964966	1.26662874221802
540	2002	33	bachelor	female	$75000 to $89999	NA	1	1.28621685504913	72	2.08260560035706	0.933247625827789	1.80693471431732	3.26501297950745	3	0.808760821819305	0.654094040393829	1	10	0.647058844566345	1.66823530197144	0.505969285964966	1.26662874221802
541	2002	20	high school	female	NA	NA	4	-0.427910804748535	NA	NA	NA	-0.518463313579559	0.268804222345352	3	0.808760821819305	0.654094040393829	1	4	0.385321110486984	0.834862411022186	0.505969285964966	1.26662874221802
542	2002	29	junior college	male	$50000 to 59999	NA	3	0.429152995347977	56	0.94046813249588	0.567259430885315	0.822294294834137	0.676167905330658	2	-0.700449585914612	0.490629613399506	1	8	0.555865943431854	1.29329609870911	0.432552963495255	0.982162773609161
543	2002	52	high school	female	$60000 to 74999	NA	1	-0.427910804748535	60	1.22600257396698	0.75025349855423	0.66054505109787	0.436319768428802	3	0.808760821819305	0.654094040393829	1	8	0.555865943431854	1.29329609870911	0.505969285964966	1.26662874221802
544	2002	66	junior college	male	NA	NA	2	0.429152995347977	42	-0.0589021369814873	NA	0.247167035937309	0.0610915422439575	3	0.808760821819305	0.654094040393829	1	7	0.47869673371315	1.14786970615387	0.505969285964966	1.26662874221802
545	2002	54	bachelor	female	NA	NA	0	1.28621685504913	54	0.797700941562653	NA	1.31727945804596	1.73522520065308	2	-0.700449585914612	0.490629613399506	0	9	0.664041996002197	1.64829397201538	0.432552963495255	0.982162773609161
546	2002	73	bachelor	male	NA	NA	0	1.28621685504913	49	0.440782994031906	NA	1.09439933300018	1.19770991802216	3	0.808760821819305	0.654094040393829	0	9	0.664041996002197	1.64829397201538	0.505969285964966	1.26662874221802
547	2002	58	high school	male	$90000 - $109999	NA	0	-0.427910804748535	33	-0.701354444026947	1.1162416934967	0.0105392839759588	0.000111076507891994	3	0.808760821819305	0.654094040393829	0	6	0.488151669502258	1.13033175468445	0.505969285964966	1.26662874221802
548	2002	88	high school	female	$30000 to 34999	NA	0	-0.427910804748535	18	-1.77210831642151	0.0182771403342485	-0.892309188842773	0.796215713024139	2	-0.700449585914612	0.490629613399506	0	2	0.299748122692108	0.717884123325348	0.432552963495255	0.982162773609161
549	2002	78	bachelor	male	$40000 to 49999	NA	2	1.28621685504913	56	0.94046813249588	0.384265333414078	1.10291290283203	1.21641683578491	3	0.808760821819305	0.654094040393829	1	9	0.664041996002197	1.64829397201538	0.505969285964966	1.26662874221802
550	2002	82	lt high school	female	$25000 to 29999	NA	0	-1.28497457504272	31	-0.844121634960175	-0.164716944098473	-0.938965022563934	0.881655335426331	1	-2.20966005325317	4.88259744644165	0	2	0.299748122692108	0.717884123325348	0.349480956792831	0.910034596920013
551	2002	37	high school	female	under $1 000	NA	1	-0.427910804748535	NA	NA	-2.72663426399231	-1.95391869544983	3.81779837608337	1	-2.20966005325317	4.88259744644165	1	1	0.31386861205101	0.841849148273468	0.349480956792831	0.910034596920013
552	2002	23	high school	female	$8 000 to 9 999	NA	2	-0.427910804748535	18	-1.77210831642151	-1.44567561149597	-1.50176012516022	2.25528335571289	3	0.808760821819305	0.654094040393829	1	1	0.31386861205101	0.841849148273468	0.505969285964966	1.26662874221802
553	2002	75	high school	female	$20000 to 22499	NA	0	-0.427910804748535	57	1.01185178756714	-0.530705153942108	0.0381234027445316	0.00145339383743703	3	0.808760821819305	0.654094040393829	0	6	0.488151669502258	1.13033175468445	0.505969285964966	1.26662874221802
554	2002	59	high school	male	$10000 to 12499	NA	2	-0.427910804748535	31	-0.844121634960175	-1.26268148422241	-1.03925323486328	1.08004724979401	3	0.808760821819305	0.654094040393829	1	2	0.299748122692108	0.717884123325348	0.505969285964966	1.26662874221802
555	2002	56	high school	female	$20000 to 22499	NA	0	-0.427910804748535	53	0.726317405700684	-0.530705153942108	-0.0807460099458694	0.00651991833001375	1	-2.20966005325317	4.88259744644165	0	5	0.437172770500183	0.992146611213684	0.349480956792831	0.910034596920013
556	2002	83	lt high school	female	$5 000 to 5 999	NA	0	-1.28497457504272	60	1.22600257396698	-1.99465787410736	-0.838975548744202	0.703879952430725	4	2.31797122955322	5.37299060821533	0	3	0.381720423698425	0.916666686534882	0.6147540807724	1.49180328845978
557	2002	49	high school	female	$10000 to 12499	NA	2	-0.427910804748535	25	-1.27242314815521	-1.26268148422241	-1.21755731105804	1.4824458360672	2	-0.700449585914612	0.490629613399506	1	2	0.299748122692108	0.717884123325348	0.432552963495255	0.982162773609161
558	2002	72	high school	female	NA	NA	2	-0.427910804748535	53	0.726317405700684	NA	0.20230333507061	0.0409266389906406	2	-0.700449585914612	0.490629613399506	1	7	0.47869673371315	1.14786970615387	0.432552963495255	0.982162773609161
559	2002	24	high school	female	$35000 to 39999	NA	2	-0.427910804748535	21	-1.55795753002167	0.201271235942841	-0.726975798606873	0.528493821620941	2	-0.700449585914612	0.490629613399506	1	3	0.381720423698425	0.916666686534882	0.432552963495255	0.982162773609161
560	2002	20	lt high school	female	$12500 to 14999	NA	0	-1.28497457504272	57	1.01185178756714	-1.07968735694885	-0.547220706939697	0.299450516700745	2	-0.700449585914612	0.490629613399506	0	4	0.385321110486984	0.834862411022186	0.432552963495255	0.982162773609161
561	2002	50	high school	female	$12500 to 14999	NA	0	-0.427910804748535	37	-0.415820091962814	-1.07968735694885	-0.784767746925354	0.615860402584076	2	-0.700449585914612	0.490629613399506	0	3	0.381720423698425	0.916666686534882	0.432552963495255	0.982162773609161
562	2002	35	bachelor	female	$40000 to 49999	NA	0	1.28621685504913	54	0.797700941562653	0.384265333414078	1.04347825050354	1.08884680271149	2	-0.700449585914612	0.490629613399506	0	9	0.664041996002197	1.64829397201538	0.432552963495255	0.982162773609161
563	2002	19	lt high school	male	$22500 to 24999	NA	2	-1.28497457504272	26	-1.20103967189789	-0.347711056470871	-1.16373312473297	1.35427474975586	3	0.808760821819305	0.654094040393829	1	2	0.299748122692108	0.717884123325348	0.505969285964966	1.26662874221802
564	2002	50	high school	female	$90000 - $109999	NA	2	-0.427910804748535	23	-1.41519033908844	1.1162416934967	-0.286634236574173	0.0821591839194298	3	0.808760821819305	0.654094040393829	1	5	0.437172770500183	0.992146611213684	0.505969285964966	1.26662874221802
565	2002	47	graduate	male	$90000 - $109999	NA	2	2.14328050613403	70	1.93983840942383	1.1162416934967	2.18048143386841	4.7544994354248	3	0.808760821819305	0.654094040393829	1	10	0.647058844566345	1.66823530197144	0.505969285964966	1.26662874221802
566	2002	70	high school	male	$22500 to 24999	NA	0	-0.427910804748535	33	-0.701354444026947	-0.347711056470871	-0.598911702632904	0.358695238828659	2	-0.700449585914612	0.490629613399506	0	3	0.381720423698425	0.916666686534882	0.432552963495255	0.982162773609161
567	2002	37	high school	male	$22500 to 24999	NA	0	-0.427910804748535	32	-0.772738039493561	-0.347711056470871	-0.62862902879715	0.395174443721771	1	-2.20966005325317	4.88259744644165	0	3	0.381720423698425	0.916666686534882	0.349480956792831	0.910034596920013
568	2002	39	high school	male	$1 000 to 2 999	NA	0	-0.427910804748535	30	-0.915505230426788	-2.54364013671875	-1.6022402048111	2.56717371940613	1	-2.20966005325317	4.88259744644165	0	1	0.31386861205101	0.841849148273468	0.349480956792831	0.910034596920013
569	2002	56	high school	male	$20000 to 22499	NA	0	-0.427910804748535	43	0.0124814538285136	-0.530705153942108	-0.377919554710388	0.142823189496994	1	-2.20966005325317	4.88259744644165	0	4	0.385321110486984	0.834862411022186	0.349480956792831	0.910034596920013
570	2002	53	high school	female	$25000 to 29999	NA	1	-0.427910804748535	23	-1.41519033908844	-0.164716944098473	-0.81990385055542	0.672242343425751	2	-0.700449585914612	0.490629613399506	1	3	0.381720423698425	0.916666686534882	0.432552963495255	0.982162773609161
571	2002	37	high school	male	$4 000 to 4 999	NA	0	-0.427910804748535	60	1.22600257396698	-2.17765188217163	-0.558356881141663	0.311762392520905	2	-0.700449585914612	0.490629613399506	0	3	0.381720423698425	0.916666686534882	0.432552963495255	0.982162773609161
572	2002	58	high school	female	$60000 to 74999	NA	0	-0.427910804748535	44	0.0838650465011597	0.75025349855423	0.185067400336266	0.0342499427497387	2	-0.700449585914612	0.490629613399506	0	7	0.47869673371315	1.14786970615387	0.432552963495255	0.982162773609161
573	2002	24	bachelor	male	$25000 to 29999	NA	1	1.28621685504913	44	0.0838650465011597	-0.164716944098473	0.517760634422302	0.268076062202454	2	-0.700449585914612	0.490629613399506	1	8	0.555865943431854	1.29329609870911	0.432552963495255	0.982162773609161
574	2002	33	lt high school	male	$12500 to 14999	NA	0	-1.28497457504272	32	-0.772738039493561	-1.07968735694885	-1.29015445709229	1.66449856758118	2	-0.700449585914612	0.490629613399506	0	2	0.299748122692108	0.717884123325348	0.432552963495255	0.982162773609161
575	2002	20	high school	female	$12500 to 14999	NA	0	-0.427910804748535	20	-1.62934112548828	-1.07968735694885	-1.28996276855469	1.66400396823883	2	-0.700449585914612	0.490629613399506	0	2	0.299748122692108	0.717884123325348	0.432552963495255	0.982162773609161
576	2002	30	high school	female	$40000 to 49999	NA	0	-0.427910804748535	NA	NA	0.384265333414078	-0.0112936915829778	0.000127547464217059	3	0.808760821819305	0.654094040393829	0	6	0.488151669502258	1.13033175468445	0.505969285964966	1.26662874221802
577	2002	70	high school	female	$15000 to 17499	NA	2	-0.427910804748535	45	0.155248641967773	-0.896693289279938	-0.470847576856613	0.221697434782982	2	-0.700449585914612	0.490629613399506	1	4	0.385321110486984	0.834862411022186	0.432552963495255	0.982162773609161
578	2002	50	high school	male	$75000 to $89999	NA	0	-0.427910804748535	42	-0.0589021369814873	0.933247625827789	0.201814085245132	0.0407289266586304	2	-0.700449585914612	0.490629613399506	0	7	0.47869673371315	1.14786970615387	0.432552963495255	0.982162773609161
579	2002	67	graduate	male	$30000 to 34999	NA	4	2.14328050613403	57	1.01185178756714	0.0182771403342485	1.33706760406494	1.78774976730347	3	0.808760821819305	0.654094040393829	1	9	0.664041996002197	1.64829397201538	0.505969285964966	1.26662874221802
580	2002	33	high school	male	$60000 to 74999	NA	2	-0.427910804748535	60	1.22600257396698	0.75025349855423	0.66054505109787	0.436319768428802	2	-0.700449585914612	0.490629613399506	1	8	0.555865943431854	1.29329609870911	0.432552963495255	0.982162773609161
581	2002	78	high school	female	$15000 to 17499	NA	2	-0.427910804748535	45	0.155248641967773	-0.896693289279938	-0.470847576856613	0.221697434782982	3	0.808760821819305	0.654094040393829	1	4	0.385321110486984	0.834862411022186	0.505969285964966	1.26662874221802
582	2002	46	high school	female	$30000 to 34999	NA	0	-0.427910804748535	53	0.726317405700684	0.0182771403342485	0.147798106074333	0.0218442808836699	2	-0.700449585914612	0.490629613399506	0	6	0.488151669502258	1.13033175468445	0.432552963495255	0.982162773609161
583	2002	56	high school	male	$25000 to 29999	NA	0	-0.427910804748535	33	-0.701354444026947	-0.164716944098473	-0.522730350494385	0.27324703335762	2	-0.700449585914612	0.490629613399506	0	4	0.385321110486984	0.834862411022186	0.432552963495255	0.982162773609161
584	2002	87	high school	male	$22500 to 24999	NA	0	-0.427910804748535	22	-1.48657393455505	-0.347711056470871	-0.92580258846283	0.857110440731049	3	0.808760821819305	0.654094040393829	0	2	0.299748122692108	0.717884123325348	0.505969285964966	1.26662874221802
585	2002	35	bachelor	female	$110000 or over	NA	3	1.28621685504913	44	0.0838650465011597	1.29923582077026	1.12721168994904	1.27060616016388	3	0.808760821819305	0.654094040393829	1	9	0.664041996002197	1.64829397201538	0.505969285964966	1.26662874221802
586	2002	36	high school	male	$110000 or over	NA	0	-0.427910804748535	49	0.440782994031906	1.29923582077026	0.562198340892792	0.316066980361938	3	0.808760821819305	0.654094040393829	0	8	0.555865943431854	1.29329609870911	0.505969285964966	1.26662874221802
587	2002	52	high school	male	$7 000 to 7 999	NA	0	-0.427910804748535	31	-0.844121634960175	-1.62866973876953	-1.19161605834961	1.41994881629944	1	-2.20966005325317	4.88259744644165	0	2	0.299748122692108	0.717884123325348	0.349480956792831	0.910034596920013
588	2002	79	bachelor	female	$40000 to 49999	NA	3	1.28621685504913	54	0.797700941562653	0.384265333414078	1.04347825050354	1.08884680271149	3	0.808760821819305	0.654094040393829	1	9	0.664041996002197	1.64829397201538	0.505969285964966	1.26662874221802
589	2002	56	graduate	female	$60000 to 74999	NA	2	2.14328050613403	56	0.94046813249588	0.75025349855423	1.61207568645477	2.598788022995	3	0.808760821819305	0.654094040393829	1	10	0.647058844566345	1.66823530197144	0.505969285964966	1.26662874221802
590	2002	33	graduate	female	$60000 to 74999	NA	1	2.14328050613403	52	0.65493381023407	0.75025349855423	1.4932062625885	2.22966504096985	3	0.808760821819305	0.654094040393829	1	10	0.647058844566345	1.66823530197144	0.505969285964966	1.26662874221802
591	2002	52	lt high school	female	$17500 to 19999	NA	0	-1.28497457504272	33	-0.701354444026947	-0.713699221611023	-1.108074426651	1.22782897949219	2	-0.700449585914612	0.490629613399506	0	2	0.299748122692108	0.717884123325348	0.432552963495255	0.982162773609161
592	2002	23	bachelor	female	$75000 to $89999	NA	3	1.28621685504913	57	1.01185178756714	0.933247625827789	1.36117446422577	1.85279595851898	4	2.31797122955322	5.37299060821533	1	9	0.664041996002197	1.64829397201538	0.6147540807724	1.49180328845978
593	2002	51	bachelor	female	$110000 or over	NA	0	1.28621685504913	52	0.65493381023407	1.29923582077026	1.36495041847229	1.86308968067169	3	0.808760821819305	0.654094040393829	0	9	0.664041996002197	1.64829397201538	0.505969285964966	1.26662874221802
594	2002	32	high school	male	$50000 to 59999	NA	0	-0.427910804748535	43	0.0124814538285136	0.567259430885315	0.0791686922311783	0.00626768171787262	2	-0.700449585914612	0.490629613399506	0	6	0.488151669502258	1.13033175468445	0.432552963495255	0.982162773609161
595	2002	53	junior college	male	$90000 - $109999	NA	0	0.429152995347977	42	-0.0589021369814873	1.1162416934967	0.634795486927032	0.402965307235718	3	0.808760821819305	0.654094040393829	0	8	0.555865943431854	1.29329609870911	0.505969285964966	1.26662874221802
596	2002	35	lt high school	female	$7 000 to 7 999	NA	0	-1.28497457504272	42	-0.0589021369814873	-1.62866973876953	-1.22152519226074	1.49212384223938	3	0.808760821819305	0.654094040393829	0	2	0.299748122692108	0.717884123325348	0.505969285964966	1.26662874221802
597	2002	33	lt high school	female	$22500 to 24999	NA	0	-1.28497457504272	21	-1.55795753002167	-0.347711056470871	-1.31231999397278	1.72218382358551	2	-0.700449585914612	0.490629613399506	0	2	0.299748122692108	0.717884123325348	0.432552963495255	0.982162773609161
598	2002	21	high school	female	$25000 to 29999	NA	2	-0.427910804748535	49	0.440782994031906	-0.164716944098473	-0.0472526885569096	0.00223281653597951	2	-0.700449585914612	0.490629613399506	1	6	0.488151669502258	1.13033175468445	0.432552963495255	0.982162773609161
599	2002	63	high school	female	$20000 to 22499	NA	0	-0.427910804748535	57	1.01185178756714	-0.530705153942108	0.0381234027445316	0.00145339383743703	2	-0.700449585914612	0.490629613399506	0	6	0.488151669502258	1.13033175468445	0.432552963495255	0.982162773609161
600	2002	24	high school	male	$90000 - $109999	NA	0	-0.427910804748535	NA	NA	1.1162416934967	0.445794552564621	0.198732778429985	3	0.808760821819305	0.654094040393829	0	7	0.47869673371315	1.14786970615387	0.505969285964966	1.26662874221802
601	2002	33	high school	male	$15000 to 17499	NA	0	-0.427910804748535	46	0.226632237434387	-0.896693289279938	-0.441130220890045	0.194595873355865	3	0.808760821819305	0.654094040393829	0	4	0.385321110486984	0.834862411022186	0.505969285964966	1.26662874221802
602	2002	72	lt high school	female	$7 000 to 7 999	NA	0	-1.28497457504272	32	-0.772738039493561	-1.62866973876953	-1.51869869232178	2.30644583702087	2	-0.700449585914612	0.490629613399506	0	1	0.31386861205101	0.841849148273468	0.432552963495255	0.982162773609161
603	2002	28	lt high school	female	NA	NA	0	-1.28497457504272	31	-0.844121634960175	NA	-1.31356942653656	1.72546458244324	1	-2.20966005325317	4.88259744644165	0	1	0.31386861205101	0.841849148273468	0.349480956792831	0.910034596920013
604	2002	37	junior college	male	$75000 to $89999	NA	0	0.429152995347977	35	-0.558587312698364	0.933247625827789	0.350592643022537	0.122915200889111	2	-0.700449585914612	0.490629613399506	0	7	0.47869673371315	1.14786970615387	0.432552963495255	0.982162773609161
605	2002	21	high school	male	$110000 or over	NA	5	-0.427910804748535	NA	NA	1.29923582077026	0.560066640377045	0.313674628734589	3	0.808760821819305	0.654094040393829	1	8	0.555865943431854	1.29329609870911	0.505969285964966	1.26662874221802
606	2002	31	bachelor	female	$90000 - $109999	NA	3	1.28621685504913	54	0.797700941562653	1.1162416934967	1.34820365905762	1.81765305995941	2	-0.700449585914612	0.490629613399506	1	9	0.664041996002197	1.64829397201538	0.432552963495255	0.982162773609161
607	2002	63	high school	male	$60000 to 74999	NA	0	-0.427910804748535	23	-1.41519033908844	0.75025349855423	-0.438996970653534	0.192718341946602	2	-0.700449585914612	0.490629613399506	0	4	0.385321110486984	0.834862411022186	0.432552963495255	0.982162773609161
608	2002	34	high school	male	$50000 to 59999	NA	3	-0.427910804748535	46	0.226632237434387	0.567259430885315	0.168320760130882	0.0283318776637316	2	-0.700449585914612	0.490629613399506	1	7	0.47869673371315	1.14786970615387	0.432552963495255	0.982162773609161
609	2002	41	high school	female	$25000 to 29999	NA	0	-0.427910804748535	53	0.726317405700684	-0.164716944098473	0.0716167390346527	0.00512895733118057	2	-0.700449585914612	0.490629613399506	0	6	0.488151669502258	1.13033175468445	0.432552963495255	0.982162773609161
610	2002	40	high school	female	NA	NA	5	-0.427910804748535	52	0.65493381023407	NA	0.157727301120758	0.0248779021203518	2	-0.700449585914612	0.490629613399506	1	6	0.488151669502258	1.13033175468445	0.432552963495255	0.982162773609161
611	2002	81	high school	female	$7 000 to 7 999	NA	3	-0.427910804748535	32	-0.772738039493561	-1.62866973876953	-1.16189861297607	1.35000836849213	1	-2.20966005325317	4.88259744644165	1	2	0.299748122692108	0.717884123325348	0.349480956792831	0.910034596920013
612	2002	50	lt high school	male	$50000 to 59999	NA	4	-1.28497457504272	60	1.22600257396698	0.567259430885315	0.227563694119453	0.051785234361887	2	-0.700449585914612	0.490629613399506	1	7	0.47869673371315	1.14786970615387	0.432552963495255	0.982162773609161
613	2002	34	high school	female	$50000 to 59999	NA	1	-0.427910804748535	23	-1.41519033908844	0.567259430885315	-0.515178322792053	0.26540869474411	2	-0.700449585914612	0.490629613399506	1	4	0.385321110486984	0.834862411022186	0.432552963495255	0.982162773609161
614	2002	74	bachelor	male	$110000 or over	NA	0	1.28621685504913	45	0.155248641967773	1.29923582077026	1.15692901611328	1.33848476409912	3	0.808760821819305	0.654094040393829	0	9	0.664041996002197	1.64829397201538	0.505969285964966	1.26662874221802
615	2002	36	bachelor	male	$90000 - $109999	NA	1	1.28621685504913	60	1.22600257396698	1.1162416934967	1.52650797367096	2.33022665977478	3	0.808760821819305	0.654094040393829	1	10	0.647058844566345	1.66823530197144	0.505969285964966	1.26662874221802
616	2002	24	high school	male	$35000 to 39999	NA	3	-0.427910804748535	35	-0.558587312698364	0.201271235942841	-0.310932904481888	0.0966792702674866	3	0.808760821819305	0.654094040393829	1	5	0.437172770500183	0.992146611213684	0.505969285964966	1.26662874221802
617	2002	38	high school	male	$60000 to 74999	NA	0	-0.427910804748535	26	-1.20103967189789	0.75025349855423	-0.349844962358475	0.122391499578953	1	-2.20966005325317	4.88259744644165	0	4	0.385321110486984	0.834862411022186	0.349480956792831	0.910034596920013
618	2002	47	bachelor	male	$90000 - $109999	NA	3	1.28621685504913	56	0.94046813249588	1.1162416934967	1.4076384305954	1.98144590854645	3	0.808760821819305	0.654094040393829	1	9	0.664041996002197	1.64829397201538	0.505969285964966	1.26662874221802
619	2002	42	bachelor	male	NA	NA	0	1.28621685504913	60	1.22600257396698	NA	1.58473563194275	2.51138710975647	3	0.808760821819305	0.654094040393829	0	10	0.647058844566345	1.66823530197144	0.505969285964966	1.26662874221802
620	2002	34	high school	male	NA	NA	2	-0.427910804748535	73	2.15398931503296	NA	1.09382402896881	1.19645094871521	3	0.808760821819305	0.654094040393829	1	9	0.664041996002197	1.64829397201538	0.505969285964966	1.26662874221802
621	2002	59	high school	male	$30000 to 34999	NA	0	-0.427910804748535	29	-0.986888825893402	0.0182771403342485	-0.565418362617493	0.319697916507721	3	0.808760821819305	0.654094040393829	0	3	0.381720423698425	0.916666686534882	0.505969285964966	1.26662874221802
622	2002	72	bachelor	female	NA	NA	1	1.28621685504913	49	0.440782994031906	NA	1.09439933300018	1.19770991802216	3	0.808760821819305	0.654094040393829	1	9	0.664041996002197	1.64829397201538	0.505969285964966	1.26662874221802
623	2002	26	junior college	male	$40000 to 49999	NA	1	0.429152995347977	30	-0.915505230426788	0.384265333414078	-0.0265382397919893	0.000704278179910034	3	0.808760821819305	0.654094040393829	1	6	0.488151669502258	1.13033175468445	0.505969285964966	1.26662874221802
624	2002	31	graduate	male	$75000 to $89999	NA	1	2.14328050613403	49	0.440782994031906	0.933247625827789	1.48023557662964	2.19109725952148	3	0.808760821819305	0.654094040393829	1	10	0.647058844566345	1.66823530197144	0.505969285964966	1.26662874221802
625	2002	28	lt high school	female	$15000 to 17499	NA	0	-1.28497457504272	42	-0.0589021369814873	-0.896693289279938	-0.916799664497375	0.840521633625031	3	0.808760821819305	0.654094040393829	0	2	0.299748122692108	0.717884123325348	0.505969285964966	1.26662874221802
626	2002	33	lt high school	female	$8 000 to 9 999	NA	1	-1.28497457504272	21	-1.55795753002167	-1.44567561149597	-1.76940810680389	3.13080501556396	3	0.808760821819305	0.654094040393829	1	1	0.31386861205101	0.841849148273468	0.505969285964966	1.26662874221802
627	2002	52	high school	male	$5 000 to 5 999	NA	0	-0.427910804748535	46	0.226632237434387	-1.99465787410736	-0.898218512535095	0.806796491146088	2	-0.700449585914612	0.490629613399506	0	2	0.299748122692108	0.717884123325348	0.432552963495255	0.982162773609161
628	2002	83	lt high school	female	$6 000 to 6 999	NA	2	-1.28497457504272	40	-0.201669320464134	-1.8116637468338	-1.3571412563324	1.84183239936829	3	0.808760821819305	0.654094040393829	1	1	0.31386861205101	0.841849148273468	0.505969285964966	1.26662874221802
629	2002	29	lt high school	female	$1 000 to 2 999	NA	0	-1.28497457504272	37	-0.415820091962814	-2.54364013671875	-1.7510187625885	3.06606674194336	3	0.808760821819305	0.654094040393829	0	1	0.31386861205101	0.841849148273468	0.505969285964966	1.26662874221802
630	2002	37	lt high school	female	$30000 to 34999	NA	0	-1.28497457504272	30	-0.915505230426788	0.0182771403342485	-0.892501056194305	0.796558141708374	2	-0.700449585914612	0.490629613399506	0	2	0.299748122692108	0.717884123325348	0.432552963495255	0.982162773609161
631	2002	31	lt high school	male	$15000 to 17499	NA	0	-1.28497457504272	43	0.0124814538285136	-0.896693289279938	-0.88708233833313	0.786915063858032	2	-0.700449585914612	0.490629613399506	0	2	0.299748122692108	0.717884123325348	0.432552963495255	0.982162773609161
632	2002	50	high school	male	$60000 to 74999	NA	1	-0.427910804748535	60	1.22600257396698	0.75025349855423	0.66054505109787	0.436319768428802	2	-0.700449585914612	0.490629613399506	1	8	0.555865943431854	1.29329609870911	0.432552963495255	0.982162773609161
633	2002	27	high school	male	$25000 to 29999	NA	4	-0.427910804748535	30	-0.915505230426788	-0.164716944098473	-0.611882388591766	0.374400049448013	2	-0.700449585914612	0.490629613399506	1	3	0.381720423698425	0.916666686534882	0.432552963495255	0.982162773609161
634	2002	27	bachelor	female	$25000 to 29999	NA	0	1.28621685504913	46	0.226632237434387	-0.164716944098473	0.577195346355438	0.33315446972847	2	-0.700449585914612	0.490629613399506	0	8	0.555865943431854	1.29329609870911	0.432552963495255	0.982162773609161
635	2002	25	bachelor	male	$110000 or over	NA	2	1.28621685504913	21	-1.55795753002167	1.29923582077026	0.443712532520294	0.19688081741333	3	0.808760821819305	0.654094040393829	1	7	0.47869673371315	1.14786970615387	0.505969285964966	1.26662874221802
636	2002	76	high school	female	$17500 to 19999	NA	0	-0.427910804748535	21	-1.55795753002167	-0.713699221611023	-1.10788261890411	1.22740387916565	3	0.808760821819305	0.654094040393829	0	2	0.299748122692108	0.717884123325348	0.505969285964966	1.26662874221802
637	2002	61	graduate	male	$40000 to 49999	NA	0	2.14328050613403	60	1.22600257396698	0.384265333414078	1.57858240604401	2.49192237854004	2	-0.700449585914612	0.490629613399506	0	10	0.647058844566345	1.66823530197144	0.432552963495255	0.982162773609161
638	2002	44	bachelor	female	$40000 to 49999	NA	0	1.28621685504913	54	0.797700941562653	0.384265333414078	1.04347825050354	1.08884680271149	3	0.808760821819305	0.654094040393829	0	9	0.664041996002197	1.64829397201538	0.505969285964966	1.26662874221802
639	2002	23	high school	male	$35000 to 39999	NA	2	-0.427910804748535	31	-0.844121634960175	0.201271235942841	-0.429802268743515	0.184729993343353	2	-0.700449585914612	0.490629613399506	1	4	0.385321110486984	0.834862411022186	0.432552963495255	0.982162773609161
640	2002	46	junior college	male	$15000 to 17499	NA	0	0.429152995347977	43	0.0124814538285136	-0.896693289279938	-0.17348225414753	0.0300960931926966	2	-0.700449585914612	0.490629613399506	0	5	0.437172770500183	0.992146611213684	0.432552963495255	0.982162773609161
641	2002	39	high school	male	$20000 to 22499	NA	0	-0.427910804748535	33	-0.701354444026947	-0.530705153942108	-0.675093054771423	0.455750644207001	2	-0.700449585914612	0.490629613399506	0	3	0.381720423698425	0.916666686534882	0.432552963495255	0.982162773609161
642	2002	46	junior college	male	$35000 to 39999	NA	0	0.429152995347977	20	-1.62934112548828	0.201271235942841	-0.399893134832382	0.159914523363113	3	0.808760821819305	0.654094040393829	0	4	0.385321110486984	0.834862411022186	0.505969285964966	1.26662874221802
643	2002	22	high school	male	NA	NA	0	-0.427910804748535	21	-1.55795753002167	NA	-1.22412955760956	1.49849319458008	3	0.808760821819305	0.654094040393829	0	2	0.299748122692108	0.717884123325348	0.505969285964966	1.26662874221802
644	2002	67	high school	male	$90000 - $109999	NA	0	-0.427910804748535	42	-0.0589021369814873	1.1162416934967	0.277995467185974	0.0772814825177193	2	-0.700449585914612	0.490629613399506	0	7	0.47869673371315	1.14786970615387	0.432552963495255	0.982162773609161
645	2002	65	high school	female	$35000 to 39999	NA	2	-0.427910804748535	25	-1.27242314815521	0.201271235942841	-0.608106374740601	0.369793355464935	2	-0.700449585914612	0.490629613399506	1	3	0.381720423698425	0.916666686534882	0.432552963495255	0.982162773609161
646	2002	23	high school	male	$50000 to 59999	NA	1	-0.427910804748535	45	0.155248641967773	0.567259430885315	0.138603404164314	0.0192109029740095	2	-0.700449585914612	0.490629613399506	1	6	0.488151669502258	1.13033175468445	0.432552963495255	0.982162773609161
647	2002	63	high school	male	$75000 to $89999	NA	1	-0.427910804748535	60	1.22600257396698	0.933247625827789	0.736726462841034	0.542765855789185	3	0.808760821819305	0.654094040393829	1	8	0.555865943431854	1.29329609870911	0.505969285964966	1.26662874221802
648	2002	48	high school	female	$8 000 to 9 999	NA	2	-0.427910804748535	35	-0.558587312698364	-1.44567561149597	-0.996565222740173	0.993142247200012	2	-0.700449585914612	0.490629613399506	1	2	0.299748122692108	0.717884123325348	0.432552963495255	0.982162773609161
649	2002	47	high school	male	$75000 to $89999	NA	3	-0.427910804748535	31	-0.844121634960175	0.933247625827789	-0.125076785683632	0.0156442020088434	2	-0.700449585914612	0.490629613399506	1	5	0.437172770500183	0.992146611213684	0.432552963495255	0.982162773609161
650	2002	33	high school	female	$15000 to 17499	NA	1	-0.427910804748535	37	-0.415820091962814	-0.896693289279938	-0.708586454391479	0.502094745635986	1	-2.20966005325317	4.88259744644165	1	3	0.381720423698425	0.916666686534882	0.349480956792831	0.910034596920013
651	2002	59	bachelor	female	$40000 to 49999	NA	0	1.28621685504913	57	1.01185178756714	0.384265333414078	1.13263034820557	1.28285145759583	3	0.808760821819305	0.654094040393829	0	9	0.664041996002197	1.64829397201538	0.505969285964966	1.26662874221802
652	2002	45	lt high school	male	$6 000 to 6 999	NA	0	-1.28497457504272	22	-1.48657393455505	-1.8116637468338	-1.89205348491669	3.57986640930176	2	-0.700449585914612	0.490629613399506	0	1	0.31386861205101	0.841849148273468	0.432552963495255	0.982162773609161
653	2002	48	high school	female	$30000 to 34999	NA	2	-0.427910804748535	33	-0.701354444026947	0.0182771403342485	-0.446548968553543	0.199405983090401	2	-0.700449585914612	0.490629613399506	1	4	0.385321110486984	0.834862411022186	0.432552963495255	0.982162773609161
654	2002	34	bachelor	female	$25000 to 29999	NA	0	1.28621685504913	46	0.226632237434387	-0.164716944098473	0.577195346355438	0.33315446972847	3	0.808760821819305	0.654094040393829	0	8	0.555865943431854	1.29329609870911	0.505969285964966	1.26662874221802
655	2002	28	graduate	female	$50000 to 59999	NA	0	2.14328050613403	60	1.22600257396698	0.567259430885315	1.65476381778717	2.73824334144592	3	0.808760821819305	0.654094040393829	0	10	0.647058844566345	1.66823530197144	0.505969285964966	1.26662874221802
656	2002	25	lt high school	male	$75000 to $89999	NA	0	-1.28497457504272	46	0.226632237434387	0.933247625827789	-0.0361165069043636	0.00130440201610327	3	0.808760821819305	0.654094040393829	0	6	0.488151669502258	1.13033175468445	0.505969285964966	1.26662874221802
657	2002	48	high school	male	$35000 to 39999	NA	0	-0.427910804748535	32	-0.772738039493561	0.201271235942841	-0.400084912776947	0.160067930817604	2	-0.700449585914612	0.490629613399506	0	4	0.385321110486984	0.834862411022186	0.432552963495255	0.982162773609161
658	2002	25	high school	female	$15000 to 17499	NA	0	-0.427910804748535	53	0.726317405700684	-0.896693289279938	-0.23310874402523	0.0543396882712841	2	-0.700449585914612	0.490629613399506	0	5	0.437172770500183	0.992146611213684	0.432552963495255	0.982162773609161
659	2002	52	bachelor	male	$20000 to 22499	NA	0	1.28621685504913	52	0.65493381023407	-0.530705153942108	0.603136718273163	0.363773912191391	2	-0.700449585914612	0.490629613399506	0	8	0.555865943431854	1.29329609870911	0.432552963495255	0.982162773609161
660	2002	41	lt high school	female	$1 000 to 2 999	NA	0	-1.28497457504272	23	-1.41519033908844	-2.54364013671875	-2.1670618057251	4.69615697860718	1	-2.20966005325317	4.88259744644165	0	1	0.31386861205101	0.841849148273468	0.349480956792831	0.910034596920013
661	2002	34	junior college	female	$17500 to 19999	NA	0	0.429152995347977	46	0.226632237434387	-0.713699221611023	-0.00814883224666119	6.64034669171087e-05	2	-0.700449585914612	0.490629613399506	0	6	0.488151669502258	1.13033175468445	0.432552963495255	0.982162773609161
662	2002	52	lt high school	male	$5 000 to 5 999	NA	5	-1.28497457504272	18	-1.77210831642151	-1.99465787410736	-2.08710432052612	4.35600423812866	2	-0.700449585914612	0.490629613399506	1	1	0.31386861205101	0.841849148273468	0.432552963495255	0.982162773609161
663	2002	69	graduate	male	$50000 to 59999	NA	5	2.14328050613403	60	1.22600257396698	0.567259430885315	1.65476381778717	2.73824334144592	3	0.808760821819305	0.654094040393829	1	10	0.647058844566345	1.66823530197144	0.505969285964966	1.26662874221802
664	2002	61	high school	male	$40000 to 49999	NA	0	-0.427910804748535	46	0.226632237434387	0.384265333414078	0.0921393781900406	0.00848966464400291	2	-0.700449585914612	0.490629613399506	0	6	0.488151669502258	1.13033175468445	0.432552963495255	0.982162773609161
665	2002	58	high school	female	$22500 to 24999	NA	1	-0.427910804748535	42	-0.0589021369814873	-0.347711056470871	-0.331455528736115	0.109862767159939	3	0.808760821819305	0.654094040393829	1	4	0.385321110486984	0.834862411022186	0.505969285964966	1.26662874221802
666	2002	24	high school	female	$22500 to 24999	NA	1	-0.427910804748535	21	-1.55795753002167	-0.347711056470871	-0.955519914627075	0.91301828622818	3	0.808760821819305	0.654094040393829	1	2	0.299748122692108	0.717884123325348	0.505969285964966	1.26662874221802
667	2002	24	lt high school	female	under $1 000	NA	2	-1.28497457504272	25	-1.27242314815521	-2.72663426399231	-2.18380832672119	4.76901865005493	4	2.31797122955322	5.37299060821533	1	1	0.31386861205101	0.841849148273468	0.6147540807724	1.49180328845978
668	2002	48	high school	male	$8 000 to 9 999	NA	0	-0.427910804748535	31	-0.844121634960175	-1.44567561149597	-1.11543464660645	1.24419450759888	2	-0.700449585914612	0.490629613399506	0	2	0.299748122692108	0.717884123325348	0.432552963495255	0.982162773609161
669	2002	52	lt high school	male	$8 000 to 9 999	NA	0	-1.28497457504272	32	-0.772738039493561	-1.44567561149597	-1.4425173997879	2.08085656166077	3	0.808760821819305	0.654094040393829	0	1	0.31386861205101	0.841849148273468	0.505969285964966	1.26662874221802
670	2002	22	high school	female	$10000 to 12499	NA	4	-0.427910804748535	34	-0.629970848560333	-1.26268148422241	-0.9501011967659	0.902692258358002	1	-2.20966005325317	4.88259744644165	1	2	0.299748122692108	0.717884123325348	0.349480956792831	0.910034596920013
671	2002	20	lt high school	female	$10000 to 12499	NA	0	-1.28497457504272	31	-0.844121634960175	-1.26268148422241	-1.39605331420898	1.94896483421326	2	-0.700449585914612	0.490629613399506	0	1	0.31386861205101	0.841849148273468	0.432552963495255	0.982162773609161
672	2002	64	lt high school	male	under $1 000	NA	1	-1.28497457504272	15	-1.98625910282135	-2.72663426399231	-2.48098182678223	6.15527105331421	3	0.808760821819305	0.654094040393829	1	1	0.31386861205101	0.841849148273468	0.505969285964966	1.26662874221802
673	2002	25	high school	male	$15000 to 17499	NA	0	-0.427910804748535	31	-0.844121634960175	-0.896693289279938	-0.886890470981598	0.786574721336365	2	-0.700449585914612	0.490629613399506	0	2	0.299748122692108	0.717884123325348	0.432552963495255	0.982162773609161
674	2002	56	lt high school	female	$25000 to 29999	NA	3	-1.28497457504272	49	0.440782994031906	-0.164716944098473	-0.404052704572678	0.163258582353592	2	-0.700449585914612	0.490629613399506	1	4	0.385321110486984	0.834862411022186	0.432552963495255	0.982162773609161
675	2002	48	junior college	female	$90000 - $109999	NA	0	0.429152995347977	46	0.226632237434387	1.1162416934967	0.753664910793304	0.568010807037354	3	0.808760821819305	0.654094040393829	0	8	0.555865943431854	1.29329609870911	0.505969285964966	1.26662874221802
676	2002	64	graduate	female	$40000 to 49999	NA	0	2.14328050613403	57	1.01185178756714	0.384265333414078	1.48943030834198	2.21840262413025	3	0.808760821819305	0.654094040393829	0	10	0.647058844566345	1.66823530197144	0.505969285964966	1.26662874221802
677	2002	28	graduate	male	$110000 or over	NA	2	2.14328050613403	57	1.01185178756714	1.29923582077026	1.87033724784851	3.49816131591797	3	0.808760821819305	0.654094040393829	1	10	0.647058844566345	1.66823530197144	0.505969285964966	1.26662874221802
678	2002	43	graduate	female	$90000 - $109999	NA	1	2.14328050613403	54	0.797700941562653	1.1162416934967	1.70500373840332	2.90703773498535	3	0.808760821819305	0.654094040393829	1	10	0.647058844566345	1.66823530197144	0.505969285964966	1.26662874221802
679	2002	52	bachelor	male	$110000 or over	NA	1	1.28621685504913	56	0.94046813249588	1.29923582077026	1.48381984233856	2.20172142982483	3	0.808760821819305	0.654094040393829	1	10	0.647058844566345	1.66823530197144	0.505969285964966	1.26662874221802
680	2002	30	high school	female	$15000 to 17499	NA	0	-0.427910804748535	23	-1.41519033908844	-0.896693289279938	-1.12462937831879	1.26479125022888	1	-2.20966005325317	4.88259744644165	0	2	0.299748122692108	0.717884123325348	0.349480956792831	0.910034596920013
681	2002	40	high school	male	$40000 to 49999	NA	0	-0.427910804748535	42	-0.0589021369814873	0.384265333414078	-0.0267300363630056	0.000714494846761227	2	-0.700449585914612	0.490629613399506	0	6	0.488151669502258	1.13033175468445	0.432552963495255	0.982162773609161
682	2002	55	high school	male	$17500 to 19999	NA	5	-0.427910804748535	23	-1.41519033908844	-0.713699221611023	-1.04844796657562	1.0992431640625	2	-0.700449585914612	0.490629613399506	1	2	0.299748122692108	0.717884123325348	0.432552963495255	0.982162773609161
683	2002	72	graduate	male	$75000 to $89999	NA	5	2.14328050613403	78	2.51090717315674	0.933247625827789	2.34203886985779	5.48514604568481	3	0.808760821819305	0.654094040393829	1	10	0.647058844566345	1.66823530197144	0.505969285964966	1.26662874221802
684	2002	41	high school	male	$50000 to 59999	NA	0	-0.427910804748535	43	0.0124814538285136	0.567259430885315	0.0791686922311783	0.00626768171787262	2	-0.700449585914612	0.490629613399506	0	6	0.488151669502258	1.13033175468445	0.432552963495255	0.982162773609161
685	2002	36	graduate	female	$110000 or over	NA	1	2.14328050613403	60	1.22600257396698	1.29923582077026	1.95948922634125	3.83959794044495	3	0.808760821819305	0.654094040393829	1	10	0.647058844566345	1.66823530197144	0.505969285964966	1.26662874221802
686	2002	80	high school	male	NA	NA	0	-0.427910804748535	60	1.22600257396698	NA	0.514335572719574	0.26454108953476	3	0.808760821819305	0.654094040393829	0	8	0.555865943431854	1.29329609870911	0.505969285964966	1.26662874221802
687	2002	49	high school	male	$75000 to $89999	NA	4	-0.427910804748535	33	-0.701354444026947	0.933247625827789	-0.0656420812010765	0.00430888263508677	3	0.808760821819305	0.654094040393829	1	5	0.437172770500183	0.992146611213684	0.505969285964966	1.26662874221802
688	2002	51	high school	female	$50000 to 59999	NA	0	-0.427910804748535	60	1.22600257396698	0.567259430885315	0.584363698959351	0.341480940580368	3	0.808760821819305	0.654094040393829	0	8	0.555865943431854	1.29329609870911	0.505969285964966	1.26662874221802
689	2002	43	bachelor	male	$40000 to 49999	NA	1	1.28621685504913	51	0.583550214767456	0.384265333414078	0.954326212406158	0.910738527774811	3	0.808760821819305	0.654094040393829	1	8	0.555865943431854	1.29329609870911	0.505969285964966	1.26662874221802
690	2002	69	bachelor	female	$25000 to 29999	NA	3	1.28621685504913	60	1.22600257396698	-0.164716944098473	0.993238270282745	0.986522257328033	3	0.808760821819305	0.654094040393829	1	9	0.664041996002197	1.64829397201538	0.505969285964966	1.26662874221802
691	2002	23	lt high school	male	NA	NA	0	-1.28497457504272	NA	NA	NA	-1.58886337280273	2.52448678016663	2	-0.700449585914612	0.490629613399506	0	1	0.31386861205101	0.841849148273468	0.432552963495255	0.982162773609161
692	2002	21	lt high school	female	$5 000 to 5 999	NA	0	-1.28497457504272	23	-1.41519033908844	-1.99465787410736	-1.93851757049561	3.75785040855408	2	-0.700449585914612	0.490629613399506	0	1	0.31386861205101	0.841849148273468	0.432552963495255	0.982162773609161
693	2002	23	bachelor	female	$20000 to 22499	NA	4	1.28621685504913	49	0.440782994031906	-0.530705153942108	0.513984620571136	0.264180183410645	3	0.808760821819305	0.654094040393829	1	8	0.555865943431854	1.29329609870911	0.505969285964966	1.26662874221802
694	2002	42	lt high school	female	$60000 to 74999	NA	0	-1.28497457504272	60	1.22600257396698	0.75025349855423	0.303745061159134	0.0922610610723495	2	-0.700449585914612	0.490629613399506	0	7	0.47869673371315	1.14786970615387	0.432552963495255	0.982162773609161
695	2002	21	high school	male	$30000 to 34999	NA	0	-0.427910804748535	32	-0.772738039493561	0.0182771403342485	-0.476266324520111	0.226829618215561	2	-0.700449585914612	0.490629613399506	0	4	0.385321110486984	0.834862411022186	0.432552963495255	0.982162773609161
696	2002	42	high school	male	$17500 to 19999	NA	0	-0.427910804748535	31	-0.844121634960175	-0.713699221611023	-0.810709118843079	0.657249271869659	2	-0.700449585914612	0.490629613399506	0	3	0.381720423698425	0.916666686534882	0.432552963495255	0.982162773609161
697	2002	62	lt high school	female	NA	NA	0	-1.28497457504272	42	-0.0589021369814873	NA	-0.823233008384705	0.677712559700012	3	0.808760821819305	0.654094040393829	0	3	0.381720423698425	0.916666686534882	0.505969285964966	1.26662874221802
698	2002	35	high school	male	$40000 to 49999	NA	2	-0.427910804748535	41	-0.13028572499752	0.384265333414078	-0.0564473867416382	0.00318630738183856	3	0.808760821819305	0.654094040393829	1	6	0.488151669502258	1.13033175468445	0.505969285964966	1.26662874221802
699	2002	56	high school	male	$90000 - $109999	NA	0	-0.427910804748535	33	-0.701354444026947	1.1162416934967	0.0105392839759588	0.000111076507891994	2	-0.700449585914612	0.490629613399506	0	6	0.488151669502258	1.13033175468445	0.432552963495255	0.982162773609161
700	2002	37	high school	female	$25000 to 29999	NA	0	-0.427910804748535	46	0.226632237434387	-0.164716944098473	-0.136404737830162	0.0186062529683113	2	-0.700449585914612	0.490629613399506	0	5	0.437172770500183	0.992146611213684	0.432552963495255	0.982162773609161
701	2002	25	high school	male	$60000 to 74999	NA	5	-0.427910804748535	42	-0.0589021369814873	0.75025349855423	0.125632703304291	0.0157835762947798	2	-0.700449585914612	0.490629613399506	1	6	0.488151669502258	1.13033175468445	0.432552963495255	0.982162773609161
702	2002	30	high school	female	$35000 to 39999	NA	2	-0.427910804748535	45	0.155248641967773	0.201271235942841	-0.0137593504041433	0.000189319718629122	2	-0.700449585914612	0.490629613399506	1	6	0.488151669502258	1.13033175468445	0.432552963495255	0.982162773609161
703	2002	24	bachelor	female	$30000 to 34999	NA	0	1.28621685504913	21	-1.55795753002167	0.0182771403342485	-0.0895571112632751	0.00802047643810511	2	-0.700449585914612	0.490629613399506	0	5	0.437172770500183	0.992146611213684	0.432552963495255	0.982162773609161
704	2002	31	bachelor	female	$35000 to 39999	NA	2	1.28621685504913	46	0.226632237434387	0.201271235942841	0.729558110237122	0.532255053520203	3	0.808760821819305	0.654094040393829	1	8	0.555865943431854	1.29329609870911	0.505969285964966	1.26662874221802
705	2002	27	bachelor	female	$35000 to 39999	NA	4	1.28621685504913	60	1.22600257396698	0.201271235942841	1.14560103416443	1.31240177154541	3	0.808760821819305	0.654094040393829	1	9	0.664041996002197	1.64829397201538	0.505969285964966	1.26662874221802
706	2002	25	bachelor	female	$110000 or over	NA	1	1.28621685504913	56	0.94046813249588	1.29923582077026	1.48381984233856	2.20172142982483	3	0.808760821819305	0.654094040393829	1	10	0.647058844566345	1.66823530197144	0.505969285964966	1.26662874221802
707	2002	43	high school	female	$60000 to 74999	NA	0	-0.427910804748535	46	0.226632237434387	0.75025349855423	0.244502112269402	0.0597812831401825	2	-0.700449585914612	0.490629613399506	0	7	0.47869673371315	1.14786970615387	0.432552963495255	0.982162773609161
708	2002	32	high school	male	$35000 to 39999	NA	2	-0.427910804748535	32	-0.772738039493561	0.201271235942841	-0.400084912776947	0.160067930817604	2	-0.700449585914612	0.490629613399506	1	4	0.385321110486984	0.834862411022186	0.432552963495255	0.982162773609161
709	2002	39	high school	male	$30000 to 34999	NA	0	-0.427910804748535	23	-1.41519033908844	0.0182771403342485	-0.743722438812256	0.55312305688858	3	0.808760821819305	0.654094040393829	0	3	0.381720423698425	0.916666686534882	0.505969285964966	1.26662874221802
710	2002	45	lt high school	female	$20000 to 22499	NA	0	-1.28497457504272	52	0.65493381023407	-0.530705153942108	-0.467263370752335	0.218335062265396	2	-0.700449585914612	0.490629613399506	0	4	0.385321110486984	0.834862411022186	0.432552963495255	0.982162773609161
711	2002	24	high school	male	$30000 to 34999	NA	0	-0.427910804748535	28	-1.05827248096466	0.0182771403342485	-0.595135748386383	0.354186564683914	2	-0.700449585914612	0.490629613399506	0	3	0.381720423698425	0.916666686534882	0.432552963495255	0.982162773609161
712	2002	25	graduate	male	NA	NA	3	2.14328050613403	NA	NA	NA	2.69273686408997	7.25083160400391	4	2.31797122955322	5.37299060821533	1	10	0.647058844566345	1.66823530197144	0.6147540807724	1.49180328845978
713	2002	53	graduate	female	$50000 to 59999	NA	0	2.14328050613403	60	1.22600257396698	0.567259430885315	1.65476381778717	2.73824334144592	3	0.808760821819305	0.654094040393829	0	10	0.647058844566345	1.66823530197144	0.505969285964966	1.26662874221802
714	2002	73	bachelor	male	$110000 or over	NA	5	1.28621685504913	49	0.440782994031906	1.29923582077026	1.27579832077026	1.62766134738922	4	2.31797122955322	5.37299060821533	1	9	0.664041996002197	1.64829397201538	0.6147540807724	1.49180328845978
715	2002	27	bachelor	male	$50000 to 59999	NA	4	1.28621685504913	56	0.94046813249588	0.567259430885315	1.1790943145752	1.39026343822479	3	0.808760821819305	0.654094040393829	1	9	0.664041996002197	1.64829397201538	0.505969285964966	1.26662874221802
716	2002	73	lt high school	female	$8 000 to 9 999	NA	0	-1.28497457504272	31	-0.844121634960175	-1.44567561149597	-1.47223460674286	2.1674747467041	1	-2.20966005325317	4.88259744644165	0	1	0.31386861205101	0.841849148273468	0.349480956792831	0.910034596920013
717	2002	25	graduate	female	$35000 to 39999	NA	2	2.14328050613403	54	0.797700941562653	0.201271235942841	1.32409679889679	1.75323235988617	2	-0.700449585914612	0.490629613399506	1	9	0.664041996002197	1.64829397201538	0.432552963495255	0.982162773609161
718	2002	54	high school	female	NA	NA	1	-0.427910804748535	45	0.155248641967773	NA	-0.154304921627045	0.0238100085407495	3	0.808760821819305	0.654094040393829	1	5	0.437172770500183	0.992146611213684	0.505969285964966	1.26662874221802
719	2002	47	bachelor	male	$15000 to 17499	NA	0	1.28621685504913	52	0.65493381023407	-0.896693289279938	0.450773984193802	0.203197181224823	1	-2.20966005325317	4.88259744644165	0	7	0.47869673371315	1.14786970615387	0.349480956792831	0.910034596920013
720	2002	26	high school	female	$5 000 to 5 999	NA	2	-0.427910804748535	42	-0.0589021369814873	-1.99465787410736	-1.01708793640137	1.03446781635284	2	-0.700449585914612	0.490629613399506	1	2	0.299748122692108	0.717884123325348	0.432552963495255	0.982162773609161
721	2002	29	high school	male	$35000 to 39999	NA	0	-0.427910804748535	39	-0.273052901029587	0.201271235942841	-0.192063450813293	0.0368883684277534	2	-0.700449585914612	0.490629613399506	0	5	0.437172770500183	0.992146611213684	0.432552963495255	0.982162773609161
722	2002	38	high school	female	$20000 to 22499	NA	0	-0.427910804748535	37	-0.415820091962814	-0.530705153942108	-0.556223690509796	0.309384793043137	3	0.808760821819305	0.654094040393829	0	3	0.381720423698425	0.916666686534882	0.505969285964966	1.26662874221802
723	2002	32	high school	female	$25000 to 29999	NA	0	-0.427910804748535	46	0.226632237434387	-0.164716944098473	-0.136404737830162	0.0186062529683113	2	-0.700449585914612	0.490629613399506	0	5	0.437172770500183	0.992146611213684	0.432552963495255	0.982162773609161
724	2002	21	high school	male	$25000 to 29999	NA	2	-0.427910804748535	39	-0.273052901029587	-0.164716944098473	-0.344426214694977	0.118629418313503	2	-0.700449585914612	0.490629613399506	1	4	0.385321110486984	0.834862411022186	0.432552963495255	0.982162773609161
725	2002	86	high school	female	$10000 to 12499	NA	0	-0.427910804748535	60	1.22600257396698	-1.26268148422241	-0.177450001239777	0.0314885042607784	2	-0.700449585914612	0.490629613399506	0	5	0.437172770500183	0.992146611213684	0.432552963495255	0.982162773609161
726	2002	33	high school	female	$22500 to 24999	NA	1	-0.427910804748535	60	1.22600257396698	-0.347711056470871	0.203456833958626	0.0413946844637394	2	-0.700449585914612	0.490629613399506	1	7	0.47869673371315	1.14786970615387	0.432552963495255	0.982162773609161
727	2002	47	high school	female	$40000 to 49999	NA	1	-0.427910804748535	45	0.155248641967773	0.384265333414078	0.0624220259487629	0.0038965092971921	2	-0.700449585914612	0.490629613399506	1	6	0.488151669502258	1.13033175468445	0.432552963495255	0.982162773609161
728	2002	72	lt high school	male	NA	NA	1	-1.28497457504272	21	-1.55795753002167	NA	-1.75932967662811	3.09524083137512	NA	NA	NA	1	1	0.31386861205101	0.841849148273468	0.3125	0.6875
729	2002	55	high school	female	$22500 to 24999	NA	0	-0.427910804748535	NA	NA	-0.347711056470871	-0.468381971120834	0.219381675124168	2	-0.700449585914612	0.490629613399506	0	4	0.385321110486984	0.834862411022186	0.432552963495255	0.982162773609161
730	2002	62	high school	female	$25000 to 29999	NA	0	-0.427910804748535	46	0.226632237434387	-0.164716944098473	-0.136404737830162	0.0186062529683113	2	-0.700449585914612	0.490629613399506	0	5	0.437172770500183	0.992146611213684	0.432552963495255	0.982162773609161
731	2002	70	high school	female	$60000 to 74999	NA	0	-0.427910804748535	53	0.726317405700684	0.75025349855423	0.452523618936539	0.204777628183365	3	0.808760821819305	0.654094040393829	0	7	0.47869673371315	1.14786970615387	0.505969285964966	1.26662874221802
732	2002	62	high school	female	$50000 to 59999	NA	1	-0.427910804748535	42	-0.0589021369814873	0.567259430885315	0.0494513399899006	0.00244543491862714	3	0.808760821819305	0.654094040393829	1	6	0.488151669502258	1.13033175468445	0.505969285964966	1.26662874221802
733	2002	33	high school	female	$30000 to 34999	NA	1	-0.427910804748535	51	0.583550214767456	0.0182771403342485	0.0883634015917778	0.00780809065327048	2	-0.700449585914612	0.490629613399506	1	6	0.488151669502258	1.13033175468445	0.432552963495255	0.982162773609161
734	2002	42	graduate	female	$75000 to $89999	NA	3	2.14328050613403	60	1.22600257396698	0.933247625827789	1.80712652206421	3.26570630073547	2	-0.700449585914612	0.490629613399506	1	10	0.647058844566345	1.66823530197144	0.432552963495255	0.982162773609161
735	2002	27	high school	female	$10000 to 12499	NA	0	-0.427910804748535	31	-0.844121634960175	-1.26268148422241	-1.03925323486328	1.08004724979401	2	-0.700449585914612	0.490629613399506	0	2	0.299748122692108	0.717884123325348	0.432552963495255	0.982162773609161
736	2002	61	graduate	male	NA	NA	0	2.14328050613403	49	0.440782994031906	NA	1.62959921360016	2.65559363365173	1	-2.20966005325317	4.88259744644165	0	10	0.647058844566345	1.66823530197144	0.349480956792831	0.910034596920013
737	2002	35	bachelor	female	$60000 to 74999	NA	1	1.28621685504913	51	0.583550214767456	0.75025349855423	1.10668897628784	1.22476053237915	3	0.808760821819305	0.654094040393829	1	9	0.664041996002197	1.64829397201538	0.505969285964966	1.26662874221802
738	2002	34	bachelor	male	$50000 to 59999	NA	0	1.28621685504913	32	-0.772738039493561	0.567259430885315	0.465877920389175	0.217042237520218	3	0.808760821819305	0.654094040393829	0	7	0.47869673371315	1.14786970615387	0.505969285964966	1.26662874221802
739	2002	22	high school	female	NA	NA	1	-0.427910804748535	45	0.155248641967773	NA	-0.154304921627045	0.0238100085407495	2	-0.700449585914612	0.490629613399506	1	5	0.437172770500183	0.992146611213684	0.432552963495255	0.982162773609161
740	2002	79	high school	male	$30000 to 34999	NA	0	-0.427910804748535	46	0.226632237434387	0.0182771403342485	-0.0602233670651913	0.00362685392610729	2	-0.700449585914612	0.490629613399506	0	6	0.488151669502258	1.13033175468445	0.432552963495255	0.982162773609161
741	2002	63	lt high school	male	NA	NA	0	-1.28497457504272	33	-0.701354444026947	NA	-1.22441732883453	1.49919784069061	2	-0.700449585914612	0.490629613399506	0	2	0.299748122692108	0.717884123325348	0.432552963495255	0.982162773609161
742	2002	26	high school	male	NA	NA	0	-0.427910804748535	49	0.440782994031906	NA	0.0239991936832666	0.000575961312279105	3	0.808760821819305	0.654094040393829	0	6	0.488151669502258	1.13033175468445	0.505969285964966	1.26662874221802
743	2002	50	junior college	female	$8 000 to 9 999	NA	0	0.429152995347977	NA	NA	-1.44567561149597	-0.618814289569855	0.382931113243103	1	-2.20966005325317	4.88259744644165	0	3	0.381720423698425	0.916666686534882	0.349480956792831	0.910034596920013
744	2002	26	bachelor	male	NA	NA	0	1.28621685504913	60	1.22600257396698	NA	1.58473563194275	2.51138710975647	NA	NA	NA	0	10	0.647058844566345	1.66823530197144	0.3125	0.6875
745	2002	57	high school	male	$75000 to $89999	NA	2	-0.427910804748535	23	-1.41519033908844	0.933247625827789	-0.362815588712692	0.131635144352913	4	2.31797122955322	5.37299060821533	1	4	0.385321110486984	0.834862411022186	0.6147540807724	1.49180328845978
746	2002	48	high school	male	$75000 to $89999	NA	1	-0.427910804748535	46	0.226632237434387	0.933247625827789	0.320683509111404	0.102837912738323	2	-0.700449585914612	0.490629613399506	1	7	0.47869673371315	1.14786970615387	0.432552963495255	0.982162773609161
747	2002	52	high school	male	$75000 to $89999	NA	0	-0.427910804748535	43	0.0124814538285136	0.933247625827789	0.2315314412117	0.0536068081855774	3	0.808760821819305	0.654094040393829	0	7	0.47869673371315	1.14786970615387	0.505969285964966	1.26662874221802
748	2002	20	high school	male	$15000 to 17499	NA	0	-0.427910804748535	33	-0.701354444026947	-0.896693289279938	-0.827455759048462	0.68468302488327	2	-0.700449585914612	0.490629613399506	0	3	0.381720423698425	0.916666686534882	0.432552963495255	0.982162773609161
749	2002	41	high school	male	$40000 to 49999	NA	0	-0.427910804748535	20	-1.62934112548828	0.384265333414078	-0.680511772632599	0.463096261024475	2	-0.700449585914612	0.490629613399506	0	3	0.381720423698425	0.916666686534882	0.432552963495255	0.982162773609161
750	2002	35	high school	female	$60000 to 74999	NA	1	-0.427910804748535	33	-0.701354444026947	0.75025349855423	-0.141823455691338	0.02011389285326	2	-0.700449585914612	0.490629613399506	1	5	0.437172770500183	0.992146611213684	0.432552963495255	0.982162773609161
751	2002	25	high school	female	$8 000 to 9 999	NA	0	-0.427910804748535	NA	NA	-1.44567561149597	-1.15401434898376	1.33174908161163	3	0.808760821819305	0.654094040393829	0	2	0.299748122692108	0.717884123325348	0.505969285964966	1.26662874221802
752	2002	23	high school	female	$17500 to 19999	NA	0	-0.427910804748535	21	-1.55795753002167	-0.713699221611023	-1.10788261890411	1.22740387916565	2	-0.700449585914612	0.490629613399506	0	2	0.299748122692108	0.717884123325348	0.432552963495255	0.982162773609161
753	2002	32	graduate	female	$12500 to 14999	NA	0	2.14328050613403	37	-0.415820091962814	-1.07968735694885	0.285632282495499	0.0815858021378517	2	-0.700449585914612	0.490629613399506	0	7	0.47869673371315	1.14786970615387	0.432552963495255	0.982162773609161
754	2002	63	lt high school	male	NA	NA	0	-1.28497457504272	23	-1.41519033908844	NA	-1.6701774597168	2.78949284553528	2	-0.700449585914612	0.490629613399506	0	1	0.31386861205101	0.841849148273468	0.432552963495255	0.982162773609161
755	2002	27	high school	male	$40000 to 49999	NA	3	-0.427910804748535	42	-0.0589021369814873	0.384265333414078	-0.0267300363630056	0.000714494846761227	3	0.808760821819305	0.654094040393829	1	6	0.488151669502258	1.13033175468445	0.505969285964966	1.26662874221802
756	2002	27	high school	female	$25000 to 29999	NA	0	-0.427910804748535	60	1.22600257396698	-0.164716944098473	0.279638230800629	0.0781975388526917	2	-0.700449585914612	0.490629613399506	0	7	0.47869673371315	1.14786970615387	0.432552963495255	0.982162773609161
757	2002	54	bachelor	female	$110000 or over	NA	2	1.28621685504913	57	1.01185178756714	1.29923582077026	1.51353716850281	2.29079484939575	3	0.808760821819305	0.654094040393829	1	10	0.647058844566345	1.66823530197144	0.505969285964966	1.26662874221802
758	2002	43	high school	female	$110000 or over	NA	1	-0.427910804748535	42	-0.0589021369814873	1.29923582077026	0.354176849126816	0.125441238284111	3	0.808760821819305	0.654094040393829	1	7	0.47869673371315	1.14786970615387	0.505969285964966	1.26662874221802
759	2002	42	graduate	female	$90000 - $109999	NA	3	2.14328050613403	57	1.01185178756714	1.1162416934967	1.79415571689606	3.21899461746216	3	0.808760821819305	0.654094040393829	1	10	0.647058844566345	1.66823530197144	0.505969285964966	1.26662874221802
760	2002	62	bachelor	male	$110000 or over	NA	0	1.28621685504913	60	1.22600257396698	1.29923582077026	1.60268926620483	2.56861281394958	4	2.31797122955322	5.37299060821533	0	10	0.647058844566345	1.66823530197144	0.6147540807724	1.49180328845978
761	2002	52	graduate	female	$110000 or over	NA	2	2.14328050613403	46	0.226632237434387	1.29923582077026	1.54344630241394	2.38222646713257	3	0.808760821819305	0.654094040393829	1	10	0.647058844566345	1.66823530197144	0.505969285964966	1.26662874221802
762	2002	42	graduate	female	$90000 - $109999	NA	0	2.14328050613403	60	1.22600257396698	1.1162416934967	1.88330781459808	3.54684829711914	3	0.808760821819305	0.654094040393829	0	10	0.647058844566345	1.66823530197144	0.505969285964966	1.26662874221802
763	2002	60	high school	male	$110000 or over	NA	2	-0.427910804748535	41	-0.13028572499752	1.29923582077026	0.324459493160248	0.105273962020874	2	-0.700449585914612	0.490629613399506	1	7	0.47869673371315	1.14786970615387	0.432552963495255	0.982162773609161
764	2002	28	bachelor	female	$60000 to 74999	NA	2	1.28621685504913	46	0.226632237434387	0.75025349855423	0.958102166652679	0.917959749698639	3	0.808760821819305	0.654094040393829	1	8	0.555865943431854	1.29329609870911	0.505969285964966	1.26662874221802
765	2002	72	bachelor	female	NA	NA	0	1.28621685504913	62	1.36876976490021	NA	1.67388772964478	2.80190014839172	4	2.31797122955322	5.37299060821533	0	10	0.647058844566345	1.66823530197144	0.6147540807724	1.49180328845978
766	2002	41	high school	male	NA	NA	0	-0.427910804748535	15	-1.98625910282135	NA	-1.49158573150635	2.22482800483704	3	0.808760821819305	0.654094040393829	0	1	0.31386861205101	0.841849148273468	0.505969285964966	1.26662874221802
767	2002	31	high school	female	$25000 to 29999	NA	0	-0.427910804748535	42	-0.0589021369814873	-0.164716944098473	-0.255274146795273	0.0651648864150047	1	-2.20966005325317	4.88259744644165	0	5	0.437172770500183	0.992146611213684	0.349480956792831	0.910034596920013
768	2002	72	high school	male	$20000 to 22499	NA	4	-0.427910804748535	15	-1.98625910282135	-0.530705153942108	-1.210005402565	1.46411311626434	2	-0.700449585914612	0.490629613399506	1	2	0.299748122692108	0.717884123325348	0.432552963495255	0.982162773609161
769	2002	64	high school	male	$3 000 to 3 999	NA	0	-0.427910804748535	39	-0.273052901029587	-2.36064600944519	-1.25860261917114	1.58408057689667	3	0.808760821819305	0.654094040393829	0	2	0.299748122692108	0.717884123325348	0.505969285964966	1.26662874221802
770	2002	42	high school	female	$60000 to 74999	NA	0	-0.427910804748535	33	-0.701354444026947	0.75025349855423	-0.141823455691338	0.02011389285326	3	0.808760821819305	0.654094040393829	0	5	0.437172770500183	0.992146611213684	0.505969285964966	1.26662874221802
771	2002	55	bachelor	male	$30000 to 34999	NA	2	1.28621685504913	23	-1.41519033908844	0.0182771403342485	-0.0301223937422037	0.000907358597032726	2	-0.700449585914612	0.490629613399506	1	6	0.488151669502258	1.13033175468445	0.432552963495255	0.982162773609161
772	2002	78	high school	female	$8 000 to 9 999	NA	0	-0.427910804748535	32	-0.772738039493561	-1.44567561149597	-1.0857173204422	1.17878210544586	3	0.808760821819305	0.654094040393829	0	2	0.299748122692108	0.717884123325348	0.505969285964966	1.26662874221802
773	2002	30	high school	female	$20000 to 22499	NA	0	-0.427910804748535	48	0.369399428367615	-0.530705153942108	-0.229332789778709	0.0525935292243958	2	-0.700449585914612	0.490629613399506	0	5	0.437172770500183	0.992146611213684	0.432552963495255	0.982162773609161
774	2002	28	high school	female	$35000 to 39999	NA	2	-0.427910804748535	32	-0.772738039493561	0.201271235942841	-0.400084912776947	0.160067930817604	2	-0.700449585914612	0.490629613399506	1	4	0.385321110486984	0.834862411022186	0.432552963495255	0.982162773609161
775	2002	27	lt high school	female	$40000 to 49999	NA	0	-1.28497457504272	25	-1.27242314815521	0.384265333414078	-0.88872504234314	0.789832174777985	3	0.808760821819305	0.654094040393829	0	2	0.299748122692108	0.717884123325348	0.505969285964966	1.26662874221802
776	2002	42	high school	female	$12500 to 14999	NA	1	-0.427910804748535	32	-0.772738039493561	-1.07968735694885	-0.933354496955872	0.871150612831116	2	-0.700449585914612	0.490629613399506	1	2	0.299748122692108	0.717884123325348	0.432552963495255	0.982162773609161
777	2002	37	high school	male	$12500 to 14999	NA	0	-0.427910804748535	31	-0.844121634960175	-1.07968735694885	-0.963071823120117	0.927507340908051	2	-0.700449585914612	0.490629613399506	0	2	0.299748122692108	0.717884123325348	0.432552963495255	0.982162773609161
778	2002	36	junior college	female	$20000 to 22499	NA	3	0.429152995347977	45	0.155248641967773	-0.530705153942108	0.0383151769638062	0.00146805273834616	2	-0.700449585914612	0.490629613399506	1	6	0.488151669502258	1.13033175468445	0.432552963495255	0.982162773609161
779	2002	74	lt high school	female	$22500 to 24999	NA	1	-1.28497457504272	62	1.36876976490021	-0.347711056470871	-0.093908466398716	0.00881879962980747	3	0.808760821819305	0.654094040393829	1	5	0.437172770500183	0.992146611213684	0.505969285964966	1.26662874221802
780	2002	43	high school	female	$17500 to 19999	NA	0	-0.427910804748535	21	-1.55795753002167	-0.713699221611023	-1.10788261890411	1.22740387916565	2	-0.700449585914612	0.490629613399506	0	2	0.299748122692108	0.717884123325348	0.432552963495255	0.982162773609161
781	2002	56	high school	female	NA	NA	2	-0.427910804748535	58	1.08323538303375	NA	0.42518350481987	0.180781006813049	3	0.808760821819305	0.654094040393829	1	7	0.47869673371315	1.14786970615387	0.505969285964966	1.26662874221802
782	2002	51	high school	female	$30000 to 34999	NA	1	-0.427910804748535	60	1.22600257396698	0.0182771403342485	0.35581961274147	0.126607596874237	2	-0.700449585914612	0.490629613399506	1	7	0.47869673371315	1.14786970615387	0.432552963495255	0.982162773609161
783	2002	34	high school	male	$110000 or over	NA	2	-0.427910804748535	39	-0.273052901029587	1.29923582077026	0.265024781227112	0.0702381357550621	3	0.808760821819305	0.654094040393829	1	7	0.47869673371315	1.14786970615387	0.505969285964966	1.26662874221802
784	2002	22	high school	male	$40000 to 49999	NA	0	-0.427910804748535	31	-0.844121634960175	0.384265333414078	-0.353620916604996	0.125047758221626	2	-0.700449585914612	0.490629613399506	0	4	0.385321110486984	0.834862411022186	0.432552963495255	0.982162773609161
785	2002	80	high school	female	$12500 to 14999	NA	0	-0.427910804748535	32	-0.772738039493561	-1.07968735694885	-0.933354496955872	0.871150612831116	3	0.808760821819305	0.654094040393829	0	2	0.299748122692108	0.717884123325348	0.505969285964966	1.26662874221802
786	2002	39	bachelor	female	$50000 to 59999	NA	0	1.28621685504913	60	1.22600257396698	0.567259430885315	1.29796373844147	1.68470990657806	3	0.808760821819305	0.654094040393829	0	9	0.664041996002197	1.64829397201538	0.505969285964966	1.26662874221802
787	2002	27	high school	female	$25000 to 29999	NA	0	-0.427910804748535	45	0.155248641967773	-0.164716944098473	-0.16612209379673	0.0275965500622988	2	-0.700449585914612	0.490629613399506	0	5	0.437172770500183	0.992146611213684	0.432552963495255	0.982162773609161
788	2002	33	bachelor	female	$75000 to $89999	NA	2	1.28621685504913	51	0.583550214767456	0.933247625827789	1.18287026882172	1.39918208122253	3	0.808760821819305	0.654094040393829	1	9	0.664041996002197	1.64829397201538	0.505969285964966	1.26662874221802
789	2002	26	junior college	female	$12500 to 14999	NA	1	0.429152995347977	46	0.226632237434387	-1.07968735694885	-0.160511553287506	0.0257639586925507	2	-0.700449585914612	0.490629613399506	1	5	0.437172770500183	0.992146611213684	0.432552963495255	0.982162773609161
790	2002	32	junior college	male	$60000 to 74999	NA	1	0.429152995347977	46	0.226632237434387	0.75025349855423	0.601302146911621	0.3615642786026	3	0.808760821819305	0.654094040393829	1	8	0.555865943431854	1.29329609870911	0.505969285964966	1.26662874221802
791	2002	47	graduate	female	$110000 or over	NA	0	2.14328050613403	60	1.22600257396698	1.29923582077026	1.95948922634125	3.83959794044495	2	-0.700449585914612	0.490629613399506	0	10	0.647058844566345	1.66823530197144	0.432552963495255	0.982162773609161
792	2002	38	high school	male	$35000 to 39999	NA	1	-0.427910804748535	60	1.22600257396698	0.201271235942841	0.43200096487999	0.186624839901924	2	-0.700449585914612	0.490629613399506	1	7	0.47869673371315	1.14786970615387	0.432552963495255	0.982162773609161
793	2002	56	high school	male	$12500 to 14999	NA	0	-0.427910804748535	32	-0.772738039493561	-1.07968735694885	-0.933354496955872	0.871150612831116	1	-2.20966005325317	4.88259744644165	0	2	0.299748122692108	0.717884123325348	0.349480956792831	0.910034596920013
794	2002	30	bachelor	female	$40000 to 49999	NA	0	1.28621685504913	46	0.226632237434387	0.384265333414078	0.805739462375641	0.649216055870056	3	0.808760821819305	0.654094040393829	0	8	0.555865943431854	1.29329609870911	0.505969285964966	1.26662874221802
795	2002	88	high school	female	$15000 to 17499	NA	0	-0.427910804748535	45	0.155248641967773	-0.896693289279938	-0.470847576856613	0.221697434782982	2	-0.700449585914612	0.490629613399506	0	4	0.385321110486984	0.834862411022186	0.432552963495255	0.982162773609161
796	2002	19	high school	male	$8 000 to 9 999	NA	2	-0.427910804748535	19	-1.7007247209549	-1.44567561149597	-1.47204279899597	2.16690993309021	2	-0.700449585914612	0.490629613399506	1	1	0.31386861205101	0.841849148273468	0.432552963495255	0.982162773609161
797	2002	25	high school	male	$75000 to $89999	NA	1	-0.427910804748535	60	1.22600257396698	0.933247625827789	0.736726462841034	0.542765855789185	2	-0.700449585914612	0.490629613399506	1	8	0.555865943431854	1.29329609870911	0.432552963495255	0.982162773609161
798	2002	59	high school	male	$75000 to $89999	NA	0	-0.427910804748535	60	1.22600257396698	0.933247625827789	0.736726462841034	0.542765855789185	3	0.808760821819305	0.654094040393829	0	8	0.555865943431854	1.29329609870911	0.505969285964966	1.26662874221802
799	2002	31	high school	female	$50000 to 59999	NA	1	-0.427910804748535	46	0.226632237434387	0.567259430885315	0.168320760130882	0.0283318776637316	2	-0.700449585914612	0.490629613399506	1	7	0.47869673371315	1.14786970615387	0.432552963495255	0.982162773609161
800	2002	34	high school	female	$75000 to $89999	NA	0	-0.427910804748535	60	1.22600257396698	0.933247625827789	0.736726462841034	0.542765855789185	3	0.808760821819305	0.654094040393829	0	8	0.555865943431854	1.29329609870911	0.505969285964966	1.26662874221802
801	2002	38	high school	female	$60000 to 74999	NA	0	-0.427910804748535	48	0.369399428367615	0.75025349855423	0.303936809301376	0.0923775807023048	3	0.808760821819305	0.654094040393829	0	7	0.47869673371315	1.14786970615387	0.505969285964966	1.26662874221802
802	2002	76	high school	male	$30000 to 34999	NA	0	-0.427910804748535	46	0.226632237434387	0.0182771403342485	-0.0602233670651913	0.00362685392610729	3	0.808760821819305	0.654094040393829	0	6	0.488151669502258	1.13033175468445	0.505969285964966	1.26662874221802
803	2002	53	lt high school	male	$20000 to 22499	NA	0	-1.28497457504272	23	-1.41519033908844	-0.530705153942108	-1.32906663417816	1.76641809940338	2	-0.700449585914612	0.490629613399506	0	1	0.31386861205101	0.841849148273468	0.432552963495255	0.982162773609161
804	2002	46	high school	male	$90000 - $109999	NA	0	-0.427910804748535	60	1.22600257396698	1.1162416934967	0.812907874584198	0.660819232463837	3	0.808760821819305	0.654094040393829	0	8	0.555865943431854	1.29329609870911	0.505969285964966	1.26662874221802
805	2002	50	junior college	female	$90000 - $109999	NA	0	0.429152995347977	46	0.226632237434387	1.1162416934967	0.753664910793304	0.568010807037354	2	-0.700449585914612	0.490629613399506	0	8	0.555865943431854	1.29329609870911	0.432552963495255	0.982162773609161
806	2002	34	lt high school	female	$6 000 to 6 999	NA	0	-1.28497457504272	NA	NA	-1.8116637468338	-1.91775834560394	3.6777970790863	1	-2.20966005325317	4.88259744644165	0	1	0.31386861205101	0.841849148273468	0.349480956792831	0.910034596920013
807	2002	39	high school	female	$50000 to 59999	NA	0	-0.427910804748535	37	-0.415820091962814	0.567259430885315	-0.0991354212164879	0.00982783176004887	2	-0.700449585914612	0.490629613399506	0	5	0.437172770500183	0.992146611213684	0.432552963495255	0.982162773609161
808	2002	81	high school	male	$8 000 to 9 999	NA	0	-0.427910804748535	31	-0.844121634960175	-1.44567561149597	-1.11543464660645	1.24419450759888	3	0.808760821819305	0.654094040393829	0	2	0.299748122692108	0.717884123325348	0.505969285964966	1.26662874221802
809	2002	67	high school	female	NA	NA	2	-0.427910804748535	32	-0.772738039493561	NA	-0.733793258666992	0.538452565670013	3	0.808760821819305	0.654094040393829	1	3	0.381720423698425	0.916666686534882	0.505969285964966	1.26662874221802
810	2002	25	high school	male	$12500 to 14999	NA	0	-0.427910804748535	15	-1.98625910282135	-1.07968735694885	-1.43854951858521	2.06942462921143	2	-0.700449585914612	0.490629613399506	0	1	0.31386861205101	0.841849148273468	0.432552963495255	0.982162773609161
811	2002	64	bachelor	male	$110000 or over	NA	0	1.28621685504913	46	0.226632237434387	1.29923582077026	1.18664634227753	1.40812957286835	3	0.808760821819305	0.654094040393829	0	9	0.664041996002197	1.64829397201538	0.505969285964966	1.26662874221802
812	2002	63	high school	male	$10000 to 12499	NA	0	-0.427910804748535	NA	NA	-1.26268148422241	-1.03974223136902	1.0810638666153	3	0.808760821819305	0.654094040393829	0	2	0.299748122692108	0.717884123325348	0.505969285964966	1.26662874221802
813	2002	24	bachelor	female	$35000 to 39999	NA	2	1.28621685504913	38	-0.344436496496201	0.201271235942841	0.491819262504578	0.241886183619499	2	-0.700449585914612	0.490629613399506	1	7	0.47869673371315	1.14786970615387	0.432552963495255	0.982162773609161
814	2002	38	bachelor	male	$50000 to 59999	NA	0	1.28621685504913	57	1.01185178756714	0.567259430885315	1.20881175994873	1.46122586727142	3	0.808760821819305	0.654094040393829	0	9	0.664041996002197	1.64829397201538	0.505969285964966	1.26662874221802
815	2002	71	bachelor	male	$50000 to 59999	NA	0	1.28621685504913	46	0.226632237434387	0.567259430885315	0.88192081451416	0.77778434753418	3	0.808760821819305	0.654094040393829	0	8	0.555865943431854	1.29329609870911	0.505969285964966	1.26662874221802
816	2002	21	high school	female	$10000 to 12499	NA	1	-0.427910804748535	37	-0.415820091962814	-1.26268148422241	-0.860949158668518	0.741233468055725	2	-0.700449585914612	0.490629613399506	1	2	0.299748122692108	0.717884123325348	0.432552963495255	0.982162773609161
817	2002	21	high school	female	$6 000 to 6 999	NA	5	-0.427910804748535	37	-0.415820091962814	-1.8116637468338	-1.08949327468872	1.18699562549591	1	-2.20966005325317	4.88259744644165	1	2	0.299748122692108	0.717884123325348	0.349480956792831	0.910034596920013
818	2002	21	high school	female	$15000 to 17499	NA	2	-0.427910804748535	NA	NA	-0.896693289279938	-0.811198055744171	0.658042311668396	2	-0.700449585914612	0.490629613399506	1	3	0.381720423698425	0.916666686534882	0.432552963495255	0.982162773609161
819	2002	40	junior college	female	$75000 to $89999	NA	2	0.429152995347977	52	0.65493381023407	0.933247625827789	0.855787694454193	0.732372581958771	3	0.808760821819305	0.654094040393829	1	8	0.555865943431854	1.29329609870911	0.505969285964966	1.26662874221802
820	2002	59	high school	male	$110000 or over	NA	0	-0.427910804748535	40	-0.201669320464134	1.29923582077026	0.29474213719368	0.0868729278445244	3	0.808760821819305	0.654094040393829	0	7	0.47869673371315	1.14786970615387	0.505969285964966	1.26662874221802
821	2002	41	graduate	female	$110000 or over	NA	5	2.14328050613403	51	0.583550214767456	1.29923582077026	1.69203305244446	2.86297583580017	3	0.808760821819305	0.654094040393829	1	10	0.647058844566345	1.66823530197144	0.505969285964966	1.26662874221802
822	2002	47	bachelor	female	$75000 to $89999	NA	3	1.28621685504913	47	0.298015832901001	0.933247625827789	1.06400096416473	1.13209807872772	3	0.808760821819305	0.654094040393829	1	9	0.664041996002197	1.64829397201538	0.505969285964966	1.26662874221802
823	2002	56	graduate	male	$110000 or over	NA	0	2.14328050613403	60	1.22600257396698	1.29923582077026	1.95948922634125	3.83959794044495	3	0.808760821819305	0.654094040393829	0	10	0.647058844566345	1.66823530197144	0.505969285964966	1.26662874221802
824	2002	32	bachelor	male	$25000 to 29999	NA	1	1.28621685504913	60	1.22600257396698	-0.164716944098473	0.993238270282745	0.986522257328033	3	0.808760821819305	0.654094040393829	1	9	0.664041996002197	1.64829397201538	0.505969285964966	1.26662874221802
825	2002	74	high school	female	$22500 to 24999	NA	0	-0.427910804748535	37	-0.415820091962814	-0.347711056470871	-0.480042308568954	0.230440616607666	2	-0.700449585914612	0.490629613399506	0	4	0.385321110486984	0.834862411022186	0.432552963495255	0.982162773609161
826	2002	60	high school	female	NA	NA	0	-0.427910804748535	NA	NA	NA	-0.518463313579559	0.268804222345352	1	-2.20966005325317	4.88259744644165	0	4	0.385321110486984	0.834862411022186	0.349480956792831	0.910034596920013
827	2002	31	high school	female	$20000 to 22499	NA	0	-0.427910804748535	42	-0.0589021369814873	-0.530705153942108	-0.407636910676956	0.166167855262756	2	-0.700449585914612	0.490629613399506	0	4	0.385321110486984	0.834862411022186	0.432552963495255	0.982162773609161
828	2002	65	high school	female	$60000 to 74999	NA	3	-0.427910804748535	54	0.797700941562653	0.75025349855423	0.482240915298462	0.23255629837513	2	-0.700449585914612	0.490629613399506	1	7	0.47869673371315	1.14786970615387	0.432552963495255	0.982162773609161
829	2002	43	high school	female	$25000 to 29999	NA	2	-0.427910804748535	62	1.36876976490021	-0.164716944098473	0.339072942733765	0.114970460534096	2	-0.700449585914612	0.490629613399506	1	7	0.47869673371315	1.14786970615387	0.432552963495255	0.982162773609161
830	2002	33	high school	female	NA	NA	3	-0.427910804748535	NA	NA	NA	-0.518463313579559	0.268804222345352	2	-0.700449585914612	0.490629613399506	1	4	0.385321110486984	0.834862411022186	0.432552963495255	0.982162773609161
831	2002	36	junior college	female	$60000 to 74999	NA	3	0.429152995347977	30	-0.915505230426788	0.75025349855423	0.125824496150017	0.0158318039029837	3	0.808760821819305	0.654094040393829	1	6	0.488151669502258	1.13033175468445	0.505969285964966	1.26662874221802
832	2002	24	high school	female	NA	NA	0	-0.427910804748535	NA	NA	NA	-0.518463313579559	0.268804222345352	2	-0.700449585914612	0.490629613399506	0	4	0.385321110486984	0.834862411022186	0.432552963495255	0.982162773609161
833	2002	25	lt high school	male	NA	NA	0	-1.28497457504272	20	-1.62934112548828	NA	-1.80390560626984	3.25407552719116	2	-0.700449585914612	0.490629613399506	0	1	0.31386861205101	0.841849148273468	0.432552963495255	0.982162773609161
834	2002	33	high school	female	$25000 to 29999	NA	1	-0.427910804748535	60	1.22600257396698	-0.164716944098473	0.279638230800629	0.0781975388526917	2	-0.700449585914612	0.490629613399506	1	7	0.47869673371315	1.14786970615387	0.432552963495255	0.982162773609161
835	2002	54	high school	female	$15000 to 17499	NA	2	-0.427910804748535	34	-0.629970848560333	-0.896693289279938	-0.797738432884216	0.636386632919312	2	-0.700449585914612	0.490629613399506	1	3	0.381720423698425	0.916666686534882	0.432552963495255	0.982162773609161
836	2002	23	high school	female	$10000 to 12499	NA	4	-0.427910804748535	32	-0.772738039493561	-1.26268148422241	-1.00953590869904	1.019162774086	2	-0.700449585914612	0.490629613399506	1	2	0.299748122692108	0.717884123325348	0.432552963495255	0.982162773609161
837	2002	36	lt high school	female	$17500 to 19999	NA	0	-1.28497457504272	32	-0.772738039493561	-0.713699221611023	-1.13779175281525	1.29457008838654	2	-0.700449585914612	0.490629613399506	0	2	0.299748122692108	0.717884123325348	0.432552963495255	0.982162773609161
838	2002	31	high school	female	$6 000 to 6 999	NA	2	-0.427910804748535	32	-0.772738039493561	-1.8116637468338	-1.23807990550995	1.53284180164337	2	-0.700449585914612	0.490629613399506	1	2	0.299748122692108	0.717884123325348	0.432552963495255	0.982162773609161
839	2002	34	junior college	male	$40000 to 49999	NA	0	0.429152995347977	51	0.583550214767456	0.384265333414078	0.5975261926651	0.357037544250488	3	0.808760821819305	0.654094040393829	0	8	0.555865943431854	1.29329609870911	0.505969285964966	1.26662874221802
840	2002	45	bachelor	male	NA	NA	0	1.28621685504913	57	1.01185178756714	NA	1.45100748538971	2.10542273521423	3	0.808760821819305	0.654094040393829	0	10	0.647058844566345	1.66823530197144	0.505969285964966	1.26662874221802
841	2002	33	high school	female	$50000 to 59999	NA	0	-0.427910804748535	60	1.22600257396698	0.567259430885315	0.584363698959351	0.341480940580368	2	-0.700449585914612	0.490629613399506	0	8	0.555865943431854	1.29329609870911	0.432552963495255	0.982162773609161
842	2002	41	high school	male	$60000 to 74999	NA	0	-0.427910804748535	46	0.226632237434387	0.75025349855423	0.244502112269402	0.0597812831401825	3	0.808760821819305	0.654094040393829	0	7	0.47869673371315	1.14786970615387	0.505969285964966	1.26662874221802
843	2002	45	graduate	male	$110000 or over	NA	0	2.14328050613403	62	1.36876976490021	1.29923582077026	2.01892399787903	4.07605409622192	4	2.31797122955322	5.37299060821533	0	10	0.647058844566345	1.66823530197144	0.6147540807724	1.49180328845978
844	2002	49	junior college	male	$50000 to 59999	NA	1	0.429152995347977	48	0.369399428367615	0.567259430885315	0.584555506706238	0.341705143451691	2	-0.700449585914612	0.490629613399506	1	8	0.555865943431854	1.29329609870911	0.432552963495255	0.982162773609161
845	2002	29	bachelor	male	$35000 to 39999	NA	3	1.28621685504913	37	-0.415820091962814	0.201271235942841	0.46210190653801	0.21353816986084	2	-0.700449585914612	0.490629613399506	1	7	0.47869673371315	1.14786970615387	0.432552963495255	0.982162773609161
846	2002	33	high school	female	$22500 to 24999	NA	0	-0.427910804748535	37	-0.415820091962814	-0.347711056470871	-0.480042308568954	0.230440616607666	2	-0.700449585914612	0.490629613399506	0	4	0.385321110486984	0.834862411022186	0.432552963495255	0.982162773609161
847	2002	65	junior college	male	$90000 - $109999	NA	2	0.429152995347977	32	-0.772738039493561	1.1162416934967	0.337621957063675	0.11398858577013	3	0.808760821819305	0.654094040393829	1	7	0.47869673371315	1.14786970615387	0.505969285964966	1.26662874221802
848	2002	48	bachelor	female	$50000 to 59999	NA	2	1.28621685504913	60	1.22600257396698	0.567259430885315	1.29796373844147	1.68470990657806	3	0.808760821819305	0.654094040393829	1	9	0.664041996002197	1.64829397201538	0.505969285964966	1.26662874221802
849	2002	35	bachelor	male	$90000 - $109999	NA	0	1.28621685504913	65	1.58292043209076	1.1162416934967	1.67509460449219	2.80594182014465	3	0.808760821819305	0.654094040393829	0	10	0.647058844566345	1.66823530197144	0.505969285964966	1.26662874221802
850	2002	69	lt high school	male	$50000 to 59999	NA	0	-1.28497457504272	NA	NA	0.567259430885315	-0.432221651077271	0.186815559864044	3	0.808760821819305	0.654094040393829	0	4	0.385321110486984	0.834862411022186	0.505969285964966	1.26662874221802
851	2002	51	high school	male	$40000 to 49999	NA	0	-0.427910804748535	31	-0.844121634960175	0.384265333414078	-0.353620916604996	0.125047758221626	2	-0.700449585914612	0.490629613399506	0	4	0.385321110486984	0.834862411022186	0.432552963495255	0.982162773609161
852	2002	32	bachelor	female	$75000 to $89999	NA	1	1.28621685504913	60	1.22600257396698	0.933247625827789	1.4503265619278	2.1034471988678	3	0.808760821819305	0.654094040393829	1	10	0.647058844566345	1.66823530197144	0.505969285964966	1.26662874221802
853	2002	52	high school	male	$30000 to 34999	NA	0	-0.427910804748535	44	0.0838650465011597	0.0182771403342485	-0.119658075273037	0.0143180545419455	2	-0.700449585914612	0.490629613399506	0	5	0.437172770500183	0.992146611213684	0.432552963495255	0.982162773609161
854	2002	64	bachelor	female	$110000 or over	NA	5	1.28621685504913	60	1.22600257396698	1.29923582077026	1.60268926620483	2.56861281394958	3	0.808760821819305	0.654094040393829	1	10	0.647058844566345	1.66823530197144	0.505969285964966	1.26662874221802
855	2002	29	graduate	male	$90000 - $109999	NA	2	2.14328050613403	49	0.440782994031906	1.1162416934967	1.55641686916351	2.42243337631226	3	0.808760821819305	0.654094040393829	1	10	0.647058844566345	1.66823530197144	0.505969285964966	1.26662874221802
856	2002	32	bachelor	female	$8 000 to 9 999	NA	2	1.28621685504913	46	0.226632237434387	-1.44567561149597	0.0439257211983204	0.00192946894094348	2	-0.700449585914612	0.490629613399506	1	6	0.488151669502258	1.13033175468445	0.432552963495255	0.982162773609161
857	2002	26	bachelor	female	$30000 to 34999	NA	2	1.28621685504913	52	0.65493381023407	0.0182771403342485	0.83168089389801	0.691693127155304	2	-0.700449585914612	0.490629613399506	1	8	0.555865943431854	1.29329609870911	0.432552963495255	0.982162773609161
858	2002	47	high school	male	$15000 to 17499	NA	0	-0.427910804748535	44	0.0838650465011597	-0.896693289279938	-0.500564932823181	0.250565260648727	2	-0.700449585914612	0.490629613399506	0	4	0.385321110486984	0.834862411022186	0.432552963495255	0.982162773609161
859	2002	22	junior college	male	$1 000 to 2 999	NA	2	0.429152995347977	21	-1.55795753002167	-2.54364013671875	-1.51289641857147	2.28885555267334	2	-0.700449585914612	0.490629613399506	1	1	0.31386861205101	0.841849148273468	0.432552963495255	0.982162773609161
860	2002	20	high school	male	NA	NA	0	-0.427910804748535	NA	NA	NA	-0.518463313579559	0.268804222345352	4	2.31797122955322	5.37299060821533	0	4	0.385321110486984	0.834862411022186	0.6147540807724	1.49180328845978
861	2002	23	high school	male	$30000 to 34999	NA	0	-0.427910804748535	50	0.512166619300842	0.0182771403342485	0.0586460493505001	0.00343935913406312	3	0.808760821819305	0.654094040393829	0	6	0.488151669502258	1.13033175468445	0.505969285964966	1.26662874221802
862	2002	50	high school	female	$12500 to 14999	NA	0	-0.427910804748535	46	0.226632237434387	-1.07968735694885	-0.517311573028564	0.267611265182495	2	-0.700449585914612	0.490629613399506	0	4	0.385321110486984	0.834862411022186	0.432552963495255	0.982162773609161
863	2002	44	lt high school	male	$40000 to 49999	NA	0	-1.28497457504272	33	-0.701354444026947	0.384265333414078	-0.65098625421524	0.423783093690872	2	-0.700449585914612	0.490629613399506	0	3	0.381720423698425	0.916666686534882	0.432552963495255	0.982162773609161
864	2002	37	junior college	male	$30000 to 34999	NA	0	0.429152995347977	39	-0.273052901029587	0.0182771403342485	0.0885551869869232	0.00784202106297016	2	-0.700449585914612	0.490629613399506	0	6	0.488151669502258	1.13033175468445	0.432552963495255	0.982162773609161
865	2002	20	high school	male	$17500 to 19999	NA	1	-0.427910804748535	37	-0.415820091962814	-0.713699221611023	-0.632404983043671	0.39993605017662	3	0.808760821819305	0.654094040393829	1	3	0.381720423698425	0.916666686534882	0.505969285964966	1.26662874221802
866	2002	22	high school	male	$1 000 to 2 999	NA	0	-0.427910804748535	NA	NA	-2.54364013671875	-1.83964657783508	3.38429951667786	3	0.808760821819305	0.654094040393829	0	1	0.31386861205101	0.841849148273468	0.505969285964966	1.26662874221802
867	2002	21	high school	male	$110000 or over	NA	0	-0.427910804748535	NA	NA	1.29923582077026	0.560066640377045	0.313674628734589	4	2.31797122955322	5.37299060821533	0	8	0.555865943431854	1.29329609870911	0.6147540807724	1.49180328845978
868	2002	36	bachelor	male	$60000 to 74999	NA	2	1.28621685504913	23	-1.41519033908844	0.75025349855423	0.274603098630905	0.0754068642854691	2	-0.700449585914612	0.490629613399506	1	7	0.47869673371315	1.14786970615387	0.432552963495255	0.982162773609161
869	2002	22	high school	female	$10000 to 12499	NA	1	-0.427910804748535	52	0.65493381023407	-1.26268148422241	-0.415188848972321	0.172381773591042	3	0.808760821819305	0.654094040393829	1	4	0.385321110486984	0.834862411022186	0.505969285964966	1.26662874221802
870	2002	26	junior college	female	$25000 to 29999	NA	2	0.429152995347977	54	0.797700941562653	-0.164716944098473	0.458134084939957	0.209886834025383	2	-0.700449585914612	0.490629613399506	1	7	0.47869673371315	1.14786970615387	0.432552963495255	0.982162773609161
871	2002	61	junior college	female	$40000 to 49999	NA	2	0.429152995347977	46	0.226632237434387	0.384265333414078	0.44893941283226	0.201546594500542	3	0.808760821819305	0.654094040393829	1	7	0.47869673371315	1.14786970615387	0.505969285964966	1.26662874221802
872	2002	27	graduate	male	$17500 to 19999	NA	2	2.14328050613403	70	1.93983840942383	-0.713699221611023	1.41866755485535	2.01261758804321	3	0.808760821819305	0.654094040393829	1	9	0.664041996002197	1.64829397201538	0.505969285964966	1.26662874221802
873	2002	33	high school	female	$22500 to 24999	NA	1	-0.427910804748535	42	-0.0589021369814873	-0.347711056470871	-0.331455528736115	0.109862767159939	2	-0.700449585914612	0.490629613399506	1	4	0.385321110486984	0.834862411022186	0.432552963495255	0.982162773609161
874	2002	24	high school	male	$12500 to 14999	NA	0	-0.427910804748535	32	-0.772738039493561	-1.07968735694885	-0.933354496955872	0.871150612831116	2	-0.700449585914612	0.490629613399506	0	2	0.299748122692108	0.717884123325348	0.432552963495255	0.982162773609161
875	2002	44	high school	female	$12500 to 14999	NA	0	-0.427910804748535	42	-0.0589021369814873	-1.07968735694885	-0.636180996894836	0.404726266860962	2	-0.700449585914612	0.490629613399506	0	3	0.381720423698425	0.916666686534882	0.432552963495255	0.982162773609161
876	2002	62	high school	female	$10000 to 12499	NA	0	-0.427910804748535	37	-0.415820091962814	-1.26268148422241	-0.860949158668518	0.741233468055725	1	-2.20966005325317	4.88259744644165	0	2	0.299748122692108	0.717884123325348	0.349480956792831	0.910034596920013
877	2002	35	high school	male	$30000 to 34999	NA	0	-0.427910804748535	60	1.22600257396698	0.0182771403342485	0.35581961274147	0.126607596874237	2	-0.700449585914612	0.490629613399506	0	7	0.47869673371315	1.14786970615387	0.432552963495255	0.982162773609161
878	2002	50	bachelor	female	$40000 to 49999	NA	5	1.28621685504913	60	1.22600257396698	0.384265333414078	1.22178244590759	1.49275231361389	2	-0.700449585914612	0.490629613399506	1	9	0.664041996002197	1.64829397201538	0.432552963495255	0.982162773609161
879	2002	32	high school	female	$60000 to 74999	NA	1	-0.427910804748535	37	-0.415820091962814	0.75025349855423	-0.0229540597647429	0.000526888878084719	2	-0.700449585914612	0.490629613399506	1	6	0.488151669502258	1.13033175468445	0.432552963495255	0.982162773609161
880	2002	44	high school	male	$35000 to 39999	NA	1	-0.427910804748535	60	1.22600257396698	0.201271235942841	0.43200096487999	0.186624839901924	2	-0.700449585914612	0.490629613399506	1	7	0.47869673371315	1.14786970615387	0.432552963495255	0.982162773609161
881	2002	66	lt high school	male	$12500 to 14999	NA	0	-1.28497457504272	23	-1.41519033908844	-1.07968735694885	-1.55761075019836	2.42615127563477	1	-2.20966005325317	4.88259744644165	0	1	0.31386861205101	0.841849148273468	0.349480956792831	0.910034596920013
882	2002	54	graduate	male	$75000 to $89999	NA	0	2.14328050613403	43	0.0124814538285136	0.933247625827789	1.30193150043488	1.69502568244934	3	0.808760821819305	0.654094040393829	0	9	0.664041996002197	1.64829397201538	0.505969285964966	1.26662874221802
883	2002	44	high school	female	$75000 to $89999	NA	0	-0.427910804748535	62	1.36876976490021	0.933247625827789	0.79616117477417	0.633872628211975	2	-0.700449585914612	0.490629613399506	0	8	0.555865943431854	1.29329609870911	0.432552963495255	0.982162773609161
884	2002	61	high school	male	$60000 to 74999	NA	1	-0.427910804748535	56	0.94046813249588	0.75025349855423	0.541675627231598	0.29341247677803	3	0.808760821819305	0.654094040393829	1	8	0.555865943431854	1.29329609870911	0.505969285964966	1.26662874221802
885	2002	23	bachelor	male	$5 000 to 5 999	NA	0	1.28621685504913	70	1.93983840942383	-1.99465787410736	0.528598070144653	0.279415905475616	3	0.808760821819305	0.654094040393829	0	8	0.555865943431854	1.29329609870911	0.505969285964966	1.26662874221802
886	2002	37	bachelor	male	$110000 or over	NA	0	1.28621685504913	66	1.65430402755737	1.29923582077026	1.7809933423996	3.17193722724915	3	0.808760821819305	0.654094040393829	0	10	0.647058844566345	1.66823530197144	0.505969285964966	1.26662874221802
887	2002	61	bachelor	female	$75000 to $89999	NA	3	1.28621685504913	60	1.22600257396698	0.933247625827789	1.4503265619278	2.1034471988678	2	-0.700449585914612	0.490629613399506	1	10	0.647058844566345	1.66823530197144	0.432552963495255	0.982162773609161
888	2002	51	bachelor	male	$75000 to $89999	NA	0	1.28621685504913	49	0.440782994031906	0.933247625827789	1.12343561649323	1.26210761070251	2	-0.700449585914612	0.490629613399506	0	9	0.664041996002197	1.64829397201538	0.432552963495255	0.982162773609161
889	2002	45	high school	female	$15000 to 17499	NA	0	-0.427910804748535	53	0.726317405700684	-0.896693289279938	-0.23310874402523	0.0543396882712841	1	-2.20966005325317	4.88259744644165	0	5	0.437172770500183	0.992146611213684	0.349480956792831	0.910034596920013
890	2002	46	graduate	male	$75000 to $89999	NA	1	2.14328050613403	46	0.226632237434387	0.933247625827789	1.3910835981369	1.93511354923248	3	0.808760821819305	0.654094040393829	1	9	0.664041996002197	1.64829397201538	0.505969285964966	1.26662874221802
891	2002	73	bachelor	male	$30000 to 34999	NA	2	1.28621685504913	56	0.94046813249588	0.0182771403342485	0.950550198554993	0.903545677661896	3	0.808760821819305	0.654094040393829	1	8	0.555865943431854	1.29329609870911	0.505969285964966	1.26662874221802
892	2002	46	high school	female	$5 000 to 5 999	NA	5	-0.427910804748535	23	-1.41519033908844	-1.99465787410736	-1.58171761035919	2.50183057785034	1	-2.20966005325317	4.88259744644165	1	1	0.31386861205101	0.841849148273468	0.349480956792831	0.910034596920013
893	2002	44	high school	male	$35000 to 39999	NA	0	-0.427910804748535	46	0.226632237434387	0.201271235942841	0.0159580036997795	0.00025465787621215	2	-0.700449585914612	0.490629613399506	0	6	0.488151669502258	1.13033175468445	0.432552963495255	0.982162773609161
894	2002	50	bachelor	male	$90000 - $109999	NA	1	1.28621685504913	60	1.22600257396698	1.1162416934967	1.52650797367096	2.33022665977478	3	0.808760821819305	0.654094040393829	1	10	0.647058844566345	1.66823530197144	0.505969285964966	1.26662874221802
895	2002	52	junior college	female	$40000 to 49999	NA	2	0.429152995347977	60	1.22600257396698	0.384265333414078	0.86498236656189	0.748194515705109	3	0.808760821819305	0.654094040393829	1	8	0.555865943431854	1.29329609870911	0.505969285964966	1.26662874221802
896	2002	43	bachelor	female	$30000 to 34999	NA	1	1.28621685504913	39	-0.273052901029587	0.0182771403342485	0.445355236530304	0.198341280221939	3	0.808760821819305	0.654094040393829	1	7	0.47869673371315	1.14786970615387	0.505969285964966	1.26662874221802
897	2002	65	graduate	female	$40000 to 49999	NA	3	2.14328050613403	78	2.51090717315674	0.384265333414078	2.1134946346283	4.46685934066772	3	0.808760821819305	0.654094040393829	1	10	0.647058844566345	1.66823530197144	0.505969285964966	1.26662874221802
898	2002	33	bachelor	male	$50000 to 59999	NA	2	1.28621685504913	46	0.226632237434387	0.567259430885315	0.88192081451416	0.77778434753418	3	0.808760821819305	0.654094040393829	1	8	0.555865943431854	1.29329609870911	0.505969285964966	1.26662874221802
899	2002	57	bachelor	female	$40000 to 49999	NA	0	1.28621685504913	69	1.86845481395721	0.384265333414078	1.48923850059509	2.21783137321472	3	0.808760821819305	0.654094040393829	0	10	0.647058844566345	1.66823530197144	0.505969285964966	1.26662874221802
900	2002	33	junior college	male	$40000 to 49999	NA	0	0.429152995347977	20	-1.62934112548828	0.384265333414078	-0.323711752891541	0.104789301753044	2	-0.700449585914612	0.490629613399506	0	5	0.437172770500183	0.992146611213684	0.432552963495255	0.982162773609161
901	2002	32	bachelor	female	$50000 to 59999	NA	0	1.28621685504913	52	0.65493381023407	0.567259430885315	1.06022500991821	1.1240770816803	2	-0.700449585914612	0.490629613399506	0	9	0.664041996002197	1.64829397201538	0.432552963495255	0.982162773609161
902	2002	71	high school	female	$8 000 to 9 999	NA	0	-0.427910804748535	32	-0.772738039493561	-1.44567561149597	-1.0857173204422	1.17878210544586	1	-2.20966005325317	4.88259744644165	0	2	0.299748122692108	0.717884123325348	0.349480956792831	0.910034596920013
903	2002	81	graduate	female	$25000 to 29999	NA	5	2.14328050613403	57	1.01185178756714	-0.164716944098473	1.26088619232178	1.58983397483826	3	0.808760821819305	0.654094040393829	1	9	0.664041996002197	1.64829397201538	0.505969285964966	1.26662874221802
904	2002	44	bachelor	female	$110000 or over	NA	0	1.28621685504913	42	-0.0589021369814873	1.29923582077026	1.06777691841125	1.14014756679535	3	0.808760821819305	0.654094040393829	0	9	0.664041996002197	1.64829397201538	0.505969285964966	1.26662874221802
905	2002	56	high school	male	$110000 or over	NA	1	-0.427910804748535	60	1.22600257396698	1.29923582077026	0.889089226722717	0.79047966003418	4	2.31797122955322	5.37299060821533	1	8	0.555865943431854	1.29329609870911	0.6147540807724	1.49180328845978
906	2002	76	bachelor	male	NA	NA	5	1.28621685504913	60	1.22600257396698	NA	1.58473563194275	2.51138710975647	3	0.808760821819305	0.654094040393829	1	10	0.647058844566345	1.66823530197144	0.505969285964966	1.26662874221802
907	2002	42	graduate	male	$110000 or over	NA	0	2.14328050613403	60	1.22600257396698	1.29923582077026	1.95948922634125	3.83959794044495	3	0.808760821819305	0.654094040393829	0	10	0.647058844566345	1.66823530197144	0.505969285964966	1.26662874221802
908	2002	49	high school	female	$50000 to 59999	NA	0	-0.427910804748535	49	0.440782994031906	0.567259430885315	0.257472813129425	0.0662922486662865	3	0.808760821819305	0.654094040393829	0	7	0.47869673371315	1.14786970615387	0.505969285964966	1.26662874221802
909	2002	39	bachelor	female	$110000 or over	NA	1	1.28621685504913	46	0.226632237434387	1.29923582077026	1.18664634227753	1.40812957286835	4	2.31797122955322	5.37299060821533	1	9	0.664041996002197	1.64829397201538	0.6147540807724	1.49180328845978
910	2002	22	high school	female	$50000 to 59999	NA	0	-0.427910804748535	60	1.22600257396698	0.567259430885315	0.584363698959351	0.341480940580368	3	0.808760821819305	0.654094040393829	0	8	0.555865943431854	1.29329609870911	0.505969285964966	1.26662874221802
911	2002	38	high school	female	$40000 to 49999	NA	3	-0.427910804748535	60	1.22600257396698	0.384265333414078	0.508182346820831	0.258249282836914	3	0.808760821819305	0.654094040393829	1	7	0.47869673371315	1.14786970615387	0.505969285964966	1.26662874221802
912	2002	64	bachelor	male	$60000 to 74999	NA	0	1.28621685504913	60	1.22600257396698	0.75025349855423	1.37414526939392	1.88827526569366	3	0.808760821819305	0.654094040393829	0	9	0.664041996002197	1.64829397201538	0.505969285964966	1.26662874221802
913	2002	60	bachelor	male	$50000 to 59999	NA	1	1.28621685504913	46	0.226632237434387	0.567259430885315	0.88192081451416	0.77778434753418	3	0.808760821819305	0.654094040393829	1	8	0.555865943431854	1.29329609870911	0.505969285964966	1.26662874221802
914	2002	69	junior college	female	$90000 - $109999	NA	0	0.429152995347977	54	0.797700941562653	1.1162416934967	0.991403639316559	0.982881188392639	3	0.808760821819305	0.654094040393829	0	9	0.664041996002197	1.64829397201538	0.505969285964966	1.26662874221802
915	2002	52	high school	male	NA	NA	4	-0.427910804748535	35	-0.558587312698364	NA	-0.600065231323242	0.360078275203705	3	0.808760821819305	0.654094040393829	1	3	0.381720423698425	0.916666686534882	0.505969285964966	1.26662874221802
916	2002	53	high school	male	$35000 to 39999	NA	0	-0.427910804748535	38	-0.344436496496201	0.201271235942841	-0.221780806779861	0.0491867251694202	2	-0.700449585914612	0.490629613399506	0	5	0.437172770500183	0.992146611213684	0.432552963495255	0.982162773609161
917	2002	52	high school	female	$75000 to $89999	NA	2	-0.427910804748535	37	-0.415820091962814	0.933247625827789	0.0532273277640343	0.00283314846456051	2	-0.700449585914612	0.490629613399506	1	6	0.488151669502258	1.13033175468445	0.432552963495255	0.982162773609161
918	2002	53	lt high school	female	under $1 000	NA	0	-1.28497457504272	34	-0.629970848560333	-2.72663426399231	-1.91635227203369	3.67240595817566	2	-0.700449585914612	0.490629613399506	0	1	0.31386861205101	0.841849148273468	0.432552963495255	0.982162773609161
919	2002	25	high school	female	$30000 to 34999	NA	1	-0.427910804748535	34	-0.629970848560333	0.0182771403342485	-0.416831612586975	0.173748597502708	3	0.808760821819305	0.654094040393829	1	4	0.385321110486984	0.834862411022186	0.505969285964966	1.26662874221802
920	2002	32	high school	male	$22500 to 24999	NA	0	-0.427910804748535	18	-1.77210831642151	-0.347711056470871	-1.0446720123291	1.09133958816528	2	-0.700449585914612	0.490629613399506	0	2	0.299748122692108	0.717884123325348	0.432552963495255	0.982162773609161
921	2002	27	junior college	male	$30000 to 34999	NA	3	0.429152995347977	37	-0.415820091962814	0.0182771403342485	0.0291204787790775	0.000848002266138792	2	-0.700449585914612	0.490629613399506	1	6	0.488151669502258	1.13033175468445	0.432552963495255	0.982162773609161
922	2002	36	high school	male	$10000 to 12499	NA	4	-0.427910804748535	31	-0.844121634960175	-1.26268148422241	-1.03925323486328	1.08004724979401	2	-0.700449585914612	0.490629613399506	1	2	0.299748122692108	0.717884123325348	0.432552963495255	0.982162773609161
923	2002	80	graduate	male	$10000 to 12499	NA	0	2.14328050613403	78	2.51090717315674	-1.26268148422241	1.42786240577698	2.0387909412384	3	0.808760821819305	0.654094040393829	0	10	0.647058844566345	1.66823530197144	0.505969285964966	1.26662874221802
924	2002	74	high school	male	$75000 to $89999	NA	4	-0.427910804748535	40	-0.201669320464134	0.933247625827789	0.142379388213158	0.0202718898653984	3	0.808760821819305	0.654094040393829	1	6	0.488151669502258	1.13033175468445	0.505969285964966	1.26662874221802
925	2002	56	graduate	male	$75000 to $89999	NA	0	2.14328050613403	58	1.08323538303375	0.933247625827789	1.74769186973572	3.05442690849304	3	0.808760821819305	0.654094040393829	0	10	0.647058844566345	1.66823530197144	0.505969285964966	1.26662874221802
926	2002	25	bachelor	male	$8 000 to 9 999	NA	0	1.28621685504913	32	-0.772738039493561	-1.44567561149597	-0.372117221355438	0.138471230864525	2	-0.700449585914612	0.490629613399506	0	4	0.385321110486984	0.834862411022186	0.432552963495255	0.982162773609161
927	2002	56	graduate	male	$90000 - $109999	NA	0	2.14328050613403	73	2.15398931503296	1.1162416934967	2.26963353157043	5.15123653411865	3	0.808760821819305	0.654094040393829	0	10	0.647058844566345	1.66823530197144	0.505969285964966	1.26662874221802
928	2002	32	graduate	male	$35000 to 39999	NA	4	2.14328050613403	78	2.51090717315674	0.201271235942841	2.03731322288513	4.15064525604248	3	0.808760821819305	0.654094040393829	1	10	0.647058844566345	1.66823530197144	0.505969285964966	1.26662874221802
929	2002	82	high school	male	$60000 to 74999	NA	0	-0.427910804748535	60	1.22600257396698	0.75025349855423	0.66054505109787	0.436319768428802	3	0.808760821819305	0.654094040393829	0	8	0.555865943431854	1.29329609870911	0.505969285964966	1.26662874221802
930	2002	62	bachelor	female	$50000 to 59999	NA	3	1.28621685504913	60	1.22600257396698	0.567259430885315	1.29796373844147	1.68470990657806	3	0.808760821819305	0.654094040393829	1	9	0.664041996002197	1.64829397201538	0.505969285964966	1.26662874221802
931	2002	55	high school	male	$75000 to $89999	NA	2	-0.427910804748535	60	1.22600257396698	0.933247625827789	0.736726462841034	0.542765855789185	2	-0.700449585914612	0.490629613399506	1	8	0.555865943431854	1.29329609870911	0.432552963495255	0.982162773609161
932	2002	47	graduate	female	$110000 or over	NA	3	2.14328050613403	73	2.15398931503296	1.29923582077026	2.3458149433136	5.50284767150879	3	0.808760821819305	0.654094040393829	1	10	0.647058844566345	1.66823530197144	0.505969285964966	1.26662874221802
933	2002	55	bachelor	male	$75000 to $89999	NA	3	1.28621685504913	38	-0.344436496496201	0.933247625827789	0.7965447306633	0.634483516216278	3	0.808760821819305	0.654094040393829	1	8	0.555865943431854	1.29329609870911	0.505969285964966	1.26662874221802
934	2002	49	graduate	female	$75000 to $89999	NA	2	2.14328050613403	57	1.01185178756714	0.933247625827789	1.71797442436218	2.95143604278564	3	0.808760821819305	0.654094040393829	1	10	0.647058844566345	1.66823530197144	0.505969285964966	1.26662874221802
935	2002	48	high school	female	$110000 or over	NA	2	-0.427910804748535	34	-0.629970848560333	1.29923582077026	0.116438031196594	0.0135578149929643	3	0.808760821819305	0.654094040393829	1	6	0.488151669502258	1.13033175468445	0.505969285964966	1.26662874221802
936	2002	53	bachelor	female	$90000 - $109999	NA	0	1.28621685504913	23	-1.41519033908844	1.1162416934967	0.426965832710266	0.182299822568893	3	0.808760821819305	0.654094040393829	0	7	0.47869673371315	1.14786970615387	0.505969285964966	1.26662874221802
937	2002	33	graduate	female	$35000 to 39999	NA	2	2.14328050613403	52	0.65493381023407	0.201271235942841	1.2646621465683	1.59937036037445	3	0.808760821819305	0.654094040393829	1	9	0.664041996002197	1.64829397201538	0.505969285964966	1.26662874221802
938	2002	54	high school	female	$20000 to 22499	NA	0	-0.427910804748535	NA	NA	-0.530705153942108	-0.582653999328613	0.339485675096512	2	-0.700449585914612	0.490629613399506	0	3	0.381720423698425	0.916666686534882	0.432552963495255	0.982162773609161
939	2002	35	high school	male	$25000 to 29999	NA	0	-0.427910804748535	20	-1.62934112548828	-0.164716944098473	-0.909055948257446	0.826382696628571	2	-0.700449585914612	0.490629613399506	0	2	0.299748122692108	0.717884123325348	0.432552963495255	0.982162773609161
940	2002	18	lt high school	male	$4 000 to 4 999	NA	2	-1.28497457504272	32	-0.772738039493561	-2.17765188217163	-1.74724280834198	3.05285739898682	3	0.808760821819305	0.654094040393829	1	1	0.31386861205101	0.841849148273468	0.505969285964966	1.26662874221802
941	2002	22	bachelor	female	NA	NA	0	1.28621685504913	NA	NA	NA	1.62233698368073	2.63197731971741	3	0.808760821819305	0.654094040393829	0	10	0.647058844566345	1.66823530197144	0.505969285964966	1.26662874221802
942	2002	52	high school	male	$17500 to 19999	NA	1	-0.427910804748535	32	-0.772738039493561	-0.713699221611023	-0.780991792678833	0.60994815826416	2	-0.700449585914612	0.490629613399506	1	3	0.381720423698425	0.916666686534882	0.432552963495255	0.982162773609161
943	2002	51	graduate	female	$60000 to 74999	NA	4	2.14328050613403	54	0.797700941562653	0.75025349855423	1.55264091491699	2.41069388389587	2	-0.700449585914612	0.490629613399506	1	10	0.647058844566345	1.66823530197144	0.432552963495255	0.982162773609161
944	2002	50	high school	male	NA	NA	0	-0.427910804748535	28	-1.05827248096466	NA	-0.912097454071045	0.831921756267548	3	0.808760821819305	0.654094040393829	0	2	0.299748122692108	0.717884123325348	0.505969285964966	1.26662874221802
945	2002	29	high school	female	$40000 to 49999	NA	0	-0.427910804748535	37	-0.415820091962814	0.384265333414078	-0.17531681060791	0.0307359844446182	2	-0.700449585914612	0.490629613399506	0	5	0.437172770500183	0.992146611213684	0.432552963495255	0.982162773609161
946	2002	71	graduate	female	$90000 - $109999	NA	3	2.14328050613403	47	0.298015832901001	1.1162416934967	1.49698221683502	2.24095582962036	3	0.808760821819305	0.654094040393829	1	10	0.647058844566345	1.66823530197144	0.505969285964966	1.26662874221802
947	2002	39	high school	male	$25000 to 29999	NA	2	-0.427910804748535	38	-0.344436496496201	-0.164716944098473	-0.374143540859222	0.139983385801315	2	-0.700449585914612	0.490629613399506	1	4	0.385321110486984	0.834862411022186	0.432552963495255	0.982162773609161
948	2002	38	bachelor	female	$50000 to 59999	NA	5	1.28621685504913	51	0.583550214767456	0.567259430885315	1.03050756454468	1.06194579601288	3	0.808760821819305	0.654094040393829	1	9	0.664041996002197	1.64829397201538	0.505969285964966	1.26662874221802
949	2002	33	bachelor	male	$75000 to $89999	NA	3	1.28621685504913	60	1.22600257396698	0.933247625827789	1.4503265619278	2.1034471988678	3	0.808760821819305	0.654094040393829	1	10	0.647058844566345	1.66823530197144	0.505969285964966	1.26662874221802
950	2002	55	bachelor	male	$110000 or over	NA	0	1.28621685504913	51	0.583550214767456	1.29923582077026	1.33523309230804	1.78284740447998	3	0.808760821819305	0.654094040393829	0	9	0.664041996002197	1.64829397201538	0.505969285964966	1.26662874221802
951	2002	53	graduate	male	$60000 to 74999	NA	0	2.14328050613403	57	1.01185178756714	0.75025349855423	1.64179301261902	2.69548439979553	3	0.808760821819305	0.654094040393829	0	10	0.647058844566345	1.66823530197144	0.505969285964966	1.26662874221802
952	2002	29	bachelor	male	NA	NA	1	1.28621685504913	62	1.36876976490021	NA	1.67388772964478	2.80190014839172	2	-0.700449585914612	0.490629613399506	1	10	0.647058844566345	1.66823530197144	0.432552963495255	0.982162773609161
953	2002	28	high school	female	$40000 to 49999	NA	0	-0.427910804748535	45	0.155248641967773	0.384265333414078	0.0624220259487629	0.0038965092971921	3	0.808760821819305	0.654094040393829	0	6	0.488151669502258	1.13033175468445	0.505969285964966	1.26662874221802
954	2002	64	high school	male	$25000 to 29999	NA	4	-0.427910804748535	31	-0.844121634960175	-0.164716944098473	-0.582165062427521	0.338916152715683	2	-0.700449585914612	0.490629613399506	1	3	0.381720423698425	0.916666686534882	0.432552963495255	0.982162773609161
955	2002	56	high school	male	under $1 000	NA	0	-0.427910804748535	24	-1.34380674362183	-2.72663426399231	-1.85672569274902	3.44743037223816	2	-0.700449585914612	0.490629613399506	0	1	0.31386861205101	0.841849148273468	0.432552963495255	0.982162773609161
956	2002	19	high school	female	NA	NA	0	-0.427910804748535	37	-0.415820091962814	NA	-0.510913193225861	0.261032283306122	2	-0.700449585914612	0.490629613399506	0	4	0.385321110486984	0.834862411022186	0.432552963495255	0.982162773609161
957	2002	71	lt high school	male	$8 000 to 9 999	NA	0	-1.28497457504272	33	-0.701354444026947	-1.44567561149597	-1.41279983520508	1.99600338935852	3	0.808760821819305	0.654094040393829	0	1	0.31386861205101	0.841849148273468	0.505969285964966	1.26662874221802
958	2002	84	lt high school	female	$7 000 to 7 999	NA	0	-1.28497457504272	60	1.22600257396698	-1.62866973876953	-0.686612844467163	0.471437186002731	1	-2.20966005325317	4.88259744644165	0	3	0.381720423698425	0.916666686534882	0.349480956792831	0.910034596920013
959	2002	89	lt high school	male	$6 000 to 6 999	NA	0	-1.28497457504272	29	-0.986888825893402	-1.8116637468338	-1.68403220176697	2.83596444129944	1	-2.20966005325317	4.88259744644165	0	1	0.31386861205101	0.841849148273468	0.349480956792831	0.910034596920013
960	2002	59	high school	female	$17500 to 19999	NA	2	-0.427910804748535	25	-1.27242314815521	-0.713699221611023	-0.989013254642487	0.978147208690643	2	-0.700449585914612	0.490629613399506	1	2	0.299748122692108	0.717884123325348	0.432552963495255	0.982162773609161
961	2002	39	junior college	male	$17500 to 19999	NA	0	0.429152995347977	32	-0.772738039493561	-0.713699221611023	-0.424191743135452	0.1799386292696	1	-2.20966005325317	4.88259744644165	0	4	0.385321110486984	0.834862411022186	0.349480956792831	0.910034596920013
962	2002	50	high school	male	$50000 to 59999	NA	5	-0.427910804748535	46	0.226632237434387	0.567259430885315	0.168320760130882	0.0283318776637316	2	-0.700449585914612	0.490629613399506	1	7	0.47869673371315	1.14786970615387	0.432552963495255	0.982162773609161
963	2002	30	high school	female	$30000 to 34999	NA	1	-0.427910804748535	42	-0.0589021369814873	0.0182771403342485	-0.179092779755592	0.032074224203825	1	-2.20966005325317	4.88259744644165	1	5	0.437172770500183	0.992146611213684	0.349480956792831	0.910034596920013
964	2002	32	high school	female	$25000 to 29999	NA	0	-0.427910804748535	29	-0.986888825893402	-0.164716944098473	-0.641599774360657	0.411650270223618	3	0.808760821819305	0.654094040393829	0	3	0.381720423698425	0.916666686534882	0.505969285964966	1.26662874221802
965	2002	47	junior college	female	$50000 to 59999	NA	0	0.429152995347977	45	0.155248641967773	0.567259430885315	0.495403438806534	0.245424568653107	2	-0.700449585914612	0.490629613399506	0	7	0.47869673371315	1.14786970615387	0.432552963495255	0.982162773609161
966	2002	59	high school	female	$50000 to 59999	NA	0	-0.427910804748535	46	0.226632237434387	0.567259430885315	0.168320760130882	0.0283318776637316	3	0.808760821819305	0.654094040393829	0	7	0.47869673371315	1.14786970615387	0.505969285964966	1.26662874221802
967	2002	56	high school	male	$30000 to 34999	NA	0	-0.427910804748535	22	-1.48657393455505	0.0182771403342485	-0.773439764976501	0.598209083080292	3	0.808760821819305	0.654094040393829	0	3	0.381720423698425	0.916666686534882	0.505969285964966	1.26662874221802
968	2002	58	high school	female	$40000 to 49999	NA	0	-0.427910804748535	53	0.726317405700684	0.384265333414078	0.300160855054855	0.090096540749073	3	0.808760821819305	0.654094040393829	0	7	0.47869673371315	1.14786970615387	0.505969285964966	1.26662874221802
969	2002	30	high school	male	$40000 to 49999	NA	0	-0.427910804748535	33	-0.701354444026947	0.384265333414078	-0.29418620467186	0.0865455195307732	2	-0.700449585914612	0.490629613399506	0	5	0.437172770500183	0.992146611213684	0.432552963495255	0.982162773609161
970	2002	41	graduate	male	$50000 to 59999	NA	2	2.14328050613403	54	0.797700941562653	0.567259430885315	1.47645950317383	2.17993259429932	3	0.808760821819305	0.654094040393829	1	10	0.647058844566345	1.66823530197144	0.505969285964966	1.26662874221802
971	2002	60	high school	female	$30000 to 34999	NA	5	-0.427910804748535	37	-0.415820091962814	0.0182771403342485	-0.327679544687271	0.107373885810375	2	-0.700449585914612	0.490629613399506	1	4	0.385321110486984	0.834862411022186	0.432552963495255	0.982162773609161
972	2002	20	high school	male	$50000 to 59999	NA	0	-0.427910804748535	78	2.51090717315674	0.567259430885315	1.11927604675293	1.25277888774872	3	0.808760821819305	0.654094040393829	0	9	0.664041996002197	1.64829397201538	0.505969285964966	1.26662874221802
973	2002	47	graduate	female	$60000 to 74999	NA	3	2.14328050613403	54	0.797700941562653	0.75025349855423	1.55264091491699	2.41069388389587	3	0.808760821819305	0.654094040393829	1	10	0.647058844566345	1.66823530197144	0.505969285964966	1.26662874221802
974	2002	42	junior college	female	$50000 to 59999	NA	3	0.429152995347977	54	0.797700941562653	0.567259430885315	0.762859582901001	0.581954717636108	3	0.808760821819305	0.654094040393829	1	8	0.555865943431854	1.29329609870911	0.505969285964966	1.26662874221802
975	2002	36	bachelor	male	$110000 or over	NA	2	1.28621685504913	51	0.583550214767456	1.29923582077026	1.33523309230804	1.78284740447998	3	0.808760821819305	0.654094040393829	1	9	0.664041996002197	1.64829397201538	0.505969285964966	1.26662874221802
976	2002	87	junior college	female	$1 000 to 2 999	NA	0	0.429152995347977	44	0.0838650465011597	-2.54364013671875	-0.829397261142731	0.687899827957153	2	-0.700449585914612	0.490629613399506	0	3	0.381720423698425	0.916666686534882	0.432552963495255	0.982162773609161
977	2002	52	high school	male	$50000 to 59999	NA	3	-0.427910804748535	40	-0.201669320464134	0.567259430885315	-0.00998336728662252	9.9667624454014e-05	2	-0.700449585914612	0.490629613399506	1	6	0.488151669502258	1.13033175468445	0.432552963495255	0.982162773609161
978	2002	77	bachelor	male	NA	NA	0	1.28621685504913	24	-1.34380674362183	NA	-0.0200013890862465	0.000400055578211322	2	-0.700449585914612	0.490629613399506	0	6	0.488151669502258	1.13033175468445	0.432552963495255	0.982162773609161
979	2002	83	high school	female	$40000 to 49999	NA	2	-0.427910804748535	36	-0.487203687429428	0.384265333414078	-0.205034151673317	0.0420390032231808	3	0.808760821819305	0.654094040393829	1	5	0.437172770500183	0.992146611213684	0.505969285964966	1.26662874221802
980	2002	46	high school	male	$90000 - $109999	NA	4	-0.427910804748535	66	1.65430402755737	1.1162416934967	0.991211891174316	0.982501029968262	3	0.808760821819305	0.654094040393829	1	9	0.664041996002197	1.64829397201538	0.505969285964966	1.26662874221802
981	2002	55	high school	female	$40000 to 49999	NA	0	-0.427910804748535	53	0.726317405700684	0.384265333414078	0.300160855054855	0.090096540749073	2	-0.700449585914612	0.490629613399506	0	7	0.47869673371315	1.14786970615387	0.432552963495255	0.982162773609161
982	2002	49	high school	male	$40000 to 49999	NA	0	-0.427910804748535	60	1.22600257396698	0.384265333414078	0.508182346820831	0.258249282836914	2	-0.700449585914612	0.490629613399506	0	7	0.47869673371315	1.14786970615387	0.432552963495255	0.982162773609161
983	2002	56	graduate	male	$90000 - $109999	NA	2	2.14328050613403	78	2.51090717315674	1.1162416934967	2.41822028160095	5.84778928756714	3	0.808760821819305	0.654094040393829	1	10	0.647058844566345	1.66823530197144	0.505969285964966	1.26662874221802
984	2002	76	high school	female	$15000 to 17499	NA	0	-0.427910804748535	60	1.22600257396698	-0.896693289279938	-0.0250872597098351	0.000629370624665171	2	-0.700449585914612	0.490629613399506	0	6	0.488151669502258	1.13033175468445	0.432552963495255	0.982162773609161
985	2002	46	high school	female	$50000 to 59999	NA	2	-0.427910804748535	37	-0.415820091962814	0.567259430885315	-0.0991354212164879	0.00982783176004887	2	-0.700449585914612	0.490629613399506	1	5	0.437172770500183	0.992146611213684	0.432552963495255	0.982162773609161
986	2002	64	lt high school	male	$17500 to 19999	NA	0	-1.28497457504272	33	-0.701354444026947	-0.713699221611023	-1.108074426651	1.22782897949219	2	-0.700449585914612	0.490629613399506	0	2	0.299748122692108	0.717884123325348	0.432552963495255	0.982162773609161
987	2002	65	lt high school	male	$30000 to 34999	NA	0	-1.28497457504272	33	-0.701354444026947	0.0182771403342485	-0.803348958492279	0.645369529724121	3	0.808760821819305	0.654094040393829	0	3	0.381720423698425	0.916666686534882	0.505969285964966	1.26662874221802
988	2002	23	high school	female	NA	NA	1	-0.427910804748535	37	-0.415820091962814	NA	-0.510913193225861	0.261032283306122	3	0.808760821819305	0.654094040393829	1	4	0.385321110486984	0.834862411022186	0.505969285964966	1.26662874221802
989	2002	81	high school	male	$25000 to 29999	NA	0	-0.427910804748535	34	-0.629970848560333	-0.164716944098473	-0.493012964725494	0.243061780929565	3	0.808760821819305	0.654094040393829	0	4	0.385321110486984	0.834862411022186	0.505969285964966	1.26662874221802
990	2002	76	high school	female	$50000 to 59999	NA	4	-0.427910804748535	53	0.726317405700684	0.567259430885315	0.376342236995697	0.141633480787277	3	0.808760821819305	0.654094040393829	1	7	0.47869673371315	1.14786970615387	0.505969285964966	1.26662874221802
991	2002	35	high school	male	$60000 to 74999	NA	4	-0.427910804748535	18	-1.77210831642151	0.75025349855423	-0.587583780288696	0.345254689455032	3	0.808760821819305	0.654094040393829	1	3	0.381720423698425	0.916666686534882	0.505969285964966	1.26662874221802
992	2002	64	lt high school	male	$7 000 to 7 999	NA	0	-1.28497457504272	18	-1.77210831642151	-1.62866973876953	-1.93474161624908	3.74322509765625	3	0.808760821819305	0.654094040393829	0	1	0.31386861205101	0.841849148273468	0.505969285964966	1.26662874221802
993	2002	69	lt high school	male	$3 000 to 3 999	NA	0	-1.28497457504272	26	-1.20103967189789	-2.36064600944519	-2.00172829627991	4.00691604614258	3	0.808760821819305	0.654094040393829	0	1	0.31386861205101	0.841849148273468	0.505969285964966	1.26662874221802
994	2002	31	high school	female	$4 000 to 4 999	NA	1	-0.427910804748535	22	-1.48657393455505	-2.17765188217163	-1.68761622905731	2.84804844856262	4	2.31797122955322	5.37299060821533	1	1	0.31386861205101	0.841849148273468	0.6147540807724	1.49180328845978
995	2002	53	high school	female	$1 000 to 2 999	NA	0	-0.427910804748535	37	-0.415820091962814	-2.54364013671875	-1.39421880245209	1.94384610652924	2	-0.700449585914612	0.490629613399506	0	1	0.31386861205101	0.841849148273468	0.432552963495255	0.982162773609161
996	2002	57	high school	female	$25000 to 29999	NA	5	-0.427910804748535	46	0.226632237434387	-0.164716944098473	-0.136404737830162	0.0186062529683113	3	0.808760821819305	0.654094040393829	1	5	0.437172770500183	0.992146611213684	0.505969285964966	1.26662874221802
997	2002	58	high school	male	$40000 to 49999	NA	0	-0.427910804748535	44	0.0838650465011597	0.384265333414078	0.0327046699821949	0.00106959545519203	3	0.808760821819305	0.654094040393829	0	6	0.488151669502258	1.13033175468445	0.505969285964966	1.26662874221802
998	2002	36	junior college	female	$40000 to 49999	NA	0	0.429152995347977	54	0.797700941562653	0.384265333414078	0.686678230762482	0.471526980400085	2	-0.700449585914612	0.490629613399506	0	8	0.555865943431854	1.29329609870911	0.432552963495255	0.982162773609161
999	2002	54	lt high school	male	$75000 to $89999	NA	1	-1.28497457504272	60	1.22600257396698	0.933247625827789	0.379926443099976	0.144344106316566	2	-0.700449585914612	0.490629613399506	1	7	0.47869673371315	1.14786970615387	0.432552963495255	0.982162773609161
1000	2002	56	high school	female	$75000 to $89999	NA	0	-0.427910804748535	48	0.369399428367615	0.933247625827789	0.380118191242218	0.144489839673042	2	-0.700449585914612	0.490629613399506	0	7	0.47869673371315	1.14786970615387	0.432552963495255	0.982162773609161
1001	2002	51	high school	female	$110000 or over	NA	0	-0.427910804748535	50	0.512166619300842	1.29923582077026	0.591915667057037	0.350364148616791	2	-0.700449585914612	0.490629613399506	0	8	0.555865943431854	1.29329609870911	0.432552963495255	0.982162773609161
1002	2002	40	high school	female	$25000 to 29999	NA	0	-0.427910804748535	25	-1.27242314815521	-0.164716944098473	-0.760469138622284	0.578313291072845	2	-0.700449585914612	0.490629613399506	0	3	0.381720423698425	0.916666686534882	0.432552963495255	0.982162773609161
1003	2002	74	lt high school	female	$5 000 to 5 999	NA	5	-1.28497457504272	32	-0.772738039493561	-1.99465787410736	-1.67106139659882	2.79244613647461	1	-2.20966005325317	4.88259744644165	1	1	0.31386861205101	0.841849148273468	0.349480956792831	0.910034596920013
1004	2002	77	high school	female	$75000 to $89999	NA	1	-0.427910804748535	51	0.583550214767456	0.933247625827789	0.469270259141922	0.220214575529099	3	0.808760821819305	0.654094040393829	1	7	0.47869673371315	1.14786970615387	0.505969285964966	1.26662874221802
1005	2002	72	graduate	female	$35000 to 39999	NA	2	2.14328050613403	57	1.01185178756714	0.201271235942841	1.41324889659882	1.99727249145508	3	0.808760821819305	0.654094040393829	1	9	0.664041996002197	1.64829397201538	0.505969285964966	1.26662874221802
1006	2002	33	high school	male	$22500 to 24999	NA	0	-0.427910804748535	41	-0.13028572499752	-0.347711056470871	-0.361172884702682	0.13044585287571	3	0.808760821819305	0.654094040393829	0	4	0.385321110486984	0.834862411022186	0.505969285964966	1.26662874221802
1007	2002	39	lt high school	male	$25000 to 29999	NA	0	-1.28497457504272	33	-0.701354444026947	-0.164716944098473	-0.879530370235443	0.773573696613312	2	-0.700449585914612	0.490629613399506	0	2	0.299748122692108	0.717884123325348	0.432552963495255	0.982162773609161
1008	2002	54	high school	female	$30000 to 34999	NA	0	-0.427910804748535	22	-1.48657393455505	0.0182771403342485	-0.773439764976501	0.598209083080292	2	-0.700449585914612	0.490629613399506	0	3	0.381720423698425	0.916666686534882	0.432552963495255	0.982162773609161
1009	2002	39	bachelor	female	$20000 to 22499	NA	3	1.28621685504913	31	-0.844121634960175	-0.530705153942108	-0.0209277104586363	0.000437969050835818	2	-0.700449585914612	0.490629613399506	1	6	0.488151669502258	1.13033175468445	0.432552963495255	0.982162773609161
1010	2002	60	high school	male	$40000 to 49999	NA	0	-0.427910804748535	30	-0.915505230426788	0.384265333414078	-0.383338272571564	0.146948233246803	2	-0.700449585914612	0.490629613399506	0	4	0.385321110486984	0.834862411022186	0.432552963495255	0.982162773609161
1011	2002	20	lt high school	male	$17500 to 19999	NA	0	-1.28497457504272	31	-0.844121634960175	-0.713699221611023	-1.16750907897949	1.36307740211487	1	-2.20966005325317	4.88259744644165	0	2	0.299748122692108	0.717884123325348	0.349480956792831	0.910034596920013
1012	2002	27	high school	male	$22500 to 24999	NA	0	-0.427910804748535	41	-0.13028572499752	-0.347711056470871	-0.361172884702682	0.13044585287571	2	-0.700449585914612	0.490629613399506	0	4	0.385321110486984	0.834862411022186	0.432552963495255	0.982162773609161
1013	2002	36	high school	female	$90000 - $109999	NA	2	-0.427910804748535	34	-0.629970848560333	1.1162416934967	0.0402566380798817	0.00162059685681015	2	-0.700449585914612	0.490629613399506	1	6	0.488151669502258	1.13033175468445	0.432552963495255	0.982162773609161
1014	2002	74	high school	male	NA	NA	2	-0.427910804748535	40	-0.201669320464134	NA	-0.377185076475143	0.14226858317852	3	0.808760821819305	0.654094040393829	1	4	0.385321110486984	0.834862411022186	0.505969285964966	1.26662874221802
1015	2002	83	high school	male	$75000 to $89999	NA	2	-0.427910804748535	40	-0.201669320464134	0.933247625827789	0.142379388213158	0.0202718898653984	3	0.808760821819305	0.654094040393829	1	6	0.488151669502258	1.13033175468445	0.505969285964966	1.26662874221802
1016	2002	42	bachelor	female	$25000 to 29999	NA	2	1.28621685504913	49	0.440782994031906	-0.164716944098473	0.66634738445282	0.444018840789795	2	-0.700449585914612	0.490629613399506	1	8	0.555865943431854	1.29329609870911	0.432552963495255	0.982162773609161
1017	2002	38	high school	female	$12500 to 14999	NA	2	-0.427910804748535	21	-1.55795753002167	-1.07968735694885	-1.26024544239044	1.58821856975555	3	0.808760821819305	0.654094040393829	1	2	0.299748122692108	0.717884123325348	0.505969285964966	1.26662874221802
1018	2002	60	high school	male	$60000 to 74999	NA	1	-0.427910804748535	40	-0.201669320464134	0.75025349855423	0.0661979988217354	0.00438217492774129	2	-0.700449585914612	0.490629613399506	1	6	0.488151669502258	1.13033175468445	0.432552963495255	0.982162773609161
1019	2002	55	high school	female	$50000 to 59999	NA	0	-0.427910804748535	32	-0.772738039493561	0.567259430885315	-0.247722178697586	0.0613662786781788	2	-0.700449585914612	0.490629613399506	0	5	0.437172770500183	0.992146611213684	0.432552963495255	0.982162773609161
1020	2002	23	high school	male	$50000 to 59999	NA	0	-0.427910804748535	23	-1.41519033908844	0.567259430885315	-0.515178322792053	0.26540869474411	2	-0.700449585914612	0.490629613399506	0	4	0.385321110486984	0.834862411022186	0.432552963495255	0.982162773609161
1021	2002	25	high school	female	$35000 to 39999	NA	3	-0.427910804748535	38	-0.344436496496201	0.201271235942841	-0.221780806779861	0.0491867251694202	3	0.808760821819305	0.654094040393829	1	5	0.437172770500183	0.992146611213684	0.505969285964966	1.26662874221802
1022	2002	46	graduate	female	$75000 to $89999	NA	1	2.14328050613403	60	1.22600257396698	0.933247625827789	1.80712652206421	3.26570630073547	3	0.808760821819305	0.654094040393829	1	10	0.647058844566345	1.66823530197144	0.505969285964966	1.26662874221802
1023	2002	84	high school	male	NA	NA	2	-0.427910804748535	46	0.226632237434387	NA	-0.109728880226612	0.012040426954627	2	-0.700449585914612	0.490629613399506	1	5	0.437172770500183	0.992146611213684	0.432552963495255	0.982162773609161
1024	2002	41	bachelor	male	$60000 to 74999	NA	3	1.28621685504913	66	1.65430402755737	0.75025349855423	1.55244922637939	2.41009855270386	3	0.808760821819305	0.654094040393829	1	10	0.647058844566345	1.66823530197144	0.505969285964966	1.26662874221802
1025	2002	45	high school	female	$40000 to 49999	NA	3	-0.427910804748535	36	-0.487203687429428	0.384265333414078	-0.205034151673317	0.0420390032231808	3	0.808760821819305	0.654094040393829	1	5	0.437172770500183	0.992146611213684	0.505969285964966	1.26662874221802
1026	2002	61	lt high school	female	$8 000 to 9 999	NA	0	-1.28497457504272	NA	NA	-1.44567561149597	-1.68921434879303	2.85344505310059	3	0.808760821819305	0.654094040393829	0	1	0.31386861205101	0.841849148273468	0.505969285964966	1.26662874221802
1027	2002	47	high school	female	$15000 to 17499	NA	0	-0.427910804748535	46	0.226632237434387	-0.896693289279938	-0.441130220890045	0.194595873355865	1	-2.20966005325317	4.88259744644165	0	4	0.385321110486984	0.834862411022186	0.349480956792831	0.910034596920013
1028	2002	22	high school	female	$25000 to 29999	NA	0	-0.427910804748535	NA	NA	-0.164716944098473	-0.354109883308411	0.125393807888031	1	-2.20966005325317	4.88259744644165	0	4	0.385321110486984	0.834862411022186	0.349480956792831	0.910034596920013
1029	2002	64	lt high school	female	$25000 to 29999	NA	1	-1.28497457504272	32	-0.772738039493561	-0.164716944098473	-0.909247696399689	0.826731383800507	2	-0.700449585914612	0.490629613399506	1	2	0.299748122692108	0.717884123325348	0.432552963495255	0.982162773609161
1030	2002	22	high school	female	$6 000 to 6 999	NA	2	-0.427910804748535	38	-0.344436496496201	-1.8116637468338	-1.05977594852448	1.12312507629395	2	-0.700449585914612	0.490629613399506	1	2	0.299748122692108	0.717884123325348	0.432552963495255	0.982162773609161
1031	2002	33	bachelor	male	$90000 - $109999	NA	0	1.28621685504913	60	1.22600257396698	1.1162416934967	1.52650797367096	2.33022665977478	3	0.808760821819305	0.654094040393829	0	10	0.647058844566345	1.66823530197144	0.505969285964966	1.26662874221802
1032	2002	22	high school	male	$1 000 to 2 999	NA	3	-0.427910804748535	NA	NA	-2.54364013671875	-1.83964657783508	3.38429951667786	2	-0.700449585914612	0.490629613399506	1	1	0.31386861205101	0.841849148273468	0.432552963495255	0.982162773609161
1033	2002	74	high school	female	$17500 to 19999	NA	5	-0.427910804748535	40	-0.201669320464134	-0.713699221611023	-0.543252944946289	0.295123755931854	3	0.808760821819305	0.654094040393829	1	4	0.385321110486984	0.834862411022186	0.505969285964966	1.26662874221802
1034	2002	40	graduate	female	$75000 to $89999	NA	2	2.14328050613403	57	1.01185178756714	0.933247625827789	1.71797442436218	2.95143604278564	3	0.808760821819305	0.654094040393829	1	10	0.647058844566345	1.66823530197144	0.505969285964966	1.26662874221802
1035	2002	24	high school	male	$20000 to 22499	NA	0	-0.427910804748535	46	0.226632237434387	-0.530705153942108	-0.288767486810684	0.0833866596221924	2	-0.700449585914612	0.490629613399506	0	5	0.437172770500183	0.992146611213684	0.432552963495255	0.982162773609161
1036	2002	70	lt high school	female	$30000 to 34999	NA	2	-1.28497457504272	46	0.226632237434387	0.0182771403342485	-0.417023360729218	0.173908486962318	3	0.808760821819305	0.654094040393829	1	4	0.385321110486984	0.834862411022186	0.505969285964966	1.26662874221802
1037	2002	29	high school	male	$60000 to 74999	NA	0	-0.427910804748535	55	0.869084537029266	0.75025349855423	0.511958301067352	0.262101292610168	2	-0.700449585914612	0.490629613399506	0	7	0.47869673371315	1.14786970615387	0.432552963495255	0.982162773609161
1038	2002	23	high school	male	$30000 to 34999	NA	1	-0.427910804748535	40	-0.201669320464134	0.0182771403342485	-0.238527491688728	0.0568953640758991	2	-0.700449585914612	0.490629613399506	1	5	0.437172770500183	0.992146611213684	0.432552963495255	0.982162773609161
1039	2002	50	high school	male	$40000 to 49999	NA	0	-0.427910804748535	31	-0.844121634960175	0.384265333414078	-0.353620916604996	0.125047758221626	2	-0.700449585914612	0.490629613399506	0	4	0.385321110486984	0.834862411022186	0.432552963495255	0.982162773609161
1040	2002	23	high school	male	$5 000 to 5 999	NA	1	-0.427910804748535	46	0.226632237434387	-1.99465787410736	-0.898218512535095	0.806796491146088	3	0.808760821819305	0.654094040393829	1	2	0.299748122692108	0.717884123325348	0.505969285964966	1.26662874221802
1041	2002	60	high school	male	$17500 to 19999	NA	2	-0.427910804748535	22	-1.48657393455505	-0.713699221611023	-1.07816529273987	1.16244041919708	2	-0.700449585914612	0.490629613399506	1	2	0.299748122692108	0.717884123325348	0.432552963495255	0.982162773609161
1042	2002	65	lt high school	male	$6 000 to 6 999	NA	0	-1.28497457504272	23	-1.41519033908844	-1.8116637468338	-1.86233615875244	3.46829605102539	1	-2.20966005325317	4.88259744644165	0	1	0.31386861205101	0.841849148273468	0.349480956792831	0.910034596920013
1043	2002	30	high school	male	$25000 to 29999	NA	2	-0.427910804748535	33	-0.701354444026947	-0.164716944098473	-0.522730350494385	0.27324703335762	2	-0.700449585914612	0.490629613399506	1	4	0.385321110486984	0.834862411022186	0.432552963495255	0.982162773609161
1044	2002	55	lt high school	male	$50000 to 59999	NA	0	-1.28497457504272	24	-1.34380674362183	0.567259430885315	-0.842261016368866	0.70940363407135	2	-0.700449585914612	0.490629613399506	0	3	0.381720423698425	0.916666686534882	0.432552963495255	0.982162773609161
1045	2002	63	lt high school	male	$12500 to 14999	NA	0	-1.28497457504272	23	-1.41519033908844	-1.07968735694885	-1.55761075019836	2.42615127563477	2	-0.700449585914612	0.490629613399506	0	1	0.31386861205101	0.841849148273468	0.432552963495255	0.982162773609161
1046	2002	41	high school	male	$15000 to 17499	NA	2	-0.427910804748535	21	-1.55795753002167	-0.896693289279938	-1.18406403064728	1.40200757980347	2	-0.700449585914612	0.490629613399506	1	2	0.299748122692108	0.717884123325348	0.432552963495255	0.982162773609161
1047	2002	47	high school	female	$15000 to 17499	NA	2	-0.427910804748535	42	-0.0589021369814873	-0.896693289279938	-0.559999644756317	0.313599616289139	2	-0.700449585914612	0.490629613399506	1	3	0.381720423698425	0.916666686534882	0.432552963495255	0.982162773609161
1048	2002	33	lt high school	female	$10000 to 12499	NA	0	-1.28497457504272	42	-0.0589021369814873	-1.26268148422241	-1.06916236877441	1.14310812950134	2	-0.700449585914612	0.490629613399506	0	2	0.299748122692108	0.717884123325348	0.432552963495255	0.982162773609161
1049	2002	39	lt high school	male	$30000 to 34999	NA	0	-1.28497457504272	31	-0.844121634960175	0.0182771403342485	-0.862783670425415	0.744395673274994	3	0.808760821819305	0.654094040393829	0	2	0.299748122692108	0.717884123325348	0.505969285964966	1.26662874221802
1050	2002	89	lt high school	male	$15000 to 17499	NA	1	-1.28497457504272	24	-1.34380674362183	-0.896693289279938	-1.45171201229095	2.10746765136719	3	0.808760821819305	0.654094040393829	1	1	0.31386861205101	0.841849148273468	0.505969285964966	1.26662874221802
1051	2002	43	high school	male	$35000 to 39999	NA	0	-0.427910804748535	31	-0.844121634960175	0.201271235942841	-0.429802268743515	0.184729993343353	2	-0.700449585914612	0.490629613399506	0	4	0.385321110486984	0.834862411022186	0.432552963495255	0.982162773609161
1052	2002	28	lt high school	male	$22500 to 24999	NA	3	-1.28497457504272	43	0.0124814538285136	-0.347711056470871	-0.658538162708282	0.433672517538071	2	-0.700449585914612	0.490629613399506	1	3	0.381720423698425	0.916666686534882	0.432552963495255	0.982162773609161
1053	2002	75	lt high school	female	$12500 to 14999	NA	0	-1.28497457504272	NA	NA	-1.07968735694885	-1.46067011356354	2.13355708122253	2	-0.700449585914612	0.490629613399506	0	1	0.31386861205101	0.841849148273468	0.432552963495255	0.982162773609161
1054	2002	33	lt high school	female	$3 000 to 3 999	NA	0	-1.28497457504272	23	-1.41519033908844	-2.36064600944519	-2.09088039398193	4.37178087234497	1	-2.20966005325317	4.88259744644165	0	1	0.31386861205101	0.841849148273468	0.349480956792831	0.910034596920013
1055	2002	57	high school	female	$40000 to 49999	NA	2	-0.427910804748535	40	-0.201669320464134	0.384265333414078	-0.0861647427082062	0.00742436293512583	3	0.808760821819305	0.654094040393829	1	5	0.437172770500183	0.992146611213684	0.505969285964966	1.26662874221802
1056	2002	28	high school	female	$20000 to 22499	NA	1	-0.427910804748535	NA	NA	-0.530705153942108	-0.582653999328613	0.339485675096512	2	-0.700449585914612	0.490629613399506	1	3	0.381720423698425	0.916666686534882	0.432552963495255	0.982162773609161
1057	2002	39	high school	female	$60000 to 74999	NA	0	-0.427910804748535	NA	NA	0.75025349855423	0.217250421643257	0.0471977442502975	3	0.808760821819305	0.654094040393829	0	7	0.47869673371315	1.14786970615387	0.505969285964966	1.26662874221802
1058	2002	56	high school	female	$30000 to 34999	NA	0	-0.427910804748535	42	-0.0589021369814873	0.0182771403342485	-0.179092779755592	0.032074224203825	2	-0.700449585914612	0.490629613399506	0	5	0.437172770500183	0.992146611213684	0.432552963495255	0.982162773609161
1059	2002	64	high school	male	$30000 to 34999	NA	0	-0.427910804748535	32	-0.772738039493561	0.0182771403342485	-0.476266324520111	0.226829618215561	3	0.808760821819305	0.654094040393829	0	4	0.385321110486984	0.834862411022186	0.505969285964966	1.26662874221802
1060	2002	60	high school	female	NA	NA	0	-0.427910804748535	53	0.726317405700684	NA	0.20230333507061	0.0409266389906406	3	0.808760821819305	0.654094040393829	0	7	0.47869673371315	1.14786970615387	0.505969285964966	1.26662874221802
1061	2002	46	high school	female	$90000 - $109999	NA	0	-0.427910804748535	51	0.583550214767456	1.1162416934967	0.545451641082764	0.297517478466034	3	0.808760821819305	0.654094040393829	0	8	0.555865943431854	1.29329609870911	0.505969285964966	1.26662874221802
1062	2002	52	high school	male	$75000 to $89999	NA	3	-0.427910804748535	40	-0.201669320464134	0.933247625827789	0.142379388213158	0.0202718898653984	2	-0.700449585914612	0.490629613399506	1	6	0.488151669502258	1.13033175468445	0.432552963495255	0.982162773609161
1063	2002	33	high school	female	$40000 to 49999	NA	1	-0.427910804748535	56	0.94046813249588	0.384265333414078	0.389312922954559	0.151564553380013	2	-0.700449585914612	0.490629613399506	1	7	0.47869673371315	1.14786970615387	0.432552963495255	0.982162773609161
1064	2002	27	high school	female	$60000 to 74999	NA	0	-0.427910804748535	36	-0.487203687429428	0.75025349855423	-0.0526714138686657	0.00277427793480456	3	0.808760821819305	0.654094040393829	0	6	0.488151669502258	1.13033175468445	0.505969285964966	1.26662874221802
1065	2002	46	junior college	male	$75000 to $89999	NA	0	0.429152995347977	31	-0.844121634960175	0.933247625827789	0.231723248958588	0.0536956638097763	3	0.808760821819305	0.654094040393829	0	7	0.47869673371315	1.14786970615387	0.505969285964966	1.26662874221802
1066	2002	50	high school	male	$60000 to 74999	NA	0	-0.427910804748535	38	-0.344436496496201	0.75025349855423	0.00676329387351871	4.57421447208617e-05	2	-0.700449585914612	0.490629613399506	0	6	0.488151669502258	1.13033175468445	0.432552963495255	0.982162773609161
1067	2002	51	high school	female	$50000 to 59999	NA	2	-0.427910804748535	33	-0.701354444026947	0.567259430885315	-0.218004822731018	0.0475261025130749	3	0.808760821819305	0.654094040393829	1	5	0.437172770500183	0.992146611213684	0.505969285964966	1.26662874221802
1068	2002	53	high school	male	$75000 to $89999	NA	2	-0.427910804748535	46	0.226632237434387	0.933247625827789	0.320683509111404	0.102837912738323	2	-0.700449585914612	0.490629613399506	1	7	0.47869673371315	1.14786970615387	0.432552963495255	0.982162773609161
1069	2002	47	high school	female	$60000 to 74999	NA	0	-0.427910804748535	21	-1.55795753002167	0.75025349855423	-0.49843168258667	0.248434141278267	2	-0.700449585914612	0.490629613399506	0	4	0.385321110486984	0.834862411022186	0.432552963495255	0.982162773609161
1070	2002	33	lt high school	male	$75000 to $89999	NA	0	-1.28497457504272	20	-1.62934112548828	0.933247625827789	-0.808767676353455	0.654105126857758	3	0.808760821819305	0.654094040393829	0	3	0.381720423698425	0.916666686534882	0.505969285964966	1.26662874221802
1071	2002	53	high school	female	$20000 to 22499	NA	1	-0.427910804748535	42	-0.0589021369814873	-0.530705153942108	-0.407636910676956	0.166167855262756	2	-0.700449585914612	0.490629613399506	1	4	0.385321110486984	0.834862411022186	0.432552963495255	0.982162773609161
1072	2002	44	high school	female	$22500 to 24999	NA	1	-0.427910804748535	42	-0.0589021369814873	-0.347711056470871	-0.331455528736115	0.109862767159939	2	-0.700449585914612	0.490629613399506	1	4	0.385321110486984	0.834862411022186	0.432552963495255	0.982162773609161
1073	2002	19	high school	male	$4 000 to 4 999	NA	0	-0.427910804748535	20	-1.62934112548828	-2.17765188217163	-1.7470508813858	3.0521867275238	1	-2.20966005325317	4.88259744644165	0	1	0.31386861205101	0.841849148273468	0.349480956792831	0.910034596920013
1074	2002	87	high school	female	$15000 to 17499	NA	2	-0.427910804748535	32	-0.772738039493561	-0.896693289279938	-0.857173144817352	0.734745800495148	3	0.808760821819305	0.654094040393829	1	3	0.381720423698425	0.916666686534882	0.505969285964966	1.26662874221802
1075	2002	85	lt high school	male	$15000 to 17499	NA	0	-1.28497457504272	30	-0.915505230426788	-0.896693289279938	-1.27340793609619	1.62156772613525	2	-0.700449585914612	0.490629613399506	0	2	0.299748122692108	0.717884123325348	0.432552963495255	0.982162773609161
1076	2002	43	high school	female	$90000 - $109999	NA	2	-0.427910804748535	42	-0.0589021369814873	1.1162416934967	0.277995467185974	0.0772814825177193	2	-0.700449585914612	0.490629613399506	1	7	0.47869673371315	1.14786970615387	0.432552963495255	0.982162773609161
1077	2002	47	high school	female	$25000 to 29999	NA	2	-0.427910804748535	42	-0.0589021369814873	-0.164716944098473	-0.255274146795273	0.0651648864150047	2	-0.700449585914612	0.490629613399506	1	5	0.437172770500183	0.992146611213684	0.432552963495255	0.982162773609161
1078	2002	31	junior college	female	$17500 to 19999	NA	5	0.429152995347977	62	1.36876976490021	-0.713699221611023	0.46732884645462	0.218396246433258	2	-0.700449585914612	0.490629613399506	1	7	0.47869673371315	1.14786970615387	0.432552963495255	0.982162773609161
1079	2002	52	high school	male	$50000 to 59999	NA	0	-0.427910804748535	46	0.226632237434387	0.567259430885315	0.168320760130882	0.0283318776637316	3	0.808760821819305	0.654094040393829	0	7	0.47869673371315	1.14786970615387	0.505969285964966	1.26662874221802
1080	2002	72	high school	male	$35000 to 39999	NA	0	-0.427910804748535	33	-0.701354444026947	0.201271235942841	-0.370367556810379	0.137172132730484	3	0.808760821819305	0.654094040393829	0	4	0.385321110486984	0.834862411022186	0.505969285964966	1.26662874221802
1081	2002	68	bachelor	male	$75000 to $89999	NA	0	1.28621685504913	44	0.0838650465011597	0.933247625827789	0.974848866462708	0.950330317020416	4	2.31797122955322	5.37299060821533	0	8	0.555865943431854	1.29329609870911	0.6147540807724	1.49180328845978
1082	2002	43	high school	male	$35000 to 39999	NA	0	-0.427910804748535	25	-1.27242314815521	0.201271235942841	-0.608106374740601	0.369793355464935	2	-0.700449585914612	0.490629613399506	0	3	0.381720423698425	0.916666686534882	0.432552963495255	0.982162773609161
1083	2002	87	lt high school	male	$12500 to 14999	NA	0	-1.28497457504272	46	0.226632237434387	-1.07968735694885	-0.874111592769623	0.764071047306061	3	0.808760821819305	0.654094040393829	0	2	0.299748122692108	0.717884123325348	0.505969285964966	1.26662874221802
1084	2002	69	high school	male	$110000 or over	NA	2	-0.427910804748535	31	-0.844121634960175	1.29923582077026	0.0272859614342451	0.000744523713365197	3	0.808760821819305	0.654094040393829	1	6	0.488151669502258	1.13033175468445	0.505969285964966	1.26662874221802
1085	2002	34	high school	female	$17500 to 19999	NA	2	-0.427910804748535	53	0.726317405700684	-0.713699221611023	-0.15692737698555	0.0246262010186911	2	-0.700449585914612	0.490629613399506	1	5	0.437172770500183	0.992146611213684	0.432552963495255	0.982162773609161
1086	2002	41	lt high school	female	$30000 to 34999	NA	0	-1.28497457504272	31	-0.844121634960175	0.0182771403342485	-0.862783670425415	0.744395673274994	2	-0.700449585914612	0.490629613399506	0	2	0.299748122692108	0.717884123325348	0.432552963495255	0.982162773609161
1087	2002	72	lt high school	female	$6 000 to 6 999	NA	0	-1.28497457504272	23	-1.41519033908844	-1.8116637468338	-1.86233615875244	3.46829605102539	3	0.808760821819305	0.654094040393829	0	1	0.31386861205101	0.841849148273468	0.505969285964966	1.26662874221802
1088	2002	50	high school	female	$50000 to 59999	NA	1	-0.427910804748535	53	0.726317405700684	0.567259430885315	0.376342236995697	0.141633480787277	2	-0.700449585914612	0.490629613399506	1	7	0.47869673371315	1.14786970615387	0.432552963495255	0.982162773609161
1089	2002	45	high school	male	$60000 to 74999	NA	0	-0.427910804748535	40	-0.201669320464134	0.75025349855423	0.0661979988217354	0.00438217492774129	2	-0.700449585914612	0.490629613399506	0	6	0.488151669502258	1.13033175468445	0.432552963495255	0.982162773609161
1090	2002	75	lt high school	male	$60000 to 74999	NA	0	-1.28497457504272	43	0.0124814538285136	0.75025349855423	-0.2014499604702	0.0405820868909359	2	-0.700449585914612	0.490629613399506	0	5	0.437172770500183	0.992146611213684	0.432552963495255	0.982162773609161
1091	2002	29	junior college	female	$60000 to 74999	NA	0	0.429152995347977	54	0.797700941562653	0.75025349855423	0.83904093503952	0.703989684581757	3	0.808760821819305	0.654094040393829	0	8	0.555865943431854	1.29329609870911	0.505969285964966	1.26662874221802
1092	2002	20	high school	female	under $1 000	NA	0	-0.427910804748535	23	-1.41519033908844	-2.72663426399231	-1.88644301891327	3.55866718292236	2	-0.700449585914612	0.490629613399506	0	1	0.31386861205101	0.841849148273468	0.432552963495255	0.982162773609161
1093	2002	37	lt high school	female	$8 000 to 9 999	NA	1	-1.28497457504272	25	-1.27242314815521	-1.44567561149597	-1.65053868293762	2.72427797317505	2	-0.700449585914612	0.490629613399506	1	1	0.31386861205101	0.841849148273468	0.432552963495255	0.982162773609161
1094	2002	42	high school	male	$6 000 to 6 999	NA	0	-0.427910804748535	48	0.369399428367615	-1.8116637468338	-0.76260232925415	0.581562340259552	2	-0.700449585914612	0.490629613399506	0	3	0.381720423698425	0.916666686534882	0.432552963495255	0.982162773609161
1095	2002	40	bachelor	female	$50000 to 59999	NA	3	1.28621685504913	54	0.797700941562653	0.567259430885315	1.1196596622467	1.25363779067993	2	-0.700449585914612	0.490629613399506	1	9	0.664041996002197	1.64829397201538	0.432552963495255	0.982162773609161
1096	2002	29	high school	male	$40000 to 49999	NA	2	-0.427910804748535	31	-0.844121634960175	0.384265333414078	-0.353620916604996	0.125047758221626	2	-0.700449585914612	0.490629613399506	1	4	0.385321110486984	0.834862411022186	0.432552963495255	0.982162773609161
1097	2002	58	high school	female	$15000 to 17499	NA	0	-0.427910804748535	42	-0.0589021369814873	-0.896693289279938	-0.559999644756317	0.313599616289139	2	-0.700449585914612	0.490629613399506	0	3	0.381720423698425	0.916666686534882	0.432552963495255	0.982162773609161
1098	2002	30	high school	male	$25000 to 29999	NA	0	-0.427910804748535	34	-0.629970848560333	-0.164716944098473	-0.493012964725494	0.243061780929565	2	-0.700449585914612	0.490629613399506	0	4	0.385321110486984	0.834862411022186	0.432552963495255	0.982162773609161
1099	2002	23	junior college	female	$8 000 to 9 999	NA	0	0.429152995347977	42	-0.0589021369814873	-1.44567561149597	-0.431743741035461	0.186402663588524	2	-0.700449585914612	0.490629613399506	0	4	0.385321110486984	0.834862411022186	0.432552963495255	0.982162773609161
1100	2002	30	lt high school	male	$50000 to 59999	NA	2	-1.28497457504272	31	-0.844121634960175	0.567259430885315	-0.634239554405212	0.402259826660156	2	-0.700449585914612	0.490629613399506	1	3	0.381720423698425	0.916666686534882	0.432552963495255	0.982162773609161
1101	2002	86	lt high school	female	NA	NA	0	-1.28497457504272	21	-1.55795753002167	NA	-1.75932967662811	3.09524083137512	2	-0.700449585914612	0.490629613399506	0	1	0.31386861205101	0.841849148273468	0.432552963495255	0.982162773609161
1102	2002	43	high school	male	$12500 to 14999	NA	0	-0.427910804748535	40	-0.201669320464134	-1.07968735694885	-0.695615708827972	0.483881205320358	2	-0.700449585914612	0.490629613399506	0	3	0.381720423698425	0.916666686534882	0.432552963495255	0.982162773609161
1103	2002	50	bachelor	male	$25000 to 29999	NA	0	1.28621685504913	34	-0.629970848560333	-0.164716944098473	0.220587104558945	0.0486586689949036	2	-0.700449585914612	0.490629613399506	0	7	0.47869673371315	1.14786970615387	0.432552963495255	0.982162773609161
1104	2002	32	lt high school	male	$30000 to 34999	NA	3	-1.28497457504272	43	0.0124814538285136	0.0182771403342485	-0.506175458431244	0.2562136054039	3	0.808760821819305	0.654094040393829	1	4	0.385321110486984	0.834862411022186	0.505969285964966	1.26662874221802
1105	2002	45	high school	male	$50000 to 59999	NA	0	-0.427910804748535	18	-1.77210831642151	0.567259430885315	-0.663765132427216	0.440584152936935	2	-0.700449585914612	0.490629613399506	0	3	0.381720423698425	0.916666686534882	0.432552963495255	0.982162773609161
1106	2002	23	high school	male	$30000 to 34999	NA	0	-0.427910804748535	37	-0.415820091962814	0.0182771403342485	-0.327679544687271	0.107373885810375	2	-0.700449585914612	0.490629613399506	0	4	0.385321110486984	0.834862411022186	0.432552963495255	0.982162773609161
1107	2002	35	high school	female	NA	NA	0	-0.427910804748535	21	-1.55795753002167	NA	-1.22412955760956	1.49849319458008	2	-0.700449585914612	0.490629613399506	0	2	0.299748122692108	0.717884123325348	0.432552963495255	0.982162773609161
1108	2002	40	high school	female	$50000 to 59999	NA	0	-0.427910804748535	21	-1.55795753002167	0.567259430885315	-0.574613034725189	0.330180138349533	2	-0.700449585914612	0.490629613399506	0	3	0.381720423698425	0.916666686534882	0.432552963495255	0.982162773609161
1109	2002	72	graduate	male	$40000 to 49999	NA	0	2.14328050613403	60	1.22600257396698	0.384265333414078	1.57858240604401	2.49192237854004	3	0.808760821819305	0.654094040393829	0	10	0.647058844566345	1.66823530197144	0.505969285964966	1.26662874221802
1110	2002	61	lt high school	male	under $1 000	NA	0	-1.28497457504272	23	-1.41519033908844	-2.72663426399231	-2.24324297904968	5.03213930130005	3	0.808760821819305	0.654094040393829	0	1	0.31386861205101	0.841849148273468	0.505969285964966	1.26662874221802
1111	2002	21	high school	female	$15000 to 17499	NA	2	-0.427910804748535	42	-0.0589021369814873	-0.896693289279938	-0.559999644756317	0.313599616289139	2	-0.700449585914612	0.490629613399506	1	3	0.381720423698425	0.916666686534882	0.432552963495255	0.982162773609161
1112	2002	35	high school	female	$3 000 to 3 999	NA	0	-0.427910804748535	42	-0.0589021369814873	-2.36064600944519	-1.16945064067841	1.36761474609375	2	-0.700449585914612	0.490629613399506	0	2	0.299748122692108	0.717884123325348	0.432552963495255	0.982162773609161
1113	2002	45	high school	male	$35000 to 39999	NA	0	-0.427910804748535	15	-1.98625910282135	0.201271235942841	-0.905279934406281	0.819531738758087	2	-0.700449585914612	0.490629613399506	0	2	0.299748122692108	0.717884123325348	0.432552963495255	0.982162773609161
1114	2002	27	high school	female	$25000 to 29999	NA	0	-0.427910804748535	42	-0.0589021369814873	-0.164716944098473	-0.255274146795273	0.0651648864150047	2	-0.700449585914612	0.490629613399506	0	5	0.437172770500183	0.992146611213684	0.432552963495255	0.982162773609161
1115	2002	48	high school	male	$50000 to 59999	NA	0	-0.427910804748535	39	-0.273052901029587	0.567259430885315	-0.0397007130086422	0.00157614657655358	3	0.808760821819305	0.654094040393829	0	6	0.488151669502258	1.13033175468445	0.505969285964966	1.26662874221802
1116	2002	31	high school	female	$30000 to 34999	NA	1	-0.427910804748535	NA	NA	0.0182771403342485	-0.239837810397148	0.0575221739709377	2	-0.700449585914612	0.490629613399506	1	5	0.437172770500183	0.992146611213684	0.432552963495255	0.982162773609161
1117	2002	54	high school	female	$35000 to 39999	NA	0	-0.427910804748535	NA	NA	0.201271235942841	-0.125565752387047	0.0157667584717274	2	-0.700449585914612	0.490629613399506	0	5	0.437172770500183	0.992146611213684	0.432552963495255	0.982162773609161
1118	2002	45	lt high school	male	$12500 to 14999	NA	3	-1.28497457504272	23	-1.41519033908844	-1.07968735694885	-1.55761075019836	2.42615127563477	2	-0.700449585914612	0.490629613399506	1	1	0.31386861205101	0.841849148273468	0.432552963495255	0.982162773609161
1119	2002	75	bachelor	female	NA	NA	2	1.28621685504913	57	1.01185178756714	NA	1.45100748538971	2.10542273521423	3	0.808760821819305	0.654094040393829	1	10	0.647058844566345	1.66823530197144	0.505969285964966	1.26662874221802
1120	2002	36	high school	male	$30000 to 34999	NA	4	-0.427910804748535	46	0.226632237434387	0.0182771403342485	-0.0602233670651913	0.00362685392610729	2	-0.700449585914612	0.490629613399506	1	6	0.488151669502258	1.13033175468445	0.432552963495255	0.982162773609161
1121	2002	46	high school	female	$8 000 to 9 999	NA	2	-0.427910804748535	25	-1.27242314815521	-1.44567561149597	-1.29373872280121	1.67375993728638	4	2.31797122955322	5.37299060821533	1	2	0.299748122692108	0.717884123325348	0.6147540807724	1.49180328845978
1122	2002	49	high school	female	$30000 to 34999	NA	2	-0.427910804748535	62	1.36876976490021	0.0182771403342485	0.415254324674606	0.172436147928238	2	-0.700449585914612	0.490629613399506	1	7	0.47869673371315	1.14786970615387	0.432552963495255	0.982162773609161
1123	2002	55	lt high school	female	$15000 to 17499	NA	0	-1.28497457504272	22	-1.48657393455505	-0.896693289279938	-1.51114678382874	2.28356456756592	2	-0.700449585914612	0.490629613399506	0	1	0.31386861205101	0.841849148273468	0.432552963495255	0.982162773609161
1124	2002	49	lt high school	female	$12500 to 14999	NA	4	-1.28497457504272	42	-0.0589021369814873	-1.07968735694885	-0.992981016635895	0.986011326313019	2	-0.700449585914612	0.490629613399506	1	2	0.299748122692108	0.717884123325348	0.432552963495255	0.982162773609161
1125	2002	47	junior college	male	$75000 to $89999	NA	0	0.429152995347977	60	1.22600257396698	0.933247625827789	1.09352648258209	1.19580018520355	3	0.808760821819305	0.654094040393829	0	9	0.664041996002197	1.64829397201538	0.505969285964966	1.26662874221802
1126	2002	48	bachelor	male	$75000 to $89999	NA	2	1.28621685504913	46	0.226632237434387	0.933247625827789	1.0342835187912	1.06974244117737	3	0.808760821819305	0.654094040393829	1	9	0.664041996002197	1.64829397201538	0.505969285964966	1.26662874221802
1127	2002	53	bachelor	male	$110000 or over	NA	2	1.28621685504913	69	1.86845481395721	1.29923582077026	1.87014544010162	3.49744391441345	3	0.808760821819305	0.654094040393829	1	10	0.647058844566345	1.66823530197144	0.505969285964966	1.26662874221802
1128	2002	37	high school	male	$75000 to $89999	NA	0	-0.427910804748535	60	1.22600257396698	0.933247625827789	0.736726462841034	0.542765855789185	2	-0.700449585914612	0.490629613399506	0	8	0.555865943431854	1.29329609870911	0.432552963495255	0.982162773609161
1129	2002	32	high school	female	$40000 to 49999	NA	2	-0.427910804748535	18	-1.77210831642151	0.384265333414078	-0.739946484565735	0.547520816326141	2	-0.700449585914612	0.490629613399506	1	3	0.381720423698425	0.916666686534882	0.432552963495255	0.982162773609161
1130	2002	52	bachelor	male	$110000 or over	NA	2	1.28621685504913	60	1.22600257396698	1.29923582077026	1.60268926620483	2.56861281394958	3	0.808760821819305	0.654094040393829	1	10	0.647058844566345	1.66823530197144	0.505969285964966	1.26662874221802
1131	2002	21	high school	male	$25000 to 29999	NA	1	-0.427910804748535	15	-1.98625910282135	-0.164716944098473	-1.05764269828796	1.11860811710358	2	-0.700449585914612	0.490629613399506	1	2	0.299748122692108	0.717884123325348	0.432552963495255	0.982162773609161
1132	2002	66	high school	male	$20000 to 22499	NA	0	-0.427910804748535	23	-1.41519033908844	-0.530705153942108	-0.972266614437103	0.945302367210388	2	-0.700449585914612	0.490629613399506	0	2	0.299748122692108	0.717884123325348	0.432552963495255	0.982162773609161
1133	2002	36	lt high school	female	$17500 to 19999	NA	0	-1.28497457504272	33	-0.701354444026947	-0.713699221611023	-1.108074426651	1.22782897949219	2	-0.700449585914612	0.490629613399506	0	2	0.299748122692108	0.717884123325348	0.432552963495255	0.982162773609161
1134	2002	20	lt high school	female	$5 000 to 5 999	NA	0	-1.28497457504272	NA	NA	-1.99465787410736	-2.03203058242798	4.12914848327637	3	0.808760821819305	0.654094040393829	0	1	0.31386861205101	0.841849148273468	0.505969285964966	1.26662874221802
1135	2002	27	high school	female	$30000 to 34999	NA	1	-0.427910804748535	60	1.22600257396698	0.0182771403342485	0.35581961274147	0.126607596874237	2	-0.700449585914612	0.490629613399506	1	7	0.47869673371315	1.14786970615387	0.432552963495255	0.982162773609161
1136	2002	43	bachelor	female	$35000 to 39999	NA	1	1.28621685504913	67	1.72568762302399	0.201271235942841	1.35362243652344	1.83229374885559	3	0.808760821819305	0.654094040393829	1	9	0.664041996002197	1.64829397201538	0.505969285964966	1.26662874221802
1137	2002	19	graduate	male	$110000 or over	NA	0	2.14328050613403	78	2.51090717315674	1.29923582077026	2.49440169334412	6.22203969955444	3	0.808760821819305	0.654094040393829	0	10	0.647058844566345	1.66823530197144	0.505969285964966	1.26662874221802
1138	2002	26	bachelor	male	$30000 to 34999	NA	0	1.28621685504913	46	0.226632237434387	0.0182771403342485	0.653376758098602	0.426901191473007	2	-0.700449585914612	0.490629613399506	0	8	0.555865943431854	1.29329609870911	0.432552963495255	0.982162773609161
1139	2002	40	bachelor	female	$35000 to 39999	NA	2	1.28621685504913	42	-0.0589021369814873	0.201271235942841	0.610688626766205	0.372940599918365	2	-0.700449585914612	0.490629613399506	1	8	0.555865943431854	1.29329609870911	0.432552963495255	0.982162773609161
1140	2002	50	bachelor	female	NA	NA	3	1.28621685504913	78	2.51090717315674	NA	2.38710403442383	5.69826555252075	3	0.808760821819305	0.654094040393829	1	10	0.647058844566345	1.66823530197144	0.505969285964966	1.26662874221802
1141	2002	38	junior college	female	$35000 to 39999	NA	1	0.429152995347977	46	0.226632237434387	0.201271235942841	0.372758030891418	0.138948544859886	2	-0.700449585914612	0.490629613399506	1	7	0.47869673371315	1.14786970615387	0.432552963495255	0.982162773609161
1142	2002	40	high school	male	$12500 to 14999	NA	0	-0.427910804748535	20	-1.62934112548828	-1.07968735694885	-1.28996276855469	1.66400396823883	1	-2.20966005325317	4.88259744644165	0	2	0.299748122692108	0.717884123325348	0.349480956792831	0.910034596920013
1143	2002	26	bachelor	female	$35000 to 39999	NA	3	1.28621685504913	51	0.583550214767456	0.201271235942841	0.878144860267639	0.771138370037079	3	0.808760821819305	0.654094040393829	1	8	0.555865943431854	1.29329609870911	0.505969285964966	1.26662874221802
1144	2002	84	lt high school	female	NA	NA	5	-1.28497457504272	NA	NA	NA	-1.58886337280273	2.52448678016663	3	0.808760821819305	0.654094040393829	1	1	0.31386861205101	0.841849148273468	0.505969285964966	1.26662874221802
1145	2002	32	high school	male	$75000 to $89999	NA	3	-0.427910804748535	52	0.65493381023407	0.933247625827789	0.49898761510849	0.248988643288612	3	0.808760821819305	0.654094040393829	1	7	0.47869673371315	1.14786970615387	0.505969285964966	1.26662874221802
1146	2002	54	bachelor	male	$40000 to 49999	NA	4	1.28621685504913	46	0.226632237434387	0.384265333414078	0.805739462375641	0.649216055870056	3	0.808760821819305	0.654094040393829	1	8	0.555865943431854	1.29329609870911	0.505969285964966	1.26662874221802
1147	2002	22	high school	male	$35000 to 39999	NA	0	-0.427910804748535	46	0.226632237434387	0.201271235942841	0.0159580036997795	0.00025465787621215	2	-0.700449585914612	0.490629613399506	0	6	0.488151669502258	1.13033175468445	0.432552963495255	0.982162773609161
1148	2002	26	high school	female	$20000 to 22499	NA	2	-0.427910804748535	30	-0.915505230426788	-0.530705153942108	-0.764245092868805	0.584070563316345	2	-0.700449585914612	0.490629613399506	1	3	0.381720423698425	0.916666686534882	0.432552963495255	0.982162773609161
1149	2002	74	high school	male	NA	NA	0	-0.427910804748535	43	0.0124814538285136	NA	-0.243456974625587	0.0592712983489037	3	0.808760821819305	0.654094040393829	0	5	0.437172770500183	0.992146611213684	0.505969285964966	1.26662874221802
1150	2002	74	junior college	male	$35000 to 39999	NA	3	0.429152995347977	36	-0.487203687429428	0.201271235942841	0.0755844935774803	0.00571301579475403	2	-0.700449585914612	0.490629613399506	1	6	0.488151669502258	1.13033175468445	0.432552963495255	0.982162773609161
1151	2002	35	bachelor	female	$15000 to 17499	NA	2	1.28621685504913	23	-1.41519033908844	-0.896693289279938	-0.411029249429703	0.168945044279099	2	-0.700449585914612	0.490629613399506	1	4	0.385321110486984	0.834862411022186	0.432552963495255	0.982162773609161
1152	2002	45	bachelor	female	NA	NA	0	1.28621685504913	23	-1.41519033908844	NA	-0.0645774230360985	0.00417024362832308	2	-0.700449585914612	0.490629613399506	0	6	0.488151669502258	1.13033175468445	0.432552963495255	0.982162773609161
1153	2002	20	high school	female	$5 000 to 5 999	NA	0	-0.427910804748535	32	-0.772738039493561	-1.99465787410736	-1.3142614364624	1.72728312015533	3	0.808760821819305	0.654094040393829	0	1	0.31386861205101	0.841849148273468	0.505969285964966	1.26662874221802
1154	2002	25	high school	female	$22500 to 24999	NA	3	-0.427910804748535	37	-0.415820091962814	-0.347711056470871	-0.480042308568954	0.230440616607666	3	0.808760821819305	0.654094040393829	1	4	0.385321110486984	0.834862411022186	0.505969285964966	1.26662874221802
1155	2002	36	high school	female	$50000 to 59999	NA	0	-0.427910804748535	25	-1.27242314815521	0.567259430885315	-0.45574364066124	0.20770226418972	2	-0.700449585914612	0.490629613399506	0	4	0.385321110486984	0.834862411022186	0.432552963495255	0.982162773609161
1156	2002	27	high school	male	$30000 to 34999	NA	2	-0.427910804748535	51	0.583550214767456	0.0182771403342485	0.0883634015917778	0.00780809065327048	2	-0.700449585914612	0.490629613399506	1	6	0.488151669502258	1.13033175468445	0.432552963495255	0.982162773609161
1157	2002	30	junior college	male	$40000 to 49999	NA	0	0.429152995347977	18	-1.77210831642151	0.384265333414078	-0.383146464824677	0.146801218390465	2	-0.700449585914612	0.490629613399506	0	4	0.385321110486984	0.834862411022186	0.432552963495255	0.982162773609161
1158	2002	75	high school	female	$12500 to 14999	NA	0	-0.427910804748535	37	-0.415820091962814	-1.07968735694885	-0.784767746925354	0.615860402584076	3	0.808760821819305	0.654094040393829	0	3	0.381720423698425	0.916666686534882	0.505969285964966	1.26662874221802
1159	2002	71	bachelor	male	$20000 to 22499	NA	2	1.28621685504913	60	1.22600257396698	-0.530705153942108	0.840875566005707	0.707071721553802	3	0.808760821819305	0.654094040393829	1	8	0.555865943431854	1.29329609870911	0.505969285964966	1.26662874221802
1160	2002	28	junior college	male	$75000 to $89999	NA	2	0.429152995347977	40	-0.201669320464134	0.933247625827789	0.499179422855377	0.249180093407631	3	0.808760821819305	0.654094040393829	1	7	0.47869673371315	1.14786970615387	0.505969285964966	1.26662874221802
1161	2002	27	high school	male	$75000 to $89999	NA	0	-0.427910804748535	44	0.0838650465011597	0.933247625827789	0.261248797178268	0.0682509317994118	3	0.808760821819305	0.654094040393829	0	7	0.47869673371315	1.14786970615387	0.505969285964966	1.26662874221802
1162	2002	52	bachelor	female	$110000 or over	NA	0	1.28621685504913	37	-0.415820091962814	1.29923582077026	0.919190168380737	0.844910562038422	3	0.808760821819305	0.654094040393829	0	8	0.555865943431854	1.29329609870911	0.505969285964966	1.26662874221802
1163	2002	29	high school	female	$35000 to 39999	NA	0	-0.427910804748535	62	1.36876976490021	0.201271235942841	0.491435676813126	0.241509020328522	2	-0.700449585914612	0.490629613399506	0	7	0.47869673371315	1.14786970615387	0.432552963495255	0.982162773609161
1164	2002	40	lt high school	male	$50000 to 59999	NA	2	-1.28497457504272	43	0.0124814538285136	0.567259430885315	-0.277631342411041	0.0770791620016098	3	0.808760821819305	0.654094040393829	1	5	0.437172770500183	0.992146611213684	0.505969285964966	1.26662874221802
1165	2002	78	lt high school	male	$30000 to 34999	NA	0	-1.28497457504272	35	-0.558587312698364	0.0182771403342485	-0.743914246559143	0.55340838432312	2	-0.700449585914612	0.490629613399506	0	3	0.381720423698425	0.916666686534882	0.432552963495255	0.982162773609161
1166	2002	27	high school	female	$17500 to 19999	NA	0	-0.427910804748535	32	-0.772738039493561	-0.713699221611023	-0.780991792678833	0.60994815826416	2	-0.700449585914612	0.490629613399506	0	3	0.381720423698425	0.916666686534882	0.432552963495255	0.982162773609161
1167	2002	32	high school	male	$40000 to 49999	NA	0	-0.427910804748535	46	0.226632237434387	0.384265333414078	0.0921393781900406	0.00848966464400291	3	0.808760821819305	0.654094040393829	0	6	0.488151669502258	1.13033175468445	0.505969285964966	1.26662874221802
1168	2002	37	high school	male	$75000 to $89999	NA	2	-0.427910804748535	35	-0.558587312698364	0.933247625827789	-0.00620739534497261	3.85317580366973e-05	3	0.808760821819305	0.654094040393829	1	6	0.488151669502258	1.13033175468445	0.505969285964966	1.26662874221802
1169	2002	39	graduate	female	$40000 to 49999	NA	0	2.14328050613403	57	1.01185178756714	0.384265333414078	1.48943030834198	2.21840262413025	3	0.808760821819305	0.654094040393829	0	10	0.647058844566345	1.66823530197144	0.505969285964966	1.26662874221802
1170	2002	22	high school	male	$22500 to 24999	NA	0	-0.427910804748535	34	-0.629970848560333	-0.347711056470871	-0.569194316864014	0.323982179164886	3	0.808760821819305	0.654094040393829	0	3	0.381720423698425	0.916666686534882	0.505969285964966	1.26662874221802
1171	2002	58	lt high school	male	$17500 to 19999	NA	0	-1.28497457504272	44	0.0838650465011597	-0.713699221611023	-0.78118360042572	0.610247790813446	1	-2.20966005325317	4.88259744644165	0	3	0.381720423698425	0.916666686534882	0.349480956792831	0.910034596920013
1172	2002	75	lt high school	male	$50000 to 59999	NA	5	-1.28497457504272	67	1.72568762302399	0.567259430885315	0.435585111379623	0.189734384417534	3	0.808760821819305	0.654094040393829	1	7	0.47869673371315	1.14786970615387	0.505969285964966	1.26662874221802
1173	2002	32	high school	female	$12500 to 14999	NA	2	-0.427910804748535	21	-1.55795753002167	-1.07968735694885	-1.26024544239044	1.58821856975555	3	0.808760821819305	0.654094040393829	1	2	0.299748122692108	0.717884123325348	0.505969285964966	1.26662874221802
1174	2002	53	bachelor	female	$35000 to 39999	NA	0	1.28621685504913	21	-1.55795753002167	0.201271235942841	-0.0133757293224335	0.000178910137037747	2	-0.700449585914612	0.490629613399506	0	6	0.488151669502258	1.13033175468445	0.432552963495255	0.982162773609161
1175	2002	52	bachelor	male	$60000 to 74999	NA	0	1.28621685504913	56	0.94046813249588	0.75025349855423	1.25527572631836	1.57571709156036	3	0.808760821819305	0.654094040393829	0	9	0.664041996002197	1.64829397201538	0.505969285964966	1.26662874221802
1176	2002	76	lt high school	female	$22500 to 24999	NA	0	-1.28497457504272	53	0.726317405700684	-0.347711056470871	-0.361364662647247	0.130584418773651	3	0.808760821819305	0.654094040393829	0	4	0.385321110486984	0.834862411022186	0.505969285964966	1.26662874221802
1177	2002	61	high school	female	NA	NA	0	-0.427910804748535	33	-0.701354444026947	NA	-0.689217269420624	0.475020438432693	3	0.808760821819305	0.654094040393829	0	3	0.381720423698425	0.916666686534882	0.505969285964966	1.26662874221802
1178	2002	53	high school	male	$17500 to 19999	NA	0	-0.427910804748535	31	-0.844121634960175	-0.713699221611023	-0.810709118843079	0.657249271869659	2	-0.700449585914612	0.490629613399506	0	3	0.381720423698425	0.916666686534882	0.432552963495255	0.982162773609161
1179	2002	23	high school	female	$8 000 to 9 999	NA	0	-0.427910804748535	34	-0.629970848560333	-1.44567561149597	-1.02628254890442	1.05325591564178	1	-2.20966005325317	4.88259744644165	0	2	0.299748122692108	0.717884123325348	0.349480956792831	0.910034596920013
1180	2002	48	high school	male	$40000 to 49999	NA	2	-0.427910804748535	46	0.226632237434387	0.384265333414078	0.0921393781900406	0.00848966464400291	2	-0.700449585914612	0.490629613399506	1	6	0.488151669502258	1.13033175468445	0.432552963495255	0.982162773609161
1181	2002	30	high school	male	$15000 to 17499	NA	0	-0.427910804748535	33	-0.701354444026947	-0.896693289279938	-0.827455759048462	0.68468302488327	1	-2.20966005325317	4.88259744644165	0	3	0.381720423698425	0.916666686534882	0.349480956792831	0.910034596920013
1182	2002	45	high school	female	NA	NA	3	-0.427910804748535	23	-1.41519033908844	NA	-1.13497757911682	1.28817415237427	2	-0.700449585914612	0.490629613399506	1	2	0.299748122692108	0.717884123325348	0.432552963495255	0.982162773609161
1183	2002	37	high school	female	$12500 to 14999	NA	0	-0.427910804748535	22	-1.48657393455505	-1.07968735694885	-1.23052799701691	1.51419913768768	2	-0.700449585914612	0.490629613399506	0	2	0.299748122692108	0.717884123325348	0.432552963495255	0.982162773609161
1184	2002	27	high school	female	$15000 to 17499	NA	0	-0.427910804748535	53	0.726317405700684	-0.896693289279938	-0.23310874402523	0.0543396882712841	2	-0.700449585914612	0.490629613399506	0	5	0.437172770500183	0.992146611213684	0.432552963495255	0.982162773609161
1185	2002	72	high school	female	$25000 to 29999	NA	5	-0.427910804748535	42	-0.0589021369814873	-0.164716944098473	-0.255274146795273	0.0651648864150047	3	0.808760821819305	0.654094040393829	1	5	0.437172770500183	0.992146611213684	0.505969285964966	1.26662874221802
1186	2002	34	high school	male	$25000 to 29999	NA	0	-0.427910804748535	30	-0.915505230426788	-0.164716944098473	-0.611882388591766	0.374400049448013	2	-0.700449585914612	0.490629613399506	0	3	0.381720423698425	0.916666686534882	0.432552963495255	0.982162773609161
1187	2002	25	high school	male	$25000 to 29999	NA	2	-0.427910804748535	46	0.226632237434387	-0.164716944098473	-0.136404737830162	0.0186062529683113	2	-0.700449585914612	0.490629613399506	1	5	0.437172770500183	0.992146611213684	0.432552963495255	0.982162773609161
1188	2002	52	bachelor	female	$75000 to $89999	NA	2	1.28621685504913	52	0.65493381023407	0.933247625827789	1.21258771419525	1.47036898136139	3	0.808760821819305	0.654094040393829	1	9	0.664041996002197	1.64829397201538	0.505969285964966	1.26662874221802
1189	2002	34	high school	male	$30000 to 34999	NA	0	-0.427910804748535	40	-0.201669320464134	0.0182771403342485	-0.238527491688728	0.0568953640758991	2	-0.700449585914612	0.490629613399506	0	5	0.437172770500183	0.992146611213684	0.432552963495255	0.982162773609161
1190	2002	77	high school	male	$20000 to 22499	NA	2	-0.427910804748535	60	1.22600257396698	-0.530705153942108	0.127275466918945	0.0161990448832512	3	0.808760821819305	0.654094040393829	1	6	0.488151669502258	1.13033175468445	0.505969285964966	1.26662874221802
1191	2002	43	high school	male	$50000 to 59999	NA	0	-0.427910804748535	43	0.0124814538285136	0.567259430885315	0.0791686922311783	0.00626768171787262	2	-0.700449585914612	0.490629613399506	0	6	0.488151669502258	1.13033175468445	0.432552963495255	0.982162773609161
1192	2002	40	high school	female	$60000 to 74999	NA	5	-0.427910804748535	56	0.94046813249588	0.75025349855423	0.541675627231598	0.29341247677803	3	0.808760821819305	0.654094040393829	1	8	0.555865943431854	1.29329609870911	0.505969285964966	1.26662874221802
1193	2002	61	lt high school	male	NA	NA	0	-1.28497457504272	25	-1.27242314815521	NA	-1.58102560043335	2.49964189529419	1	-2.20966005325317	4.88259744644165	0	1	0.31386861205101	0.841849148273468	0.349480956792831	0.910034596920013
1194	2002	62	high school	male	$40000 to 49999	NA	2	-0.427910804748535	33	-0.701354444026947	0.384265333414078	-0.29418620467186	0.0865455195307732	2	-0.700449585914612	0.490629613399506	1	5	0.437172770500183	0.992146611213684	0.432552963495255	0.982162773609161
1195	2002	56	high school	female	$30000 to 34999	NA	1	-0.427910804748535	60	1.22600257396698	0.0182771403342485	0.35581961274147	0.126607596874237	2	-0.700449585914612	0.490629613399506	1	7	0.47869673371315	1.14786970615387	0.432552963495255	0.982162773609161
1196	2002	50	high school	male	NA	NA	0	-0.427910804748535	34	-0.629970848560333	NA	-0.644641160964966	0.415562212467194	2	-0.700449585914612	0.490629613399506	0	3	0.381720423698425	0.916666686534882	0.432552963495255	0.982162773609161
1197	2002	64	lt high school	male	$7 000 to 7 999	NA	1	-1.28497457504272	18	-1.77210831642151	-1.62866973876953	-1.93474161624908	3.74322509765625	2	-0.700449585914612	0.490629613399506	1	1	0.31386861205101	0.841849148273468	0.432552963495255	0.982162773609161
1198	2002	70	lt high school	female	NA	NA	0	-1.28497457504272	33	-0.701354444026947	NA	-1.22441732883453	1.49919784069061	1	-2.20966005325317	4.88259744644165	0	2	0.299748122692108	0.717884123325348	0.349480956792831	0.910034596920013
1199	2002	59	high school	female	$7 000 to 7 999	NA	0	-0.427910804748535	26	-1.20103967189789	-1.62866973876953	-1.34020280838013	1.79614353179932	2	-0.700449585914612	0.490629613399506	0	1	0.31386861205101	0.841849148273468	0.432552963495255	0.982162773609161
1200	2002	21	high school	female	NA	NA	0	-0.427910804748535	49	0.440782994031906	NA	0.0239991936832666	0.000575961312279105	2	-0.700449585914612	0.490629613399506	0	6	0.488151669502258	1.13033175468445	0.432552963495255	0.982162773609161
1201	2002	52	bachelor	female	$75000 to $89999	NA	0	1.28621685504913	32	-0.772738039493561	0.933247625827789	0.618240654468536	0.382221519947052	3	0.808760821819305	0.654094040393829	0	8	0.555865943431854	1.29329609870911	0.505969285964966	1.26662874221802
1202	2002	33	junior college	female	$60000 to 74999	NA	4	0.429152995347977	45	0.155248641967773	0.75025349855423	0.571584761142731	0.326709151268005	2	-0.700449585914612	0.490629613399506	1	8	0.555865943431854	1.29329609870911	0.432552963495255	0.982162773609161
1203	2002	31	high school	female	$75000 to $89999	NA	4	-0.427910804748535	53	0.726317405700684	0.933247625827789	0.52870500087738	0.279528975486755	2	-0.700449585914612	0.490629613399506	1	8	0.555865943431854	1.29329609870911	0.432552963495255	0.982162773609161
1204	2002	50	bachelor	male	$90000 - $109999	NA	3	1.28621685504913	60	1.22600257396698	1.1162416934967	1.52650797367096	2.33022665977478	3	0.808760821819305	0.654094040393829	1	10	0.647058844566345	1.66823530197144	0.505969285964966	1.26662874221802
1205	2002	46	high school	female	$30000 to 34999	NA	0	-0.427910804748535	46	0.226632237434387	0.0182771403342485	-0.0602233670651913	0.00362685392610729	2	-0.700449585914612	0.490629613399506	0	6	0.488151669502258	1.13033175468445	0.432552963495255	0.982162773609161
1206	2002	29	bachelor	female	$90000 - $109999	NA	1	1.28621685504913	62	1.36876976490021	1.1162416934967	1.58594262599945	2.51521396636963	3	0.808760821819305	0.654094040393829	1	10	0.647058844566345	1.66823530197144	0.505969285964966	1.26662874221802
1207	2002	22	high school	male	$110000 or over	NA	0	-0.427910804748535	20	-1.62934112548828	1.29923582077026	-0.299604922533035	0.0897631123661995	3	0.808760821819305	0.654094040393829	0	5	0.437172770500183	0.992146611213684	0.505969285964966	1.26662874221802
1208	2002	36	high school	female	$90000 - $109999	NA	0	-0.427910804748535	40	-0.201669320464134	1.1162416934967	0.218560740351677	0.0477687977254391	3	0.808760821819305	0.654094040393829	0	7	0.47869673371315	1.14786970615387	0.505969285964966	1.26662874221802
1209	2002	52	graduate	male	$110000 or over	NA	2	2.14328050613403	56	0.94046813249588	1.29923582077026	1.84061980247498	3.3878812789917	4	2.31797122955322	5.37299060821533	1	10	0.647058844566345	1.66823530197144	0.6147540807724	1.49180328845978
1210	2002	49	lt high school	female	$50000 to 59999	NA	0	-1.28497457504272	54	0.797700941562653	0.567259430885315	0.0492595508694649	0.00242650345899165	2	-0.700449585914612	0.490629613399506	0	6	0.488151669502258	1.13033175468445	0.432552963495255	0.982162773609161
1211	2002	56	high school	female	$10000 to 12499	NA	0	-0.427910804748535	32	-0.772738039493561	-1.26268148422241	-1.00953590869904	1.019162774086	1	-2.20966005325317	4.88259744644165	0	2	0.299748122692108	0.717884123325348	0.349480956792831	0.910034596920013
1212	2002	31	lt high school	male	$75000 to $89999	NA	0	-1.28497457504272	44	0.0838650465011597	0.933247625827789	-0.0955512225627899	0.00913003645837307	3	0.808760821819305	0.654094040393829	0	5	0.437172770500183	0.992146611213684	0.505969285964966	1.26662874221802
1213	2002	56	junior college	female	$25000 to 29999	NA	2	0.429152995347977	60	1.22600257396698	-0.164716944098473	0.636438250541687	0.405053645372391	2	-0.700449585914612	0.490629613399506	1	8	0.555865943431854	1.29329609870911	0.432552963495255	0.982162773609161
1214	2002	32	high school	female	$22500 to 24999	NA	0	-0.427910804748535	21	-1.55795753002167	-0.347711056470871	-0.955519914627075	0.91301828622818	2	-0.700449585914612	0.490629613399506	0	2	0.299748122692108	0.717884123325348	0.432552963495255	0.982162773609161
1215	2002	70	bachelor	male	$110000 or over	NA	5	1.28621685504913	60	1.22600257396698	1.29923582077026	1.60268926620483	2.56861281394958	3	0.808760821819305	0.654094040393829	1	10	0.647058844566345	1.66823530197144	0.505969285964966	1.26662874221802
1216	2002	33	high school	female	$10000 to 12499	NA	1	-0.427910804748535	33	-0.701354444026947	-1.26268148422241	-0.97981858253479	0.96004444360733	3	0.808760821819305	0.654094040393829	1	2	0.299748122692108	0.717884123325348	0.505969285964966	1.26662874221802
1217	2002	80	high school	female	$90000 - $109999	NA	0	-0.427910804748535	60	1.22600257396698	1.1162416934967	0.812907874584198	0.660819232463837	4	2.31797122955322	5.37299060821533	0	8	0.555865943431854	1.29329609870911	0.6147540807724	1.49180328845978
1218	2002	67	lt high school	female	$3 000 to 3 999	NA	0	-1.28497457504272	21	-1.55795753002167	-2.36064600944519	-2.15031504631042	4.623854637146	3	0.808760821819305	0.654094040393829	0	1	0.31386861205101	0.841849148273468	0.505969285964966	1.26662874221802
1219	2002	36	high school	female	$20000 to 22499	NA	0	-0.427910804748535	21	-1.55795753002167	-0.530705153942108	-1.03170132637024	1.06440758705139	2	-0.700449585914612	0.490629613399506	0	2	0.299748122692108	0.717884123325348	0.432552963495255	0.982162773609161
1220	2002	34	high school	female	$30000 to 34999	NA	0	-0.427910804748535	60	1.22600257396698	0.0182771403342485	0.35581961274147	0.126607596874237	1	-2.20966005325317	4.88259744644165	0	7	0.47869673371315	1.14786970615387	0.349480956792831	0.910034596920013
1221	2002	25	lt high school	female	$17500 to 19999	NA	0	-1.28497457504272	34	-0.629970848560333	-0.713699221611023	-1.07835710048676	1.16285407543182	2	-0.700449585914612	0.490629613399506	0	2	0.299748122692108	0.717884123325348	0.432552963495255	0.982162773609161
1222	2002	61	junior college	female	$60000 to 74999	NA	2	0.429152995347977	60	1.22600257396698	0.75025349855423	1.01734507083893	1.03499102592468	3	0.808760821819305	0.654094040393829	1	9	0.664041996002197	1.64829397201538	0.505969285964966	1.26662874221802
1223	2002	56	graduate	female	$60000 to 74999	NA	4	2.14328050613403	78	2.51090717315674	0.75025349855423	2.26585745811462	5.13410997390747	3	0.808760821819305	0.654094040393829	1	10	0.647058844566345	1.66823530197144	0.505969285964966	1.26662874221802
1224	2002	51	bachelor	female	$60000 to 74999	NA	0	1.28621685504913	21	-1.55795753002167	0.75025349855423	0.215168386697769	0.0462974347174168	3	0.808760821819305	0.654094040393829	0	7	0.47869673371315	1.14786970615387	0.505969285964966	1.26662874221802
1225	2002	19	high school	female	NA	NA	2	-0.427910804748535	26	-1.20103967189789	NA	-1.00124955177307	1.00250065326691	3	0.808760821819305	0.654094040393829	1	2	0.299748122692108	0.717884123325348	0.505969285964966	1.26662874221802
1226	2002	33	high school	female	$50000 to 59999	NA	0	-0.427910804748535	46	0.226632237434387	0.567259430885315	0.168320760130882	0.0283318776637316	3	0.808760821819305	0.654094040393829	0	7	0.47869673371315	1.14786970615387	0.505969285964966	1.26662874221802
1227	2002	49	bachelor	female	NA	NA	0	1.28621685504913	54	0.797700941562653	NA	1.31727945804596	1.73522520065308	2	-0.700449585914612	0.490629613399506	0	9	0.664041996002197	1.64829397201538	0.432552963495255	0.982162773609161
1228	2002	39	lt high school	female	$7 000 to 7 999	NA	0	-1.28497457504272	23	-1.41519033908844	-1.62866973876953	-1.78615486621857	3.19034910202026	3	0.808760821819305	0.654094040393829	0	1	0.31386861205101	0.841849148273468	0.505969285964966	1.26662874221802
1229	2002	25	high school	male	$30000 to 34999	NA	0	-0.427910804748535	34	-0.629970848560333	0.0182771403342485	-0.416831612586975	0.173748597502708	2	-0.700449585914612	0.490629613399506	0	4	0.385321110486984	0.834862411022186	0.432552963495255	0.982162773609161
1230	2002	47	bachelor	female	NA	NA	2	1.28621685504913	62	1.36876976490021	NA	1.67388772964478	2.80190014839172	3	0.808760821819305	0.654094040393829	1	10	0.647058844566345	1.66823530197144	0.505969285964966	1.26662874221802
1231	2002	61	high school	female	NA	NA	3	-0.427910804748535	44	0.0838650465011597	NA	-0.198880940675735	0.039553627371788	3	0.808760821819305	0.654094040393829	1	5	0.437172770500183	0.992146611213684	0.505969285964966	1.26662874221802
1232	2002	35	high school	female	$50000 to 59999	NA	0	-0.427910804748535	46	0.226632237434387	0.567259430885315	0.168320760130882	0.0283318776637316	2	-0.700449585914612	0.490629613399506	0	7	0.47869673371315	1.14786970615387	0.432552963495255	0.982162773609161
1233	2002	45	high school	female	NA	NA	0	-0.427910804748535	22	-1.48657393455505	NA	-1.17955350875854	1.39134645462036	2	-0.700449585914612	0.490629613399506	0	2	0.299748122692108	0.717884123325348	0.432552963495255	0.982162773609161
1234	2002	73	high school	female	NA	NA	1	-0.427910804748535	26	-1.20103967189789	NA	-1.00124955177307	1.00250065326691	2	-0.700449585914612	0.490629613399506	1	2	0.299748122692108	0.717884123325348	0.432552963495255	0.982162773609161
1235	2002	45	high school	female	$40000 to 49999	NA	0	-0.427910804748535	21	-1.55795753002167	0.384265333414078	-0.650794446468353	0.423533409833908	2	-0.700449585914612	0.490629613399506	0	3	0.381720423698425	0.916666686534882	0.432552963495255	0.982162773609161
1236	2002	67	lt high school	male	$25000 to 29999	NA	2	-1.28497457504272	18	-1.77210831642151	-0.164716944098473	-1.32529056072235	1.75639510154724	2	-0.700449585914612	0.490629613399506	1	1	0.31386861205101	0.841849148273468	0.432552963495255	0.982162773609161
1237	2002	80	lt high school	female	$17500 to 19999	NA	0	-1.28497457504272	NA	NA	-0.713699221611023	-1.23212611675262	1.51813471317291	3	0.808760821819305	0.654094040393829	0	2	0.299748122692108	0.717884123325348	0.505969285964966	1.26662874221802
1238	2002	37	high school	female	$17500 to 19999	NA	4	-0.427910804748535	21	-1.55795753002167	-0.713699221611023	-1.10788261890411	1.22740387916565	2	-0.700449585914612	0.490629613399506	1	2	0.299748122692108	0.717884123325348	0.432552963495255	0.982162773609161
1239	2002	39	high school	male	$50000 to 59999	NA	4	-0.427910804748535	46	0.226632237434387	0.567259430885315	0.168320760130882	0.0283318776637316	3	0.808760821819305	0.654094040393829	1	7	0.47869673371315	1.14786970615387	0.505969285964966	1.26662874221802
1240	2002	38	high school	female	$30000 to 34999	NA	3	-0.427910804748535	60	1.22600257396698	0.0182771403342485	0.35581961274147	0.126607596874237	2	-0.700449585914612	0.490629613399506	1	7	0.47869673371315	1.14786970615387	0.432552963495255	0.982162773609161
1241	2002	66	high school	male	$20000 to 22499	NA	0	-0.427910804748535	31	-0.844121634960175	-0.530705153942108	-0.734527766704559	0.539531052112579	3	0.808760821819305	0.654094040393829	0	3	0.381720423698425	0.916666686534882	0.505969285964966	1.26662874221802
1242	2002	75	high school	female	$10000 to 12499	NA	0	-0.427910804748535	32	-0.772738039493561	-1.26268148422241	-1.00953590869904	1.019162774086	3	0.808760821819305	0.654094040393829	0	2	0.299748122692108	0.717884123325348	0.505969285964966	1.26662874221802
1243	2002	71	bachelor	male	$75000 to $89999	NA	2	1.28621685504913	64	1.51153683662415	0.933247625827789	1.56919598579407	2.4623761177063	3	0.808760821819305	0.654094040393829	1	10	0.647058844566345	1.66823530197144	0.505969285964966	1.26662874221802
1244	2002	25	bachelor	male	$110000 or over	NA	1	1.28621685504913	31	-0.844121634960175	1.29923582077026	0.740886032581329	0.548912107944489	3	0.808760821819305	0.654094040393829	1	8	0.555865943431854	1.29329609870911	0.505969285964966	1.26662874221802
1245	2002	40	bachelor	female	$110000 or over	NA	3	1.28621685504913	66	1.65430402755737	1.29923582077026	1.7809933423996	3.17193722724915	3	0.808760821819305	0.654094040393829	1	10	0.647058844566345	1.66823530197144	0.505969285964966	1.26662874221802
1246	2002	25	high school	male	$110000 or over	NA	0	-0.427910804748535	48	0.369399428367615	1.29923582077026	0.532480955123901	0.283535957336426	2	-0.700449585914612	0.490629613399506	0	8	0.555865943431854	1.29329609870911	0.432552963495255	0.982162773609161
1247	2002	46	high school	female	$75000 to $89999	NA	5	-0.427910804748535	32	-0.772738039493561	0.933247625827789	-0.0953594297170639	0.00909342058002949	2	-0.700449585914612	0.490629613399506	1	5	0.437172770500183	0.992146611213684	0.432552963495255	0.982162773609161
1248	2002	46	high school	female	$40000 to 49999	NA	0	-0.427910804748535	23	-1.41519033908844	0.384265333414078	-0.591359734535217	0.349706321954727	3	0.808760821819305	0.654094040393829	0	3	0.381720423698425	0.916666686534882	0.505969285964966	1.26662874221802
1249	2002	26	graduate	female	$15000 to 17499	NA	2	2.14328050613403	32	-0.772738039493561	-0.896693289279938	0.2132268846035	0.0454657040536404	3	0.808760821819305	0.654094040393829	1	7	0.47869673371315	1.14786970615387	0.505969285964966	1.26662874221802
1250	2002	36	high school	female	$25000 to 29999	NA	3	-0.427910804748535	30	-0.915505230426788	-0.164716944098473	-0.611882388591766	0.374400049448013	2	-0.700449585914612	0.490629613399506	1	3	0.381720423698425	0.916666686534882	0.432552963495255	0.982162773609161
1251	2002	54	graduate	male	$50000 to 59999	NA	0	2.14328050613403	72	2.08260560035706	0.567259430885315	2.01137185096741	4.0456166267395	3	0.808760821819305	0.654094040393829	0	10	0.647058844566345	1.66823530197144	0.505969285964966	1.26662874221802
1252	2002	36	bachelor	male	$75000 to $89999	NA	2	1.28621685504913	47	0.298015832901001	0.933247625827789	1.06400096416473	1.13209807872772	2	-0.700449585914612	0.490629613399506	1	9	0.664041996002197	1.64829397201538	0.432552963495255	0.982162773609161
1253	2002	32	high school	female	$25000 to 29999	NA	2	-0.427910804748535	32	-0.772738039493561	-0.164716944098473	-0.55244767665863	0.305198431015015	1	-2.20966005325317	4.88259744644165	1	4	0.385321110486984	0.834862411022186	0.349480956792831	0.910034596920013
1254	2002	40	lt high school	male	$30000 to 34999	NA	0	-1.28497457504272	31	-0.844121634960175	0.0182771403342485	-0.862783670425415	0.744395673274994	2	-0.700449585914612	0.490629613399506	0	2	0.299748122692108	0.717884123325348	0.432552963495255	0.982162773609161
1255	2002	68	lt high school	male	NA	NA	0	-1.28497457504272	21	-1.55795753002167	NA	-1.75932967662811	3.09524083137512	2	-0.700449585914612	0.490629613399506	0	1	0.31386861205101	0.841849148273468	0.432552963495255	0.982162773609161
1256	2002	30	lt high school	female	NA	NA	2	-1.28497457504272	21	-1.55795753002167	NA	-1.75932967662811	3.09524083137512	1	-2.20966005325317	4.88259744644165	1	1	0.31386861205101	0.841849148273468	0.349480956792831	0.910034596920013
1257	2002	26	high school	female	$17500 to 19999	NA	0	-0.427910804748535	45	0.155248641967773	-0.713699221611023	-0.394666194915771	0.155761405825615	2	-0.700449585914612	0.490629613399506	0	4	0.385321110486984	0.834862411022186	0.432552963495255	0.982162773609161
1258	2002	44	bachelor	female	NA	NA	1	1.28621685504913	46	0.226632237434387	NA	0.960671246051788	0.922889232635498	3	0.808760821819305	0.654094040393829	1	8	0.555865943431854	1.29329609870911	0.505969285964966	1.26662874221802
1259	2002	47	high school	female	NA	NA	0	-0.427910804748535	33	-0.701354444026947	NA	-0.689217269420624	0.475020438432693	3	0.808760821819305	0.654094040393829	0	3	0.381720423698425	0.916666686534882	0.505969285964966	1.26662874221802
1260	2002	31	high school	female	NA	NA	5	-0.427910804748535	38	-0.344436496496201	NA	-0.466337144374847	0.217470332980156	2	-0.700449585914612	0.490629613399506	1	4	0.385321110486984	0.834862411022186	0.432552963495255	0.982162773609161
1261	2002	65	bachelor	female	$30000 to 34999	NA	0	1.28621685504913	57	1.01185178756714	0.0182771403342485	0.980267643928528	0.960924625396729	2	-0.700449585914612	0.490629613399506	0	8	0.555865943431854	1.29329609870911	0.432552963495255	0.982162773609161
1262	2002	76	high school	female	$50000 to 59999	NA	3	-0.427910804748535	37	-0.415820091962814	0.567259430885315	-0.0991354212164879	0.00982783176004887	3	0.808760821819305	0.654094040393829	1	5	0.437172770500183	0.992146611213684	0.505969285964966	1.26662874221802
1263	2002	69	lt high school	male	NA	NA	0	-1.28497457504272	33	-0.701354444026947	NA	-1.22441732883453	1.49919784069061	3	0.808760821819305	0.654094040393829	0	2	0.299748122692108	0.717884123325348	0.505969285964966	1.26662874221802
1264	2002	70	lt high school	male	$60000 to 74999	NA	0	-1.28497457504272	33	-0.701354444026947	0.75025349855423	-0.498623490333557	0.248625382781029	3	0.808760821819305	0.654094040393829	0	4	0.385321110486984	0.834862411022186	0.505969285964966	1.26662874221802
1265	2002	34	graduate	male	$110000 or over	NA	0	2.14328050613403	64	1.51153683662415	1.29923582077026	2.07835865020752	4.31957483291626	3	0.808760821819305	0.654094040393829	0	10	0.647058844566345	1.66823530197144	0.505969285964966	1.26662874221802
1266	2002	23	high school	female	$17500 to 19999	NA	3	-0.427910804748535	NA	NA	-0.713699221611023	-0.696926057338715	0.485705941915512	1	-2.20966005325317	4.88259744644165	1	3	0.381720423698425	0.916666686534882	0.349480956792831	0.910034596920013
1267	2002	85	lt high school	female	$8 000 to 9 999	NA	4	-1.28497457504272	25	-1.27242314815521	-1.44567561149597	-1.65053868293762	2.72427797317505	3	0.808760821819305	0.654094040393829	1	1	0.31386861205101	0.841849148273468	0.505969285964966	1.26662874221802
1268	2002	25	high school	male	$10000 to 12499	NA	1	-0.427910804748535	30	-0.915505230426788	-1.26268148422241	-1.06897068023682	1.14269828796387	1	-2.20966005325317	4.88259744644165	1	2	0.299748122692108	0.717884123325348	0.349480956792831	0.910034596920013
1269	2002	21	high school	female	$10000 to 12499	NA	0	-0.427910804748535	23	-1.41519033908844	-1.26268148422241	-1.27699208259583	1.6307088136673	3	0.808760821819305	0.654094040393829	0	2	0.299748122692108	0.717884123325348	0.505969285964966	1.26662874221802
1270	2002	48	lt high school	female	$40000 to 49999	NA	0	-1.28497457504272	26	-1.20103967189789	0.384265333414078	-0.859007716178894	0.737894237041473	2	-0.700449585914612	0.490629613399506	0	3	0.381720423698425	0.916666686534882	0.432552963495255	0.982162773609161
1271	2002	51	graduate	male	NA	NA	0	2.14328050613403	72	2.08260560035706	NA	2.65484809875488	7.04821825027466	3	0.808760821819305	0.654094040393829	0	10	0.647058844566345	1.66823530197144	0.505969285964966	1.26662874221802
1272	2002	56	high school	female	$35000 to 39999	NA	0	-0.427910804748535	37	-0.415820091962814	0.201271235942841	-0.251498162746429	0.0632513239979744	3	0.808760821819305	0.654094040393829	0	5	0.437172770500183	0.992146611213684	0.505969285964966	1.26662874221802
1273	2002	47	junior college	male	$75000 to $89999	NA	0	0.429152995347977	32	-0.772738039493561	0.933247625827789	0.261440604925156	0.068351186811924	4	2.31797122955322	5.37299060821533	0	7	0.47869673371315	1.14786970615387	0.6147540807724	1.49180328845978
1274	2002	62	high school	male	$60000 to 74999	NA	0	-0.427910804748535	33	-0.701354444026947	0.75025349855423	-0.141823455691338	0.02011389285326	3	0.808760821819305	0.654094040393829	0	5	0.437172770500183	0.992146611213684	0.505969285964966	1.26662874221802
1275	2002	46	bachelor	male	$30000 to 34999	NA	0	1.28621685504913	44	0.0838650465011597	0.0182771403342485	0.593941986560822	0.352767080068588	3	0.808760821819305	0.654094040393829	0	8	0.555865943431854	1.29329609870911	0.505969285964966	1.26662874221802
1276	2002	77	high school	female	NA	NA	0	-0.427910804748535	21	-1.55795753002167	NA	-1.22412955760956	1.49849319458008	3	0.808760821819305	0.654094040393829	0	2	0.299748122692108	0.717884123325348	0.505969285964966	1.26662874221802
1277	2002	31	high school	female	$50000 to 59999	NA	0	-0.427910804748535	46	0.226632237434387	0.567259430885315	0.168320760130882	0.0283318776637316	2	-0.700449585914612	0.490629613399506	0	7	0.47869673371315	1.14786970615387	0.432552963495255	0.982162773609161
1278	2002	46	high school	male	$60000 to 74999	NA	0	-0.427910804748535	62	1.36876976490021	0.75025349855423	0.719979763031006	0.518370866775513	2	-0.700449585914612	0.490629613399506	0	8	0.555865943431854	1.29329609870911	0.432552963495255	0.982162773609161
1279	2002	73	high school	male	$8 000 to 9 999	NA	0	-0.427910804748535	39	-0.273052901029587	-1.44567561149597	-0.877695798873901	0.77034991979599	2	-0.700449585914612	0.490629613399506	0	2	0.299748122692108	0.717884123325348	0.432552963495255	0.982162773609161
1280	2002	51	high school	male	$20000 to 22499	NA	0	-0.427910804748535	18	-1.77210831642151	-0.530705153942108	-1.12085342407227	1.25631237030029	2	-0.700449585914612	0.490629613399506	0	2	0.299748122692108	0.717884123325348	0.432552963495255	0.982162773609161
1281	2002	40	bachelor	male	$75000 to $89999	NA	2	1.28621685504913	60	1.22600257396698	0.933247625827789	1.4503265619278	2.1034471988678	2	-0.700449585914612	0.490629613399506	1	10	0.647058844566345	1.66823530197144	0.432552963495255	0.982162773609161
1282	2002	73	bachelor	female	$22500 to 24999	NA	5	1.28621685504913	54	0.797700941562653	-0.347711056470871	0.738752782344818	0.545755684375763	3	0.808760821819305	0.654094040393829	1	8	0.555865943431854	1.29329609870911	0.505969285964966	1.26662874221802
1283	2002	43	high school	male	$40000 to 49999	NA	0	-0.427910804748535	22	-1.48657393455505	0.384265333414078	-0.621077060699463	0.385736703872681	3	0.808760821819305	0.654094040393829	0	3	0.381720423698425	0.916666686534882	0.505969285964966	1.26662874221802
1284	2002	44	graduate	female	$75000 to $89999	NA	1	2.14328050613403	78	2.51090717315674	0.933247625827789	2.34203886985779	5.48514604568481	3	0.808760821819305	0.654094040393829	1	10	0.647058844566345	1.66823530197144	0.505969285964966	1.26662874221802
1285	2002	82	bachelor	male	$40000 to 49999	NA	4	1.28621685504913	71	2.01122212409973	0.384265333414078	1.54867327213287	2.39838886260986	3	0.808760821819305	0.654094040393829	1	10	0.647058844566345	1.66823530197144	0.505969285964966	1.26662874221802
1286	2002	55	high school	male	$50000 to 59999	NA	0	-0.427910804748535	46	0.226632237434387	0.567259430885315	0.168320760130882	0.0283318776637316	3	0.808760821819305	0.654094040393829	0	7	0.47869673371315	1.14786970615387	0.505969285964966	1.26662874221802
1287	2002	80	high school	female	$22500 to 24999	NA	0	-0.427910804748535	NA	NA	-0.347711056470871	-0.468381971120834	0.219381675124168	2	-0.700449585914612	0.490629613399506	0	4	0.385321110486984	0.834862411022186	0.432552963495255	0.982162773609161
1288	2002	30	high school	female	$20000 to 22499	NA	0	-0.427910804748535	25	-1.27242314815521	-0.530705153942108	-0.912831902503967	0.833262085914612	2	-0.700449585914612	0.490629613399506	0	2	0.299748122692108	0.717884123325348	0.432552963495255	0.982162773609161
1289	2002	74	bachelor	female	$40000 to 49999	NA	0	1.28621685504913	53	0.726317405700684	0.384265333414078	1.01376092433929	1.0277111530304	3	0.808760821819305	0.654094040393829	0	9	0.664041996002197	1.64829397201538	0.505969285964966	1.26662874221802
1290	2002	73	lt high school	female	$10000 to 12499	NA	0	-1.28497457504272	NA	NA	-1.26268148422241	-1.57494223117828	2.48044300079346	1	-2.20966005325317	4.88259744644165	0	1	0.31386861205101	0.841849148273468	0.349480956792831	0.910034596920013
1291	2002	26	junior college	male	NA	NA	0	0.429152995347977	38	-0.344436496496201	NA	0.0688629224896431	0.00474210223183036	2	-0.700449585914612	0.490629613399506	0	6	0.488151669502258	1.13033175468445	0.432552963495255	0.982162773609161
1292	2002	47	graduate	female	NA	NA	0	2.14328050613403	51	0.583550214767456	NA	1.71875131130219	2.954106092453	3	0.808760821819305	0.654094040393829	0	10	0.647058844566345	1.66823530197144	0.505969285964966	1.26662874221802
1293	2002	36	bachelor	female	$110000 or over	NA	2	1.28621685504913	62	1.36876976490021	1.29923582077026	1.66212391853333	2.76265597343445	3	0.808760821819305	0.654094040393829	1	10	0.647058844566345	1.66823530197144	0.505969285964966	1.26662874221802
1294	2002	42	bachelor	male	$40000 to 49999	NA	3	1.28621685504913	60	1.22600257396698	0.384265333414078	1.22178244590759	1.49275231361389	3	0.808760821819305	0.654094040393829	1	9	0.664041996002197	1.64829397201538	0.505969285964966	1.26662874221802
1295	2002	37	high school	female	$17500 to 19999	NA	0	-0.427910804748535	34	-0.629970848560333	-0.713699221611023	-0.721557080745697	0.52064460515976	2	-0.700449585914612	0.490629613399506	0	3	0.381720423698425	0.916666686534882	0.432552963495255	0.982162773609161
1296	2002	35	bachelor	male	$40000 to 49999	NA	0	1.28621685504913	51	0.583550214767456	0.384265333414078	0.954326212406158	0.910738527774811	3	0.808760821819305	0.654094040393829	0	8	0.555865943431854	1.29329609870911	0.505969285964966	1.26662874221802
1297	2002	38	high school	female	NA	NA	1	-0.427910804748535	54	0.797700941562653	NA	0.24687933921814	0.06094940751791	2	-0.700449585914612	0.490629613399506	1	7	0.47869673371315	1.14786970615387	0.432552963495255	0.982162773609161
1298	2002	51	high school	female	NA	NA	0	-0.427910804748535	53	0.726317405700684	NA	0.20230333507061	0.0409266389906406	3	0.808760821819305	0.654094040393829	0	7	0.47869673371315	1.14786970615387	0.505969285964966	1.26662874221802
1299	2002	43	graduate	female	$40000 to 49999	NA	3	2.14328050613403	78	2.51090717315674	0.384265333414078	2.1134946346283	4.46685934066772	3	0.808760821819305	0.654094040393829	1	10	0.647058844566345	1.66823530197144	0.505969285964966	1.26662874221802
1300	2002	46	high school	female	$75000 to $89999	NA	3	-0.427910804748535	32	-0.772738039493561	0.933247625827789	-0.0953594297170639	0.00909342058002949	2	-0.700449585914612	0.490629613399506	1	5	0.437172770500183	0.992146611213684	0.432552963495255	0.982162773609161
1301	2002	58	high school	female	$25000 to 29999	NA	1	-0.427910804748535	32	-0.772738039493561	-0.164716944098473	-0.55244767665863	0.305198431015015	4	2.31797122955322	5.37299060821533	1	4	0.385321110486984	0.834862411022186	0.6147540807724	1.49180328845978
1302	2002	40	graduate	male	$110000 or over	NA	4	2.14328050613403	51	0.583550214767456	1.29923582077026	1.69203305244446	2.86297583580017	3	0.808760821819305	0.654094040393829	1	10	0.647058844566345	1.66823530197144	0.505969285964966	1.26662874221802
1303	2002	30	high school	female	$15000 to 17499	NA	1	-0.427910804748535	54	0.797700941562653	-0.896693289279938	-0.203391402959824	0.0413680635392666	2	-0.700449585914612	0.490629613399506	1	5	0.437172770500183	0.992146611213684	0.432552963495255	0.982162773609161
1304	2002	28	lt high school	female	NA	NA	0	-1.28497457504272	51	0.583550214767456	NA	-0.42204874753952	0.178125143051147	1	-2.20966005325317	4.88259744644165	0	4	0.385321110486984	0.834862411022186	0.349480956792831	0.910034596920013
1305	2002	46	lt high school	male	$1 000 to 2 999	NA	1	-1.28497457504272	23	-1.41519033908844	-2.54364013671875	-2.1670618057251	4.69615697860718	2	-0.700449585914612	0.490629613399506	1	1	0.31386861205101	0.841849148273468	0.432552963495255	0.982162773609161
1306	2002	20	lt high school	male	NA	NA	0	-1.28497457504272	23	-1.41519033908844	NA	-1.6701774597168	2.78949284553528	2	-0.700449585914612	0.490629613399506	0	1	0.31386861205101	0.841849148273468	0.432552963495255	0.982162773609161
1307	2002	58	high school	male	$60000 to 74999	NA	0	-0.427910804748535	51	0.583550214767456	0.75025349855423	0.393088907003403	0.154518887400627	3	0.808760821819305	0.654094040393829	0	7	0.47869673371315	1.14786970615387	0.505969285964966	1.26662874221802
1308	2002	42	high school	male	$110000 or over	NA	0	-0.427910804748535	46	0.226632237434387	1.29923582077026	0.473046243190765	0.223772749304771	3	0.808760821819305	0.654094040393829	0	7	0.47869673371315	1.14786970615387	0.505969285964966	1.26662874221802
1309	2002	73	lt high school	male	NA	NA	0	-1.28497457504272	39	-0.273052901029587	NA	-0.956961095333099	0.915774524211884	3	0.808760821819305	0.654094040393829	0	2	0.299748122692108	0.717884123325348	0.505969285964966	1.26662874221802
1310	2002	28	high school	female	$25000 to 29999	NA	0	-0.427910804748535	46	0.226632237434387	-0.164716944098473	-0.136404737830162	0.0186062529683113	2	-0.700449585914612	0.490629613399506	0	5	0.437172770500183	0.992146611213684	0.432552963495255	0.982162773609161
1311	2002	26	bachelor	female	$30000 to 34999	NA	1	1.28621685504913	72	2.08260560035706	0.0182771403342485	1.42602789402008	2.03355550765991	3	0.808760821819305	0.654094040393829	1	10	0.647058844566345	1.66823530197144	0.505969285964966	1.26662874221802
1312	2002	42	high school	male	$22500 to 24999	NA	0	-0.427910804748535	15	-1.98625910282135	-0.347711056470871	-1.13382411003113	1.28555715084076	2	-0.700449585914612	0.490629613399506	0	2	0.299748122692108	0.717884123325348	0.432552963495255	0.982162773609161
1313	2002	72	high school	male	NA	NA	5	-0.427910804748535	36	-0.487203687429428	NA	-0.555489182472229	0.308568239212036	2	-0.700449585914612	0.490629613399506	1	3	0.381720423698425	0.916666686534882	0.432552963495255	0.982162773609161
1314	2002	43	high school	male	$35000 to 39999	NA	5	-0.427910804748535	51	0.583550214767456	0.201271235942841	0.164544776082039	0.027074983343482	2	-0.700449585914612	0.490629613399506	1	6	0.488151669502258	1.13033175468445	0.432552963495255	0.982162773609161
1315	2002	51	bachelor	male	$25000 to 29999	NA	0	1.28621685504913	55	0.869084537029266	-0.164716944098473	0.844651520252228	0.713436186313629	2	-0.700449585914612	0.490629613399506	0	8	0.555865943431854	1.29329609870911	0.432552963495255	0.982162773609161
1316	2002	23	high school	male	$3 000 to 3 999	NA	0	-0.427910804748535	21	-1.55795753002167	-2.36064600944519	-1.79351496696472	3.21669602394104	4	2.31797122955322	5.37299060821533	0	1	0.31386861205101	0.841849148273468	0.6147540807724	1.49180328845978
1317	2002	28	graduate	male	$22500 to 24999	NA	0	2.14328050613403	69	1.86845481395721	-0.347711056470871	1.54131293296814	2.37564563751221	3	0.808760821819305	0.654094040393829	0	10	0.647058844566345	1.66823530197144	0.505969285964966	1.26662874221802
1318	2002	22	high school	female	$8 000 to 9 999	NA	1	-0.427910804748535	37	-0.415820091962814	-1.44567561149597	-0.937130510807037	0.878213584423065	2	-0.700449585914612	0.490629613399506	1	2	0.299748122692108	0.717884123325348	0.432552963495255	0.982162773609161
1319	2002	20	high school	male	$1 000 to 2 999	NA	1	-0.427910804748535	NA	NA	-2.54364013671875	-1.83964657783508	3.38429951667786	2	-0.700449585914612	0.490629613399506	1	1	0.31386861205101	0.841849148273468	0.432552963495255	0.982162773609161
1320	2002	71	high school	male	$60000 to 74999	NA	0	-0.427910804748535	46	0.226632237434387	0.75025349855423	0.244502112269402	0.0597812831401825	3	0.808760821819305	0.654094040393829	0	7	0.47869673371315	1.14786970615387	0.505969285964966	1.26662874221802
1321	2002	41	high school	female	$3 000 to 3 999	NA	1	-0.427910804748535	53	0.726317405700684	-2.36064600944519	-0.84255975484848	0.709906935691833	2	-0.700449585914612	0.490629613399506	1	3	0.381720423698425	0.916666686534882	0.432552963495255	0.982162773609161
1322	2002	38	high school	male	NA	NA	0	-0.427910804748535	33	-0.701354444026947	NA	-0.689217269420624	0.475020438432693	2	-0.700449585914612	0.490629613399506	0	3	0.381720423698425	0.916666686534882	0.432552963495255	0.982162773609161
1323	2002	42	high school	male	$75000 to $89999	NA	2	-0.427910804748535	53	0.726317405700684	0.933247625827789	0.52870500087738	0.279528975486755	2	-0.700449585914612	0.490629613399506	1	8	0.555865943431854	1.29329609870911	0.432552963495255	0.982162773609161
1324	2002	45	bachelor	male	$8 000 to 9 999	NA	0	1.28621685504913	34	-0.629970848560333	-1.44567561149597	-0.312682509422302	0.0977703481912613	1	-2.20966005325317	4.88259744644165	0	5	0.437172770500183	0.992146611213684	0.349480956792831	0.910034596920013
1325	2002	37	high school	female	$10000 to 12499	NA	0	-0.427910804748535	NA	NA	-1.26268148422241	-1.03974223136902	1.0810638666153	1	-2.20966005325317	4.88259744644165	0	2	0.299748122692108	0.717884123325348	0.349480956792831	0.910034596920013
1326	2002	40	high school	female	$10000 to 12499	NA	0	-0.427910804748535	32	-0.772738039493561	-1.26268148422241	-1.00953590869904	1.019162774086	2	-0.700449585914612	0.490629613399506	0	2	0.299748122692108	0.717884123325348	0.432552963495255	0.982162773609161
1327	2002	87	lt high school	female	$10000 to 12499	NA	0	-1.28497457504272	22	-1.48657393455505	-1.26268148422241	-1.66350948810577	2.76726388931274	3	0.808760821819305	0.654094040393829	0	1	0.31386861205101	0.841849148273468	0.505969285964966	1.26662874221802
1328	2002	34	bachelor	female	$40000 to 49999	NA	2	1.28621685504913	25	-1.27242314815521	0.384265333414078	0.181675061583519	0.0330058261752129	2	-0.700449585914612	0.490629613399506	1	7	0.47869673371315	1.14786970615387	0.432552963495255	0.982162773609161
1329	2002	24	high school	male	$12500 to 14999	NA	2	-0.427910804748535	52	0.65493381023407	-1.07968735694885	-0.339007437229156	0.114926040172577	2	-0.700449585914612	0.490629613399506	1	4	0.385321110486984	0.834862411022186	0.432552963495255	0.982162773609161
1330	2002	52	high school	male	$40000 to 49999	NA	2	-0.427910804748535	60	1.22600257396698	0.384265333414078	0.508182346820831	0.258249282836914	3	0.808760821819305	0.654094040393829	1	7	0.47869673371315	1.14786970615387	0.505969285964966	1.26662874221802
1331	2002	52	high school	male	NA	NA	0	-0.427910804748535	32	-0.772738039493561	NA	-0.733793258666992	0.538452565670013	2	-0.700449585914612	0.490629613399506	0	3	0.381720423698425	0.916666686534882	0.432552963495255	0.982162773609161
1332	2002	41	lt high school	male	$3 000 to 3 999	NA	0	-1.28497457504272	24	-1.34380674362183	-2.36064600944519	-2.0611629486084	4.2483925819397	2	-0.700449585914612	0.490629613399506	0	1	0.31386861205101	0.841849148273468	0.432552963495255	0.982162773609161
1333	2002	26	junior college	female	$8 000 to 9 999	NA	2	0.429152995347977	34	-0.629970848560333	-1.44567561149597	-0.669482588768005	0.448206931352615	2	-0.700449585914612	0.490629613399506	1	3	0.381720423698425	0.916666686534882	0.432552963495255	0.982162773609161
1334	2002	30	high school	female	$35000 to 39999	NA	0	-0.427910804748535	38	-0.344436496496201	0.201271235942841	-0.221780806779861	0.0491867251694202	4	2.31797122955322	5.37299060821533	0	5	0.437172770500183	0.992146611213684	0.6147540807724	1.49180328845978
1335	2002	32	junior college	male	$40000 to 49999	NA	0	0.429152995347977	60	1.22600257396698	0.384265333414078	0.86498236656189	0.748194515705109	3	0.808760821819305	0.654094040393829	0	8	0.555865943431854	1.29329609870911	0.505969285964966	1.26662874221802
1336	2002	28	lt high school	female	$15000 to 17499	NA	0	-1.28497457504272	45	0.155248641967773	-0.896693289279938	-0.827647626399994	0.685000598430634	2	-0.700449585914612	0.490629613399506	0	3	0.381720423698425	0.916666686534882	0.432552963495255	0.982162773609161
1337	2002	52	bachelor	female	$25000 to 29999	NA	0	1.28621685504913	32	-0.772738039493561	-0.164716944098473	0.161152392625809	0.0259700939059258	2	-0.700449585914612	0.490629613399506	0	6	0.488151669502258	1.13033175468445	0.432552963495255	0.982162773609161
1338	2002	24	lt high school	female	$30000 to 34999	NA	0	-1.28497457504272	32	-0.772738039493561	0.0182771403342485	-0.833066344261169	0.693999528884888	2	-0.700449585914612	0.490629613399506	0	3	0.381720423698425	0.916666686534882	0.432552963495255	0.982162773609161
1339	2002	75	lt high school	female	$3 000 to 3 999	NA	0	-1.28497457504272	29	-0.986888825893402	-2.36064600944519	-1.91257619857788	3.65794777870178	2	-0.700449585914612	0.490629613399506	0	1	0.31386861205101	0.841849148273468	0.432552963495255	0.982162773609161
1340	2002	28	bachelor	male	$35000 to 39999	NA	1	1.28621685504913	58	1.08323538303375	0.201271235942841	1.08616638183594	1.17975735664368	2	-0.700449585914612	0.490629613399506	1	9	0.664041996002197	1.64829397201538	0.432552963495255	0.982162773609161
1341	2002	55	high school	female	$7 000 to 7 999	NA	2	-0.427910804748535	34	-0.629970848560333	-1.62866973876953	-1.10246396064758	1.21542680263519	1	-2.20966005325317	4.88259744644165	1	2	0.299748122692108	0.717884123325348	0.349480956792831	0.910034596920013
1342	2002	68	graduate	male	$75000 to $89999	NA	0	2.14328050613403	60	1.22600257396698	0.933247625827789	1.80712652206421	3.26570630073547	3	0.808760821819305	0.654094040393829	0	10	0.647058844566345	1.66823530197144	0.505969285964966	1.26662874221802
1343	2002	48	high school	female	$90000 - $109999	NA	2	-0.427910804748535	60	1.22600257396698	1.1162416934967	0.812907874584198	0.660819232463837	2	-0.700449585914612	0.490629613399506	1	8	0.555865943431854	1.29329609870911	0.432552963495255	0.982162773609161
1344	2002	61	high school	female	$25000 to 29999	NA	4	-0.427910804748535	46	0.226632237434387	-0.164716944098473	-0.136404737830162	0.0186062529683113	3	0.808760821819305	0.654094040393829	1	5	0.437172770500183	0.992146611213684	0.505969285964966	1.26662874221802
1345	2002	66	high school	male	$40000 to 49999	NA	0	-0.427910804748535	38	-0.344436496496201	0.384265333414078	-0.145599454641342	0.0211992003023624	3	0.808760821819305	0.654094040393829	0	5	0.437172770500183	0.992146611213684	0.505969285964966	1.26662874221802
1346	2002	25	high school	male	$25000 to 29999	NA	3	-0.427910804748535	60	1.22600257396698	-0.164716944098473	0.279638230800629	0.0781975388526917	2	-0.700449585914612	0.490629613399506	1	7	0.47869673371315	1.14786970615387	0.432552963495255	0.982162773609161
1347	2002	85	bachelor	female	$12500 to 14999	NA	0	1.28621685504913	33	-0.701354444026947	-1.07968735694885	-0.190037101507187	0.0361141003668308	3	0.808760821819305	0.654094040393829	0	5	0.437172770500183	0.992146611213684	0.505969285964966	1.26662874221802
1348	2002	67	high school	female	$20000 to 22499	NA	5	-0.427910804748535	60	1.22600257396698	-0.530705153942108	0.127275466918945	0.0161990448832512	3	0.808760821819305	0.654094040393829	1	6	0.488151669502258	1.13033175468445	0.505969285964966	1.26662874221802
1349	2002	20	high school	female	$50000 to 59999	NA	2	-0.427910804748535	46	0.226632237434387	0.567259430885315	0.168320760130882	0.0283318776637316	3	0.808760821819305	0.654094040393829	1	7	0.47869673371315	1.14786970615387	0.505969285964966	1.26662874221802
1350	2002	30	high school	female	$10000 to 12499	NA	0	-0.427910804748535	37	-0.415820091962814	-1.26268148422241	-0.860949158668518	0.741233468055725	1	-2.20966005325317	4.88259744644165	0	2	0.299748122692108	0.717884123325348	0.349480956792831	0.910034596920013
1351	2002	31	high school	male	$50000 to 59999	NA	0	-0.427910804748535	46	0.226632237434387	0.567259430885315	0.168320760130882	0.0283318776637316	3	0.808760821819305	0.654094040393829	0	7	0.47869673371315	1.14786970615387	0.505969285964966	1.26662874221802
1352	2002	36	high school	male	$50000 to 59999	NA	0	-0.427910804748535	28	-1.05827248096466	0.567259430885315	-0.366591602563858	0.134389400482178	2	-0.700449585914612	0.490629613399506	0	4	0.385321110486984	0.834862411022186	0.432552963495255	0.982162773609161
1353	2002	22	lt high school	male	$22500 to 24999	NA	0	-1.28497457504272	37	-0.415820091962814	-0.347711056470871	-0.83684229850769	0.700305044651031	3	0.808760821819305	0.654094040393829	0	3	0.381720423698425	0.916666686534882	0.505969285964966	1.26662874221802
1354	2002	46	high school	male	$75000 to $89999	NA	3	-0.427910804748535	37	-0.415820091962814	0.933247625827789	0.0532273277640343	0.00283314846456051	3	0.808760821819305	0.654094040393829	1	6	0.488151669502258	1.13033175468445	0.505969285964966	1.26662874221802
1355	2004	53	junior college	male	$110000 or over	NA	4	0.322342365980148	13	-2.21209454536438	1.19392740726471	-0.265646189451218	0.070567898452282	2	-0.689760565757751	0.475769639015198	1	5	0.437172770500183	0.992146611213684	0.432552963495255	0.982162773609161
1356	2004	33	bachelor	male	$17500 to 19999	NA	0	1.1505913734436	32	-0.874421536922455	-0.808320939540863	-0.197915852069855	0.0391706861555576	2	-0.689760565757751	0.475769639015198	0	5	0.437172770500183	0.992146611213684	0.432552963495255	0.982162773609161
1357	2004	24	high school	male	$30000 to 34999	NA	1	-0.505906701087952	44	-0.0295753944665194	-0.080230638384819	-0.23249477148056	0.0540538169443607	3	0.809183478355408	0.654777884483337	1	5	0.437172770500183	0.992146611213684	0.505969285964966	1.26662874221802
1358	2004	19	high school	male	$110000 or over	NA	0	-0.505906701087952	32	-0.874421536922455	1.19392740726471	-0.0548398122191429	0.0030074049718678	2	-0.689760565757751	0.475769639015198	0	6	0.488151669502258	1.13033175468445	0.432552963495255	0.982162773609161
1359	2004	40	graduate	male	$75000 to $89999	NA	4	1.97884035110474	78	2.36415529251099	0.829882264137268	2.16290068626404	4.67813920974731	3	0.809183478355408	0.654777884483337	1	10	0.647058844566345	1.66823530197144	0.505969285964966	1.26662874221802
1360	2004	42	junior college	male	$25000 to 29999	NA	0	0.322342365980148	42	-0.170383080840111	-0.262253224849701	-0.0233457740396261	0.000545025162864476	2	-0.689760565757751	0.475769639015198	0	6	0.488151669502258	1.13033175468445	0.432552963495255	0.982162773609161
1361	2004	27	lt high school	male	$17500 to 19999	NA	1	-1.33415567874908	32	-0.874421536922455	-0.808320939540863	-1.22613716125488	1.50341236591339	2	-0.689760565757751	0.475769639015198	1	2	0.299748122692108	0.717884123325348	0.432552963495255	0.982162773609161
1362	2004	29	lt high school	female	NA	NA	1	-1.33415567874908	32	-0.874421536922455	NA	-1.34861242771149	1.81875550746918	1	-2.18870449066162	4.79042720794678	1	1	0.31386861205101	0.841849148273468	0.349480956792831	0.910034596920013
1363	2004	20	high school	male	$50000 to 59999	NA	5	-0.505906701087952	NA	NA	0.465837091207504	-0.00257668318226933	6.6392963162798e-06	3	0.809183478355408	0.654777884483337	1	6	0.488151669502258	1.13033175468445	0.505969285964966	1.26662874221802
1364	2004	19	high school	male	NA	NA	0	-0.505906701087952	20	-1.71926772594452	NA	-1.35891461372375	1.8466489315033	3	0.809183478355408	0.654777884483337	0	1	0.31386861205101	0.841849148273468	0.505969285964966	1.26662874221802
1365	2004	26	bachelor	male	NA	NA	0	1.1505913734436	73	2.01213622093201	NA	1.98546314239502	3.94206380844116	3	0.809183478355408	0.654777884483337	0	10	0.647058844566345	1.66823530197144	0.505969285964966	1.26662874221802
1366	2004	81	bachelor	male	$20000 to 22499	NA	0	1.1505913734436	62	1.23769378662109	-0.626298367977142	0.751428723335266	0.564645111560822	3	0.809183478355408	0.654777884483337	0	8	0.555865943431854	1.29329609870911	0.505969285964966	1.26662874221802
1367	2004	65	high school	female	$17500 to 19999	NA	5	-0.505906701087952	53	0.604059219360352	-0.808320939540863	-0.271581768989563	0.0737566575407982	1	-2.18870449066162	4.79042720794678	1	5	0.437172770500183	0.992146611213684	0.349480956792831	0.910034596920013
1368	2004	35	high school	male	$30000 to 34999	NA	0	-0.505906701087952	49	0.322443842887878	-0.080230638384819	-0.0868245363235474	0.00753850024193525	2	-0.689760565757751	0.475769639015198	0	5	0.437172770500183	0.992146611213684	0.432552963495255	0.982162773609161
1369	2004	30	graduate	male	$110000 or over	NA	2	1.97884035110474	47	0.181636139750481	1.19392740726471	1.41039204597473	1.98920571804047	4	2.30812764167786	5.32745313644409	1	9	0.664041996002197	1.64829397201538	0.6147540807724	1.49180328845978
1370	2004	57	graduate	female	$60000 to 74999	NA	0	1.97884035110474	37	-0.522402286529541	0.647859692573547	0.893081605434418	0.797594726085663	3	0.809183478355408	0.654777884483337	0	8	0.555865943431854	1.29329609870911	0.505969285964966	1.26662874221802
1371	2004	53	graduate	female	$110000 or over	NA	0	1.97884035110474	60	1.0968861579895	1.19392740726471	1.78913462162018	3.20100259780884	4	2.30812764167786	5.32745313644409	0	10	0.647058844566345	1.66823530197144	0.6147540807724	1.49180328845978
1372	2004	48	graduate	male	$12500 to 14999	NA	3	1.97884035110474	51	0.463251531124115	-1.17236614227295	0.547724664211273	0.300002306699753	3	0.809183478355408	0.654777884483337	1	8	0.555865943431854	1.29329609870911	0.505969285964966	1.26662874221802
1373	2004	23	high school	female	$15000 to 17499	NA	2	-0.505906701087952	42	-0.170383080840111	-0.990343511104584	-0.66737961769104	0.445395559072495	3	0.809183478355408	0.654777884483337	1	3	0.381720423698425	0.916666686534882	0.505969285964966	1.26662874221802
1374	2004	36	high school	male	$110000 or over	NA	1	-0.505906701087952	40	-0.311190783977509	1.19392740726471	0.178232535719872	0.0317668356001377	2	-0.689760565757751	0.475769639015198	1	7	0.47869673371315	1.14786970615387	0.432552963495255	0.982162773609161
1375	2004	24	high school	male	$17500 to 19999	NA	0	-0.505906701087952	NA	NA	-0.808320939540863	-0.793471813201904	0.629597544670105	2	-0.689760565757751	0.475769639015198	0	3	0.381720423698425	0.916666686534882	0.432552963495255	0.982162773609161
1376	2004	61	high school	female	$75000 to $89999	NA	0	-0.505906701087952	53	0.604059219360352	0.829882264137268	0.40632838010788	0.165102750062943	3	0.809183478355408	0.654777884483337	0	7	0.47869673371315	1.14786970615387	0.505969285964966	1.26662874221802
1377	2004	49	high school	male	$20000 to 22499	NA	5	-0.505906701087952	NA	NA	-0.626298367977142	-0.680486798286438	0.463062286376953	2	-0.689760565757751	0.475769639015198	1	3	0.381720423698425	0.916666686534882	0.432552963495255	0.982162773609161
1378	2004	53	high school	female	$12500 to 14999	NA	0	-0.505906701087952	42	-0.170383080840111	-1.17236614227295	-0.742702960968018	0.551607668399811	3	0.809183478355408	0.654777884483337	0	3	0.381720423698425	0.916666686534882	0.505969285964966	1.26662874221802
1379	2004	63	bachelor	female	$30000 to 34999	NA	0	1.1505913734436	37	-0.522402286529541	-0.080230638384819	0.249047785997391	0.0620247982442379	3	0.809183478355408	0.654777884483337	0	7	0.47869673371315	1.14786970615387	0.505969285964966	1.26662874221802
1380	2004	38	high school	male	$110000 or over	NA	2	-0.505906701087952	52	0.533655345439911	1.19392740726471	0.527841031551361	0.278616160154343	3	0.809183478355408	0.654777884483337	1	8	0.555865943431854	1.29329609870911	0.505969285964966	1.26662874221802
1381	2004	59	lt high school	female	NA	NA	5	-1.33415567874908	23	-1.50805616378784	NA	-1.74192190170288	3.03429198265076	2	-0.689760565757751	0.475769639015198	1	1	0.31386861205101	0.841849148273468	0.432552963495255	0.982162773609161
1382	2004	31	bachelor	female	$75000 to $89999	NA	2	1.1505913734436	21	-1.64886379241943	0.829882264137268	0.159519866108894	0.0254465881735086	3	0.809183478355408	0.654777884483337	1	6	0.488151669502258	1.13033175468445	0.505969285964966	1.26662874221802
1383	2004	42	bachelor	male	$110000 or over	NA	0	1.1505913734436	62	1.23769378662109	1.19392740726471	1.50466227531433	2.26400852203369	3	0.809183478355408	0.654777884483337	0	10	0.647058844566345	1.66823530197144	0.505969285964966	1.26662874221802
1384	2004	70	high school	female	NA	NA	0	-0.505906701087952	32	-0.874421536922455	NA	-0.834501802921295	0.696393251419067	3	0.809183478355408	0.654777884483337	0	3	0.381720423698425	0.916666686534882	0.505969285964966	1.26662874221802
1385	2004	53	graduate	female	$90000 - $109999	NA	4	1.97884035110474	67	1.58971309661865	1.01190483570099	1.91774964332581	3.67776370048523	3	0.809183478355408	0.654777884483337	1	10	0.647058844566345	1.66823530197144	0.505969285964966	1.26662874221802
1386	2004	25	high school	female	$17500 to 19999	NA	2	-0.505906701087952	23	-1.50805616378784	-0.808320939540863	-1.14560306072235	1.3124064207077	3	0.809183478355408	0.654777884483337	1	2	0.299748122692108	0.717884123325348	0.505969285964966	1.26662874221802
1387	2004	26	bachelor	male	$25000 to 29999	NA	0	1.1505913734436	62	1.23769378662109	-0.262253224849701	0.902075469493866	0.813740134239197	2	-0.689760565757751	0.475769639015198	0	8	0.555865943431854	1.29329609870911	0.432552963495255	0.982162773609161
1388	2004	57	graduate	male	NA	NA	0	1.97884035110474	46	0.111232295632362	NA	1.31964492797852	1.74146270751953	3	0.809183478355408	0.654777884483337	0	9	0.664041996002197	1.64829397201538	0.505969285964966	1.26662874221802
1389	2004	39	bachelor	female	$30000 to 34999	NA	0	1.1505913734436	56	0.815270721912384	-0.080230638384819	0.802594542503357	0.644158005714417	2	-0.689760565757751	0.475769639015198	0	8	0.555865943431854	1.29329609870911	0.432552963495255	0.982162773609161
1390	2004	43	high school	male	NA	NA	0	-0.505906701087952	42	-0.170383080840111	NA	-0.397491186857224	0.157999247312546	2	-0.689760565757751	0.475769639015198	0	4	0.385321110486984	0.834862411022186	0.432552963495255	0.982162773609161
1391	2004	45	bachelor	male	$10000 to 12499	NA	0	1.1505913734436	37	-0.522402286529541	-1.35438871383667	-0.278215706348419	0.0774039775133133	3	0.809183478355408	0.654777884483337	0	5	0.437172770500183	0.992146611213684	0.505969285964966	1.26662874221802
1392	2004	45	high school	male	$60000 to 74999	NA	0	-0.505906701087952	44	-0.0295753944665194	0.647859692573547	0.068798653781414	0.00473325466737151	3	0.809183478355408	0.654777884483337	0	6	0.488151669502258	1.13033175468445	0.505969285964966	1.26662874221802
1393	2004	22	high school	female	$20000 to 22499	NA	0	-0.505906701087952	NA	NA	-0.626298367977142	-0.680486798286438	0.463062286376953	2	-0.689760565757751	0.475769639015198	0	3	0.381720423698425	0.916666686534882	0.432552963495255	0.982162773609161
1394	2004	43	bachelor	female	$60000 to 74999	NA	2	1.1505913734436	44	-0.0295753944665194	0.647859692573547	0.754279494285583	0.568937540054321	3	0.809183478355408	0.654777884483337	1	8	0.555865943431854	1.29329609870911	0.505969285964966	1.26662874221802
1395	2004	55	high school	female	$35000 to 39999	NA	2	-0.505906701087952	32	-0.874421536922455	0.101791940629482	-0.506779909133911	0.256825864315033	2	-0.689760565757751	0.475769639015198	1	4	0.385321110486984	0.834862411022186	0.432552963495255	0.982162773609161
1396	2004	63	high school	male	NA	NA	0	-0.505906701087952	30	-1.01522922515869	NA	-0.921903967857361	0.849906921386719	1	-2.18870449066162	4.79042720794678	0	2	0.299748122692108	0.717884123325348	0.349480956792831	0.910034596920013
1397	2004	37	high school	female	NA	NA	0	-0.505906701087952	21	-1.64886379241943	NA	-1.31521344184875	1.72978639602661	1	-2.18870449066162	4.79042720794678	0	1	0.31386861205101	0.841849148273468	0.349480956792831	0.910034596920013
1398	2004	31	graduate	male	$110000 or over	NA	0	1.97884035110474	65	1.44890534877777	1.19392740726471	1.93480491638184	3.74346995353699	3	0.809183478355408	0.654777884483337	0	10	0.647058844566345	1.66823530197144	0.505969285964966	1.26662874221802
1399	2004	33	graduate	female	$90000 - $109999	NA	1	1.97884035110474	40	-0.311190783977509	1.01190483570099	1.13113033771515	1.27945590019226	3	0.809183478355408	0.654777884483337	1	9	0.664041996002197	1.64829397201538	0.505969285964966	1.26662874221802
1400	2004	29	bachelor	female	$40000 to 49999	NA	0	1.1505913734436	34	-0.733613848686218	0.283814519643784	0.312292337417603	0.0975265055894852	3	0.809183478355408	0.654777884483337	0	7	0.47869673371315	1.14786970615387	0.505969285964966	1.26662874221802
1401	2004	39	lt high school	male	$60000 to 74999	NA	3	-1.33415567874908	31	-0.944825351238251	0.647859692573547	-0.652684330940247	0.425996840000153	3	0.809183478355408	0.654777884483337	1	3	0.381720423698425	0.916666686534882	0.505969285964966	1.26662874221802
1402	2004	35	high school	male	$75000 to $89999	NA	0	-0.505906701087952	46	0.111232295632362	0.829882264137268	0.202390089631081	0.0409617498517036	2	-0.689760565757751	0.475769639015198	0	7	0.47869673371315	1.14786970615387	0.432552963495255	0.982162773609161
1403	2004	57	high school	male	NA	NA	0	-0.505906701087952	33	-0.804017663002014	NA	-0.790800750255585	0.625365853309631	3	0.809183478355408	0.654777884483337	0	3	0.381720423698425	0.916666686534882	0.505969285964966	1.26662874221802
1404	2004	86	lt high school	female	$20000 to 22499	NA	0	-1.33415567874908	25	-1.36724841594696	-0.626298367977142	-1.35475194454193	1.83535277843475	2	-0.689760565757751	0.475769639015198	0	1	0.31386861205101	0.841849148273468	0.432552963495255	0.982162773609161
1405	2004	28	high school	female	NA	NA	0	-0.505906701087952	42	-0.170383080840111	NA	-0.397491186857224	0.157999247312546	3	0.809183478355408	0.654777884483337	0	4	0.385321110486984	0.834862411022186	0.505969285964966	1.26662874221802
1406	2004	49	high school	male	$50000 to 59999	NA	0	-0.505906701087952	60	1.0968861579895	0.465837091207504	0.459619998931885	0.21125054359436	2	-0.689760565757751	0.475769639015198	0	7	0.47869673371315	1.14786970615387	0.432552963495255	0.982162773609161
1407	2004	52	high school	female	$35000 to 39999	NA	2	-0.505906701087952	50	0.392847687005997	0.101791940629482	0.0176328551024199	0.000310917588649318	4	2.30812764167786	5.32745313644409	1	6	0.488151669502258	1.13033175468445	0.6147540807724	1.49180328845978
1408	2004	33	bachelor	female	$75000 to $89999	NA	0	1.1505913734436	32	-0.874421536922455	0.829882264137268	0.479994297027588	0.230394527316093	3	0.809183478355408	0.654777884483337	0	7	0.47869673371315	1.14786970615387	0.505969285964966	1.26662874221802
1409	2004	37	graduate	male	$75000 to $89999	NA	0	1.97884035110474	60	1.0968861579895	0.829882264137268	1.63848793506622	2.68464279174805	2	-0.689760565757751	0.475769639015198	0	10	0.647058844566345	1.66823530197144	0.432552963495255	0.982162773609161
1410	2004	68	lt high school	male	$60000 to 74999	NA	0	-1.33415567874908	23	-1.50805616378784	0.647859692573547	-0.88575667142868	0.784564852714539	2	-0.689760565757751	0.475769639015198	0	2	0.299748122692108	0.717884123325348	0.432552963495255	0.982162773609161
1411	2004	42	junior college	male	NA	NA	0	0.322342365980148	43	-0.0999792367219925	NA	0.160320535302162	0.0257026739418507	2	-0.689760565757751	0.475769639015198	0	6	0.488151669502258	1.13033175468445	0.432552963495255	0.982162773609161
1412	2004	56	graduate	male	$110000 or over	NA	3	1.97884035110474	51	0.463251531124115	1.19392740726471	1.52692830562592	2.33151006698608	3	0.809183478355408	0.654777884483337	1	10	0.647058844566345	1.66823530197144	0.505969285964966	1.26662874221802
1413	2004	57	graduate	female	$110000 or over	NA	0	1.97884035110474	60	1.0968861579895	1.19392740726471	1.78913462162018	3.20100259780884	3	0.809183478355408	0.654777884483337	0	10	0.647058844566345	1.66823530197144	0.505969285964966	1.26662874221802
1414	2004	59	high school	female	$50000 to 59999	NA	0	-0.505906701087952	53	0.604059219360352	0.465837091207504	0.255681693553925	0.0653731301426888	2	-0.689760565757751	0.475769639015198	0	7	0.47869673371315	1.14786970615387	0.432552963495255	0.982162773609161
1415	2004	40	high school	male	$60000 to 74999	NA	1	-0.505906701087952	15	-2.07128691673279	0.647859692573547	-0.77608859539032	0.60231351852417	3	0.809183478355408	0.654777884483337	1	3	0.381720423698425	0.916666686534882	0.505969285964966	1.26662874221802
1416	2004	46	bachelor	male	$110000 or over	NA	0	1.1505913734436	60	1.0968861579895	1.19392740726471	1.44639432430267	2.09205651283264	3	0.809183478355408	0.654777884483337	0	10	0.647058844566345	1.66823530197144	0.505969285964966	1.26662874221802
1417	2004	23	high school	male	$75000 to $89999	NA	1	-0.505906701087952	32	-0.874421536922455	0.829882264137268	-0.205486506223679	0.0422247052192688	4	2.30812764167786	5.32745313644409	1	5	0.437172770500183	0.992146611213684	0.6147540807724	1.49180328845978
1418	2004	52	bachelor	female	$25000 to 29999	NA	0	1.1505913734436	21	-1.64886379241943	-0.262253224849701	-0.292420238256454	0.0855095982551575	NA	NA	NA	0	5	0.437172770500183	0.992146611213684	0.3125	0.6875
1419	2004	51	high school	female	under $1 000	NA	0	-0.505906701087952	23	-1.50805616378784	-2.81056928634644	-1.97415995597839	3.89730763435364	2	-0.689760565757751	0.475769639015198	0	1	0.31386861205101	0.841849148273468	0.432552963495255	0.982162773609161
1420	2004	21	high school	male	$75000 to $89999	NA	0	-0.505906701087952	47	0.181636139750481	0.829882264137268	0.231524124741554	0.0536034218966961	2	-0.689760565757751	0.475769639015198	0	7	0.47869673371315	1.14786970615387	0.432552963495255	0.982162773609161
1421	2004	61	graduate	male	$110000 or over	NA	1	1.97884035110474	73	2.01213622093201	1.19392740726471	2.16787719726562	4.69969177246094	4	2.30812764167786	5.32745313644409	1	10	0.647058844566345	1.66823530197144	0.6147540807724	1.49180328845978
1422	2004	21	high school	male	NA	NA	1	-0.505906701087952	34	-0.733613848686218	NA	-0.747099697589874	0.558157980442047	3	0.809183478355408	0.654777884483337	1	3	0.381720423698425	0.916666686534882	0.505969285964966	1.26662874221802
1423	2004	45	bachelor	female	$35000 to 39999	NA	0	1.1505913734436	53	0.604059219360352	0.101791940629482	0.790515780448914	0.624915182590485	2	-0.689760565757751	0.475769639015198	0	8	0.555865943431854	1.29329609870911	0.432552963495255	0.982162773609161
1424	2004	32	high school	female	$60000 to 74999	NA	0	-0.505906701087952	NA	NA	0.647859692573547	0.11040835827589	0.0121900057420135	3	0.809183478355408	0.654777884483337	0	6	0.488151669502258	1.13033175468445	0.505969285964966	1.26662874221802
1425	2004	31	graduate	female	$90000 - $109999	NA	0	1.97884035110474	57	0.885674595832825	1.01190483570099	1.62640905380249	2.64520645141602	3	0.809183478355408	0.654777884483337	0	10	0.647058844566345	1.66823530197144	0.505969285964966	1.26662874221802
1426	2004	33	bachelor	female	$90000 - $109999	NA	0	1.1505913734436	NA	NA	1.01190483570099	1.36459958553314	1.86213207244873	3	0.809183478355408	0.654777884483337	0	9	0.664041996002197	1.64829397201538	0.505969285964966	1.26662874221802
1427	2004	51	graduate	female	$60000 to 74999	NA	0	1.97884035110474	54	0.674463033676147	0.647859692573547	1.38836026191711	1.92754423618317	2	-0.689760565757751	0.475769639015198	0	9	0.664041996002197	1.64829397201538	0.432552963495255	0.982162773609161
1428	2004	25	high school	male	$20000 to 22499	NA	0	-0.505906701087952	33	-0.804017663002014	-0.626298367977142	-0.778939247131348	0.60674637556076	2	-0.689760565757751	0.475769639015198	0	3	0.381720423698425	0.916666686534882	0.432552963495255	0.982162773609161
1429	2004	28	graduate	female	$90000 - $109999	NA	0	1.97884035110474	52	0.533655345439911	1.01190483570099	1.48073887825012	2.19258761405945	3	0.809183478355408	0.654777884483337	0	10	0.647058844566345	1.66823530197144	0.505969285964966	1.26662874221802
1430	2004	37	junior college	male	$60000 to 74999	NA	2	0.322342365980148	47	0.181636139750481	0.647859692573547	0.498941212892532	0.248942330479622	3	0.809183478355408	0.654777884483337	1	7	0.47869673371315	1.14786970615387	0.505969285964966	1.26662874221802
1431	2004	29	high school	female	$60000 to 74999	NA	0	-0.505906701087952	55	0.744866907596588	0.647859692573547	0.389273136854172	0.151533573865891	3	0.809183478355408	0.654777884483337	0	7	0.47869673371315	1.14786970615387	0.505969285964966	1.26662874221802
1432	2004	50	junior college	male	NA	NA	2	0.322342365980148	40	-0.311190783977509	NA	0.0292173270136118	0.000853652192745358	2	-0.689760565757751	0.475769639015198	1	6	0.488151669502258	1.13033175468445	0.432552963495255	0.982162773609161
1433	2004	46	high school	male	$90000 - $109999	NA	2	-0.505906701087952	60	1.0968861579895	1.01190483570099	0.685590088367462	0.470033764839172	3	0.809183478355408	0.654777884483337	1	8	0.555865943431854	1.29329609870911	0.505969285964966	1.26662874221802
1434	2004	55	junior college	male	$90000 - $109999	NA	0	0.322342365980148	31	-0.944825351238251	1.01190483570099	0.183443233370781	0.0336514189839363	3	0.809183478355408	0.654777884483337	0	7	0.47869673371315	1.14786970615387	0.505969285964966	1.26662874221802
1435	2004	34	bachelor	male	$4 000 to 4 999	NA	1	1.1505913734436	46	0.111232295632362	-2.26450157165527	-0.392626047134399	0.15415520966053	3	0.809183478355408	0.654777884483337	1	4	0.385321110486984	0.834862411022186	0.505969285964966	1.26662874221802
1436	2004	34	junior college	female	$50000 to 59999	NA	0	0.322342365980148	32	-0.874421536922455	0.465837091207504	-0.0133927939459682	0.00017936693620868	3	0.809183478355408	0.654777884483337	0	6	0.488151669502258	1.13033175468445	0.505969285964966	1.26662874221802
1437	2004	26	junior college	female	$35000 to 39999	NA	4	0.322342365980148	49	0.322443842887878	0.101791940629482	0.331239223480225	0.109719425439835	2	-0.689760565757751	0.475769639015198	1	7	0.47869673371315	1.14786970615387	0.432552963495255	0.982162773609161
1438	2004	44	bachelor	male	$60000 to 74999	NA	3	1.1505913734436	70	1.80092453956604	0.647859692573547	1.51176464557648	2.2854323387146	2	-0.689760565757751	0.475769639015198	1	10	0.647058844566345	1.66823530197144	0.432552963495255	0.982162773609161
1439	2004	35	high school	male	$40000 to 49999	NA	4	-0.505906701087952	44	-0.0295753944665194	0.283814519643784	-0.0818480551242828	0.00669910432770848	2	-0.689760565757751	0.475769639015198	1	5	0.437172770500183	0.992146611213684	0.432552963495255	0.982162773609161
1440	2004	62	junior college	male	$110000 or over	NA	2	0.322342365980148	71	1.87132847309113	1.19392740726471	1.42412829399109	2.02814149856567	3	0.809183478355408	0.654777884483337	1	9	0.664041996002197	1.64829397201538	0.505969285964966	1.26662874221802
1441	2004	70	high school	male	$75000 to $89999	NA	0	-0.505906701087952	53	0.604059219360352	0.829882264137268	0.40632838010788	0.165102750062943	3	0.809183478355408	0.654777884483337	0	7	0.47869673371315	1.14786970615387	0.505969285964966	1.26662874221802
1442	2004	69	high school	female	$25000 to 29999	NA	4	-0.505906701087952	60	1.0968861579895	-0.262253224849701	0.158326596021652	0.0250673107802868	3	0.809183478355408	0.654777884483337	1	6	0.488151669502258	1.13033175468445	0.505969285964966	1.26662874221802
1443	2004	70	high school	female	$50000 to 59999	NA	1	-0.505906701087952	47	0.181636139750481	0.465837091207504	0.080877423286438	0.00654115760698915	2	-0.689760565757751	0.475769639015198	1	6	0.488151669502258	1.13033175468445	0.432552963495255	0.982162773609161
1444	2004	56	high school	male	$50000 to 59999	NA	2	-0.505906701087952	NA	NA	0.465837091207504	-0.00257668318226933	6.6392963162798e-06	3	0.809183478355408	0.654777884483337	1	6	0.488151669502258	1.13033175468445	0.505969285964966	1.26662874221802
1445	2004	56	high school	female	$75000 to $89999	NA	0	-0.505906701087952	53	0.604059219360352	0.829882264137268	0.40632838010788	0.165102750062943	3	0.809183478355408	0.654777884483337	0	7	0.47869673371315	1.14786970615387	0.505969285964966	1.26662874221802
1446	2004	27	high school	male	$35000 to 39999	NA	0	-0.505906701087952	34	-0.733613848686218	0.101791940629482	-0.448511838912964	0.201162874698639	2	-0.689760565757751	0.475769639015198	0	4	0.385321110486984	0.834862411022186	0.432552963495255	0.982162773609161
1447	2004	30	high school	male	NA	NA	0	-0.505906701087952	40	-0.311190783977509	NA	-0.484893321990967	0.235121533274651	2	-0.689760565757751	0.475769639015198	0	4	0.385321110486984	0.834862411022186	0.432552963495255	0.982162773609161
1448	2004	36	bachelor	female	$110000 or over	NA	4	1.1505913734436	62	1.23769378662109	1.19392740726471	1.50466227531433	2.26400852203369	3	0.809183478355408	0.654777884483337	1	10	0.647058844566345	1.66823530197144	0.505969285964966	1.26662874221802
1449	2004	27	high school	female	$35000 to 39999	NA	5	-0.505906701087952	49	0.322443842887878	0.101791940629482	-0.0115011874586344	0.000132277316879481	2	-0.689760565757751	0.475769639015198	1	6	0.488151669502258	1.13033175468445	0.432552963495255	0.982162773609161
1450	2004	36	high school	female	$50000 to 59999	NA	0	-0.505906701087952	60	1.0968861579895	0.465837091207504	0.459619998931885	0.21125054359436	3	0.809183478355408	0.654777884483337	0	7	0.47869673371315	1.14786970615387	0.505969285964966	1.26662874221802
1451	2004	41	high school	female	$12500 to 14999	NA	3	-0.505906701087952	30	-1.01522922515869	-1.17236614227295	-1.09231150150299	1.19314444065094	2	-0.689760565757751	0.475769639015198	1	2	0.299748122692108	0.717884123325348	0.432552963495255	0.982162773609161
1452	2004	20	high school	male	$50000 to 59999	NA	2	-0.505906701087952	32	-0.874421536922455	0.465837091207504	-0.356133222579956	0.126830875873566	2	-0.689760565757751	0.475769639015198	1	4	0.385321110486984	0.834862411022186	0.432552963495255	0.982162773609161
1453	2004	56	junior college	male	$40000 to 49999	NA	0	0.322342365980148	60	1.0968861579895	0.283814519643784	0.727037072181702	0.52858293056488	2	-0.689760565757751	0.475769639015198	0	8	0.555865943431854	1.29329609870911	0.432552963495255	0.982162773609161
1454	2004	38	lt high school	female	$25000 to 29999	NA	2	-1.33415567874908	45	0.0408284515142441	-0.262253224849701	-0.621424436569214	0.386168330907822	1	-2.18870449066162	4.79042720794678	1	3	0.381720423698425	0.916666686534882	0.349480956792831	0.910034596920013
1455	2004	21	high school	male	$1 000 to 2 999	NA	0	-0.505906701087952	NA	NA	-2.62854671478271	-1.92332208156586	3.69916772842407	3	0.809183478355408	0.654777884483337	0	1	0.31386861205101	0.841849148273468	0.505969285964966	1.26662874221802
1456	2004	23	high school	male	NA	NA	3	-0.505906701087952	45	0.0408284515142441	NA	-0.266387969255447	0.0709625482559204	3	0.809183478355408	0.654777884483337	1	5	0.437172770500183	0.992146611213684	0.505969285964966	1.26662874221802
1457	2004	45	high school	male	NA	NA	0	-0.505906701087952	49	0.322443842887878	NA	-0.0915837213397026	0.00838757771998644	2	-0.689760565757751	0.475769639015198	0	5	0.437172770500183	0.992146611213684	0.432552963495255	0.982162773609161
1458	2004	56	high school	female	$90000 - $109999	NA	0	-0.505906701087952	54	0.674463033676147	1.01190483570099	0.510785818099976	0.260902166366577	3	0.809183478355408	0.654777884483337	0	7	0.47869673371315	1.14786970615387	0.505969285964966	1.26662874221802
1459	2004	61	bachelor	female	$90000 - $109999	NA	5	1.1505913734436	54	0.674463033676147	1.01190483570099	1.19626665115356	1.43105387687683	3	0.809183478355408	0.654777884483337	1	9	0.664041996002197	1.64829397201538	0.505969285964966	1.26662874221802
1460	2004	20	high school	male	$50000 to 59999	NA	5	-0.505906701087952	54	0.674463033676147	0.465837091207504	0.284815728664398	0.0811199992895126	2	-0.689760565757751	0.475769639015198	1	7	0.47869673371315	1.14786970615387	0.432552963495255	0.982162773609161
1461	2004	28	high school	female	$30000 to 34999	NA	0	-0.505906701087952	53	0.604059219360352	-0.080230638384819	0.0297116301953793	0.000882780994288623	2	-0.689760565757751	0.475769639015198	0	6	0.488151669502258	1.13033175468445	0.432552963495255	0.982162773609161
1462	2004	29	bachelor	male	$50000 to 59999	NA	1	1.1505913734436	50	0.392847687005997	0.465837091207504	0.853760421276093	0.728906869888306	2	-0.689760565757751	0.475769639015198	1	8	0.555865943431854	1.29329609870911	0.432552963495255	0.982162773609161
1463	2004	25	bachelor	female	$17500 to 19999	NA	2	1.1505913734436	44	-0.0295753944665194	-0.808320939540863	0.151692658662796	0.0230106618255377	2	-0.689760565757751	0.475769639015198	1	6	0.488151669502258	1.13033175468445	0.432552963495255	0.982162773609161
1464	2004	37	high school	male	$60000 to 74999	NA	0	-0.505906701087952	46	0.111232295632362	0.647859692573547	0.127066746354103	0.016145957633853	2	-0.689760565757751	0.475769639015198	0	6	0.488151669502258	1.13033175468445	0.432552963495255	0.982162773609161
1465	2004	57	junior college	female	NA	NA	0	0.322342365980148	45	0.0408284515142441	NA	0.247722640633583	0.061366505920887	3	0.809183478355408	0.654777884483337	0	7	0.47869673371315	1.14786970615387	0.505969285964966	1.26662874221802
1466	2004	48	junior college	male	$60000 to 74999	NA	4	0.322342365980148	43	-0.0999792367219925	0.647859692573547	0.382405072450638	0.146233633160591	2	-0.689760565757751	0.475769639015198	1	7	0.47869673371315	1.14786970615387	0.432552963495255	0.982162773609161
1467	2004	27	lt high school	male	NA	NA	0	-1.33415567874908	31	-0.944825351238251	NA	-1.39231336116791	1.93853652477264	2	-0.689760565757751	0.475769639015198	0	1	0.31386861205101	0.841849148273468	0.432552963495255	0.982162773609161
1468	2004	43	lt high school	female	$17500 to 19999	NA	0	-1.33415567874908	23	-1.50805616378784	-0.808320939540863	-1.48834359645844	2.2151665687561	2	-0.689760565757751	0.475769639015198	0	1	0.31386861205101	0.841849148273468	0.432552963495255	0.982162773609161
1469	2004	61	high school	female	$75000 to $89999	NA	0	-0.505906701087952	60	1.0968861579895	0.829882264137268	0.61026668548584	0.372425436973572	3	0.809183478355408	0.654777884483337	0	8	0.555865943431854	1.29329609870911	0.505969285964966	1.26662874221802
1470	2004	43	lt high school	female	$5 000 to 5 999	NA	0	-1.33415567874908	NA	NA	-2.08247900009155	-2.098477602005	4.40360832214355	3	0.809183478355408	0.654777884483337	0	1	0.31386861205101	0.841849148273468	0.505969285964966	1.26662874221802
1471	2004	64	lt high school	female	$60000 to 74999	NA	5	-1.33415567874908	46	0.111232295632362	0.647859692573547	-0.21567365527153	0.0465151257812977	3	0.809183478355408	0.654777884483337	1	5	0.437172770500183	0.992146611213684	0.505969285964966	1.26662874221802
1472	2004	39	high school	female	$90000 - $109999	NA	2	-0.505906701087952	56	0.815270721912384	1.01190483570099	0.569053888320923	0.323822319507599	3	0.809183478355408	0.654777884483337	1	8	0.555865943431854	1.29329609870911	0.505969285964966	1.26662874221802
1473	2004	84	high school	female	$60000 to 74999	NA	0	-0.505906701087952	49	0.322443842887878	0.647859692573547	0.214468866586685	0.045996893197298	3	0.809183478355408	0.654777884483337	0	7	0.47869673371315	1.14786970615387	0.505969285964966	1.26662874221802
1474	2004	39	bachelor	female	$22500 to 24999	NA	0	1.1505913734436	46	0.111232295632362	-0.444275796413422	0.360607445240021	0.130037724971771	3	0.809183478355408	0.654777884483337	0	7	0.47869673371315	1.14786970615387	0.505969285964966	1.26662874221802
1475	2004	22	bachelor	male	$30000 to 34999	NA	2	1.1505913734436	45	0.0408284515142441	-0.080230638384819	0.482120126485825	0.232439815998077	2	-0.689760565757751	0.475769639015198	1	7	0.47869673371315	1.14786970615387	0.432552963495255	0.982162773609161
1476	2004	69	lt high school	female	$12500 to 14999	NA	0	-1.33415567874908	25	-1.36724841594696	-1.17236614227295	-1.58072209358215	2.49868226051331	4	2.30812764167786	5.32745313644409	0	1	0.31386861205101	0.841849148273468	0.6147540807724	1.49180328845978
1477	2004	45	bachelor	female	$40000 to 49999	NA	0	1.1505913734436	21	-1.64886379241943	0.283814519643784	-0.0664502009749413	0.00441562943160534	3	0.809183478355408	0.654777884483337	0	5	0.437172770500183	0.992146611213684	0.505969285964966	1.26662874221802
1478	2004	25	high school	female	$50000 to 59999	NA	0	-0.505906701087952	60	1.0968861579895	0.465837091207504	0.459619998931885	0.21125054359436	2	-0.689760565757751	0.475769639015198	0	7	0.47869673371315	1.14786970615387	0.432552963495255	0.982162773609161
1479	2004	22	high school	female	$22500 to 24999	NA	0	-0.505906701087952	21	-1.64886379241943	-0.444275796413422	-1.05322444438934	1.10928177833557	2	-0.689760565757751	0.475769639015198	0	2	0.299748122692108	0.717884123325348	0.432552963495255	0.982162773609161
1480	2004	25	bachelor	female	NA	NA	2	1.1505913734436	50	0.392847687005997	NA	0.980338573455811	0.961063742637634	3	0.809183478355408	0.654777884483337	1	8	0.555865943431854	1.29329609870911	0.505969285964966	1.26662874221802
1481	2004	43	high school	female	$35000 to 39999	NA	2	-0.505906701087952	60	1.0968861579895	0.101791940629482	0.308973282575607	0.0954644903540611	2	-0.689760565757751	0.475769639015198	1	7	0.47869673371315	1.14786970615387	0.432552963495255	0.982162773609161
1482	2004	56	bachelor	female	$110000 or over	NA	0	1.1505913734436	44	-0.0295753944665194	1.19392740726471	0.980249583721161	0.960889220237732	3	0.809183478355408	0.654777884483337	0	8	0.555865943431854	1.29329609870911	0.505969285964966	1.26662874221802
1483	2004	41	NA	female	$40000 to 49999	NA	0	NA	NA	NA	0.283814519643784	0.374633938074112	0.140350580215454	NA	NA	NA	0	7	0.47869673371315	1.14786970615387	0.3125	0.6875
1484	2004	57	high school	female	$110000 or over	NA	0	-0.505906701087952	26	-1.29684460163116	1.19392740726471	-0.229644075036049	0.0527364015579224	3	0.809183478355408	0.654777884483337	0	5	0.437172770500183	0.992146611213684	0.505969285964966	1.26662874221802
1485	2004	76	lt high school	female	$40000 to 49999	NA	0	-1.33415567874908	NA	NA	0.283814519643784	-0.629672288894653	0.396487206220627	4	2.30812764167786	5.32745313644409	0	3	0.381720423698425	0.916666686534882	0.6147540807724	1.49180328845978
1486	2004	66	high school	female	$75000 to $89999	NA	1	-0.505906701087952	53	0.604059219360352	0.829882264137268	0.40632838010788	0.165102750062943	3	0.809183478355408	0.654777884483337	1	7	0.47869673371315	1.14786970615387	0.505969285964966	1.26662874221802
1487	2004	67	high school	female	$35000 to 39999	NA	2	-0.505906701087952	60	1.0968861579895	0.101791940629482	0.308973282575607	0.0954644903540611	2	-0.689760565757751	0.475769639015198	1	7	0.47869673371315	1.14786970615387	0.432552963495255	0.982162773609161
1488	2004	70	high school	female	$25000 to 29999	NA	0	-0.505906701087952	60	1.0968861579895	-0.262253224849701	0.158326596021652	0.0250673107802868	3	0.809183478355408	0.654777884483337	0	6	0.488151669502258	1.13033175468445	0.505969285964966	1.26662874221802
1489	2004	77	high school	male	$40000 to 49999	NA	3	-0.505906701087952	46	0.111232295632362	0.283814519643784	-0.0235799700021744	0.000556015002075583	2	-0.689760565757751	0.475769639015198	1	6	0.488151669502258	1.13033175468445	0.432552963495255	0.982162773609161
1490	2004	46	high school	female	$30000 to 34999	NA	0	-0.505906701087952	33	-0.804017663002014	-0.080230638384819	-0.552969217300415	0.305774956941605	2	-0.689760565757751	0.475769639015198	0	4	0.385321110486984	0.834862411022186	0.432552963495255	0.982162773609161
1491	2004	78	junior college	female	NA	NA	0	0.322342365980148	44	-0.0295753944665194	NA	0.204021587967873	0.0416248068213463	3	0.809183478355408	0.654777884483337	0	7	0.47869673371315	1.14786970615387	0.505969285964966	1.26662874221802
1492	2004	36	junior college	female	$110000 or over	NA	3	0.322342365980148	51	0.463251531124115	1.19392740726471	0.841447472572327	0.708033859729767	3	0.809183478355408	0.654777884483337	1	8	0.555865943431854	1.29329609870911	0.505969285964966	1.26662874221802
1493	2004	53	high school	female	$110000 or over	NA	2	-0.505906701087952	56	0.815270721912384	1.19392740726471	0.6443772315979	0.415222018957138	2	-0.689760565757751	0.475769639015198	1	8	0.555865943431854	1.29329609870911	0.432552963495255	0.982162773609161
1494	2004	67	high school	female	$35000 to 39999	NA	1	-0.505906701087952	46	0.111232295632362	0.101791940629482	-0.0989033281803131	0.00978186819702387	2	-0.689760565757751	0.475769639015198	1	5	0.437172770500183	0.992146611213684	0.432552963495255	0.982162773609161
1495	2004	22	junior college	female	$50000 to 59999	NA	2	0.322342365980148	50	0.392847687005997	0.465837091207504	0.511020004749298	0.261141449213028	2	-0.689760565757751	0.475769639015198	1	7	0.47869673371315	1.14786970615387	0.432552963495255	0.982162773609161
1496	2004	63	high school	female	$50000 to 59999	NA	0	-0.505906701087952	60	1.0968861579895	0.465837091207504	0.459619998931885	0.21125054359436	3	0.809183478355408	0.654777884483337	0	7	0.47869673371315	1.14786970615387	0.505969285964966	1.26662874221802
1497	2004	62	high school	female	$110000 or over	NA	2	-0.505906701087952	49	0.322443842887878	1.19392740726471	0.44043892621994	0.193986445665359	2	-0.689760565757751	0.475769639015198	1	7	0.47869673371315	1.14786970615387	0.432552963495255	0.982162773609161
1498	2004	36	graduate	male	$90000 - $109999	NA	4	1.97884035110474	45	0.0408284515142441	1.01190483570099	1.27680063247681	1.63021981716156	3	0.809183478355408	0.654777884483337	1	9	0.664041996002197	1.64829397201538	0.505969285964966	1.26662874221802
1499	2004	34	high school	female	$50000 to 59999	NA	0	-0.505906701087952	60	1.0968861579895	0.465837091207504	0.459619998931885	0.21125054359436	2	-0.689760565757751	0.475769639015198	0	7	0.47869673371315	1.14786970615387	0.432552963495255	0.982162773609161
1500	2004	40	graduate	female	$110000 or over	NA	5	1.97884035110474	NA	NA	1.19392740726471	1.99169516563416	3.96684956550598	4	2.30812764167786	5.32745313644409	1	10	0.647058844566345	1.66823530197144	0.6147540807724	1.49180328845978
1501	2004	26	bachelor	male	$60000 to 74999	NA	3	1.1505913734436	NA	NA	0.647859692573547	1.13862955570221	1.29647731781006	2	-0.689760565757751	0.475769639015198	1	9	0.664041996002197	1.64829397201538	0.432552963495255	0.982162773609161
1502	2004	31	high school	female	$35000 to 39999	NA	0	-0.505906701087952	37	-0.522402286529541	0.101791940629482	-0.361109703779221	0.130400225520134	2	-0.689760565757751	0.475769639015198	0	4	0.385321110486984	0.834862411022186	0.432552963495255	0.982162773609161
1503	2004	36	high school	female	$20000 to 22499	NA	0	-0.505906701087952	37	-0.522402286529541	-0.626298367977142	-0.662403106689453	0.43877786397934	2	-0.689760565757751	0.475769639015198	0	3	0.381720423698425	0.916666686534882	0.432552963495255	0.982162773609161
1504	2004	37	high school	female	$35000 to 39999	NA	0	-0.505906701087952	60	1.0968861579895	0.101791940629482	0.308973282575607	0.0954644903540611	2	-0.689760565757751	0.475769639015198	0	7	0.47869673371315	1.14786970615387	0.432552963495255	0.982162773609161
1505	2004	19	high school	male	NA	NA	2	-0.505906701087952	32	-0.874421536922455	NA	-0.834501802921295	0.696393251419067	2	-0.689760565757751	0.475769639015198	1	3	0.381720423698425	0.916666686534882	0.432552963495255	0.982162773609161
1506	2004	27	high school	female	$35000 to 39999	NA	0	-0.505906701087952	NA	NA	0.101791940629482	-0.228546738624573	0.0522336103022099	2	-0.689760565757751	0.475769639015198	0	5	0.437172770500183	0.992146611213684	0.432552963495255	0.982162773609161
1507	2004	74	bachelor	male	$50000 to 59999	NA	0	1.1505913734436	62	1.23769378662109	0.465837091207504	1.20336890220642	1.44809675216675	2	-0.689760565757751	0.475769639015198	0	9	0.664041996002197	1.64829397201538	0.432552963495255	0.982162773609161
1508	2004	47	high school	female	$60000 to 74999	NA	0	-0.505906701087952	62	1.23769378662109	0.647859692573547	0.59321141242981	0.351899772882462	2	-0.689760565757751	0.475769639015198	0	8	0.555865943431854	1.29329609870911	0.432552963495255	0.982162773609161
1509	2004	36	lt high school	female	$110000 or over	NA	0	-1.33415567874908	23	-1.50805616378784	1.19392740726471	-0.659786641597748	0.435318410396576	3	0.809183478355408	0.654777884483337	0	3	0.381720423698425	0.916666686534882	0.505969285964966	1.26662874221802
1510	2004	41	high school	male	$110000 or over	NA	2	-0.505906701087952	42	-0.170383080840111	1.19392740726471	0.23650062084198	0.0559325441718102	4	2.30812764167786	5.32745313644409	1	7	0.47869673371315	1.14786970615387	0.6147540807724	1.49180328845978
1511	2004	35	high school	female	$60000 to 74999	NA	0	-0.505906701087952	21	-1.64886379241943	0.647859692573547	-0.601284325122833	0.361542850732803	3	0.809183478355408	0.654777884483337	0	3	0.381720423698425	0.916666686534882	0.505969285964966	1.26662874221802
1512	2004	81	lt high school	female	$30000 to 34999	NA	0	-1.33415567874908	NA	NA	-0.080230638384819	-0.855642318725586	0.732123792171478	2	-0.689760565757751	0.475769639015198	0	3	0.381720423698425	0.916666686534882	0.432552963495255	0.982162773609161
1513	2004	55	bachelor	female	$20000 to 22499	NA	3	1.1505913734436	52	0.533655345439911	-0.626298367977142	0.460088342428207	0.21168127655983	2	-0.689760565757751	0.475769639015198	1	7	0.47869673371315	1.14786970615387	0.432552963495255	0.982162773609161
1514	2004	76	lt high school	female	$12500 to 14999	NA	0	-1.33415567874908	NA	NA	-1.17236614227295	-1.53355252742767	2.35178327560425	2	-0.689760565757751	0.475769639015198	0	1	0.31386861205101	0.841849148273468	0.432552963495255	0.982162773609161
1515	2004	46	high school	male	$60000 to 74999	NA	0	-0.505906701087952	15	-2.07128691673279	0.647859692573547	-0.77608859539032	0.60231351852417	2	-0.689760565757751	0.475769639015198	0	3	0.381720423698425	0.916666686534882	0.432552963495255	0.982162773609161
1516	2004	30	graduate	female	$60000 to 74999	NA	1	1.97884035110474	78	2.36415529251099	0.647859692573547	2.08757734298706	4.35797929763794	2	-0.689760565757751	0.475769639015198	1	10	0.647058844566345	1.66823530197144	0.432552963495255	0.982162773609161
1517	2004	38	bachelor	female	$110000 or over	NA	0	1.1505913734436	60	1.0968861579895	1.19392740726471	1.44639432430267	2.09205651283264	3	0.809183478355408	0.654777884483337	0	10	0.647058844566345	1.66823530197144	0.505969285964966	1.26662874221802
1518	2004	27	junior college	male	$90000 - $109999	NA	2	0.322342365980148	46	0.111232295632362	1.01190483570099	0.620453834533691	0.384962946176529	2	-0.689760565757751	0.475769639015198	1	8	0.555865943431854	1.29329609870911	0.432552963495255	0.982162773609161
1519	2004	49	high school	female	$110000 or over	NA	2	-0.505906701087952	38	-0.451998472213745	1.19392740726471	0.119964443147182	0.0143914679065347	2	-0.689760565757751	0.475769639015198	1	6	0.488151669502258	1.13033175468445	0.432552963495255	0.982162773609161
1520	2004	53	high school	male	$110000 or over	NA	2	-0.505906701087952	43	-0.0999792367219925	1.19392740726471	0.265634655952454	0.0705617740750313	3	0.809183478355408	0.654777884483337	1	7	0.47869673371315	1.14786970615387	0.505969285964966	1.26662874221802
1521	2004	44	high school	male	NA	NA	0	-0.505906701087952	31	-0.944825351238251	NA	-0.878202855587006	0.771240234375	2	-0.689760565757751	0.475769639015198	0	2	0.299748122692108	0.717884123325348	0.432552963495255	0.982162773609161
1522	2004	46	lt high school	male	$60000 to 74999	NA	2	-1.33415567874908	43	-0.0999792367219925	0.647859692573547	-0.303075790405273	0.0918549373745918	2	-0.689760565757751	0.475769639015198	1	5	0.437172770500183	0.992146611213684	0.432552963495255	0.982162773609161
1523	2004	61	graduate	female	$90000 - $109999	NA	2	1.97884035110474	56	0.815270721912384	1.01190483570099	1.59727513790131	2.55128788948059	4	2.30812764167786	5.32745313644409	1	10	0.647058844566345	1.66823530197144	0.6147540807724	1.49180328845978
1524	2004	29	high school	male	$90000 - $109999	NA	0	-0.505906701087952	53	0.604059219360352	1.01190483570099	0.481651723384857	0.23198838531971	3	0.809183478355408	0.654777884483337	0	7	0.47869673371315	1.14786970615387	0.505969285964966	1.26662874221802
1525	2004	43	high school	female	NA	NA	0	-0.505906701087952	45	0.0408284515142441	NA	-0.266387969255447	0.0709625482559204	3	0.809183478355408	0.654777884483337	0	5	0.437172770500183	0.992146611213684	0.505969285964966	1.26662874221802
1526	2004	38	lt high school	male	$6 000 to 6 999	NA	0	-1.33415567874908	18	-1.86007535457611	-1.90045642852783	-2.08595395088196	4.35120391845703	1	-2.18870449066162	4.79042720794678	0	1	0.31386861205101	0.841849148273468	0.349480956792831	0.910034596920013
1527	2004	55	high school	female	$110000 or over	NA	1	-0.505906701087952	53	0.604059219360352	1.19392740726471	0.556975066661835	0.31022122502327	2	-0.689760565757751	0.475769639015198	1	8	0.555865943431854	1.29329609870911	0.432552963495255	0.982162773609161
1528	2004	39	high school	male	$110000 or over	NA	0	-0.505906701087952	60	1.0968861579895	1.19392740726471	0.76091343164444	0.578989267349243	3	0.809183478355408	0.654777884483337	0	8	0.555865943431854	1.29329609870911	0.505969285964966	1.26662874221802
1529	2004	22	high school	male	$110000 or over	NA	2	-0.505906701087952	46	0.111232295632362	1.19392740726471	0.353036820888519	0.124634996056557	3	0.809183478355408	0.654777884483337	1	7	0.47869673371315	1.14786970615387	0.505969285964966	1.26662874221802
1530	2004	32	junior college	female	$75000 to $89999	NA	0	0.322342365980148	46	0.111232295632362	0.829882264137268	0.545130491256714	0.297167241573334	3	0.809183478355408	0.654777884483337	0	8	0.555865943431854	1.29329609870911	0.505969285964966	1.26662874221802
1531	2004	49	bachelor	male	$75000 to $89999	NA	2	1.1505913734436	60	1.0968861579895	0.829882264137268	1.29574763774872	1.67896199226379	3	0.809183478355408	0.654777884483337	1	9	0.664041996002197	1.64829397201538	0.505969285964966	1.26662874221802
1532	2004	49	high school	male	NA	NA	0	-0.505906701087952	49	0.322443842887878	NA	-0.0915837213397026	0.00838757771998644	1	-2.18870449066162	4.79042720794678	0	5	0.437172770500183	0.992146611213684	0.349480956792831	0.910034596920013
1533	2004	53	high school	male	$40000 to 49999	NA	5	-0.505906701087952	60	1.0968861579895	0.283814519643784	0.384296655654907	0.147683918476105	2	-0.689760565757751	0.475769639015198	1	7	0.47869673371315	1.14786970615387	0.432552963495255	0.982162773609161
1534	2004	60	high school	female	$50000 to 59999	NA	3	-0.505906701087952	53	0.604059219360352	0.465837091207504	0.255681693553925	0.0653731301426888	3	0.809183478355408	0.654777884483337	1	7	0.47869673371315	1.14786970615387	0.505969285964966	1.26662874221802
1535	2004	55	high school	female	$25000 to 29999	NA	2	-0.505906701087952	42	-0.170383080840111	-0.262253224849701	-0.366086214780807	0.134019121527672	1	-2.18870449066162	4.79042720794678	1	4	0.385321110486984	0.834862411022186	0.349480956792831	0.910034596920013
1536	2004	41	high school	female	$20000 to 22499	NA	0	-0.505906701087952	52	0.533655345439911	-0.626298367977142	-0.225392490625381	0.0508017763495445	2	-0.689760565757751	0.475769639015198	0	5	0.437172770500183	0.992146611213684	0.432552963495255	0.982162773609161
1537	2004	36	junior college	female	$75000 to $89999	NA	1	0.322342365980148	NA	NA	0.829882264137268	0.737504065036774	0.54391223192215	2	-0.689760565757751	0.475769639015198	1	8	0.555865943431854	1.29329609870911	0.432552963495255	0.982162773609161
1538	2004	21	high school	female	$50000 to 59999	NA	3	-0.505906701087952	37	-0.522402286529541	0.465837091207504	-0.210462987422943	0.0442946702241898	2	-0.689760565757751	0.475769639015198	1	5	0.437172770500183	0.992146611213684	0.432552963495255	0.982162773609161
1539	2004	44	graduate	male	$60000 to 74999	NA	0	1.97884035110474	57	0.885674595832825	0.647859692573547	1.47576236724854	2.17787456512451	2	-0.689760565757751	0.475769639015198	0	10	0.647058844566345	1.66823530197144	0.432552963495255	0.982162773609161
1540	2004	43	high school	male	$50000 to 59999	NA	0	-0.505906701087952	60	1.0968861579895	0.465837091207504	0.459619998931885	0.21125054359436	2	-0.689760565757751	0.475769639015198	0	7	0.47869673371315	1.14786970615387	0.432552963495255	0.982162773609161
1541	2004	68	high school	female	$40000 to 49999	NA	3	-0.505906701087952	45	0.0408284515142441	0.283814519643784	-0.0527140125632286	0.00277876714244485	3	0.809183478355408	0.654777884483337	1	6	0.488151669502258	1.13033175468445	0.505969285964966	1.26662874221802
1542	2004	66	high school	male	$110000 or over	NA	3	-0.505906701087952	32	-0.874421536922455	1.19392740726471	-0.0548398122191429	0.0030074049718678	3	0.809183478355408	0.654777884483337	1	6	0.488151669502258	1.13033175468445	0.505969285964966	1.26662874221802
1543	2004	82	bachelor	male	$30000 to 34999	NA	0	1.1505913734436	62	1.23769378662109	-0.080230638384819	0.977398812770844	0.955308437347412	3	0.809183478355408	0.654777884483337	0	8	0.555865943431854	1.29329609870911	0.505969285964966	1.26662874221802
1544	2004	52	graduate	male	$110000 or over	NA	3	1.97884035110474	20	-1.71926772594452	1.19392740726471	0.623772859573364	0.389092594385147	3	0.809183478355408	0.654777884483337	1	8	0.555865943431854	1.29329609870911	0.505969285964966	1.26662874221802
1545	2004	47	high school	male	$40000 to 49999	NA	3	-0.505906701087952	37	-0.522402286529541	0.283814519643784	-0.285786330699921	0.0816738232970238	3	0.809183478355408	0.654777884483337	1	5	0.437172770500183	0.992146611213684	0.505969285964966	1.26662874221802
1546	2004	34	high school	female	$90000 - $109999	NA	0	-0.505906701087952	45	0.0408284515142441	1.01190483570099	0.248579397797585	0.061791718006134	3	0.809183478355408	0.654777884483337	0	7	0.47869673371315	1.14786970615387	0.505969285964966	1.26662874221802
1547	2004	50	graduate	male	$110000 or over	NA	3	1.97884035110474	60	1.0968861579895	1.19392740726471	1.78913462162018	3.20100259780884	3	0.809183478355408	0.654777884483337	1	10	0.647058844566345	1.66823530197144	0.505969285964966	1.26662874221802
1548	2004	44	graduate	female	$110000 or over	NA	5	1.97884035110474	54	0.674463033676147	1.19392740726471	1.61433029174805	2.60606217384338	3	0.809183478355408	0.654777884483337	1	10	0.647058844566345	1.66823530197144	0.505969285964966	1.26662874221802
1549	2004	59	high school	male	$60000 to 74999	NA	0	-0.505906701087952	20	-1.71926772594452	0.647859692573547	-0.630418360233307	0.397427320480347	3	0.809183478355408	0.654777884483337	0	3	0.381720423698425	0.916666686534882	0.505969285964966	1.26662874221802
1550	2004	33	bachelor	male	NA	NA	1	1.1505913734436	NA	NA	NA	1.45068514347076	2.10448741912842	4	2.30812764167786	5.32745313644409	1	10	0.647058844566345	1.66823530197144	0.6147540807724	1.49180328845978
1551	2004	59	high school	female	$50000 to 59999	NA	0	-0.505906701087952	33	-0.804017663002014	0.465837091207504	-0.32699915766716	0.106928445398808	2	-0.689760565757751	0.475769639015198	0	4	0.385321110486984	0.834862411022186	0.432552963495255	0.982162773609161
1552	2004	22	lt high school	female	$25000 to 29999	NA	0	-1.33415567874908	NA	NA	-0.262253224849701	-0.968627333641052	0.938238918781281	2	-0.689760565757751	0.475769639015198	0	2	0.299748122692108	0.717884123325348	0.432552963495255	0.982162773609161
1553	2004	30	bachelor	female	$15000 to 17499	NA	1	1.1505913734436	45	0.0408284515142441	-0.990343511104584	0.105503357946873	0.0111309587955475	2	-0.689760565757751	0.475769639015198	1	6	0.488151669502258	1.13033175468445	0.432552963495255	0.982162773609161
1554	2004	45	high school	female	$15000 to 17499	NA	0	-0.505906701087952	31	-0.944825351238251	-0.990343511104584	-0.987854063510895	0.975855648517609	2	-0.689760565757751	0.475769639015198	0	2	0.299748122692108	0.717884123325348	0.432552963495255	0.982162773609161
1555	2004	89	high school	female	$35000 to 39999	NA	0	-0.505906701087952	34	-0.733613848686218	0.101791940629482	-0.448511838912964	0.201162874698639	2	-0.689760565757751	0.475769639015198	0	4	0.385321110486984	0.834862411022186	0.432552963495255	0.982162773609161
1556	2004	35	bachelor	male	$35000 to 39999	NA	3	1.1505913734436	21	-1.64886379241943	0.101791940629482	-0.141773551702499	0.0200997404754162	2	-0.689760565757751	0.475769639015198	1	5	0.437172770500183	0.992146611213684	0.432552963495255	0.982162773609161
1557	2004	45	graduate	male	$110000 or over	NA	4	1.97884035110474	50	0.392847687005997	1.19392740726471	1.49779415130615	2.24338722229004	4	2.30812764167786	5.32745313644409	1	10	0.647058844566345	1.66823530197144	0.6147540807724	1.49180328845978
[truncated: 2,426 more rows]
