# Supplementary material for: A Large Scale Test of the Effect of Social Class on Prosocial Behavior
Source: PLoS One. 2015 Jul 20;10(7):e0133193. doi: 10.1371/journal.pone.0133193 (PMC4507988; doi:10.1371/journal.pone.0133193)
Supplement: S2 File — Files are provided separately for each study. For more information, see also the included txt-file. (ZIP) [file pone.0133193.s002.zip › Study 5/Study5_analysis.log]

-----------------------------------------------------------------------------------
      name:  <unnamed>
       log:  C:\Users\USER\Desktop\Study 5\Study5_analysis.log
  log type:  text
 opened on:  22 Jan 2015, 15:08:36

. 
. use Study5, clear

. 
. 
. /* ----------------( Descriptive analysis of the sample )----------------- */
. 
. pwcorr c_subject c_object if missing(volchrty, c_object, age, sex, year)==0, obs 
> sig

             | c_subj~t c_object
-------------+------------------
   c_subject |   1.0000 
             |
             |     3964
             |
    c_object |   0.4172   1.0000 
             |   0.0000
             |     3964     3983
             |

. tab sex if missing(volchrty, c_object, age, sex, year)==0

respondent' |
      s sex |      Freq.     Percent        Cum.
------------+-----------------------------------
       male |      1,848       46.40       46.40
     female |      2,135       53.60      100.00
------------+-----------------------------------
      Total |      3,983      100.00

. sum age if missing(volchrty, c_object, age, sex, year)==0

    Variable |       Obs        Mean    Std. Dev.       Min        Max
-------------+--------------------------------------------------------
         age |      3983    46.88878    17.38018         18         89

. sum income98 if missing(volchrty, c_object, age, sex, year)==0 & year~=2012

    Variable |       Obs        Mean    Std. Dev.       Min        Max
-------------+--------------------------------------------------------
    income98 |      2389    16.14023    5.420432          1         23

. sum income06 if missing(volchrty, c_object, age, sex, year)==0 & year==2012

    Variable |       Obs        Mean    Std. Dev.       Min        Max
-------------+--------------------------------------------------------
    income06 |      1151    16.71677    5.978197          1         25

. sum siops if missing(volchrty, c_object, age, sex, year)==0

    Variable |       Obs        Mean    Std. Dev.       Min        Max
-------------+--------------------------------------------------------
       siops |      2551    43.43748    14.27047         13         78

. sum degree if missing(volchrty, c_object, age, sex, year)==0

    Variable |       Obs        Mean    Std. Dev.       Min        Max
-------------+--------------------------------------------------------
      degree |      3982    1.563536    1.199035          0          4

. tab volchrty if missing(volchrty, c_object, age, sex, year)==0 // volchrty has be
> en recoded!!

respondent has done volunteer work for |
 a charity (0 = not at all in the past |
                                   yea |      Freq.     Percent        Cum.
---------------------------------------+-----------------------------------
                                     0 |      2,134       53.58       53.58
                 more than once a week |        482       12.10       65.68
                           once a week |        664       16.67       82.35
                          once a month |        350        8.79       91.14
at least 2 or 3 times in the past year |        175        4.39       95.53
                 once in the past year |        178        4.47      100.00
---------------------------------------+-----------------------------------
                                 Total |      3,983      100.00

. sum subject if missing(volchrty, subject, age, sex, year)==0

    Variable |       Obs        Mean    Std. Dev.       Min        Max
-------------+--------------------------------------------------------
     subject |      3964    2.432392    .6729856          1          4

. 
. sum c_object if missing(volchrty, c_object, age, sex, year)==0

    Variable |       Obs        Mean    Std. Dev.       Min        Max
-------------+--------------------------------------------------------
    c_object |      3983   -.0055445    1.010882  -2.489119   2.692737

. sum c_subject if missing(volchrty, c_subject, age, sex, year)==0

    Variable |       Obs        Mean    Std. Dev.       Min        Max
-------------+--------------------------------------------------------
   c_subject |      3964   -.0118128    .9895777   -2.20966   2.317971

. 
. /* --------------( Analysis of social class' effects on volunteering )-----------
> ---- */
. 
. * 1. Probability of volunteering
. *       a) objective social class
.         logistic dvolchrty c_object qc_object age sex i.year

Logistic regression                               Number of obs   =       3983
                                                  LR chi2(6)      =     266.33
                                                  Prob > chi2     =     0.0000
Log likelihood = -2617.4361                       Pseudo R2       =     0.0484

------------------------------------------------------------------------------
   dvolchrty | Odds Ratio   Std. Err.      z    P>|z|     [95% Conf. Interval]
-------------+----------------------------------------------------------------
    c_object |   1.642228   .0561968    14.50   0.000     1.535697    1.756149
   qc_object |    1.01531   .0291115     0.53   0.596     .9598264    1.074001
         age |   .9920011   .0019011    -4.19   0.000      .988282    .9957342
         sex |   1.333085    .088265     4.34   0.000     1.170844    1.517808
             |
        year |
       2004  |   1.222526   .0978154     2.51   0.012     1.045087     1.43009
       2012  |   1.041425   .0842067     0.50   0.616     .8887961    1.220264
             |
       _cons |   .7335616   .1062946    -2.14   0.032     .5521991      .97449
------------------------------------------------------------------------------

.         logistic dvolchrty c_object qc_object i.year if missing(age,sex)==0

Logistic regression                               Number of obs   =       3983
                                                  LR chi2(4)      =     231.24
                                                  Prob > chi2     =     0.0000
Log likelihood = -2634.9815                       Pseudo R2       =     0.0420

------------------------------------------------------------------------------
   dvolchrty | Odds Ratio   Std. Err.      z    P>|z|     [95% Conf. Interval]
-------------+----------------------------------------------------------------
    c_object |   1.624575   .0552493    14.27   0.000     1.519819    1.736552
   qc_object |   1.010331   .0288964     0.36   0.719     .9552534    1.068585
             |
        year |
       2004  |   1.228605   .0978864     2.58   0.010     1.050981     1.43625
       2012  |   1.036797   .0833548     0.45   0.653     .8856455    1.213744
             |
       _cons |   .7880688   .0494616    -3.79   0.000     .6968514    .8912265
------------------------------------------------------------------------------

. *       b) subjective social class
.         logistic dvolchrty c_subject qc_subject age sex i.year

Logistic regression                               Number of obs   =       3964
                                                  LR chi2(6)      =      91.85
                                                  Prob > chi2     =     0.0000
Log likelihood = -2691.8134                       Pseudo R2       =     0.0168

------------------------------------------------------------------------------
   dvolchrty | Odds Ratio   Std. Err.      z    P>|z|     [95% Conf. Interval]
-------------+----------------------------------------------------------------
   c_subject |   1.286239   .0433776     7.46   0.000      1.20397    1.374131
  qc_subject |   1.003954   .0261392     0.15   0.880     .9540071    1.056515
         age |   .9906033   .0018766    -4.98   0.000      .986932    .9942882
         sex |    1.27823   .0828098     3.79   0.000     1.125808    1.451289
             |
        year |
       2004  |   1.216897   .0954151     2.50   0.012     1.043548    1.419042
       2012  |   1.039255   .0823742     0.49   0.627     .8897205    1.213922
             |
       _cons |   .8529039   .1209828    -1.12   0.262     .6458904    1.126267
------------------------------------------------------------------------------

.         logistic dvolchrty c_subject qc_subject i.year if missing(age,sex)==0

Logistic regression                               Number of obs   =       3964
                                                  LR chi2(4)      =      54.07
                                                  Prob > chi2     =     0.0000
Log likelihood = -2710.7051                       Pseudo R2       =     0.0099

------------------------------------------------------------------------------
   dvolchrty | Odds Ratio   Std. Err.      z    P>|z|     [95% Conf. Interval]
-------------+----------------------------------------------------------------
   c_subject |   1.250042   .0413202     6.75   0.000     1.171624    1.333709
  qc_subject |   .9986583   .0257792    -0.05   0.959     .9493888    1.050485
             |
        year |
       2004  |   1.224039   .0955283     2.59   0.010     1.050424     1.42635
       2012  |   1.033528   .0814442     0.42   0.676     .8856164    1.206143
             |
       _cons |   .8040764   .0486088    -3.61   0.000     .7142326    .9052217
------------------------------------------------------------------------------

. 
. * 2. Frequency of volunteering
. *       a) objective social class
.         oprobit volchrty c_object qc_object age sex i.year

Iteration 0:   log likelihood =  -5490.418  
Iteration 1:   log likelihood = -5379.8528  
Iteration 2:   log likelihood = -5379.7667  
Iteration 3:   log likelihood = -5379.7667  

Ordered probit regression                         Number of obs   =       3983
                                                  LR chi2(6)      =     221.30
                                                  Prob > chi2     =     0.0000
Log likelihood = -5379.7667                       Pseudo R2       =     0.0202

------------------------------------------------------------------------------
    volchrty |      Coef.   Std. Err.      z    P>|z|     [95% Conf. Interval]
-------------+----------------------------------------------------------------
    c_object |   .2480526   .0183923    13.49   0.000     .2120044    .2841008
   qc_object |   .0174085   .0151243     1.15   0.250    -.0122346    .0470516
         age |  -.0007491   .0010598    -0.71   0.480    -.0028263    .0013281
         sex |   .1702146   .0363645     4.68   0.000     .0989414    .2414878
             |
        year |
       2004  |    .110659    .043932     2.52   0.012     .0245538    .1967641
       2012  |   .0409131   .0445259     0.92   0.358    -.0463561    .1281822
-------------+----------------------------------------------------------------
       /cut1 |   .3889381   .0809562                       .230267    .5476093
       /cut2 |   .7171295   .0812131                      .5579546    .8763043
       /cut3 |   1.260314   .0826174                      1.098387    1.422241
       /cut4 |   1.689759   .0847464                      1.523659    1.855859
       /cut5 |   2.042846   .0877293                        1.8709    2.214792
------------------------------------------------------------------------------

.         regress volchrty c_object qc_object age sex i.year

      Source |       SS       df       MS              Number of obs =    3983
-------------+------------------------------           F(  6,  3976) =   34.31
       Model |  421.720246     6  70.2867077           Prob > F      =  0.0000
    Residual |   8144.5248  3976  2.04842173           R-squared     =  0.0492
-------------+------------------------------           Adj R-squared =  0.0478
       Total |  8566.24504  3982  2.15124185           Root MSE      =  1.4312

------------------------------------------------------------------------------
    volchrty |      Coef.   Std. Err.      t    P>|t|     [95% Conf. Interval]
-------------+----------------------------------------------------------------
    c_object |   .2913544   .0226522    12.86   0.000     .2469433    .3357655
   qc_object |   .0470877   .0188504     2.50   0.013     .0101303     .084045
         age |   .0009291   .0013091     0.71   0.478    -.0016374    .0034957
         sex |   .2121401   .0455813     4.65   0.000     .1227752    .3015049
             |
        year |
       2004  |   .1323823   .0552379     2.40   0.017     .0240851    .2406795
       2012  |   .0576947   .0556781     1.04   0.300    -.0514655    .1668549
             |
       _cons |    .638259   .0999074     6.39   0.000     .4423845    .8341335
------------------------------------------------------------------------------

.         oprobit volchrty c_object qc_object i.year if missing(age,sex)==0

Iteration 0:   log likelihood =  -5490.418  
Iteration 1:   log likelihood = -5390.9561  
Iteration 2:   log likelihood = -5390.8832  
Iteration 3:   log likelihood = -5390.8832  

Ordered probit regression                         Number of obs   =       3983
                                                  LR chi2(4)      =     199.07
                                                  Prob > chi2     =     0.0000
Log likelihood = -5390.8832                       Pseudo R2       =     0.0181

------------------------------------------------------------------------------
    volchrty |      Coef.   Std. Err.      z    P>|z|     [95% Conf. Interval]
-------------+----------------------------------------------------------------
    c_object |    .243525   .0183571    13.27   0.000     .2075457    .2795043
   qc_object |   .0164522   .0151092     1.09   0.276    -.0131614    .0460658
             |
        year |
       2004  |   .1108207    .043891     2.52   0.012     .0247959    .1968456
       2012  |   .0435957   .0444544     0.98   0.327    -.0435334    .1307247
-------------+----------------------------------------------------------------
       /cut1 |   .1620724   .0358744                      .0917599     .232385
       /cut2 |   .4887096   .0363177                      .4175283    .5598909
       /cut3 |   1.029802     .03843                      .9544802    1.105123
       /cut4 |   1.458219   .0417876                      1.376317    1.540122
       /cut5 |   1.810886   .0466373                      1.719479    1.902294
------------------------------------------------------------------------------

.         regress volchrty c_object qc_object i.year if missing(age,sex)==0

      Source |       SS       df       MS              Number of obs =    3983
-------------+------------------------------           F(  4,  3978) =   45.61
       Model |  375.643938     4  93.9109846           Prob > F      =  0.0000
    Residual |   8190.6011  3978  2.05897464           R-squared     =  0.0439
-------------+------------------------------           Adj R-squared =  0.0429
       Total |  8566.24504  3982  2.15124185           Root MSE      =  1.4349

------------------------------------------------------------------------------
    volchrty |      Coef.   Std. Err.      t    P>|t|     [95% Conf. Interval]
-------------+----------------------------------------------------------------
    c_object |   .2865969   .0226869    12.63   0.000     .2421179     .331076
   qc_object |   .0475022   .0188839     2.52   0.012     .0104791    .0845252
             |
        year |
       2004  |   .1339738   .0553722     2.42   0.016     .0254133    .2425343
       2012  |    .065973   .0557659     1.18   0.237    -.0433594    .1753054
             |
       _cons |   1.004003   .0437302    22.96   0.000      .918267    1.089738
------------------------------------------------------------------------------

. *       b) subjective social class
.         oprobit volchrty c_subject qc_subject age sex i.year

Iteration 0:   log likelihood = -5467.8188  
Iteration 1:   log likelihood = -5430.6435  
Iteration 2:   log likelihood = -5430.6323  
Iteration 3:   log likelihood = -5430.6323  

Ordered probit regression                         Number of obs   =       3964
                                                  LR chi2(6)      =      74.37
                                                  Prob > chi2     =     0.0000
Log likelihood = -5430.6323                       Pseudo R2       =     0.0068

------------------------------------------------------------------------------
    volchrty |      Coef.   Std. Err.      z    P>|z|     [95% Conf. Interval]
-------------+----------------------------------------------------------------
   c_subject |   .1348055   .0186033     7.25   0.000     .0983438    .1712673
  qc_subject |   .0079127   .0142858     0.55   0.580     -.020087    .0359124
         age |  -.0014724   .0010633    -1.38   0.166    -.0035564    .0006115
         sex |   .1520591   .0362381     4.20   0.000     .0810338    .2230844
             |
        year |
       2004  |   .1090746   .0438034     2.49   0.013     .0232215    .1949277
       2012  |   .0398863   .0444253     0.90   0.369    -.0471856    .1269583
-------------+----------------------------------------------------------------
       /cut1 |   .3107362   .0804351                      .1530864    .4683861
       /cut2 |   .6293341   .0806188                      .4713241    .7873441
       /cut3 |   1.161878   .0818543                      1.001447     1.32231
       /cut4 |   1.583617   .0838903                      1.419195    1.748039
       /cut5 |   1.934293   .0868679                      1.764035    2.104551
------------------------------------------------------------------------------

.         regress volchrty c_subject qc_subject age sex i.year

      Source |       SS       df       MS              Number of obs =    3964
-------------+------------------------------           F(  6,  3957) =   11.54
       Model |  146.899762     6  24.4832937           Prob > F      =  0.0000
    Residual |  8392.13631  3957  2.12083303           R-squared     =  0.0172
-------------+------------------------------           Adj R-squared =  0.0157
       Total |  8539.03607  3963   2.1546899           Root MSE      =  1.4563

------------------------------------------------------------------------------
    volchrty |      Coef.   Std. Err.      t    P>|t|     [95% Conf. Interval]
-------------+----------------------------------------------------------------
   c_subject |   .1635726   .0238918     6.85   0.000     .1167313     .210414
  qc_subject |   .0200562   .0182618     1.10   0.272    -.0157472    .0558595
         age |  -.0000631   .0013499    -0.05   0.963    -.0027096    .0025834
         sex |   .1925491    .046448     4.15   0.000     .1014848    .2836134
             |
        year |
       2004  |   .1310211   .0563078     2.33   0.020      .020626    .2414162
       2012  |   .0555214   .0568172     0.98   0.329    -.0558723    .1669151
             |
       _cons |   .7464748   .1018962     7.33   0.000     .5467008    .9462488
------------------------------------------------------------------------------

.         oprobit volchrty c_subject qc_subject i.year if missing(age,sex)==0

Iteration 0:   log likelihood = -5467.8188  
Iteration 1:   log likelihood = -5440.1913  
Iteration 2:   log likelihood = -5440.1843  
Iteration 3:   log likelihood = -5440.1843  

Ordered probit regression                         Number of obs   =       3964
                                                  LR chi2(4)      =      55.27
                                                  Prob > chi2     =     0.0000
Log likelihood = -5440.1843                       Pseudo R2       =     0.0051

------------------------------------------------------------------------------
    volchrty |      Coef.   Std. Err.      z    P>|z|     [95% Conf. Interval]
-------------+----------------------------------------------------------------
   c_subject |   .1289426   .0183925     7.01   0.000     .0928939    .1649913
  qc_subject |   .0066603   .0142685     0.47   0.641    -.0213054     .034626
             |
        year |
       2004  |   .1096632   .0437645     2.51   0.012     .0238864    .1954399
       2012  |   .0413992   .0443584     0.93   0.351    -.0455417    .1283402
-------------+----------------------------------------------------------------
       /cut1 |   .1449455   .0350066                      .0763339     .213557
       /cut2 |   .4621371   .0354052                      .3927441    .5315301
       /cut3 |   .9931387   .0373782                      .9198788    1.066399
       /cut4 |    1.41443   .0407031                      1.334653    1.494207
       /cut5 |    1.76529   .0456363                      1.675844    1.854735
------------------------------------------------------------------------------

.         regress volchrty c_subject qc_subject i.year if missing(age,sex)==0

      Source |       SS       df       MS              Number of obs =    3964
-------------+------------------------------           F(  4,  3959) =   12.97
       Model |   110.41379     4  27.6034474           Prob > F      =  0.0000
    Residual |  8428.62229  3959  2.12897759           R-squared     =  0.0129
-------------+------------------------------           Adj R-squared =  0.0119
       Total |  8539.03607  3963   2.1546899           Root MSE      =  1.4591

------------------------------------------------------------------------------
    volchrty |      Coef.   Std. Err.      t    P>|t|     [95% Conf. Interval]
-------------+----------------------------------------------------------------
   c_subject |   .1616365   .0236878     6.82   0.000      .115195     .208078
  qc_subject |   .0196812   .0182812     1.08   0.282    -.0161603    .0555227
             |
        year |
       2004  |   .1326215   .0564084     2.35   0.019     .0220293    .2432137
       2012  |   .0615647   .0568774     1.08   0.279     -.049947    .1730764
             |
       _cons |   1.037039   .0435949    23.79   0.000     .9515686     1.12251
------------------------------------------------------------------------------

.         
.         
. /* --( Regressions to determine correct intercepts for the figures )-- */
. 
. recode sex (1=-1) (2=1), generate(sexnew)
(3983 differences between sex and sexnew)

. center age if missing(volchrty, c_object, age, sex, year)==0

. rename c_age age_obj

. center age if missing(volchrty, c_subject, age, sex, year)==0

. rename c_age age_subj

. sum age*

    Variable |       Obs        Mean    Std. Dev.       Min        Max
-------------+--------------------------------------------------------
         age |      3983    46.88878    17.38018         18         89
     age_obj |      3983   -1.38e-06    17.38018  -28.88878   42.11122
    age_subj |      3964   -1.90e-06    17.35735  -28.83174   42.16826

. 
. logit dvolchrty c_object qc_object age_obj sexnew i.year        

Iteration 0:   log likelihood =    -2750.6  
Iteration 1:   log likelihood = -2617.8266  
Iteration 2:   log likelihood = -2617.4362  
Iteration 3:   log likelihood = -2617.4361  

Logistic regression                               Number of obs   =       3983
                                                  LR chi2(6)      =     266.33
                                                  Prob > chi2     =     0.0000
Log likelihood = -2617.4361                       Pseudo R2       =     0.0484

------------------------------------------------------------------------------
   dvolchrty |      Coef.   Std. Err.      z    P>|z|     [95% Conf. Interval]
-------------+----------------------------------------------------------------
    c_object |   .4960539   .0342198    14.50   0.000     .4289843    .5631235
   qc_object |   .0151943   .0286725     0.53   0.596    -.0410028    .0713913
     age_obj |   -.008031   .0019164    -4.19   0.000    -.0117872   -.0042749
      sexnew |    .143748   .0331055     4.34   0.000     .0788624    .2086336
             |
        year |
       2004  |   .2009189   .0800109     2.51   0.012     .0441004    .3577374
       2012  |   .0405897   .0808572     0.50   0.616    -.1178875    .1990669
             |
       _cons |  -.2551652   .0631048    -4.04   0.000    -.3788483    -.131482
------------------------------------------------------------------------------

. logit dvolchrty c_subject qc_subject age_subj sexnew i.year     

Iteration 0:   log likelihood = -2737.7382  
Iteration 1:   log likelihood = -2691.8491  
Iteration 2:   log likelihood = -2691.8134  
Iteration 3:   log likelihood = -2691.8134  

Logistic regression                               Number of obs   =       3964
                                                  LR chi2(6)      =      91.85
                                                  Prob > chi2     =     0.0000
Log likelihood = -2691.8134                       Pseudo R2       =     0.0168

------------------------------------------------------------------------------
   dvolchrty |      Coef.   Std. Err.      z    P>|z|     [95% Conf. Interval]
-------------+----------------------------------------------------------------
   c_subject |   .2517227   .0337244     7.46   0.000     .1856242    .3178213
  qc_subject |    .003946   .0260362     0.15   0.880    -.0470841    .0549761
    age_subj |  -.0094412   .0018944    -4.98   0.000    -.0131542   -.0057282
      sexnew |   .1227382   .0323924     3.79   0.000     .0592503    .1862261
             |
        year |
       2004  |   .1963039   .0784085     2.50   0.012      .042626    .3499818
       2012  |   .0385041   .0792627     0.49   0.627    -.1168479    .1938562
             |
       _cons |  -.2330394   .0607946    -3.83   0.000    -.3521946   -.1138842
------------------------------------------------------------------------------

. 
. regress volchrty c_object qc_object age_obj sexnew i.year

      Source |       SS       df       MS              Number of obs =    3983
-------------+------------------------------           F(  6,  3976) =   34.31
       Model |  421.720246     6  70.2867077           Prob > F      =  0.0000
    Residual |   8144.5248  3976  2.04842173           R-squared     =  0.0492
-------------+------------------------------           Adj R-squared =  0.0478
       Total |  8566.24504  3982  2.15124185           Root MSE      =  1.4312

------------------------------------------------------------------------------
    volchrty |      Coef.   Std. Err.      t    P>|t|     [95% Conf. Interval]
-------------+----------------------------------------------------------------
    c_object |   .2913544   .0226522    12.86   0.000     .2469433    .3357655
   qc_object |   .0470877   .0188504     2.50   0.013     .0101303     .084045
     age_obj |   .0009291   .0013091     0.71   0.478    -.0016374    .0034957
      sexnew |     .10607   .0227906     4.65   0.000     .0613876    .1507524
             |
        year |
       2004  |   .1323823   .0552379     2.40   0.017     .0240851    .2406795
       2012  |   .0576947   .0556781     1.04   0.300    -.0514655    .1668549
             |
       _cons |   1.000036   .0436472    22.91   0.000     .9144628    1.085609
------------------------------------------------------------------------------

. regress volchrty c_subject qc_subject age_subj sexnew i.year

      Source |       SS       df       MS              Number of obs =    3964
-------------+------------------------------           F(  6,  3957) =   11.54
       Model |  146.899762     6  24.4832937           Prob > F      =  0.0000
    Residual |  8392.13631  3957  2.12083303           R-squared     =  0.0172
-------------+------------------------------           Adj R-squared =  0.0157
       Total |  8539.03607  3963   2.1546899           Root MSE      =  1.4563

------------------------------------------------------------------------------
    volchrty |      Coef.   Std. Err.      t    P>|t|     [95% Conf. Interval]
-------------+----------------------------------------------------------------
   c_subject |   .1635726   .0238918     6.85   0.000     .1167313     .210414
  qc_subject |   .0200562   .0182618     1.10   0.272    -.0157472    .0558595
    age_subj |  -.0000631   .0013499    -0.05   0.963    -.0027096    .0025834
      sexnew |   .0962745    .023224     4.15   0.000     .0507424    .1418067
             |
        year |
       2004  |   .1310211   .0563078     2.33   0.020      .020626    .2414162
       2012  |   .0555214   .0568172     0.98   0.329    -.0558723    .1669151
             |
       _cons |   1.032344   .0435393    23.71   0.000     .9469827    1.117706
------------------------------------------------------------------------------

.         
.                 
. /* --( Supplementary analysis of the effects of indicators of social class )-- */
. 
. generate qc_income = c_income^2
(443 missing values generated)

. generate qc_degree = c_degree^2
(1 missing value generated)

. generate qc_siops = c_siops^2
(1432 missing values generated)

. 
. * 1. Probability of volunteering
.         logistic dvolchrty c_income qc_income age sex i.year

Logistic regression                               Number of obs   =       3540
                                                  LR chi2(6)      =     130.13
                                                  Prob > chi2     =     0.0000
Log likelihood = -2384.0966                       Pseudo R2       =     0.0266

------------------------------------------------------------------------------
   dvolchrty | Odds Ratio   Std. Err.      z    P>|z|     [95% Conf. Interval]
-------------+----------------------------------------------------------------
    c_income |   1.502104   .0638598     9.57   0.000     1.382014     1.63263
   qc_income |   1.096283   .0324561     3.11   0.002     1.034481    1.161778
         age |   .9933121   .0020323    -3.28   0.001     .9893369    .9973032
         sex |   1.379846   .0958165     4.64   0.000     1.204268    1.581023
             |
        year |
       2004  |   1.218014   .1016455     2.36   0.018     1.034232    1.434454
       2012  |   1.060655   .0892256     0.70   0.484     .8994326    1.250777
             |
       _cons |   .6293041   .0974951    -2.99   0.003     .4645024    .8525761
------------------------------------------------------------------------------

.         logistic dvolchrty c_income qc_income i.year if missing(age,sex)==0

Logistic regression                               Number of obs   =       3540
                                                  LR chi2(4)      =      98.56
                                                  Prob > chi2     =     0.0000
Log likelihood = -2399.8829                       Pseudo R2       =     0.0201

------------------------------------------------------------------------------
   dvolchrty | Odds Ratio   Std. Err.      z    P>|z|     [95% Conf. Interval]
-------------+----------------------------------------------------------------
    c_income |   1.470977   .0616968     9.20   0.000      1.35489     1.59701
   qc_income |   1.095583   .0322604     3.10   0.002     1.034143    1.160672
             |
        year |
       2004  |    1.22263   .1015899     2.42   0.016     1.038885    1.438873
       2012  |   1.056918   .0884014     0.66   0.508     .8971108    1.245192
             |
       _cons |   .7559706   .0491548    -4.30   0.000     .6655153    .8587203
------------------------------------------------------------------------------

.         logistic dvolchrty c_degree qc_degree age sex i.year

Logistic regression                               Number of obs   =       3982
                                                  LR chi2(6)      =     260.22
                                                  Prob > chi2     =     0.0000
Log likelihood = -2619.8669                       Pseudo R2       =     0.0473

------------------------------------------------------------------------------
   dvolchrty | Odds Ratio   Std. Err.      z    P>|z|     [95% Conf. Interval]
-------------+----------------------------------------------------------------
    c_degree |   1.773662   .0783502    12.97   0.000     1.626558     1.93407
   qc_degree |   .8859631      .0327    -3.28   0.001     .8241355    .9524291
         age |   .9935006   .0019131    -3.39   0.001     .9897581    .9972572
         sex |   1.293372   .0855024     3.89   0.000     1.136193    1.472295
             |
        year |
       2004  |   1.223942   .0978534     2.53   0.011     1.046425    1.431574
       2012  |   1.035828   .0836679     0.44   0.663      .884164    1.213508
             |
       _cons |   .8203392    .119138    -1.36   0.173     .6171253     1.09047
------------------------------------------------------------------------------

.         logistic dvolchrty c_degree qc_degree i.year if missing(age,sex)==0

Logistic regression                               Number of obs   =       3982
                                                  LR chi2(4)      =     234.67
                                                  Prob > chi2     =     0.0000
Log likelihood = -2632.6425                       Pseudo R2       =     0.0427

------------------------------------------------------------------------------
   dvolchrty | Odds Ratio   Std. Err.      z    P>|z|     [95% Conf. Interval]
-------------+----------------------------------------------------------------
    c_degree |   1.789827   .0786171    13.25   0.000     1.642187    1.950741
   qc_degree |   .8691961   .0317298    -3.84   0.000     .8091795     .933664
             |
        year |
       2004  |   1.229157   .0979594     2.59   0.010     1.051404    1.436961
       2012  |   1.031971   .0829695     0.39   0.695     .8815192    1.208101
             |
       _cons |   .9153055   .0606376    -1.34   0.182     .8038504    1.042214
------------------------------------------------------------------------------

.         logistic dvolchrty c_siops qc_siops age sex i.year

Logistic regression                               Number of obs   =       2551
                                                  LR chi2(5)      =     127.20
                                                  Prob > chi2     =     0.0000
Log likelihood = -1700.9391                       Pseudo R2       =     0.0360

------------------------------------------------------------------------------
   dvolchrty | Odds Ratio   Std. Err.      z    P>|z|     [95% Conf. Interval]
-------------+----------------------------------------------------------------
     c_siops |   1.486193   .0615659     9.56   0.000     1.370295    1.611894
    qc_siops |   1.017927   .0373744     0.48   0.628     .9472481     1.09388
         age |   .9911157   .0023991    -3.69   0.000     .9864247     .995829
         sex |   1.364395   .1114013     3.81   0.000     1.162627    1.601178
             |
        year |
       2004  |    1.20661   .0981638     2.31   0.021     1.028768    1.415196
             |
       _cons |   .7598287   .1364251    -1.53   0.126     .5344227    1.080305
------------------------------------------------------------------------------

.         logistic dvolchrty c_siops qc_siops i.year if missing(age,sex)==0

Logistic regression                               Number of obs   =       2551
                                                  LR chi2(3)      =      99.85
                                                  Prob > chi2     =     0.0000
Log likelihood = -1714.6113                       Pseudo R2       =     0.0283

------------------------------------------------------------------------------
   dvolchrty | Odds Ratio   Std. Err.      z    P>|z|     [95% Conf. Interval]
-------------+----------------------------------------------------------------
     c_siops |   1.474838   .0605213     9.47   0.000     1.360863    1.598358
    qc_siops |   1.011355   .0368406     0.31   0.757     .9416656    1.086201
             |
        year |
       2004  |    1.21064   .0979636     2.36   0.018     1.033087    1.418709
             |
       _cons |   .8093992   .0545766    -3.14   0.002      .709198    .9237576
------------------------------------------------------------------------------

.         
. * 2. Frequency of volunteering
.         oprobit volchrty c_income qc_income age sex i.year

Iteration 0:   log likelihood = -4934.7812  
Iteration 1:   log likelihood =  -4885.266  
Iteration 2:   log likelihood = -4885.2522  
Iteration 3:   log likelihood = -4885.2522  

Ordered probit regression                         Number of obs   =       3540
                                                  LR chi2(6)      =      99.06
                                                  Prob > chi2     =     0.0000
Log likelihood = -4885.2522                       Pseudo R2       =     0.0100

------------------------------------------------------------------------------
    volchrty |      Coef.   Std. Err.      z    P>|z|     [95% Conf. Interval]
-------------+----------------------------------------------------------------
    c_income |   .2012079   .0231411     8.69   0.000     .1558523    .2465636
   qc_income |    .053592   .0163448     3.28   0.001     .0215568    .0856272
         age |   .0002161   .0011431     0.19   0.850    -.0020244    .0024566
         sex |     .18865   .0384504     4.91   0.000     .1132886    .2640115
             |
        year |
       2004  |   .1157392   .0462504     2.50   0.012     .0250901    .2063883
       2012  |   .0513627   .0467313     1.10   0.272     -.040229    .1429543
-------------+----------------------------------------------------------------
       /cut1 |   .4734913   .0872124                      .3025581    .6444246
       /cut2 |   .8047435   .0875328                      .6331823    .9763047
       /cut3 |    1.34412   .0890186                      1.169647    1.518593
       /cut4 |   1.775724   .0912615                      1.596855    1.954594
       /cut5 |   2.133428     .09444                      1.948329    2.318527
------------------------------------------------------------------------------

.         regress volchrty c_income qc_income age sex i.year

      Source |       SS       df       MS              Number of obs =    3540
-------------+------------------------------           F(  6,  3533) =   14.78
       Model |  186.412838     6  31.0688063           Prob > F      =  0.0000
    Residual |  7427.41315  3533  2.10229639           R-squared     =  0.0245
-------------+------------------------------           Adj R-squared =  0.0228
       Total |  7613.82599  3539  2.15140604           Root MSE      =  1.4499

------------------------------------------------------------------------------
    volchrty |      Coef.   Std. Err.      t    P>|t|     [95% Conf. Interval]
-------------+----------------------------------------------------------------
    c_income |   .2397137   .0298793     8.02   0.000     .1811313     .298296
   qc_income |   .0726831   .0208017     3.49   0.000     .0318985    .1134678
         age |   .0022428   .0014438     1.55   0.120     -.000588    .0050736
         sex |   .2348076   .0491786     4.77   0.000     .1383863    .3312288
             |
        year |
       2004  |   .1422158   .0593573     2.40   0.017     .0258378    .2585938
       2012  |   .0719812   .0596917     1.21   0.228    -.0450525     .189015
             |
       _cons |   .5312254   .1099671     4.83   0.000       .31562    .7468308
------------------------------------------------------------------------------

.         oprobit volchrty c_income qc_income i.year if missing(age,sex)==0

Iteration 0:   log likelihood = -4934.7812  
Iteration 1:   log likelihood = -4897.3599  
Iteration 2:   log likelihood = -4897.3522  
Iteration 3:   log likelihood = -4897.3522  

Ordered probit regression                         Number of obs   =       3540
                                                  LR chi2(4)      =      74.86
                                                  Prob > chi2     =     0.0000
Log likelihood = -4897.3522                       Pseudo R2       =     0.0076

------------------------------------------------------------------------------
    volchrty |      Coef.   Std. Err.      z    P>|z|     [95% Conf. Interval]
-------------+----------------------------------------------------------------
    c_income |    .187402   .0229543     8.16   0.000     .1424124    .2323917
   qc_income |    .050122   .0163003     3.07   0.002     .0181739      .08207
             |
        year |
       2004  |   .1138915      .0462     2.47   0.014     .0233412    .2044418
       2012  |   .0553492   .0466464     1.19   0.235     -.036076    .1467745
-------------+----------------------------------------------------------------
       /cut1 |   .1721554   .0375173                      .0986228    .2456879
       /cut2 |   .5017327   .0380321                       .427191    .5762743
       /cut3 |   1.038582   .0402222                      .9597483    1.117416
       /cut4 |   1.468438   .0437018                      1.382784    1.554092
       /cut5 |   1.824919   .0488783                       1.72912    1.920719
------------------------------------------------------------------------------

.         regress volchrty c_income qc_income i.year if missing(age,sex)==0

      Source |       SS       df       MS              Number of obs =    3540
-------------+------------------------------           F(  4,  3535) =   15.65
       Model |   132.50829     4  33.1270725           Prob > F      =  0.0000
    Residual |   7481.3177  3535  2.11635578           R-squared     =  0.0174
-------------+------------------------------           Adj R-squared =  0.0163
       Total |  7613.82599  3539  2.15140604           Root MSE      =  1.4548

------------------------------------------------------------------------------
    volchrty |      Coef.   Std. Err.      t    P>|t|     [95% Conf. Interval]
-------------+----------------------------------------------------------------
    c_income |   .2226446   .0297868     7.47   0.000     .1642435    .2810457
   qc_income |   .0679268   .0208369     3.26   0.001     .0270731    .1087804
             |
        year |
       2004  |   .1403847   .0595427     2.36   0.018     .0236432    .2571262
       2012  |    .081944   .0598283     1.37   0.171    -.0353576    .1992455
             |
       _cons |   .9959464    .046464    21.43   0.000     .9048474    1.087045
------------------------------------------------------------------------------

.         
.         oprobit volchrty c_degree qc_degree age sex i.year

Iteration 0:   log likelihood = -5489.7939  
Iteration 1:   log likelihood = -5375.7547  
Iteration 2:   log likelihood = -5375.6471  
Iteration 3:   log likelihood = -5375.6471  

Ordered probit regression                         Number of obs   =       3982
                                                  LR chi2(6)      =     228.29
                                                  Prob > chi2     =     0.0000
Log likelihood = -5375.6471                       Pseudo R2       =     0.0208

------------------------------------------------------------------------------
    volchrty |      Coef.   Std. Err.      z    P>|z|     [95% Conf. Interval]
-------------+----------------------------------------------------------------
    c_degree |   .2941331   .0241489    12.18   0.000     .2468022     .341464
   qc_degree |   -.050832   .0199602    -2.55   0.011    -.0899532   -.0117108
         age |   .0000208   .0010673     0.02   0.984    -.0020711    .0021127
         sex |   .1553847   .0363565     4.27   0.000     .0841272    .2266422
             |
        year |
       2004  |   .1105172   .0439216     2.52   0.012     .0244325    .1966018
       2012  |   .0358608   .0445492     0.80   0.421     -.051454    .1231756
-------------+----------------------------------------------------------------
       /cut1 |   .3315347   .0811377                      .1725076    .4905617
       /cut2 |   .6601071   .0813517                      .5006606    .8195536
       /cut3 |   1.204733   .0827026                      1.042639    1.366827
       /cut4 |   1.635438   .0848176                      1.469199    1.801678
       /cut5 |   1.989039   .0878027                      1.816949    2.161129
------------------------------------------------------------------------------

.         regress volchrty c_degree qc_degree age sex i.year

      Source |       SS       df       MS              Number of obs =    3982
-------------+------------------------------           F(  6,  3975) =   35.85
       Model |  439.708264     6  73.2847106           Prob > F      =  0.0000
    Residual |  8125.28822  3975  2.04409767           R-squared     =  0.0513
-------------+------------------------------           Adj R-squared =  0.0499
       Total |  8564.99648  3981   2.1514686           Root MSE      =  1.4297

------------------------------------------------------------------------------
    volchrty |      Coef.   Std. Err.      t    P>|t|     [95% Conf. Interval]
-------------+----------------------------------------------------------------
    c_degree |   .3326836   .0289431    11.49   0.000     .2759389    .3894283
   qc_degree |  -.0255889    .024552    -1.04   0.297    -.0737246    .0225468
         age |   .0016383   .0013187     1.24   0.214    -.0009471    .0042237
         sex |   .1975708   .0455317     4.34   0.000     .1083031    .2868384
             |
        year |
       2004  |   .1324524   .0551853     2.40   0.016     .0242582    .2406466
       2012  |   .0554686   .0556309     1.00   0.319    -.0535991    .1645363
             |
       _cons |   .7020615   .1001233     7.01   0.000     .5057637    .8983593
------------------------------------------------------------------------------

.         oprobit volchrty c_degree qc_degree i.year if missing(age,sex)==0       

Iteration 0:   log likelihood = -5489.7939  
Iteration 1:   log likelihood =  -5384.903  
Iteration 2:   log likelihood = -5384.8077  
Iteration 3:   log likelihood = -5384.8077  

Ordered probit regression                         Number of obs   =       3982
                                                  LR chi2(4)      =     209.97
                                                  Prob > chi2     =     0.0000
Log likelihood = -5384.8077                       Pseudo R2       =     0.0191

------------------------------------------------------------------------------
    volchrty |      Coef.   Std. Err.      z    P>|z|     [95% Conf. Interval]
-------------+----------------------------------------------------------------
    c_degree |   .2937938   .0240494    12.22   0.000     .2466579    .3409297
   qc_degree |  -.0534848   .0197729    -2.70   0.007    -.0922389   -.0147307
             |
        year |
       2004  |   .1100673   .0438904     2.51   0.012     .0240437    .1960908
       2012  |   .0393827   .0444816     0.89   0.376    -.0477997    .1265651
-------------+----------------------------------------------------------------
       /cut1 |   .0902708   .0377376                      .0163065    .1642352
       /cut2 |   .4176726   .0380383                      .3431188    .4922263
       /cut3 |   .9603048   .0399478                      .8820086    1.038601
       /cut4 |   1.389704   .0431825                      1.305067     1.47434
       /cut5 |   1.742466   .0479189                      1.648547    1.836386
------------------------------------------------------------------------------

.         regress volchrty c_degree qc_degree i.year if missing(age,sex)==0       

      Source |       SS       df       MS              Number of obs =    3982
-------------+------------------------------           F(  4,  3977) =   48.32
       Model |  396.932966     4  99.2332416           Prob > F      =  0.0000
    Residual |  8168.06352  3977  2.05382538           R-squared     =  0.0463
-------------+------------------------------           Adj R-squared =  0.0454
       Total |  8564.99648  3981   2.1514686           Root MSE      =  1.4331

------------------------------------------------------------------------------
    volchrty |      Coef.   Std. Err.      t    P>|t|     [95% Conf. Interval]
-------------+----------------------------------------------------------------
    c_degree |   .3292272   .0288847    11.40   0.000      .272597    .3858574
   qc_degree |  -.0247072   .0243761    -1.01   0.311     -.072498    .0230837
             |
        year |
       2004  |   .1334014   .0553091     2.41   0.016     .0249646    .2418382
       2012  |   .0643822   .0557035     1.16   0.248    -.0448279    .1735922
             |
       _cons |   1.078219    .046199    23.34   0.000     .9876427    1.168795
------------------------------------------------------------------------------

.         
.         oprobit volchrty c_siops qc_siops age sex i.year

Iteration 0:   log likelihood = -3540.5595  
Iteration 1:   log likelihood = -3479.3096  
Iteration 2:   log likelihood = -3479.2672  
Iteration 3:   log likelihood = -3479.2672  

Ordered probit regression                         Number of obs   =       2551
                                                  LR chi2(5)      =     122.58
                                                  Prob > chi2     =     0.0000
Log likelihood = -3479.2672                       Pseudo R2       =     0.0173

------------------------------------------------------------------------------
    volchrty |      Coef.   Std. Err.      z    P>|z|     [95% Conf. Interval]
-------------+----------------------------------------------------------------
     c_siops |   .2189174   .0226564     9.66   0.000     .1745117     .263323
    qc_siops |   .0044865    .019449     0.23   0.818    -.0336328    .0426059
         age |  -.0015689   .0013409    -1.17   0.242    -.0041971    .0010592
         sex |   .1912187    .045156     4.23   0.000     .1027145    .2797228
             |
        year |
       2004  |    .105744   .0449073     2.35   0.019     .0177274    .1937606
-------------+----------------------------------------------------------------
       /cut1 |   .3422297   .1007854                      .1446939    .5397655
       /cut2 |   .6875926   .1011231                       .489395    .8857902
       /cut3 |   1.240385   .1028225                      1.038857    1.441914
       /cut4 |   1.673792   .1054219                      1.467169    1.880415
       /cut5 |   2.000832    .108819                       1.78755    2.214113
------------------------------------------------------------------------------

.         regress volchrty c_siops qc_siops age sex i.year

      Source |       SS       df       MS              Number of obs =    2551
-------------+------------------------------           F(  5,  2545) =   23.03
       Model |  235.739388     5  47.1478776           Prob > F      =  0.0000
    Residual |  5209.86861  2545  2.04709965           R-squared     =  0.0433
-------------+------------------------------           Adj R-squared =  0.0414
       Total |    5445.608  2550  2.13553255           Root MSE      =  1.4308

------------------------------------------------------------------------------
    volchrty |      Coef.   Std. Err.      t    P>|t|     [95% Conf. Interval]
-------------+----------------------------------------------------------------
     c_siops |   .2626915   .0282155     9.31   0.000     .2073638    .3180192
    qc_siops |   .0220414   .0247186     0.89   0.373    -.0264293     .070512
         age |  -.0002943   .0016736    -0.18   0.860     -.003576    .0029874
         sex |   .2396498   .0568895     4.21   0.000     .1280955    .3512042
             |
        year |
       2004  |   .1228161   .0566866     2.17   0.030     .0116595    .2339726
             |
       _cons |   .6948628   .1253874     5.54   0.000     .4489912    .9407344
------------------------------------------------------------------------------

.         oprobit volchrty c_siops qc_siops i.year if missing(age,sex)==0 

Iteration 0:   log likelihood = -3540.5595  
Iteration 1:   log likelihood = -3488.8512  
Iteration 2:   log likelihood = -3488.8192  
Iteration 3:   log likelihood = -3488.8192  

Ordered probit regression                         Number of obs   =       2551
                                                  LR chi2(3)      =     103.48
                                                  Prob > chi2     =     0.0000
Log likelihood = -3488.8192                       Pseudo R2       =     0.0146

------------------------------------------------------------------------------
    volchrty |      Coef.   Std. Err.      z    P>|z|     [95% Conf. Interval]
-------------+----------------------------------------------------------------
     c_siops |   .2207131   .0225543     9.79   0.000     .1765075    .2649188
    qc_siops |  -.0005321   .0193872    -0.03   0.978    -.0385303    .0374661
             |
        year |
       2004  |   .1054312   .0448572     2.35   0.019     .0175127    .1933496
-------------+----------------------------------------------------------------
       /cut1 |   .1189947   .0389861                      .0425833     .195406
       /cut2 |   .4621254   .0396137                      .3844841    .5397668
       /cut3 |   1.012332   .0424698                      .9290929    1.095571
       /cut4 |   1.444806   .0471376                      1.352418    1.537193
       /cut5 |   1.771423   .0532329                      1.667088    1.875757
------------------------------------------------------------------------------

.         regress volchrty c_siops qc_siops i.year if missing(age,sex)==0 

      Source |       SS       df       MS              Number of obs =    2551
-------------+------------------------------           F(  3,  2547) =   32.27
       Model |  199.407056     3  66.4690186           Prob > F      =  0.0000
    Residual |  5246.20094  2547  2.05975695           R-squared     =  0.0366
-------------+------------------------------           Adj R-squared =  0.0355
       Total |    5445.608  2550  2.13553255           Root MSE      =  1.4352

------------------------------------------------------------------------------
    volchrty |      Coef.   Std. Err.      t    P>|t|     [95% Conf. Interval]
-------------+----------------------------------------------------------------
     c_siops |   .2681006   .0281942     9.51   0.000     .2128148    .3233865
    qc_siops |    .015421   .0247397     0.62   0.533    -.0330909    .0639328
             |
        year |
       2004  |   .1243841   .0568541     2.19   0.029      .012899    .2358691
             |
       _cons |   1.050804   .0474421    22.15   0.000     .9577747    1.143833
------------------------------------------------------------------------------

.         
.         
. log close
      name:  <unnamed>
       log:  C:\Users\USER\Desktop\Study 5\Study5_analysis.log
  log type:  text
 closed on:  22 Jan 2015, 15:08:39
-----------------------------------------------------------------------------------
