# Supplementary material for: A Large Scale Test of the Effect of Social Class on Prosocial Behavior
Source: PLoS One. 2015 Jul 20;10(7):e0133193. doi: 10.1371/journal.pone.0133193 (PMC4507988; doi:10.1371/journal.pone.0133193)
Supplement: S2 File — Files are provided separately for each study. For more information, see also the included txt-file. (ZIP) [file pone.0133193.s002.zip › Study 5/Study5_data_preparation.do]

/* ------------   Here you can customize the paths    --------------- */

global MY_IN_PATH   = "path/to/the/directory/that/contains/the/GSS/data/file/"                                                             
global MY_OUT_PATH  = "path/to/the/directory/for/the/resulting/file/"                                                                             

global MY_LOG_FILE  ${MY_OUT_PATH}Study5_data_preparation.log
log using "${MY_LOG_FILE}", text replace


**************************************************************************************************
* The GSS data can be downloaded from http://www3.norc.org/GSS+Website/Download/STATA+v8.0+Format/
**************************************************************************************************
* For our analyses, we used the dataset GSS7212_R2.DTA (downloaded on 18-Jun-2013) *************
**************************************************************************************************

set memory 800m
set maxvar 32000
use "${MY_IN_PATH}GSS7212_R2.dta", clear


/* ------------   Create composite measure of objective social class    --------------- */

* 1. Education
tab degree
by year, sort: center degree, standardize

* 2. Occupational Prestige 
tab isco88
gen siops = isco88
recode siops (1000=51)  (1100=67)  (1110=64)  (1120=71)  (1130=63)  (1140=63)  (1141=63) ///
    (1142=63)  (1143=63)  (1200=60)  (1210=70)  (1220=63)  (1221=60)  (1222=60)  ///
    (1223=60)  (1224=60)  (1225=60)  (1226=60)  (1227=60)  (1228=60)  (1229=60) ///
    (1230=60)  (1231=60)  (1232=60)  (1233=60)  (1234=60)  (1235=60)  (1236=60) ///
    (1237=60)  (1239=60)  (1240=55)  (1250=65)  (1251=73)  (1252=63)  (1300=50)  ///
    (1310=50)  (1311=47)  (1312=52)  (1313=52)  (1314=46)  (1315=38)  (1316=52) ///
    (1317=52)  (1318=52)  (1319=52)  (2000=62)  (2100=63)  (2110=69)  (2111=75) ///
    (2112=72)  (2113=69)  (2114=67)  (2120=56)  (2121=69)  (2122=55)  (2130=51) ///
    (2131=51)  (2132=51)  (2139=51)  (2140=63)  (2141=72)  (2142=70)  (2143=65) ///
    (2144=65)  (2145=66)  (2146=66)  (2147=61)  (2148=58)  (2149=56)  (2200=70) ///
    (2210=62)  (2211=69)  (2212=68)  (2213=56)  (2220=73)  (2221=78)  (2222=70) ///
    (2223=61)  (2224=64)  (2229=73)  (2230=54)  (2300=61)  (2310=78)  (2320=60)  ///
    (2321=60)  (2322=57)  (2330=57)  (2331=57)  (2332=49)  (2340=62)  (2350=62)  ///
    (2351=68)  (2352=68)  (2359=62)  (2400=60)  (2410=57)  (2411=62)  (2412=56) ///
    (2419=57)  (2420=73)  (2421=73)  (2422=76)  (2429=71)  (2430=54)  (2431=54) ///
    (2432=54)  (2440=58)  (2441=60)  (2442=67)  (2443=67)  (2444=62)  (2445=67) ///
    (2446=52)  (2450=57)  (2451=58)  (2452=57)  (2453=45)  (2454=40)  (2455=57) ///
    (2460=60)  (2500=49)  (3000=48)  (3100=48)  (3110=47)  (3111=46)  (3112=39) ///
    (3113=46)  (3114=46)  (3115=46)  (3116=46)  (3117=53)  (3118=55)  (3119=46) ///
    (3120=53)  (3121=53)  (3122=53)  (3123=53)  (3130=46)  (3131=46)  (3132=49) ///
    (3133=58)  (3139=44)  (3140=57)  (3141=60)  (3142=55)  (3143=60)  (3144=50) ///
    (3145=46)  (3150=54)  (3151=54)  (3152=54)  (3200=51)  (3210=52)  (3211=52) ///
    (3212=47)  (3213=55)  (3220=51)  (3221=53)  (3222=48)  (3223=52)  (3224=60) ///
    (3225=44)  (3226=51)  (3227=48)  (3228=44)  (3229=45)  (3230=44)  (3231=44) ///
    (3232=44)  (3240=29)  (3241=29)  (3242=22)  (3300=50)  (3310=50)  (3320=50) ///
    (3330=50)  (3340=50)  (3400=48)  (3410=47)  (3411=50)  (3412=44)  (3413=49)  ///
    (3414=43)  (3415=46)  (3416=49)  (3417=46)  (3419=46)  (3420=42)  (3421=55) ///
    (3422=50)  (3423=49)  (3429=42)  (3430=49)  (3431=53)  (3432=49)  (3433=49) ///
    (3434=51)  (3439=53)  (3440=52)  (3441=44)  (3442=52)  (3443=55)  (3444=54) ///
    (3449=55)  (3450=45)  (3451=60)  (3452=44)  (3460=49)  (3470=45)  (3471=49) ///
    (3472=50)  (3473=32)  (3474=33)  (3475=49)  (3480=50)  (4000=37)  (4100=37) ///
    (4110=45)  (4111=42)  (4112=42)  (4113=45)  (4114=45)  (4115=53)  (4120=44) ///
    (4121=45)  (4122=36)  (4130=32)  (4131=30)  (4132=44)  (4133=37)  (4140=37) ///
    (4141=36)  (4142=33)  (4143=41)  (4144=37)  (4190=37)  (4200=39)  (4210=37)  ///
    (4211=34)  (4212=42)  (4213=34)  (4214=15)  (4215=27)  (4220=38)  (4221=38) ///
    (4222=38)  (4223=38)  (4300=999) (4400=33)  (4500=999) (5000=32)  (5100=32) ///
    (5110=32)  (5111=50)  (5112=32)  (5113=29)  (5120=26)  (5121=37)  (5122=31) ///
    (5123=21)  (5130=27)  (5131=23)  (5132=42)  (5133=17)  (5139=29)  (5140=29) ///
    (5141=32)  (5142=17)  (5143=34)  (5149=29)  (5150=37)  (5151=37)  (5152=37) ///
    (5160=37)  (5161=35)  (5162=40)  (5163=39)  (5164=39)  (5169=30)  (5200=31) ///
    (5210=28)  (5220=32)  (5230=24)  (6000=37)  (6100=38)  (6110=40)  (6111=40)  ///
    (6112=40)  (6113=40)  (6114=40)  (6120=40)  (6121=40)  (6122=40)  (6123=40) ///
    (6124=40)  (6129=40)  (6130=38)  (6131=40)  (6132=41)  (6133=40)  (6134=30) ///
    (6140=24)  (6141=24)  (6142=16)  (6150=28)  (6151=23)  (6152=23)  (6153=28) ///
    (6154= 6)  (6200=38)  (6210=38)  (7000=38)  (7100=34)  (7110=34)  (7111=34) ///
    (7112=36)  (7113=34)  (7120=34)  (7121=36)  (7122=34)  (7123=34)  (7124=37) ///
    (7129=28)  (7130=37)  (7131=31)  (7132=31)  (7133=31)  (7134=28)  (7135=26) ///
    (7136=34)  (7137=44)  (7140=31)  (7141=31)  (7142=29)  (7143=20)  (7200=40)  ///
    (7210=38)  (7211=38)  (7212=39)  (7213=34)  (7214=44)  (7215=32)  (7216=26) ///
    (7220=37)  (7221=35)  (7234=20)  (7222=40)  (7223=38)  (7224=27)  (7230=43) ///
    (7231=43)  (7232=50)  (7233=42)  (7240=38)  (7241=38)  (7242=48)  (7243=42) ///
    (7244=35)  (7245=36)  (7300=39)  (7310=45)  (7311=47)  (7312=33)  (7313=43)  ///
    (7320=28)  (7321=25)  (7322=37)  (7323=31)  (7324=31)  (7330=31)  (7331=31) ///
    (7332=31)  (7340=42)  (7341=42)  (7342=41)  (7343=41)  (7344=42)  (7345=32) ///
    (7346=52)  (7400=33)  (7410=28)  (7411=24)  (7412=33)  (7413=34)  (7414=35) ///
    (7415=34)  (7416=34)  (7420=29)  (7421=29)  (7422=40)  (7423=36)  (7424=21) ///
    (7430=34)  (7431=29)  (7432=32)  (7433=40)  (7434=35)  (7435=40)  (7436=26) ///
    (7437=31)  (7440=27)  (7441=22)  (7442=27)  (7500=48)  (7510=46)  (7520=46) ///
    (7530=37)  (7900=34)  (8000=34)  (8100=36)  (8110=31)  (8111=34)  (8112=32) ///
    (8113=31)  (8120=40)  (8121=45)  (8122=36)  (8123=38)  (8124=28)  (8130=31) ///
    (8131=31)  (8139=31)  (8140=28)  (8141=29)  (8142=28)  (8143=28)  (8150=42) ///
    (8151=43)  (8152=43)  (8153=43)  (8154=43)  (8155=37)  (8159=43)  (8160=38) ///
    (8161=42)  (8162=35)  (8163=34)  (8170=30)  (8171=30)  (8172=30)  (8200=34)  ///
    (8210=37)  (8211=38)  (8212=30)  (8220=43)  (8221=43)  (8222=43)  (8223=28) ///
    (8224=43)  (8229=43)  (8230=30)  (8231=30)  (8232=30)  (8240=31)  (8250=41) ///
    (8251=41)  (8252=32)  (8253=28)  (8260=28)  (8261=29)  (8262=29)  (8263=25) ///
    (8264=25)  (8265=26)  (8266=28)  (8269=26)  (8270=33)  (8271=31)  (8272=34) ///
    (8273=33)  (8274=33)  (8275=35)  (8276=45)  (8277=34)  (8278=34)  (8279=39) ///
    (8280=33)  (8281=30)  (8282=48)  (8283=48)  (8284=30)  (8285=31)  (8286=28) ///
    (8290=33)  (8300=33)  (8310=36)  (8311=43)  (8312=29)  (8320=32)  (8321=31) ///
    (8322=31)  (8323=32)  (8324=33)  (8330=32)  (8331=31)  (8400=33)  (8332=32) ///
    (8333=33)  (8334=28)  (8340=29)  (9000=21)  (9100=23)  (9110=25)  (9111=24) ///
    (9112=24)  (9113=26)  (9120=12)  (9130=21)  (9131=22)  (9132=21)  (9133=22) ///
    (9140=23)  (9141=25)  (9142=19)  (9150=20)  (9151=22)  (9152=20)  (9153=21) ///
    (9160=13)  (9161=13)  (9162=13)  (9200=23)  (9210=23)  (9211=23)  (9212=18) ///
    (9213=23)  (9300=18)  (9310=16)  (9311=18)  (9312=15)  (9313=15)  (9320=19) ///
    (9321=18)  (9322=22)  (9330=20)  (9331=17)  (9332=22)  (9910/9990=21) ///
    (2470=60)  (7139=37)  (110=39)   (9333=20) (else=.)
tab siops
sum siops
by year, sort: center siops, standardize

* 3. Income
sum income98 if year==2002
by year, sort: center income98, standardize
by year, sort: center income06, standardize
gen c_income = c_income98
replace c_income = c_income06 if year==2012

* 4. Combination of the three indicators
egen object = rowmean(c_income c_degree c_siops)
by year, sort: center object, standardize
generate qc_object = c_object^2

/* ------------   Measure of subjective social class    --------------- */
tab class
mvdecode class, mv (5=.)
generate subject = class
by year, sort: center subject, standardize
generate qc_subject = c_subject^2

/* ------------   Drop other years --------------- */
drop if year~=2002 & year~=2004 & year~=2012


/* ------------   Recode the volunteering measure  --------------- */
tab volchrty if missing(volchrty, c_object, age, sex, year)==0
recode volchrty (6=0) (5=1) (4=1) (3=1) (2=1) (1=1), prefix(d)
recode volchrty (1=5) (2=4) (3=3) (4=2) (5=1) (6=0)

/* ------------   Prepare data for the figures (that are drawn in R)    --------------- */
xtile dobject = c_object, n(10)
keep if missing(volchrty, c_object, age, sex, year)==0 | missing(volchrty, c_subject, age, sex, year)==0
egen objdvol = mean(dvolchrty), by(dobject)
egen objvol = mean(volchrty), by(dobject)
egen subjdvol = mean(dvolchrty), by(subject)
egen subjvol = mean(volchrty), by(subject)


/* ---------- Delete variables that are not needed for final analyses -------------- */
keep volchrty dvolchrty c_subject qc_subject c_object qc_object subject dobject ///
 age sex year income98 income06 degree siops objdvol-subjvol c_income c_degree c_siops
 

label variable year	"gss year for this respondent"
label variable age "age of respondent"
label variable sex "respondent's sex"
label variable income98 "income category for the years 2002 and 2004"
label variable income06	"income category for the year 2012"
label variable degree "respondent's highest educational category"
label variable siops "respondent's siops score"
label variable c_object	"standardized objective social class"
label variable qc_object "squared standardized objective social class"
label variable subject "subjective social class (1 = lower class; 4 = upper class)"
label variable c_subject "standardized subjective social class"
label variable qc_subject "squared standardized subjective social class"
label variable volchrty "respondent has done volunteer work for a charity (0 = not at all in the past year; 5 = more than once a week)"
label variable dvolchrty "respondent has done volunteer work for a charity (0 = no; 1 = yes)"
label variable dobject "decile of objective social class"
label variable objdvol "proportion of volunteers per decile of objective social class"
label variable objvol "mean volunteering category per decile of objective social class"
label variable subjdvol "proportion of volunteers per category of subjective social class"
label variable subjvol	"mean volunteering category per category of subjective social class"
 
 
/* ---------- save file for  (re)analyses  ------------------------ */
saveold "${MY_OUT_PATH}Study5", replace

log close
