# Supplementary material for: A Large Scale Test of the Effect of Social Class on Prosocial Behavior
Source: PLoS One. 2015 Jul 20;10(7):e0133193. doi: 10.1371/journal.pone.0133193 (PMC4507988; doi:10.1371/journal.pone.0133193)
Supplement: S2 File — Files are provided separately for each study. For more information, see also the included txt-file. (ZIP) [file pone.0133193.s002.zip › Study 5/Study5_data_preparation.log]

-------------------------------------------------------------------------------------------------------------------------------------------------------------------------------------------------------------------------
      name:  <unnamed>
       log:  C:/Users/USER/Desktop/Study 5/Study5_data_preparation.log
  log type:  text
 opened on:  27 Oct 2014, 09:53:55

. 
. 
. **************************************************************************************************
. * The GSS data can be downloaded from http://www3.norc.org/GSS+Website/Download/STATA+v8.0+Format/
. **************************************************************************************************
. * For our analyses, we used the dataset GSS7212_R2.DTA (downloaded on 18-Jun-2013) *************
. **************************************************************************************************
. 
. set memory 800m
set memory ignored.
    Memory no longer needs to be set in modern Statas; memory adjustments are performed on the fly automatically.

. set maxvar 32000


. use "${MY_IN_PATH}GSS7212_R2.dta", clear

. 
. 
. /* ------------   Create composite measure of objective social class    --------------- */
. 
. * 1. Education
. tab degree

    rs highest |
        degree |      Freq.     Percent        Cum.
---------------+-----------------------------------
lt high school |     12,667       22.26       22.26
   high school |     29,287       51.47       73.74
junior college |      3,070        5.40       79.13
      bachelor |      8,002       14.06       93.20
      graduate |      3,870        6.80      100.00
---------------+-----------------------------------
         Total |     56,896      100.00

. by year, sort: center degree, standardize

. 
. * 2. Occupational Prestige 
. tab isco88

respondent' |
          s |
occupation, |
1980 census |
& 1988 isco |
       code |      Freq.     Percent        Cum.
------------+-----------------------------------
        110 |        162        0.52        0.52
       1110 |          4        0.01        0.53
       1120 |        169        0.54        1.07
       1226 |          9        0.03        1.09
       1229 |      2,443        7.77        8.86
       1231 |        150        0.48        9.34
       1232 |         34        0.11        9.45
       1233 |        197        0.63       10.08
       1240 |        159        0.51       10.58
       1311 |         27        0.09       10.67
       1314 |        713        2.27       12.94
       2110 |          9        0.03       12.96
       2111 |          4        0.01       12.98
       2112 |          4        0.01       12.99
       2113 |         31        0.10       13.09
       2114 |          8        0.03       13.11
       2121 |         18        0.06       13.17
       2122 |          8        0.03       13.20
       2131 |        265        0.84       14.04
       2132 |        145        0.46       14.50
       2141 |         53        0.17       14.67
       2142 |         68        0.22       14.89
       2143 |        113        0.36       15.25
       2145 |        106        0.34       15.58
       2146 |         25        0.08       15.66
       2147 |          7        0.02       15.68
       2148 |         10        0.03       15.72
       2149 |        255        0.81       16.53
       2211 |         26        0.08       16.61
       2213 |         18        0.06       16.67
       2221 |        124        0.39       17.06
       2222 |         28        0.09       17.15
       2223 |         11        0.03       17.19
       2224 |         35        0.11       17.30
       2230 |        588        1.87       19.17
       2310 |        253        0.80       19.97
       2321 |        370        1.18       21.15
       2331 |        696        2.21       23.36
       2332 |        110        0.35       23.71
       2340 |         49        0.16       23.87
       2359 |        183        0.58       24.45
       2411 |        351        1.12       25.57
       2412 |        204        0.65       26.22
       2419 |         72        0.23       26.44
       2421 |        258        0.82       27.27
       2422 |          5        0.02       27.28
       2431 |         11        0.03       27.32
       2432 |         73        0.23       27.55
       2441 |         62        0.20       27.75
       2442 |          9        0.03       27.77
       2445 |         66        0.21       27.98
       2446 |        276        0.88       28.86
       2451 |        141        0.45       29.31
       2452 |         83        0.26       29.57
       2455 |         47        0.15       29.72
       2460 |         81        0.26       29.98
       3100 |        121        0.38       30.37
       3111 |         68        0.22       30.58
       3113 |        144        0.46       31.04
       3115 |          4        0.01       31.05
       3118 |         69        0.22       31.27
       3119 |         55        0.17       31.45
       3122 |         70        0.22       31.67
       3123 |          2        0.01       31.68
       3131 |         36        0.11       31.79
       3132 |         29        0.09       31.88
       3133 |         37        0.12       32.00
       3142 |          1        0.00       32.00
       3143 |         37        0.12       32.12
       3144 |         12        0.04       32.16
       3151 |         14        0.04       32.21
       3152 |          2        0.01       32.21
       3211 |        235        0.75       32.96
       3221 |        203        0.65       33.60
       3223 |         26        0.08       33.69
       3224 |          7        0.02       33.71
       3225 |         71        0.23       33.94
       3226 |         96        0.31       34.24
       3229 |         44        0.14       34.38
       3231 |        150        0.48       34.86
       3310 |        106        0.34       35.20
       3410 |        186        0.59       35.79
       3411 |         86        0.27       36.06
       3412 |        166        0.53       36.59
       3413 |        218        0.69       37.28
       3415 |        293        0.93       38.21
       3416 |        110        0.35       38.56
       3417 |        288        0.92       39.48
       3429 |        129        0.41       39.89
       3443 |         11        0.03       39.92
       3444 |         64        0.20       40.13
       3460 |         85        0.27       40.40
       3470 |         25        0.08       40.48
       3471 |        159        0.51       40.98
       3472 |         10        0.03       41.02
       3473 |         67        0.21       41.23
       3475 |         32        0.10       41.33
       3480 |         21        0.07       41.40
       4100 |        417        1.33       42.72
       4111 |         91        0.29       43.01
       4113 |        121        0.38       43.40
       4114 |         35        0.11       43.51
       4115 |        969        3.08       46.59
       4121 |        574        1.83       48.42
       4122 |         15        0.05       48.47
       4131 |        305        0.97       49.44
       4132 |        148        0.47       49.91
       4133 |        179        0.57       50.48
       4141 |         75        0.24       50.71
       4142 |        168        0.53       51.25
       4143 |          6        0.02       51.27
       4190 |        292        0.93       52.20
       4211 |        648        2.06       54.26
       4212 |        155        0.49       54.75
       4215 |         33        0.10       54.86
       4221 |         34        0.11       54.96
       4222 |        275        0.87       55.84
       4223 |         96        0.31       56.14
       5110 |         66        0.21       56.35
       5112 |         15        0.05       56.40
       5113 |          6        0.02       56.42
       5120 |        160        0.51       56.93
       5121 |        244        0.78       57.71
       5122 |        405        1.29       58.99
       5123 |        698        2.22       61.21
       5131 |        396        1.26       62.47
       5132 |        626        1.99       64.46
       5141 |        273        0.87       65.33
       5143 |         13        0.04       65.37
       5161 |         71        0.23       65.60
       5162 |        199        0.63       66.23
       5163 |         56        0.18       66.41
       5169 |        154        0.49       66.90
       5200 |         12        0.04       66.94
       5210 |         18        0.06       67.00
       5220 |        920        2.93       69.92
       6113 |         16        0.05       69.97
       6132 |         28        0.09       70.06
       6133 |        223        0.71       70.77
       6141 |         21        0.07       70.84
       6150 |         19        0.06       70.90
       7110 |         10        0.03       70.93
       7111 |          9        0.03       70.96
       7112 |          2        0.01       70.97
       7122 |         50        0.16       71.13
       7123 |         19        0.06       71.19
       7124 |          5        0.02       71.20
       7129 |         68        0.22       71.42
       7131 |         48        0.15       71.57
       7132 |        352        1.12       72.69
       7133 |          6        0.02       72.71
       7134 |         11        0.03       72.74
       7135 |          5        0.02       72.76
       7136 |        143        0.45       73.21
       7137 |        167        0.53       73.75
       7141 |        116        0.37       74.11
       7142 |         38        0.12       74.24
       7143 |         13        0.04       74.28
       7212 |        157        0.50       74.78
       7213 |        101        0.32       75.10
       7214 |         23        0.07       75.17
       7221 |          3        0.01       75.18
       7222 |        152        0.48       75.66
       7223 |         13        0.04       75.71
       7224 |          2        0.01       75.71
       7230 |        151        0.48       76.19
       7231 |        279        0.89       77.08
       7232 |         48        0.15       77.23
       7233 |        150        0.48       77.71
       7234 |         32        0.10       77.81
       7240 |         13        0.04       77.85
       7241 |        113        0.36       78.21
       7242 |         80        0.25       78.47
       7244 |         30        0.10       78.56
       7245 |         54        0.17       78.73
       7310 |         30        0.10       78.83
       7311 |         18        0.06       78.89
       7313 |         13        0.04       78.93
       7322 |         21        0.07       78.99
       7323 |          1        0.00       79.00
       7331 |          4        0.01       79.01
       7341 |         14        0.04       79.05
       7343 |          1        0.00       79.06
       7344 |         11        0.03       79.09
       7345 |         12        0.04       79.13
       7411 |         49        0.16       79.29
       7412 |         46        0.15       79.43
       7415 |          7        0.02       79.46
       7420 |          2        0.01       79.46
       7422 |         37        0.12       79.58
       7433 |         58        0.18       79.76
       7436 |          7        0.02       79.79
       7437 |         26        0.08       79.87
       7442 |         10        0.03       79.90
       7510 |        404        1.29       81.19
       7520 |         31        0.10       81.28
       8111 |         14        0.04       81.33
       8113 |          9        0.03       81.36
       8122 |         37        0.12       81.48
       8123 |          4        0.01       81.49
       8131 |         31        0.10       81.59
       8141 |         47        0.15       81.74
       8151 |         26        0.08       81.82
       8154 |         14        0.04       81.86
       8160 |         37        0.12       81.98
       8161 |          6        0.02       82.00
       8163 |         13        0.04       82.04
       8211 |         62        0.20       82.24
       8223 |         36        0.11       82.35
       8229 |         18        0.06       82.41
       8240 |          3        0.01       82.42
       8251 |        122        0.39       82.81
       8261 |         32        0.10       82.91
       8262 |         19        0.06       82.97
       8263 |        210        0.67       83.64
       8264 |        109        0.35       83.98
       8266 |         17        0.05       84.04
       8269 |         40        0.13       84.17
       8270 |         14        0.04       84.21
       8274 |          1        0.00       84.21
       8275 |          2        0.01       84.22
       8282 |         43        0.14       84.36
       8290 |        958        3.05       87.40
       8311 |         17        0.05       87.46
       8312 |         22        0.07       87.53
       8322 |        207        0.66       88.19
       8323 |        128        0.41       88.59
       8324 |        485        1.54       90.14
       8330 |        128        0.41       90.54
       8332 |         32        0.10       90.65
       8333 |         27        0.09       90.73
       8334 |        102        0.32       91.06
       8340 |          5        0.02       91.07
       8400 |          7        0.02       91.09
       9110 |         98        0.31       91.41
       9112 |         16        0.05       91.46
       9131 |        198        0.63       92.09
       9132 |        320        1.02       93.10
       9140 |        532        1.69       94.80
       9141 |         57        0.18       94.98
       9142 |         42        0.13       95.11
       9151 |         42        0.13       95.24
       9152 |         92        0.29       95.54
       9153 |         11        0.03       95.57
       9161 |          9        0.03       95.60
       9211 |        315        1.00       96.60
       9300 |        300        0.95       97.56
       9311 |          1        0.00       97.56
       9313 |        340        1.08       98.64
       9320 |          8        0.03       98.67
       9321 |         48        0.15       98.82
       9322 |        131        0.42       99.24
       9333 |        240        0.76      100.00
------------+-----------------------------------
      Total |     31,439      100.00

. gen siops = isco88
(25622 missing values generated)

. recode siops (1000=51)  (1100=67)  (1110=64)  (1120=71)  (1130=63)  (1140=63)  (1141=63) ///
>     (1142=63)  (1143=63)  (1200=60)  (1210=70)  (1220=63)  (1221=60)  (1222=60)  ///
>     (1223=60)  (1224=60)  (1225=60)  (1226=60)  (1227=60)  (1228=60)  (1229=60) ///
>     (1230=60)  (1231=60)  (1232=60)  (1233=60)  (1234=60)  (1235=60)  (1236=60) ///
>     (1237=60)  (1239=60)  (1240=55)  (1250=65)  (1251=73)  (1252=63)  (1300=50)  ///
>     (1310=50)  (1311=47)  (1312=52)  (1313=52)  (1314=46)  (1315=38)  (1316=52) ///
>     (1317=52)  (1318=52)  (1319=52)  (2000=62)  (2100=63)  (2110=69)  (2111=75) ///
>     (2112=72)  (2113=69)  (2114=67)  (2120=56)  (2121=69)  (2122=55)  (2130=51) ///
>     (2131=51)  (2132=51)  (2139=51)  (2140=63)  (2141=72)  (2142=70)  (2143=65) ///
>     (2144=65)  (2145=66)  (2146=66)  (2147=61)  (2148=58)  (2149=56)  (2200=70) ///
>     (2210=62)  (2211=69)  (2212=68)  (2213=56)  (2220=73)  (2221=78)  (2222=70) ///
>     (2223=61)  (2224=64)  (2229=73)  (2230=54)  (2300=61)  (2310=78)  (2320=60)  ///
>     (2321=60)  (2322=57)  (2330=57)  (2331=57)  (2332=49)  (2340=62)  (2350=62)  ///
>     (2351=68)  (2352=68)  (2359=62)  (2400=60)  (2410=57)  (2411=62)  (2412=56) ///
>     (2419=57)  (2420=73)  (2421=73)  (2422=76)  (2429=71)  (2430=54)  (2431=54) ///
>     (2432=54)  (2440=58)  (2441=60)  (2442=67)  (2443=67)  (2444=62)  (2445=67) ///
>     (2446=52)  (2450=57)  (2451=58)  (2452=57)  (2453=45)  (2454=40)  (2455=57) ///
>     (2460=60)  (2500=49)  (3000=48)  (3100=48)  (3110=47)  (3111=46)  (3112=39) ///
>     (3113=46)  (3114=46)  (3115=46)  (3116=46)  (3117=53)  (3118=55)  (3119=46) ///
>     (3120=53)  (3121=53)  (3122=53)  (3123=53)  (3130=46)  (3131=46)  (3132=49) ///
>     (3133=58)  (3139=44)  (3140=57)  (3141=60)  (3142=55)  (3143=60)  (3144=50) ///
>     (3145=46)  (3150=54)  (3151=54)  (3152=54)  (3200=51)  (3210=52)  (3211=52) ///
>     (3212=47)  (3213=55)  (3220=51)  (3221=53)  (3222=48)  (3223=52)  (3224=60) ///
>     (3225=44)  (3226=51)  (3227=48)  (3228=44)  (3229=45)  (3230=44)  (3231=44) ///
>     (3232=44)  (3240=29)  (3241=29)  (3242=22)  (3300=50)  (3310=50)  (3320=50) ///
>     (3330=50)  (3340=50)  (3400=48)  (3410=47)  (3411=50)  (3412=44)  (3413=49)  ///
>     (3414=43)  (3415=46)  (3416=49)  (3417=46)  (3419=46)  (3420=42)  (3421=55) ///
>     (3422=50)  (3423=49)  (3429=42)  (3430=49)  (3431=53)  (3432=49)  (3433=49) ///
>     (3434=51)  (3439=53)  (3440=52)  (3441=44)  (3442=52)  (3443=55)  (3444=54) ///
>     (3449=55)  (3450=45)  (3451=60)  (3452=44)  (3460=49)  (3470=45)  (3471=49) ///
>     (3472=50)  (3473=32)  (3474=33)  (3475=49)  (3480=50)  (4000=37)  (4100=37) ///
>     (4110=45)  (4111=42)  (4112=42)  (4113=45)  (4114=45)  (4115=53)  (4120=44) ///
>     (4121=45)  (4122=36)  (4130=32)  (4131=30)  (4132=44)  (4133=37)  (4140=37) ///
>     (4141=36)  (4142=33)  (4143=41)  (4144=37)  (4190=37)  (4200=39)  (4210=37)  ///
>     (4211=34)  (4212=42)  (4213=34)  (4214=15)  (4215=27)  (4220=38)  (4221=38) ///
>     (4222=38)  (4223=38)  (4300=999) (4400=33)  (4500=999) (5000=32)  (5100=32) ///
>     (5110=32)  (5111=50)  (5112=32)  (5113=29)  (5120=26)  (5121=37)  (5122=31) ///
>     (5123=21)  (5130=27)  (5131=23)  (5132=42)  (5133=17)  (5139=29)  (5140=29) ///
>     (5141=32)  (5142=17)  (5143=34)  (5149=29)  (5150=37)  (5151=37)  (5152=37) ///
>     (5160=37)  (5161=35)  (5162=40)  (5163=39)  (5164=39)  (5169=30)  (5200=31) ///
>     (5210=28)  (5220=32)  (5230=24)  (6000=37)  (6100=38)  (6110=40)  (6111=40)  ///
>     (6112=40)  (6113=40)  (6114=40)  (6120=40)  (6121=40)  (6122=40)  (6123=40) ///
>     (6124=40)  (6129=40)  (6130=38)  (6131=40)  (6132=41)  (6133=40)  (6134=30) ///
>     (6140=24)  (6141=24)  (6142=16)  (6150=28)  (6151=23)  (6152=23)  (6153=28) ///
>     (6154= 6)  (6200=38)  (6210=38)  (7000=38)  (7100=34)  (7110=34)  (7111=34) ///
>     (7112=36)  (7113=34)  (7120=34)  (7121=36)  (7122=34)  (7123=34)  (7124=37) ///
>     (7129=28)  (7130=37)  (7131=31)  (7132=31)  (7133=31)  (7134=28)  (7135=26) ///
>     (7136=34)  (7137=44)  (7140=31)  (7141=31)  (7142=29)  (7143=20)  (7200=40)  ///
>     (7210=38)  (7211=38)  (7212=39)  (7213=34)  (7214=44)  (7215=32)  (7216=26) ///
>     (7220=37)  (7221=35)  (7234=20)  (7222=40)  (7223=38)  (7224=27)  (7230=43) ///
>     (7231=43)  (7232=50)  (7233=42)  (7240=38)  (7241=38)  (7242=48)  (7243=42) ///
>     (7244=35)  (7245=36)  (7300=39)  (7310=45)  (7311=47)  (7312=33)  (7313=43)  ///
>     (7320=28)  (7321=25)  (7322=37)  (7323=31)  (7324=31)  (7330=31)  (7331=31) ///
>     (7332=31)  (7340=42)  (7341=42)  (7342=41)  (7343=41)  (7344=42)  (7345=32) ///
>     (7346=52)  (7400=33)  (7410=28)  (7411=24)  (7412=33)  (7413=34)  (7414=35) ///
>     (7415=34)  (7416=34)  (7420=29)  (7421=29)  (7422=40)  (7423=36)  (7424=21) ///
>     (7430=34)  (7431=29)  (7432=32)  (7433=40)  (7434=35)  (7435=40)  (7436=26) ///
>     (7437=31)  (7440=27)  (7441=22)  (7442=27)  (7500=48)  (7510=46)  (7520=46) ///
>     (7530=37)  (7900=34)  (8000=34)  (8100=36)  (8110=31)  (8111=34)  (8112=32) ///
>     (8113=31)  (8120=40)  (8121=45)  (8122=36)  (8123=38)  (8124=28)  (8130=31) ///
>     (8131=31)  (8139=31)  (8140=28)  (8141=29)  (8142=28)  (8143=28)  (8150=42) ///
>     (8151=43)  (8152=43)  (8153=43)  (8154=43)  (8155=37)  (8159=43)  (8160=38) ///
>     (8161=42)  (8162=35)  (8163=34)  (8170=30)  (8171=30)  (8172=30)  (8200=34)  ///
>     (8210=37)  (8211=38)  (8212=30)  (8220=43)  (8221=43)  (8222=43)  (8223=28) ///
>     (8224=43)  (8229=43)  (8230=30)  (8231=30)  (8232=30)  (8240=31)  (8250=41) ///
>     (8251=41)  (8252=32)  (8253=28)  (8260=28)  (8261=29)  (8262=29)  (8263=25) ///
>     (8264=25)  (8265=26)  (8266=28)  (8269=26)  (8270=33)  (8271=31)  (8272=34) ///
>     (8273=33)  (8274=33)  (8275=35)  (8276=45)  (8277=34)  (8278=34)  (8279=39) ///
>     (8280=33)  (8281=30)  (8282=48)  (8283=48)  (8284=30)  (8285=31)  (8286=28) ///
>     (8290=33)  (8300=33)  (8310=36)  (8311=43)  (8312=29)  (8320=32)  (8321=31) ///
>     (8322=31)  (8323=32)  (8324=33)  (8330=32)  (8331=31)  (8400=33)  (8332=32) ///
>     (8333=33)  (8334=28)  (8340=29)  (9000=21)  (9100=23)  (9110=25)  (9111=24) ///
>     (9112=24)  (9113=26)  (9120=12)  (9130=21)  (9131=22)  (9132=21)  (9133=22) ///
>     (9140=23)  (9141=25)  (9142=19)  (9150=20)  (9151=22)  (9152=20)  (9153=21) ///
>     (9160=13)  (9161=13)  (9162=13)  (9200=23)  (9210=23)  (9211=23)  (9212=18) ///
>     (9213=23)  (9300=18)  (9310=16)  (9311=18)  (9312=15)  (9313=15)  (9320=19) ///
>     (9321=18)  (9322=22)  (9330=20)  (9331=17)  (9332=22)  (9910/9990=21) ///
>     (2470=60)  (7139=37)  (110=39)   (9333=20) (else=.)
(siops: 57061 changes made)

. tab siops

      siops |      Freq.     Percent        Cum.
------------+-----------------------------------
         13 |          9        0.03        0.03
         15 |        340        1.08        1.11
         18 |        349        1.11        2.22
         19 |         50        0.16        2.38
         20 |        377        1.20        3.58
         21 |      1,029        3.27        6.85
         22 |        371        1.18        8.03
         23 |      1,243        3.95       11.99
         24 |         86        0.27       12.26
         25 |        474        1.51       13.77
         26 |        212        0.67       14.44
         27 |         45        0.14       14.58
         28 |        271        0.86       15.45
         29 |        171        0.54       15.99
         30 |        459        1.46       17.45
         31 |      1,220        3.88       21.33
         32 |      1,641        5.22       26.55
         33 |      1,706        5.43       31.98
         34 |      1,027        3.27       35.24
         35 |        106        0.34       35.58
         36 |        183        0.58       36.16
         37 |      1,158        3.68       39.85
         38 |        647        2.06       41.90
         39 |        375        1.19       43.10
         40 |        685        2.18       45.27
         41 |        157        0.50       45.77
         42 |      1,182        3.76       49.53
         43 |        518        1.65       51.18
         44 |        725        2.31       53.49
         45 |        829        2.64       56.12
         46 |      2,036        6.48       62.60
         47 |        231        0.73       63.34
         48 |        244        0.78       64.11
         49 |        743        2.36       66.47
         50 |        283        0.90       67.37
         51 |        506        1.61       68.98
         52 |        537        1.71       70.69
         53 |      1,244        3.96       74.65
         54 |        752        2.39       77.04
         55 |        248        0.79       77.83
         56 |        477        1.52       79.35
         57 |        898        2.86       82.20
         58 |        188        0.60       82.80
         60 |      3,390       10.78       93.58
         61 |         18        0.06       93.64
         62 |        583        1.85       95.50
         64 |         39        0.12       95.62
         65 |        113        0.36       95.98
         66 |        131        0.42       96.40
         67 |         83        0.26       96.66
         69 |         84        0.27       96.93
         70 |         96        0.31       97.23
         71 |        169        0.54       97.77
         72 |         57        0.18       97.95
         73 |        258        0.82       98.77
         75 |          4        0.01       98.78
         76 |          5        0.02       98.80
         78 |        377        1.20      100.00
------------+-----------------------------------
      Total |     31,439      100.00

. sum siops

    Variable |       Obs        Mean    Std. Dev.       Min        Max
-------------+--------------------------------------------------------
       siops |     31439    42.80973     13.9504         13         78

. by year, sort: center siops, standardize

. 
. * 3. Income
. sum income98 if year==2002

    Variable |       Obs        Mean    Std. Dev.       Min        Max
-------------+--------------------------------------------------------
    income98 |      2463    15.90012    5.464658          1         23

. by year, sort: center income98, standardize

. by year, sort: center income06, standardize

. gen c_income = c_income98
(47157 missing values generated)

. replace c_income = c_income06 if year==2012
(1758 real changes made)

. 
. * 4. Combination of the three indicators
. egen object = rowmean(c_income c_degree c_siops)
(100 missing values generated)

. by year, sort: center object, standardize

. generate qc_object = c_object^2
(100 missing values generated)

. 
. /* ------------   Measure of subjective social class    --------------- */
. tab class

   subjective |
        class |
identificatio |
            n |      Freq.     Percent        Cum.
--------------+-----------------------------------
  lower class |      3,147        5.87        5.87
working class |     24,458       45.60       51.47
 middle class |     24,289       45.28       96.75
  upper class |      1,741        3.25      100.00
     no class |          1        0.00      100.00
--------------+-----------------------------------
        Total |     53,636      100.00

. mvdecode class, mv (5=.)
       class: 1 missing value generated

. generate subject = class
(3426 missing values generated)

. by year, sort: center subject, standardize

. generate qc_subject = c_subject^2
(3426 missing values generated)

. 
. /* ------------   Drop other years --------------- */
. drop if year~=2002 & year~=2004 & year~=2012
(49510 observations deleted)

. 
. 
. /* ------------   Recode the volunteering measure  --------------- */
. tab volchrty if missing(volchrty, c_object, age, sex, year)==0

   r done volunteer work for a charity |      Freq.     Percent        Cum.
---------------------------------------+-----------------------------------
                 more than once a week |        178        4.47        4.47
                           once a week |        175        4.39        8.86
                          once a month |        350        8.79       17.65
at least 2 or 3 times in the past year |        664       16.67       34.32
                 once in the past year |        482       12.10       46.42
           not at all in the past year |      2,134       53.58      100.00
---------------------------------------+-----------------------------------
                                 Total |      3,983      100.00

. recode volchrty (6=0) (5=1) (4=1) (3=1) (2=1) (1=1), prefix(d)
(3820 differences between volchrty and dvolchrty)

. recode volchrty (1=5) (2=4) (3=3) (4=2) (5=1) (6=0)
(volchrty: 3647 changes made)

. 
. /* ------------   Prepare data for the figures (that are drawn in R)    --------------- */
. xtile dobject = c_object, n(10)

. keep if missing(volchrty, c_object, age, sex, year)==0 | missing(volchrty, c_subject, age, sex, year)==0
(3568 observations deleted)

. egen objdvol = mean(dvolchrty), by(dobject)

. egen objvol = mean(volchrty), by(dobject)

. egen subjdvol = mean(dvolchrty), by(subject)

. egen subjvol = mean(volchrty), by(subject)

. 
. 
. /* ---------- Delete variables that are not needed for final analyses -------------- */
. keep volchrty dvolchrty c_subject qc_subject c_object qc_object subject dobject ///
>  age sex year income98 income06 degree siops objdvol-subjvol c_income c_degree c_siops

.  
. 
. label variable year     "gss year for this respondent"

. label variable age "age of respondent"

. label variable sex "respondent's sex"

. label variable income98 "income category for the years 2002 and 2004"

. label variable income06 "income category for the year 2012"

. label variable degree "respondent's highest educational category"

. label variable siops "respondent's siops score"

. label variable c_object "standardized objective social class"

. label variable qc_object "squared standardized objective social class"

. label variable subject "subjective social class (1 = lower class; 4 = upper class)"

. label variable c_subject "standardized subjective social class"

. label variable qc_subject "squared standardized subjective social class"

. label variable volchrty "respondent has done volunteer work for a charity (0 = not at all in the past year; 5 = more than once a week)"
note: label truncated to 80 characters

. label variable dvolchrty "respondent has done volunteer work for a charity (0 = no; 1 = yes)"

. label variable dobject "decile of objective social class"

. label variable objdvol "proportion of volunteers per decile of objective social class"

. label variable objvol "mean volunteering category per decile of objective social class"

. label variable subjdvol "proportion of volunteers per category of subjective social class"

. label variable subjvol  "mean volunteering category per category of subjective social class"

.  
.  
. /* ---------- save file for  (re)analyses  ------------------------ */
. saveold "${MY_OUT_PATH}Study5", replace
file C:/Users/USER/Desktop/Study 5/Study5.dta saved

. 
. log close
      name:  <unnamed>
       log:  C:/Users/USER/Desktop/Study 5/Study5_data_preparation.log
  log type:  text
 closed on:  27 Oct 2014, 09:54:10
-------------------------------------------------------------------------------------------------------------------------------------------------------------------------------------------------------------------------
