# Supplementary material for: A Large Scale Test of the Effect of Social Class on Prosocial Behavior
Source: PLoS One. 2015 Jul 20;10(7):e0133193. doi: 10.1371/journal.pone.0133193 (PMC4507988; doi:10.1371/journal.pone.0133193)
Supplement: S2 File — Files are provided separately for each study. For more information, see also the included txt-file. (ZIP) [file pone.0133193.s002.zip › Study 6/Study6.csv]

	v3	degree	c_degree	siops	c_siops	wincome	c_wincome	c_object	qc_object	subject	c_subject	qc_subject	vol	dvol	sex	age	dobject	objdvol	objvol	subjectBD	subjectAC	subjdvol	subjvol
1	AUS-Australia	3	-0.744993090629578	42	-0.113294564187527	NA	NA	-0.474507629871368	0.225157484412193	2	-1.09146499633789	1.19129586219788	3	1	2	61	4	0.251740753650665	1.43813610076904	-1.5	3.09999990463257	0.249319419264793	1.44158351421356
2	AUS-Australia	3	-0.744993090629578	45	0.110136426985264	NA	NA	-0.346069484949112	0.119764089584351	2	-1.09146499633789	1.19129586219788	1	0	2	56	4	0.251740753650665	1.43813610076904	-1.5	3.09999990463257	0.249319419264793	1.44158351421356
3	AUS-Australia	6	1.57546746730804	49	0.408044397830963	NA	NA	1.15908575057983	1.34347975254059	4	0.772312879562378	0.596467196941376	1	0	1	50	9	0.292149990797043	1.54329645633698	0.5	6.30000019073486	0.259011924266815	1.46553206443787
4	AUS-Australia	3	-0.744993090629578	NA	NA	NA	NA	-0.837636172771454	0.701634347438812	4	0.772312879562378	0.596467196941376	1	0	1	77	3	0.243722707033157	1.42822051048279	0.5	6.30000019073486	0.259011924266815	1.46553206443787
5	AUS-Australia	3	-0.744993090629578	31	-0.932541489601135	NA	NA	-0.945447385311127	0.893870770931244	2	-1.09146499633789	1.19129586219788	2	1	1	75	2	0.227151960134506	1.40249729156494	-1.5	3.09999990463257	0.249319419264793	1.44158351421356
6	AUS-Australia	4	0.0284937508404255	52	0.631475389003754	NA	NA	0.398254245519638	0.158606439828873	4	0.772312879562378	0.596467196941376	2	1	1	59	7	0.265415549278259	1.48418235778809	0.5	6.30000019073486	0.259011924266815	1.46553206443787
7	AUS-Australia	1	-2.29196691513062	33	-0.783587515354156	NA	NA	-1.74909162521362	3.05932140350342	2	-1.09146499633789	1.19129586219788	1	0	1	66	1	0.212500005960464	1.38994562625885	-1.5	3.09999990463257	0.249319419264793	1.44158351421356
8	AUS-Australia	3	-0.744993090629578	NA	NA	NA	NA	-0.837636172771454	0.701634347438812	2	-1.09146499633789	1.19129586219788	1	0	1	80	3	0.243722707033157	1.42822051048279	-1.5	3.09999990463257	0.249319419264793	1.44158351421356
9	AUS-Australia	4	0.0284937508404255	21	-1.67731142044067	NA	NA	-0.928939580917358	0.862928748130798	4	0.772312879562378	0.596467196941376	1	0	2	63	2	0.227151960134506	1.40249729156494	0.5	6.30000019073486	0.259011924266815	1.46553206443787
10	AUS-Australia	6	1.57546746730804	60	1.22729134559631	NA	NA	1.6300253868103	2.65698266029358	4	0.772312879562378	0.596467196941376	1	0	1	57	10	0.302613854408264	1.56399893760681	0.5	6.30000019073486	0.259011924266815	1.46553206443787
11	AUS-Australia	3	-0.744993090629578	42	-0.113294564187527	NA	NA	-0.474507629871368	0.225157484412193	4	0.772312879562378	0.596467196941376	1	0	2	77	4	0.251740753650665	1.43813610076904	0.5	6.30000019073486	0.259011924266815	1.46553206443787
12	AUS-Australia	6	1.57546746730804	47	0.259090423583984	NA	NA	1.07346034049988	1.15231704711914	4	0.772312879562378	0.596467196941376	1	0	1	71	9	0.292149990797043	1.54329645633698	0.5	6.30000019073486	0.259011924266815	1.46553206443787
13	AUS-Australia	4	0.0284937508404255	42	-0.113294564187527	NA	NA	-0.0298728197813034	0.000892385374754667	2	-1.09146499633789	1.19129586219788	1	0	2	39	6	0.240560948848724	1.42988133430481	-1.5	3.09999990463257	0.249319419264793	1.44158351421356
14	AUS-Australia	3	-0.744993090629578	NA	NA	NA	NA	-0.837636172771454	0.701634347438812	1	-2.02335405349731	4.09396171569824	1	0	2	68	3	0.243722707033157	1.42822051048279	-2.5	1.5	0.238811582326889	1.42572391033173
15	AUS-Australia	3	-0.744993090629578	43	-0.0388175658881664	NA	NA	-0.43169492483139	0.186360508203506	2	-1.09146499633789	1.19129586219788	1	0	1	47	4	0.251740753650665	1.43813610076904	-1.5	3.09999990463257	0.249319419264793	1.44158351421356
16	AUS-Australia	5	0.80198061466217	61	1.30176830291748	NA	NA	1.22820329666138	1.5084832906723	6	2.63609075546265	6.948974609375	4	1	2	77	9	0.292149990797043	1.54329645633698	2.5	9.5	0.337801605463028	1.68096518516541
17	AUS-Australia	5	0.80198061466217	32	-0.858064532279968	NA	NA	-0.0133650675415993	0.000178625035914592	4	0.772312879562378	0.596467196941376	2	1	1	49	6	0.240560948848724	1.42988133430481	0.5	6.30000019073486	0.259011924266815	1.46553206443787
18	AUS-Australia	3	-0.744993090629578	44	0.0356594286859035	NA	NA	-0.388882219791412	0.151229381561279	2	-1.09146499633789	1.19129586219788	1	0	1	67	4	0.251740753650665	1.43813610076904	-1.5	3.09999990463257	0.249319419264793	1.44158351421356
19	AUS-Australia	3	-0.744993090629578	54	0.780429363250732	NA	NA	0.0392448268830776	0.00154015643056482	4	0.772312879562378	0.596467196941376	4	1	2	65	6	0.240560948848724	1.42988133430481	0.5	6.30000019073486	0.259011924266815	1.46553206443787
20	AUS-Australia	3	-0.744993090629578	NA	NA	NA	NA	-0.837636172771454	0.701634347438812	2	-1.09146499633789	1.19129586219788	3	1	2	81	3	0.243722707033157	1.42822051048279	-1.5	3.09999990463257	0.249319419264793	1.44158351421356
21	AUS-Australia	3	-0.744993090629578	34	-0.70911055803299	NA	NA	-0.817009329795837	0.667504251003265	2	-1.09146499633789	1.19129586219788	1	0	1	47	3	0.243722707033157	1.42822051048279	-1.5	3.09999990463257	0.249319419264793	1.44158351421356
22	AUS-Australia	5	0.80198061466217	54	0.780429363250732	NA	NA	0.92851448059082	0.862139165401459	4	0.772312879562378	0.596467196941376	1	0	2	60	9	0.292149990797043	1.54329645633698	0.5	6.30000019073486	0.259011924266815	1.46553206443787
23	AUS-Australia	2	-1.51847994327545	21	-1.67731142044067	NA	NA	-1.81820917129517	3.30588459968567	2	-1.09146499633789	1.19129586219788	1	0	2	92	1	0.212500005960464	1.38994562625885	-1.5	3.09999990463257	0.249319419264793	1.44158351421356
24	AUS-Australia	3	-0.744993090629578	33	-0.783587515354156	NA	NA	-0.859822034835815	0.739293932914734	2	-1.09146499633789	1.19129586219788	4	1	1	57	3	0.243722707033157	1.42822051048279	-1.5	3.09999990463257	0.249319419264793	1.44158351421356
25	AUS-Australia	6	1.57546746730804	60	1.22729134559631	NA	NA	1.6300253868103	2.65698266029358	4	0.772312879562378	0.596467196941376	4	1	1	72	10	0.302613854408264	1.56399893760681	0.5	6.30000019073486	0.259011924266815	1.46553206443787
26	AUS-Australia	3	-0.744993090629578	33	-0.783587515354156	NA	NA	-0.859822034835815	0.739293932914734	2	-1.09146499633789	1.19129586219788	4	1	2	62	3	0.243722707033157	1.42822051048279	-1.5	3.09999990463257	0.249319419264793	1.44158351421356
27	AUS-Australia	4	0.0284937508404255	31	-0.932541489601135	NA	NA	-0.500812590122223	0.250813245773315	4	0.772312879562378	0.596467196941376	3	1	2	42	4	0.251740753650665	1.43813610076904	0.5	6.30000019073486	0.259011924266815	1.46553206443787
28	AUS-Australia	3	-0.744993090629578	46	0.184613421559334	NA	NA	-0.303256809711456	0.0919646918773651	4	0.772312879562378	0.596467196941376	1	0	1	58	5	0.253585934638977	1.4389716386795	0.5	6.30000019073486	0.259011924266815	1.46553206443787
29	AUS-Australia	4	0.0284937508404255	37	-0.485679537057877	NA	NA	-0.243936344981194	0.0595049411058426	4	0.772312879562378	0.596467196941376	1	0	1	50	5	0.253585934638977	1.4389716386795	0.5	6.30000019073486	0.259011924266815	1.46553206443787
30	AUS-Australia	3	-0.744993090629578	46	0.184613421559334	NA	NA	-0.303256809711456	0.0919646918773651	4	0.772312879562378	0.596467196941376	1	0	1	45	5	0.253585934638977	1.4389716386795	0.5	6.30000019073486	0.259011924266815	1.46553206443787
31	AUS-Australia	3	-0.744993090629578	43	-0.0388175658881664	NA	NA	-0.43169492483139	0.186360508203506	2	-1.09146499633789	1.19129586219788	1	0	1	69	4	0.251740753650665	1.43813610076904	-1.5	3.09999990463257	0.249319419264793	1.44158351421356
32	AUS-Australia	2	-1.51847994327545	46	0.184613421559334	NA	NA	-0.74789160490036	0.559341847896576	4	0.772312879562378	0.596467196941376	2	1	2	76	3	0.243722707033157	1.42822051048279	0.5	6.30000019073486	0.259011924266815	1.46553206443787
33	AUS-Australia	3	-0.744993090629578	NA	NA	NA	NA	-0.837636172771454	0.701634347438812	4	0.772312879562378	0.596467196941376	3	1	2	69	3	0.243722707033157	1.42822051048279	0.5	6.30000019073486	0.259011924266815	1.46553206443787
34	AUS-Australia	3	-0.744993090629578	33	-0.783587515354156	NA	NA	-0.859822034835815	0.739293932914734	2	-1.09146499633789	1.19129586219788	1	0	1	69	3	0.243722707033157	1.42822051048279	-1.5	3.09999990463257	0.249319419264793	1.44158351421356
35	AUS-Australia	3	-0.744993090629578	37	-0.485679537057877	NA	NA	-0.688571155071259	0.474130243062973	2	-1.09146499633789	1.19129586219788	1	0	2	37	3	0.243722707033157	1.42822051048279	-1.5	3.09999990463257	0.249319419264793	1.44158351421356
36	AUS-Australia	3	-0.744993090629578	43	-0.0388175658881664	NA	NA	-0.43169492483139	0.186360508203506	2	-1.09146499633789	1.19129586219788	1	0	1	56	4	0.251740753650665	1.43813610076904	-1.5	3.09999990463257	0.249319419264793	1.44158351421356
37	AUS-Australia	3	-0.744993090629578	43	-0.0388175658881664	NA	NA	-0.43169492483139	0.186360508203506	2	-1.09146499633789	1.19129586219788	4	1	1	71	4	0.251740753650665	1.43813610076904	-1.5	3.09999990463257	0.249319419264793	1.44158351421356
38	AUS-Australia	3	-0.744993090629578	21	-1.67731142044067	NA	NA	-1.37357449531555	1.88670694828033	2	-1.09146499633789	1.19129586219788	1	0	1	75	1	0.212500005960464	1.38994562625885	-1.5	3.09999990463257	0.249319419264793	1.44158351421356
39	AUS-Australia	3	-0.744993090629578	60	1.22729134559631	NA	NA	0.296121060848236	0.087687686085701	4	0.772312879562378	0.596467196941376	3	1	1	68	7	0.265415549278259	1.48418235778809	0.5	6.30000019073486	0.259011924266815	1.46553206443787
40	AUS-Australia	4	0.0284937508404255	44	0.0356594286859035	NA	NA	0.0557525902986526	0.00310835125856102	4	0.772312879562378	0.596467196941376	4	1	1	54	6	0.240560948848724	1.42988133430481	0.5	6.30000019073486	0.259011924266815	1.46553206443787
41	AUS-Australia	3	-0.744993090629578	21	-1.67731142044067	NA	NA	-1.37357449531555	1.88670694828033	2	-1.09146499633789	1.19129586219788	4	1	2	43	1	0.212500005960464	1.38994562625885	-1.5	3.09999990463257	0.249319419264793	1.44158351421356
42	AUS-Australia	NA	NA	NA	NA	NA	NA	NA	NA	4	0.772312879562378	0.596467196941376	4	1	2	71	NA	0.160714283585548	1.39285719394684	0.5	6.30000019073486	0.259011924266815	1.46553206443787
43	AUS-Australia	4	0.0284937508404255	49	0.408044397830963	NA	NA	0.269816130399704	0.0728007405996323	4	0.772312879562378	0.596467196941376	3	1	2	53	7	0.265415549278259	1.48418235778809	0.5	6.30000019073486	0.259011924266815	1.46553206443787
44	AUS-Australia	5	0.80198061466217	78	2.56787729263306	NA	NA	1.956019282341	3.82601141929626	2	-1.09146499633789	1.19129586219788	1	0	1	76	10	0.302613854408264	1.56399893760681	-1.5	3.09999990463257	0.249319419264793	1.44158351421356
45	AUS-Australia	3	-0.744993090629578	45	0.110136426985264	NA	NA	-0.346069484949112	0.119764089584351	4	0.772312879562378	0.596467196941376	4	1	2	58	4	0.251740753650665	1.43813610076904	0.5	6.30000019073486	0.259011924266815	1.46553206443787
46	AUS-Australia	6	1.57546746730804	57	1.00386035442352	NA	NA	1.50158739089966	2.25476479530334	4	0.772312879562378	0.596467196941376	3	1	2	47	10	0.302613854408264	1.56399893760681	0.5	6.30000019073486	0.259011924266815	1.46553206443787
47	AUS-Australia	3	-0.744993090629578	NA	NA	NA	NA	-0.837636172771454	0.701634347438812	2	-1.09146499633789	1.19129586219788	1	0	2	72	3	0.243722707033157	1.42822051048279	-1.5	3.09999990463257	0.249319419264793	1.44158351421356
48	AUS-Australia	4	0.0284937508404255	30	-1.00701856613159	NA	NA	-0.543625295162201	0.295528471469879	4	0.772312879562378	0.596467196941376	1	0	1	40	4	0.251740753650665	1.43813610076904	0.5	6.30000019073486	0.259011924266815	1.46553206443787
49	AUS-Australia	3	-0.744993090629578	56	0.929383397102356	NA	NA	0.124870263040066	0.0155925825238228	4	0.772312879562378	0.596467196941376	1	0	1	71	6	0.240560948848724	1.42988133430481	0.5	6.30000019073486	0.259011924266815	1.46553206443787
50	AUS-Australia	4	0.0284937508404255	18	-1.90074241161346	NA	NA	-1.05737769603729	1.11804759502411	2	-1.09146499633789	1.19129586219788	1	0	2	75	2	0.227151960134506	1.40249729156494	-1.5	3.09999990463257	0.249319419264793	1.44158351421356
51	AUS-Australia	3	-0.744993090629578	60	1.22729134559631	NA	NA	0.296121060848236	0.087687686085701	4	0.772312879562378	0.596467196941376	4	1	1	75	7	0.265415549278259	1.48418235778809	0.5	6.30000019073486	0.259011924266815	1.46553206443787
52	AUS-Australia	6	1.57546746730804	61	1.30176830291748	NA	NA	1.67283821105957	2.7983877658844	4	0.772312879562378	0.596467196941376	1	0	2	42	10	0.302613854408264	1.56399893760681	0.5	6.30000019073486	0.259011924266815	1.46553206443787
53	AUS-Australia	6	1.57546746730804	60	1.22729134559631	NA	NA	1.6300253868103	2.65698266029358	4	0.772312879562378	0.596467196941376	4	1	1	68	10	0.302613854408264	1.56399893760681	0.5	6.30000019073486	0.259011924266815	1.46553206443787
54	AUS-Australia	3	-0.744993090629578	21	-1.67731142044067	NA	NA	-1.37357449531555	1.88670694828033	2	-1.09146499633789	1.19129586219788	1	0	1	57	1	0.212500005960464	1.38994562625885	-1.5	3.09999990463257	0.249319419264793	1.44158351421356
55	AUS-Australia	5	0.80198061466217	44	0.0356594286859035	NA	NA	0.50038743019104	0.250387579202652	2	-1.09146499633789	1.19129586219788	1	0	1	41	8	0.267432540655136	1.49078273773193	-1.5	3.09999990463257	0.249319419264793	1.44158351421356
56	AUS-Australia	3	-0.744993090629578	23	-1.52835750579834	NA	NA	-1.2879490852356	1.65881288051605	2	-1.09146499633789	1.19129586219788	1	0	2	39	1	0.212500005960464	1.38994562625885	-1.5	3.09999990463257	0.249319419264793	1.44158351421356
57	AUS-Australia	6	1.57546746730804	61	1.30176830291748	NA	NA	1.67283821105957	2.7983877658844	4	0.772312879562378	0.596467196941376	1	0	2	44	10	0.302613854408264	1.56399893760681	0.5	6.30000019073486	0.259011924266815	1.46553206443787
58	AUS-Australia	3	-0.744993090629578	57	1.00386035442352	NA	NA	0.167682945728302	0.0281175710260868	4	0.772312879562378	0.596467196941376	1	0	2	43	6	0.240560948848724	1.42988133430481	0.5	6.30000019073486	0.259011924266815	1.46553206443787
59	AUS-Australia	5	0.80198061466217	52	0.631475389003754	NA	NA	0.842889010906219	0.710461854934692	4	0.772312879562378	0.596467196941376	1	0	2	54	9	0.292149990797043	1.54329645633698	0.5	6.30000019073486	0.259011924266815	1.46553206443787
60	AUS-Australia	3	-0.744993090629578	60	1.22729134559631	NA	NA	0.296121060848236	0.087687686085701	4	0.772312879562378	0.596467196941376	1	0	1	53	7	0.265415549278259	1.48418235778809	0.5	6.30000019073486	0.259011924266815	1.46553206443787
61	AUS-Australia	5	0.80198061466217	67	1.74863028526306	NA	NA	1.48507964611053	2.2054615020752	4	0.772312879562378	0.596467196941376	4	1	2	53	10	0.302613854408264	1.56399893760681	0.5	6.30000019073486	0.259011924266815	1.46553206443787
62	AUS-Australia	3	-0.744993090629578	32	-0.858064532279968	NA	NA	-0.902634680271149	0.814749360084534	4	0.772312879562378	0.596467196941376	1	0	2	53	2	0.227151960134506	1.40249729156494	0.5	6.30000019073486	0.259011924266815	1.46553206443787
63	AUS-Australia	5	0.80198061466217	57	1.00386035442352	NA	NA	1.05695259571075	1.1171487569809	4	0.772312879562378	0.596467196941376	4	1	2	56	9	0.292149990797043	1.54329645633698	0.5	6.30000019073486	0.259011924266815	1.46553206443787
64	AUS-Australia	6	1.57546746730804	78	2.56787729263306	NA	NA	2.40065431594849	5.76314115524292	6	2.63609075546265	6.948974609375	1	0	1	50	10	0.302613854408264	1.56399893760681	2.5	9.5	0.337801605463028	1.68096518516541
65	AUS-Australia	3	-0.744993090629578	38	-0.411202549934387	NA	NA	-0.645758450031281	0.417003989219666	2	-1.09146499633789	1.19129586219788	2	1	2	32	3	0.243722707033157	1.42822051048279	-1.5	3.09999990463257	0.249319419264793	1.44158351421356
66	AUS-Australia	3	-0.744993090629578	44	0.0356594286859035	NA	NA	-0.388882219791412	0.151229381561279	4	0.772312879562378	0.596467196941376	4	1	1	69	4	0.251740753650665	1.43813610076904	0.5	6.30000019073486	0.259011924266815	1.46553206443787
67	AUS-Australia	3	-0.744993090629578	31	-0.932541489601135	NA	NA	-0.945447385311127	0.893870770931244	2	-1.09146499633789	1.19129586219788	2	1	1	79	2	0.227151960134506	1.40249729156494	-1.5	3.09999990463257	0.249319419264793	1.44158351421356
68	AUS-Australia	4	0.0284937508404255	42	-0.113294564187527	NA	NA	-0.0298728197813034	0.000892385374754667	4	0.772312879562378	0.596467196941376	1	0	2	83	6	0.240560948848724	1.42988133430481	0.5	6.30000019073486	0.259011924266815	1.46553206443787
69	AUS-Australia	3	-0.744993090629578	21	-1.67731142044067	NA	NA	-1.37357449531555	1.88670694828033	4	0.772312879562378	0.596467196941376	1	0	2	50	1	0.212500005960464	1.38994562625885	0.5	6.30000019073486	0.259011924266815	1.46553206443787
70	AUS-Australia	4	0.0284937508404255	60	1.22729134559631	NA	NA	0.74075585603714	0.548719227313995	2	-1.09146499633789	1.19129586219788	4	1	2	52	8	0.267432540655136	1.49078273773193	-1.5	3.09999990463257	0.249319419264793	1.44158351421356
71	AUS-Australia	3	-0.744993090629578	NA	NA	NA	NA	-0.837636172771454	0.701634347438812	2	-1.09146499633789	1.19129586219788	4	1	2	60	3	0.243722707033157	1.42822051048279	-1.5	3.09999990463257	0.249319419264793	1.44158351421356
72	AUS-Australia	3	-0.744993090629578	33	-0.783587515354156	NA	NA	-0.859822034835815	0.739293932914734	2	-1.09146499633789	1.19129586219788	4	1	2	78	3	0.243722707033157	1.42822051048279	-1.5	3.09999990463257	0.249319419264793	1.44158351421356
73	AUS-Australia	3	-0.744993090629578	32	-0.858064532279968	NA	NA	-0.902634680271149	0.814749360084534	2	-1.09146499633789	1.19129586219788	1	0	2	64	2	0.227151960134506	1.40249729156494	-1.5	3.09999990463257	0.249319419264793	1.44158351421356
74	AUS-Australia	6	1.57546746730804	57	1.00386035442352	NA	NA	1.50158739089966	2.25476479530334	4	0.772312879562378	0.596467196941376	1	0	1	35	10	0.302613854408264	1.56399893760681	0.5	6.30000019073486	0.259011924266815	1.46553206443787
75	AUS-Australia	3	-0.744993090629578	NA	NA	NA	NA	-0.837636172771454	0.701634347438812	2	-1.09146499633789	1.19129586219788	1	0	2	70	3	0.243722707033157	1.42822051048279	-1.5	3.09999990463257	0.249319419264793	1.44158351421356
76	AUS-Australia	4	0.0284937508404255	42	-0.113294564187527	NA	NA	-0.0298728197813034	0.000892385374754667	4	0.772312879562378	0.596467196941376	1	0	2	37	6	0.240560948848724	1.42988133430481	0.5	6.30000019073486	0.259011924266815	1.46553206443787
77	AUS-Australia	6	1.57546746730804	42	-0.113294564187527	NA	NA	0.859396815299988	0.738562881946564	2	-1.09146499633789	1.19129586219788	2	1	2	52	9	0.292149990797043	1.54329645633698	-1.5	3.09999990463257	0.249319419264793	1.44158351421356
78	AUS-Australia	3	-0.744993090629578	NA	NA	NA	NA	-0.837636172771454	0.701634347438812	4	0.772312879562378	0.596467196941376	1	0	2	56	3	0.243722707033157	1.42822051048279	0.5	6.30000019073486	0.259011924266815	1.46553206443787
79	AUS-Australia	4	0.0284937508404255	32	-0.858064532279968	NA	NA	-0.457999885082245	0.209763899445534	2	-1.09146499633789	1.19129586219788	1	0	2	83	4	0.251740753650665	1.43813610076904	-1.5	3.09999990463257	0.249319419264793	1.44158351421356
80	AUS-Australia	3	-0.744993090629578	54	0.780429363250732	NA	NA	0.0392448268830776	0.00154015643056482	2	-1.09146499633789	1.19129586219788	3	1	2	64	6	0.240560948848724	1.42988133430481	-1.5	3.09999990463257	0.249319419264793	1.44158351421356
81	AUS-Australia	3	-0.744993090629578	NA	NA	NA	NA	-0.837636172771454	0.701634347438812	4	0.772312879562378	0.596467196941376	1	0	2	79	3	0.243722707033157	1.42822051048279	0.5	6.30000019073486	0.259011924266815	1.46553206443787
82	AUS-Australia	3	-0.744993090629578	31	-0.932541489601135	NA	NA	-0.945447385311127	0.893870770931244	2	-1.09146499633789	1.19129586219788	1	0	1	62	2	0.227151960134506	1.40249729156494	-1.5	3.09999990463257	0.249319419264793	1.44158351421356
83	AUS-Australia	3	-0.744993090629578	22	-1.60283446311951	NA	NA	-1.33076167106628	1.77092659473419	2	-1.09146499633789	1.19129586219788	4	1	2	56	1	0.212500005960464	1.38994562625885	-1.5	3.09999990463257	0.249319419264793	1.44158351421356
84	AUS-Australia	3	-0.744993090629578	33	-0.783587515354156	NA	NA	-0.859822034835815	0.739293932914734	2	-1.09146499633789	1.19129586219788	1	0	2	63	3	0.243722707033157	1.42822051048279	-1.5	3.09999990463257	0.249319419264793	1.44158351421356
85	AUS-Australia	3	-0.744993090629578	NA	NA	NA	NA	-0.837636172771454	0.701634347438812	2	-1.09146499633789	1.19129586219788	1	0	2	80	3	0.243722707033157	1.42822051048279	-1.5	3.09999990463257	0.249319419264793	1.44158351421356
86	AUS-Australia	3	-0.744993090629578	37	-0.485679537057877	NA	NA	-0.688571155071259	0.474130243062973	2	-1.09146499633789	1.19129586219788	3	1	1	48	3	0.243722707033157	1.42822051048279	-1.5	3.09999990463257	0.249319419264793	1.44158351421356
87	AUS-Australia	3	-0.744993090629578	32	-0.858064532279968	NA	NA	-0.902634680271149	0.814749360084534	2	-1.09146499633789	1.19129586219788	4	1	2	55	2	0.227151960134506	1.40249729156494	-1.5	3.09999990463257	0.249319419264793	1.44158351421356
88	AUS-Australia	3	-0.744993090629578	21	-1.67731142044067	NA	NA	-1.37357449531555	1.88670694828033	2	-1.09146499633789	1.19129586219788	1	0	2	67	1	0.212500005960464	1.38994562625885	-1.5	3.09999990463257	0.249319419264793	1.44158351421356
89	AUS-Australia	4	0.0284937508404255	49	0.408044397830963	NA	NA	0.269816130399704	0.0728007405996323	4	0.772312879562378	0.596467196941376	4	1	1	69	7	0.265415549278259	1.48418235778809	0.5	6.30000019073486	0.259011924266815	1.46553206443787
90	AUS-Australia	4	0.0284937508404255	23	-1.52835750579834	NA	NA	-0.843314230442047	0.71117889881134	4	0.772312879562378	0.596467196941376	3	1	2	54	3	0.243722707033157	1.42822051048279	0.5	6.30000019073486	0.259011924266815	1.46553206443787
91	AUS-Australia	2	-1.51847994327545	46	0.184613421559334	NA	NA	-0.74789160490036	0.559341847896576	4	0.772312879562378	0.596467196941376	1	0	2	75	3	0.243722707033157	1.42822051048279	0.5	6.30000019073486	0.259011924266815	1.46553206443787
92	AUS-Australia	5	0.80198061466217	62	1.37624537944794	NA	NA	1.27101612091064	1.6154819726944	4	0.772312879562378	0.596467196941376	1	0	1	69	9	0.292149990797043	1.54329645633698	0.5	6.30000019073486	0.259011924266815	1.46553206443787
93	AUS-Australia	3	-0.744993090629578	NA	NA	NA	NA	-0.837636172771454	0.701634347438812	2	-1.09146499633789	1.19129586219788	1	0	2	52	3	0.243722707033157	1.42822051048279	-1.5	3.09999990463257	0.249319419264793	1.44158351421356
94	AUS-Australia	5	0.80198061466217	57	1.00386035442352	NA	NA	1.05695259571075	1.1171487569809	4	0.772312879562378	0.596467196941376	1	0	2	60	9	0.292149990797043	1.54329645633698	0.5	6.30000019073486	0.259011924266815	1.46553206443787
95	AUS-Australia	3	-0.744993090629578	63	1.4507223367691	NA	NA	0.42455917596817	0.180250495672226	2	-1.09146499633789	1.19129586219788	1	0	1	74	7	0.265415549278259	1.48418235778809	-1.5	3.09999990463257	0.249319419264793	1.44158351421356
96	AUS-Australia	4	0.0284937508404255	60	1.22729134559631	NA	NA	0.74075585603714	0.548719227313995	4	0.772312879562378	0.596467196941376	1	0	1	45	8	0.267432540655136	1.49078273773193	0.5	6.30000019073486	0.259011924266815	1.46553206443787
97	AUS-Australia	3	-0.744993090629578	34	-0.70911055803299	NA	NA	-0.817009329795837	0.667504251003265	4	0.772312879562378	0.596467196941376	1	0	1	70	3	0.243722707033157	1.42822051048279	0.5	6.30000019073486	0.259011924266815	1.46553206443787
98	AUS-Australia	3	-0.744993090629578	37	-0.485679537057877	NA	NA	-0.688571155071259	0.474130243062973	2	-1.09146499633789	1.19129586219788	1	0	1	42	3	0.243722707033157	1.42822051048279	-1.5	3.09999990463257	0.249319419264793	1.44158351421356
99	AUS-Australia	3	-0.744993090629578	43	-0.0388175658881664	NA	NA	-0.43169492483139	0.186360508203506	4	0.772312879562378	0.596467196941376	2	1	1	79	4	0.251740753650665	1.43813610076904	0.5	6.30000019073486	0.259011924266815	1.46553206443787
100	AUS-Australia	3	-0.744993090629578	NA	NA	NA	NA	-0.837636172771454	0.701634347438812	4	0.772312879562378	0.596467196941376	1	0	2	74	3	0.243722707033157	1.42822051048279	0.5	6.30000019073486	0.259011924266815	1.46553206443787
101	AUS-Australia	3	-0.744993090629578	NA	NA	NA	NA	-0.837636172771454	0.701634347438812	2	-1.09146499633789	1.19129586219788	4	1	2	37	3	0.243722707033157	1.42822051048279	-1.5	3.09999990463257	0.249319419264793	1.44158351421356
102	AUS-Australia	3	-0.744993090629578	78	2.56787729263306	NA	NA	1.06674981117249	1.13795518875122	2	-1.09146499633789	1.19129586219788	1	0	1	53	9	0.292149990797043	1.54329645633698	-1.5	3.09999990463257	0.249319419264793	1.44158351421356
103	AUS-Australia	6	1.57546746730804	51	0.556998372077942	NA	NA	1.24471116065979	1.54930591583252	4	0.772312879562378	0.596467196941376	3	1	2	51	9	0.292149990797043	1.54329645633698	0.5	6.30000019073486	0.259011924266815	1.46553206443787
104	AUS-Australia	6	1.57546746730804	62	1.37624537944794	NA	NA	1.71565091609955	2.94345808029175	4	0.772312879562378	0.596467196941376	2	1	2	49	10	0.302613854408264	1.56399893760681	0.5	6.30000019073486	0.259011924266815	1.46553206443787
105	AUS-Australia	3	-0.744993090629578	38	-0.411202549934387	NA	NA	-0.645758450031281	0.417003989219666	4	0.772312879562378	0.596467196941376	1	0	2	67	3	0.243722707033157	1.42822051048279	0.5	6.30000019073486	0.259011924266815	1.46553206443787
106	AUS-Australia	3	-0.744993090629578	62	1.37624537944794	NA	NA	0.381746500730515	0.145730391144753	4	0.772312879562378	0.596467196941376	3	1	1	81	7	0.265415549278259	1.48418235778809	0.5	6.30000019073486	0.259011924266815	1.46553206443787
107	AUS-Australia	6	1.57546746730804	62	1.37624537944794	NA	NA	1.71565091609955	2.94345808029175	6	2.63609075546265	6.948974609375	1	0	2	31	10	0.302613854408264	1.56399893760681	2.5	9.5	0.337801605463028	1.68096518516541
108	AUS-Australia	5	0.80198061466217	48	0.333567410707474	NA	NA	0.671638190746307	0.451097846031189	6	2.63609075546265	6.948974609375	1	0	2	50	8	0.267432540655136	1.49078273773193	2.5	9.5	0.337801605463028	1.68096518516541
109	AUS-Australia	4	0.0284937508404255	60	1.22729134559631	NA	NA	0.74075585603714	0.548719227313995	4	0.772312879562378	0.596467196941376	2	1	1	68	8	0.267432540655136	1.49078273773193	0.5	6.30000019073486	0.259011924266815	1.46553206443787
110	AUS-Australia	3	-0.744993090629578	33	-0.783587515354156	NA	NA	-0.859822034835815	0.739293932914734	2	-1.09146499633789	1.19129586219788	3	1	1	50	3	0.243722707033157	1.42822051048279	-1.5	3.09999990463257	0.249319419264793	1.44158351421356
111	AUS-Australia	3	-0.744993090629578	54	0.780429363250732	NA	NA	0.0392448268830776	0.00154015643056482	4	0.772312879562378	0.596467196941376	1	0	2	64	6	0.240560948848724	1.42988133430481	0.5	6.30000019073486	0.259011924266815	1.46553206443787
112	AUS-Australia	5	0.80198061466217	54	0.780429363250732	NA	NA	0.92851448059082	0.862139165401459	4	0.772312879562378	0.596467196941376	1	0	1	38	9	0.292149990797043	1.54329645633698	0.5	6.30000019073486	0.259011924266815	1.46553206443787
113	AUS-Australia	5	0.80198061466217	63	1.4507223367691	NA	NA	1.31382882595062	1.72614622116089	4	0.772312879562378	0.596467196941376	1	0	1	54	9	0.292149990797043	1.54329645633698	0.5	6.30000019073486	0.259011924266815	1.46553206443787
114	AUS-Australia	6	1.57546746730804	62	1.37624537944794	NA	NA	1.71565091609955	2.94345808029175	4	0.772312879562378	0.596467196941376	1	0	1	53	10	0.302613854408264	1.56399893760681	0.5	6.30000019073486	0.259011924266815	1.46553206443787
115	AUS-Australia	6	1.57546746730804	61	1.30176830291748	NA	NA	1.67283821105957	2.7983877658844	4	0.772312879562378	0.596467196941376	3	1	2	46	10	0.302613854408264	1.56399893760681	0.5	6.30000019073486	0.259011924266815	1.46553206443787
116	AUS-Australia	4	0.0284937508404255	52	0.631475389003754	NA	NA	0.398254245519638	0.158606439828873	4	0.772312879562378	0.596467196941376	2	1	1	53	7	0.265415549278259	1.48418235778809	0.5	6.30000019073486	0.259011924266815	1.46553206443787
117	AUS-Australia	6	1.57546746730804	57	1.00386035442352	NA	NA	1.50158739089966	2.25476479530334	4	0.772312879562378	0.596467196941376	2	1	2	53	10	0.302613854408264	1.56399893760681	0.5	6.30000019073486	0.259011924266815	1.46553206443787
118	AUS-Australia	3	-0.744993090629578	NA	NA	NA	NA	-0.837636172771454	0.701634347438812	2	-1.09146499633789	1.19129586219788	4	1	1	58	3	0.243722707033157	1.42822051048279	-1.5	3.09999990463257	0.249319419264793	1.44158351421356
119	AUS-Australia	3	-0.744993090629578	43	-0.0388175658881664	NA	NA	-0.43169492483139	0.186360508203506	4	0.772312879562378	0.596467196941376	1	0	1	71	4	0.251740753650665	1.43813610076904	0.5	6.30000019073486	0.259011924266815	1.46553206443787
120	AUS-Australia	3	-0.744993090629578	42	-0.113294564187527	NA	NA	-0.474507629871368	0.225157484412193	2	-1.09146499633789	1.19129586219788	4	1	2	75	4	0.251740753650665	1.43813610076904	-1.5	3.09999990463257	0.249319419264793	1.44158351421356
121	AUS-Australia	4	0.0284937508404255	38	-0.411202549934387	NA	NA	-0.201123639941216	0.0404507182538509	4	0.772312879562378	0.596467196941376	1	0	1	65	5	0.253585934638977	1.4389716386795	0.5	6.30000019073486	0.259011924266815	1.46553206443787
122	AUS-Australia	3	-0.744993090629578	21	-1.67731142044067	NA	NA	-1.37357449531555	1.88670694828033	2	-1.09146499633789	1.19129586219788	2	1	1	74	1	0.212500005960464	1.38994562625885	-1.5	3.09999990463257	0.249319419264793	1.44158351421356
123	AUS-Australia	3	-0.744993090629578	45	0.110136426985264	NA	NA	-0.346069484949112	0.119764089584351	4	0.772312879562378	0.596467196941376	1	0	2	53	4	0.251740753650665	1.43813610076904	0.5	6.30000019073486	0.259011924266815	1.46553206443787
124	AUS-Australia	3	-0.744993090629578	56	0.929383397102356	NA	NA	0.124870263040066	0.0155925825238228	4	0.772312879562378	0.596467196941376	1	0	1	74	6	0.240560948848724	1.42988133430481	0.5	6.30000019073486	0.259011924266815	1.46553206443787
125	AUS-Australia	3	-0.744993090629578	63	1.4507223367691	NA	NA	0.42455917596817	0.180250495672226	4	0.772312879562378	0.596467196941376	1	0	1	62	7	0.265415549278259	1.48418235778809	0.5	6.30000019073486	0.259011924266815	1.46553206443787
126	AUS-Australia	6	1.57546746730804	54	0.780429363250732	NA	NA	1.37314927577972	1.88553893566132	4	0.772312879562378	0.596467196941376	2	1	2	49	10	0.302613854408264	1.56399893760681	0.5	6.30000019073486	0.259011924266815	1.46553206443787
127	AUS-Australia	3	-0.744993090629578	42	-0.113294564187527	NA	NA	-0.474507629871368	0.225157484412193	4	0.772312879562378	0.596467196941376	4	1	2	67	4	0.251740753650665	1.43813610076904	0.5	6.30000019073486	0.259011924266815	1.46553206443787
128	AUS-Australia	3	-0.744993090629578	22	-1.60283446311951	NA	NA	-1.33076167106628	1.77092659473419	4	0.772312879562378	0.596467196941376	4	1	2	72	1	0.212500005960464	1.38994562625885	0.5	6.30000019073486	0.259011924266815	1.46553206443787
129	AUS-Australia	3	-0.744993090629578	62	1.37624537944794	NA	NA	0.381746500730515	0.145730391144753	2	-1.09146499633789	1.19129586219788	1	0	1	56	7	0.265415549278259	1.48418235778809	-1.5	3.09999990463257	0.249319419264793	1.44158351421356
130	AUS-Australia	3	-0.744993090629578	NA	NA	NA	NA	-0.837636172771454	0.701634347438812	4	0.772312879562378	0.596467196941376	2	1	1	72	3	0.243722707033157	1.42822051048279	0.5	6.30000019073486	0.259011924266815	1.46553206443787
131	AUS-Australia	3	-0.744993090629578	19	-1.8262654542923	NA	NA	-1.45919990539551	2.12926435470581	4	0.772312879562378	0.596467196941376	4	1	2	48	1	0.212500005960464	1.38994562625885	0.5	6.30000019073486	0.259011924266815	1.46553206443787
132	AUS-Australia	4	0.0284937508404255	30	-1.00701856613159	NA	NA	-0.543625295162201	0.295528471469879	4	0.772312879562378	0.596467196941376	2	1	2	52	4	0.251740753650665	1.43813610076904	0.5	6.30000019073486	0.259011924266815	1.46553206443787
133	AUS-Australia	3	-0.744993090629578	19	-1.8262654542923	NA	NA	-1.45919990539551	2.12926435470581	2	-1.09146499633789	1.19129586219788	1	0	1	57	1	0.212500005960464	1.38994562625885	-1.5	3.09999990463257	0.249319419264793	1.44158351421356
134	AUS-Australia	3	-0.744993090629578	34	-0.70911055803299	NA	NA	-0.817009329795837	0.667504251003265	4	0.772312879562378	0.596467196941376	2	1	1	51	3	0.243722707033157	1.42822051048279	0.5	6.30000019073486	0.259011924266815	1.46553206443787
135	AUS-Australia	3	-0.744993090629578	47	0.259090423583984	NA	NA	-0.260444104671478	0.0678311288356781	4	0.772312879562378	0.596467196941376	1	0	1	64	5	0.253585934638977	1.4389716386795	0.5	6.30000019073486	0.259011924266815	1.46553206443787
136	AUS-Australia	6	1.57546746730804	32	-0.858064532279968	NA	NA	0.431269735097885	0.185993582010269	4	0.772312879562378	0.596467196941376	1	0	2	55	7	0.265415549278259	1.48418235778809	0.5	6.30000019073486	0.259011924266815	1.46553206443787
137	AUS-Australia	6	1.57546746730804	67	1.74863028526306	NA	NA	1.92971432209015	3.72379732131958	4	0.772312879562378	0.596467196941376	2	1	2	46	10	0.302613854408264	1.56399893760681	0.5	6.30000019073486	0.259011924266815	1.46553206443787
138	AUS-Australia	3	-0.744993090629578	49	0.408044397830963	NA	NA	-0.174818694591522	0.03056157566607	2	-1.09146499633789	1.19129586219788	1	0	1	78	5	0.253585934638977	1.4389716386795	-1.5	3.09999990463257	0.249319419264793	1.44158351421356
139	AUS-Australia	5	0.80198061466217	54	0.780429363250732	NA	NA	0.92851448059082	0.862139165401459	4	0.772312879562378	0.596467196941376	1	0	2	54	9	0.292149990797043	1.54329645633698	0.5	6.30000019073486	0.259011924266815	1.46553206443787
140	AUS-Australia	3	-0.744993090629578	NA	NA	NA	NA	-0.837636172771454	0.701634347438812	2	-1.09146499633789	1.19129586219788	1	0	1	63	3	0.243722707033157	1.42822051048279	-1.5	3.09999990463257	0.249319419264793	1.44158351421356
141	AUS-Australia	5	0.80198061466217	56	0.929383397102356	NA	NA	1.01413989067078	1.02847969532013	4	0.772312879562378	0.596467196941376	1	0	1	70	9	0.292149990797043	1.54329645633698	0.5	6.30000019073486	0.259011924266815	1.46553206443787
142	AUS-Australia	3	-0.744993090629578	29	-1.08149552345276	NA	NA	-1.03107285499573	1.06311118602753	4	0.772312879562378	0.596467196941376	1	0	1	63	2	0.227151960134506	1.40249729156494	0.5	6.30000019073486	0.259011924266815	1.46553206443787
143	AUS-Australia	3	-0.744993090629578	45	0.110136426985264	NA	NA	-0.346069484949112	0.119764089584351	4	0.772312879562378	0.596467196941376	1	0	2	41	4	0.251740753650665	1.43813610076904	0.5	6.30000019073486	0.259011924266815	1.46553206443787
144	AUS-Australia	3	-0.744993090629578	21	-1.67731142044067	NA	NA	-1.37357449531555	1.88670694828033	4	0.772312879562378	0.596467196941376	1	0	2	43	1	0.212500005960464	1.38994562625885	0.5	6.30000019073486	0.259011924266815	1.46553206443787
145	AUS-Australia	3	-0.744993090629578	NA	NA	NA	NA	-0.837636172771454	0.701634347438812	2	-1.09146499633789	1.19129586219788	1	0	2	52	3	0.243722707033157	1.42822051048279	-1.5	3.09999990463257	0.249319419264793	1.44158351421356
146	AUS-Australia	3	-0.744993090629578	21	-1.67731142044067	NA	NA	-1.37357449531555	1.88670694828033	2	-1.09146499633789	1.19129586219788	4	1	1	76	1	0.212500005960464	1.38994562625885	-1.5	3.09999990463257	0.249319419264793	1.44158351421356
147	AUS-Australia	3	-0.744993090629578	NA	NA	NA	NA	-0.837636172771454	0.701634347438812	2	-1.09146499633789	1.19129586219788	1	0	2	55	3	0.243722707033157	1.42822051048279	-1.5	3.09999990463257	0.249319419264793	1.44158351421356
148	AUS-Australia	3	-0.744993090629578	NA	NA	NA	NA	-0.837636172771454	0.701634347438812	4	0.772312879562378	0.596467196941376	2	1	2	71	3	0.243722707033157	1.42822051048279	0.5	6.30000019073486	0.259011924266815	1.46553206443787
149	AUS-Australia	NA	NA	52	0.631475389003754	NA	NA	0.744875013828278	0.55483877658844	4	0.772312879562378	0.596467196941376	1	0	1	65	8	0.267432540655136	1.49078273773193	0.5	6.30000019073486	0.259011924266815	1.46553206443787
150	AUS-Australia	3	-0.744993090629578	37	-0.485679537057877	NA	NA	-0.688571155071259	0.474130243062973	4	0.772312879562378	0.596467196941376	1	0	1	67	3	0.243722707033157	1.42822051048279	0.5	6.30000019073486	0.259011924266815	1.46553206443787
151	AUS-Australia	4	0.0284937508404255	30	-1.00701856613159	NA	NA	-0.543625295162201	0.295528471469879	4	0.772312879562378	0.596467196941376	2	1	1	63	4	0.251740753650665	1.43813610076904	0.5	6.30000019073486	0.259011924266815	1.46553206443787
152	AUS-Australia	4	0.0284937508404255	31	-0.932541489601135	NA	NA	-0.500812590122223	0.250813245773315	4	0.772312879562378	0.596467196941376	4	1	1	38	4	0.251740753650665	1.43813610076904	0.5	6.30000019073486	0.259011924266815	1.46553206443787
153	AUS-Australia	6	1.57546746730804	61	1.30176830291748	NA	NA	1.67283821105957	2.7983877658844	4	0.772312879562378	0.596467196941376	4	1	2	78	10	0.302613854408264	1.56399893760681	0.5	6.30000019073486	0.259011924266815	1.46553206443787
154	AUS-Australia	3	-0.744993090629578	38	-0.411202549934387	NA	NA	-0.645758450031281	0.417003989219666	2	-1.09146499633789	1.19129586219788	1	0	2	60	3	0.243722707033157	1.42822051048279	-1.5	3.09999990463257	0.249319419264793	1.44158351421356
155	AUS-Australia	3	-0.744993090629578	43	-0.0388175658881664	NA	NA	-0.43169492483139	0.186360508203506	4	0.772312879562378	0.596467196941376	1	0	1	60	4	0.251740753650665	1.43813610076904	0.5	6.30000019073486	0.259011924266815	1.46553206443787
156	AUS-Australia	3	-0.744993090629578	42	-0.113294564187527	NA	NA	-0.474507629871368	0.225157484412193	2	-1.09146499633789	1.19129586219788	1	0	2	63	4	0.251740753650665	1.43813610076904	-1.5	3.09999990463257	0.249319419264793	1.44158351421356
157	AUS-Australia	NA	NA	52	0.631475389003754	NA	NA	0.744875013828278	0.55483877658844	4	0.772312879562378	0.596467196941376	4	1	2	51	8	0.267432540655136	1.49078273773193	0.5	6.30000019073486	0.259011924266815	1.46553206443787
158	AUS-Australia	6	1.57546746730804	60	1.22729134559631	NA	NA	1.6300253868103	2.65698266029358	4	0.772312879562378	0.596467196941376	4	1	2	66	10	0.302613854408264	1.56399893760681	0.5	6.30000019073486	0.259011924266815	1.46553206443787
159	AUS-Australia	6	1.57546746730804	47	0.259090423583984	NA	NA	1.07346034049988	1.15231704711914	4	0.772312879562378	0.596467196941376	4	1	2	43	9	0.292149990797043	1.54329645633698	0.5	6.30000019073486	0.259011924266815	1.46553206443787
160	AUS-Australia	4	0.0284937508404255	38	-0.411202549934387	NA	NA	-0.201123639941216	0.0404507182538509	4	0.772312879562378	0.596467196941376	2	1	1	77	5	0.253585934638977	1.4389716386795	0.5	6.30000019073486	0.259011924266815	1.46553206443787
161	AUS-Australia	5	0.80198061466217	62	1.37624537944794	NA	NA	1.27101612091064	1.6154819726944	4	0.772312879562378	0.596467196941376	1	0	1	65	9	0.292149990797043	1.54329645633698	0.5	6.30000019073486	0.259011924266815	1.46553206443787
162	AUS-Australia	3	-0.744993090629578	47	0.259090423583984	NA	NA	-0.260444104671478	0.0678311288356781	4	0.772312879562378	0.596467196941376	1	0	1	80	5	0.253585934638977	1.4389716386795	0.5	6.30000019073486	0.259011924266815	1.46553206443787
163	AUS-Australia	6	1.57546746730804	60	1.22729134559631	NA	NA	1.6300253868103	2.65698266029358	4	0.772312879562378	0.596467196941376	1	0	2	43	10	0.302613854408264	1.56399893760681	0.5	6.30000019073486	0.259011924266815	1.46553206443787
164	AUS-Australia	6	1.57546746730804	54	0.780429363250732	NA	NA	1.37314927577972	1.88553893566132	4	0.772312879562378	0.596467196941376	3	1	2	50	10	0.302613854408264	1.56399893760681	0.5	6.30000019073486	0.259011924266815	1.46553206443787
165	AUS-Australia	3	-0.744993090629578	45	0.110136426985264	NA	NA	-0.346069484949112	0.119764089584351	2	-1.09146499633789	1.19129586219788	4	1	2	69	4	0.251740753650665	1.43813610076904	-1.5	3.09999990463257	0.249319419264793	1.44158351421356
166	AUS-Australia	3	-0.744993090629578	52	0.631475389003754	NA	NA	-0.0463805720210075	0.00215115747414529	4	0.772312879562378	0.596467196941376	1	0	1	39	6	0.240560948848724	1.42988133430481	0.5	6.30000019073486	0.259011924266815	1.46553206443787
167	AUS-Australia	3	-0.744993090629578	32	-0.858064532279968	NA	NA	-0.902634680271149	0.814749360084534	4	0.772312879562378	0.596467196941376	1	0	2	52	2	0.227151960134506	1.40249729156494	0.5	6.30000019073486	0.259011924266815	1.46553206443787
168	AUS-Australia	3	-0.744993090629578	40	-0.262248545885086	NA	NA	-0.560133039951324	0.313749015331268	2	-1.09146499633789	1.19129586219788	1	0	1	52	4	0.251740753650665	1.43813610076904	-1.5	3.09999990463257	0.249319419264793	1.44158351421356
169	AUS-Australia	5	0.80198061466217	62	1.37624537944794	NA	NA	1.27101612091064	1.6154819726944	4	0.772312879562378	0.596467196941376	4	1	1	72	9	0.292149990797043	1.54329645633698	0.5	6.30000019073486	0.259011924266815	1.46553206443787
170	AUS-Australia	6	1.57546746730804	62	1.37624537944794	NA	NA	1.71565091609955	2.94345808029175	2	-1.09146499633789	1.19129586219788	1	0	2	72	10	0.302613854408264	1.56399893760681	-1.5	3.09999990463257	0.249319419264793	1.44158351421356
171	AUS-Australia	6	1.57546746730804	34	-0.70911055803299	NA	NA	0.516895174980164	0.267180621623993	2	-1.09146499633789	1.19129586219788	1	0	1	41	8	0.267432540655136	1.49078273773193	-1.5	3.09999990463257	0.249319419264793	1.44158351421356
172	AUS-Australia	6	1.57546746730804	57	1.00386035442352	NA	NA	1.50158739089966	2.25476479530334	4	0.772312879562378	0.596467196941376	1	0	1	53	10	0.302613854408264	1.56399893760681	0.5	6.30000019073486	0.259011924266815	1.46553206443787
173	AUS-Australia	3	-0.744993090629578	NA	NA	NA	NA	-0.837636172771454	0.701634347438812	4	0.772312879562378	0.596467196941376	2	1	1	65	3	0.243722707033157	1.42822051048279	0.5	6.30000019073486	0.259011924266815	1.46553206443787
174	AUS-Australia	3	-0.744993090629578	21	-1.67731142044067	NA	NA	-1.37357449531555	1.88670694828033	4	0.772312879562378	0.596467196941376	3	1	2	68	1	0.212500005960464	1.38994562625885	0.5	6.30000019073486	0.259011924266815	1.46553206443787
175	AUS-Australia	3	-0.744993090629578	NA	NA	NA	NA	-0.837636172771454	0.701634347438812	4	0.772312879562378	0.596467196941376	1	0	2	77	3	0.243722707033157	1.42822051048279	0.5	6.30000019073486	0.259011924266815	1.46553206443787
176	AUS-Australia	3	-0.744993090629578	24	-1.45388042926788	NA	NA	-1.24513626098633	1.55036425590515	2	-1.09146499633789	1.19129586219788	1	0	1	47	1	0.212500005960464	1.38994562625885	-1.5	3.09999990463257	0.249319419264793	1.44158351421356
177	AUS-Australia	6	1.57546746730804	50	0.482521414756775	NA	NA	1.20189845561981	1.44455993175507	4	0.772312879562378	0.596467196941376	1	0	1	75	9	0.292149990797043	1.54329645633698	0.5	6.30000019073486	0.259011924266815	1.46553206443787
178	AUS-Australia	3	-0.744993090629578	38	-0.411202549934387	NA	NA	-0.645758450031281	0.417003989219666	2	-1.09146499633789	1.19129586219788	1	0	1	49	3	0.243722707033157	1.42822051048279	-1.5	3.09999990463257	0.249319419264793	1.44158351421356
179	AUS-Australia	6	1.57546746730804	62	1.37624537944794	NA	NA	1.71565091609955	2.94345808029175	4	0.772312879562378	0.596467196941376	1	0	1	40	10	0.302613854408264	1.56399893760681	0.5	6.30000019073486	0.259011924266815	1.46553206443787
180	AUS-Australia	3	-0.744993090629578	52	0.631475389003754	NA	NA	-0.0463805720210075	0.00215115747414529	4	0.772312879562378	0.596467196941376	1	0	2	73	6	0.240560948848724	1.42988133430481	0.5	6.30000019073486	0.259011924266815	1.46553206443787
181	AUS-Australia	6	1.57546746730804	60	1.22729134559631	NA	NA	1.6300253868103	2.65698266029358	4	0.772312879562378	0.596467196941376	1	0	1	50	10	0.302613854408264	1.56399893760681	0.5	6.30000019073486	0.259011924266815	1.46553206443787
182	AUS-Australia	3	-0.744993090629578	NA	NA	NA	NA	-0.837636172771454	0.701634347438812	2	-1.09146499633789	1.19129586219788	3	1	2	75	3	0.243722707033157	1.42822051048279	-1.5	3.09999990463257	0.249319419264793	1.44158351421356
183	AUS-Australia	3	-0.744993090629578	28	-1.15597248077393	NA	NA	-1.07388544082642	1.15322995185852	2	-1.09146499633789	1.19129586219788	1	0	1	44	2	0.227151960134506	1.40249729156494	-1.5	3.09999990463257	0.249319419264793	1.44158351421356
184	AUS-Australia	3	-0.744993090629578	21	-1.67731142044067	NA	NA	-1.37357449531555	1.88670694828033	2	-1.09146499633789	1.19129586219788	2	1	2	48	1	0.212500005960464	1.38994562625885	-1.5	3.09999990463257	0.249319419264793	1.44158351421356
185	AUS-Australia	4	0.0284937508404255	49	0.408044397830963	NA	NA	0.269816130399704	0.0728007405996323	4	0.772312879562378	0.596467196941376	1	0	1	81	7	0.265415549278259	1.48418235778809	0.5	6.30000019073486	0.259011924266815	1.46553206443787
186	AUS-Australia	2	-1.51847994327545	30	-1.00701856613159	NA	NA	-1.43289482593536	2.05318760871887	6	2.63609075546265	6.948974609375	1	0	1	55	1	0.212500005960464	1.38994562625885	2.5	9.5	0.337801605463028	1.68096518516541
187	AUS-Australia	3	-0.744993090629578	NA	NA	NA	NA	-0.837636172771454	0.701634347438812	4	0.772312879562378	0.596467196941376	2	1	2	65	3	0.243722707033157	1.42822051048279	0.5	6.30000019073486	0.259011924266815	1.46553206443787
188	AUS-Australia	3	-0.744993090629578	27	-1.23044955730438	NA	NA	-1.11669826507568	1.24701499938965	2	-1.09146499633789	1.19129586219788	2	1	2	64	2	0.227151960134506	1.40249729156494	-1.5	3.09999990463257	0.249319419264793	1.44158351421356
189	AUS-Australia	3	-0.744993090629578	46	0.184613421559334	NA	NA	-0.303256809711456	0.0919646918773651	4	0.772312879562378	0.596467196941376	1	0	1	59	5	0.253585934638977	1.4389716386795	0.5	6.30000019073486	0.259011924266815	1.46553206443787
190	AUS-Australia	4	0.0284937508404255	46	0.184613421559334	NA	NA	0.141378000378609	0.0199877396225929	2	-1.09146499633789	1.19129586219788	1	0	1	42	6	0.240560948848724	1.42988133430481	-1.5	3.09999990463257	0.249319419264793	1.44158351421356
191	AUS-Australia	3	-0.744993090629578	NA	NA	NA	NA	-0.837636172771454	0.701634347438812	2	-1.09146499633789	1.19129586219788	2	1	2	42	3	0.243722707033157	1.42822051048279	-1.5	3.09999990463257	0.249319419264793	1.44158351421356
192	AUS-Australia	3	-0.744993090629578	43	-0.0388175658881664	NA	NA	-0.43169492483139	0.186360508203506	4	0.772312879562378	0.596467196941376	1	0	1	45	4	0.251740753650665	1.43813610076904	0.5	6.30000019073486	0.259011924266815	1.46553206443787
193	AUS-Australia	6	1.57546746730804	60	1.22729134559631	NA	NA	1.6300253868103	2.65698266029358	4	0.772312879562378	0.596467196941376	2	1	1	72	10	0.302613854408264	1.56399893760681	0.5	6.30000019073486	0.259011924266815	1.46553206443787
194	AUS-Australia	3	-0.744993090629578	49	0.408044397830963	NA	NA	-0.174818694591522	0.03056157566607	2	-1.09146499633789	1.19129586219788	4	1	1	66	5	0.253585934638977	1.4389716386795	-1.5	3.09999990463257	0.249319419264793	1.44158351421356
195	AUS-Australia	3	-0.744993090629578	NA	NA	NA	NA	-0.837636172771454	0.701634347438812	2	-1.09146499633789	1.19129586219788	4	1	2	59	3	0.243722707033157	1.42822051048279	-1.5	3.09999990463257	0.249319419264793	1.44158351421356
196	AUS-Australia	5	0.80198061466217	63	1.4507223367691	NA	NA	1.31382882595062	1.72614622116089	4	0.772312879562378	0.596467196941376	1	0	1	71	9	0.292149990797043	1.54329645633698	0.5	6.30000019073486	0.259011924266815	1.46553206443787
197	AUS-Australia	6	1.57546746730804	57	1.00386035442352	NA	NA	1.50158739089966	2.25476479530334	4	0.772312879562378	0.596467196941376	1	0	2	45	10	0.302613854408264	1.56399893760681	0.5	6.30000019073486	0.259011924266815	1.46553206443787
198	AUS-Australia	4	0.0284937508404255	42	-0.113294564187527	NA	NA	-0.0298728197813034	0.000892385374754667	4	0.772312879562378	0.596467196941376	3	1	2	76	6	0.240560948848724	1.42988133430481	0.5	6.30000019073486	0.259011924266815	1.46553206443787
199	AUS-Australia	4	0.0284937508404255	44	0.0356594286859035	NA	NA	0.0557525902986526	0.00310835125856102	4	0.772312879562378	0.596467196941376	1	0	1	72	6	0.240560948848724	1.42988133430481	0.5	6.30000019073486	0.259011924266815	1.46553206443787
200	AUS-Australia	3	-0.744993090629578	42	-0.113294564187527	NA	NA	-0.474507629871368	0.225157484412193	4	0.772312879562378	0.596467196941376	3	1	2	63	4	0.251740753650665	1.43813610076904	0.5	6.30000019073486	0.259011924266815	1.46553206443787
201	AUS-Australia	3	-0.744993090629578	57	1.00386035442352	NA	NA	0.167682945728302	0.0281175710260868	4	0.772312879562378	0.596467196941376	4	1	1	67	6	0.240560948848724	1.42988133430481	0.5	6.30000019073486	0.259011924266815	1.46553206443787
202	AUS-Australia	4	0.0284937508404255	48	0.333567410707474	NA	NA	0.227003425359726	0.0515305548906326	2	-1.09146499633789	1.19129586219788	4	1	2	38	7	0.265415549278259	1.48418235778809	-1.5	3.09999990463257	0.249319419264793	1.44158351421356
203	AUS-Australia	3	-0.744993090629578	47	0.259090423583984	NA	NA	-0.260444104671478	0.0678311288356781	4	0.772312879562378	0.596467196941376	1	0	1	53	5	0.253585934638977	1.4389716386795	0.5	6.30000019073486	0.259011924266815	1.46553206443787
204	AUS-Australia	1	-2.29196691513062	34	-0.70911055803299	NA	NA	-1.70627892017365	2.91138768196106	2	-1.09146499633789	1.19129586219788	1	0	1	78	1	0.212500005960464	1.38994562625885	-1.5	3.09999990463257	0.249319419264793	1.44158351421356
205	AUS-Australia	4	0.0284937508404255	23	-1.52835750579834	NA	NA	-0.843314230442047	0.71117889881134	4	0.772312879562378	0.596467196941376	4	1	2	66	3	0.243722707033157	1.42822051048279	0.5	6.30000019073486	0.259011924266815	1.46553206443787
206	AUS-Australia	3	-0.744993090629578	63	1.4507223367691	NA	NA	0.42455917596817	0.180250495672226	2	-1.09146499633789	1.19129586219788	2	1	2	55	7	0.265415549278259	1.48418235778809	-1.5	3.09999990463257	0.249319419264793	1.44158351421356
207	AUS-Australia	3	-0.744993090629578	NA	NA	NA	NA	-0.837636172771454	0.701634347438812	NA	NA	NA	3	1	2	60	3	0.243722707033157	1.42822051048279	NA	NA	0.270921975374222	1.50638294219971
208	AUS-Australia	6	1.57546746730804	42	-0.113294564187527	NA	NA	0.859396815299988	0.738562881946564	2	-1.09146499633789	1.19129586219788	2	1	2	40	9	0.292149990797043	1.54329645633698	-1.5	3.09999990463257	0.249319419264793	1.44158351421356
209	AUS-Australia	5	0.80198061466217	54	0.780429363250732	NA	NA	0.92851448059082	0.862139165401459	4	0.772312879562378	0.596467196941376	1	0	1	46	9	0.292149990797043	1.54329645633698	0.5	6.30000019073486	0.259011924266815	1.46553206443787
210	AUS-Australia	3	-0.744993090629578	54	0.780429363250732	NA	NA	0.0392448268830776	0.00154015643056482	2	-1.09146499633789	1.19129586219788	1	0	1	71	6	0.240560948848724	1.42988133430481	-1.5	3.09999990463257	0.249319419264793	1.44158351421356
211	AUS-Australia	3	-0.744993090629578	43	-0.0388175658881664	NA	NA	-0.43169492483139	0.186360508203506	2	-1.09146499633789	1.19129586219788	2	1	1	71	4	0.251740753650665	1.43813610076904	-1.5	3.09999990463257	0.249319419264793	1.44158351421356
212	AUS-Australia	3	-0.744993090629578	37	-0.485679537057877	NA	NA	-0.688571155071259	0.474130243062973	4	0.772312879562378	0.596467196941376	2	1	2	57	3	0.243722707033157	1.42822051048279	0.5	6.30000019073486	0.259011924266815	1.46553206443787
213	AUS-Australia	4	0.0284937508404255	72	2.12101531028748	NA	NA	1.25450825691223	1.5737909078598	4	0.772312879562378	0.596467196941376	4	1	1	65	9	0.292149990797043	1.54329645633698	0.5	6.30000019073486	0.259011924266815	1.46553206443787
214	AUS-Australia	4	0.0284937508404255	23	-1.52835750579834	NA	NA	-0.843314230442047	0.71117889881134	4	0.772312879562378	0.596467196941376	4	1	2	41	3	0.243722707033157	1.42822051048279	0.5	6.30000019073486	0.259011924266815	1.46553206443787
215	AUS-Australia	4	0.0284937508404255	NA	NA	NA	NA	0.0516334362328053	0.00266601168550551	2	-1.09146499633789	1.19129586219788	1	0	1	80	6	0.240560948848724	1.42988133430481	-1.5	3.09999990463257	0.249319419264793	1.44158351421356
216	AUS-Australia	6	1.57546746730804	60	1.22729134559631	NA	NA	1.6300253868103	2.65698266029358	4	0.772312879562378	0.596467196941376	2	1	1	52	10	0.302613854408264	1.56399893760681	0.5	6.30000019073486	0.259011924266815	1.46553206443787
217	AUS-Australia	3	-0.744993090629578	NA	NA	NA	NA	-0.837636172771454	0.701634347438812	4	0.772312879562378	0.596467196941376	1	0	2	69	3	0.243722707033157	1.42822051048279	0.5	6.30000019073486	0.259011924266815	1.46553206443787
218	AUS-Australia	5	0.80198061466217	52	0.631475389003754	NA	NA	0.842889010906219	0.710461854934692	2	-1.09146499633789	1.19129586219788	4	1	2	69	9	0.292149990797043	1.54329645633698	-1.5	3.09999990463257	0.249319419264793	1.44158351421356
219	AUS-Australia	4	0.0284937508404255	48	0.333567410707474	NA	NA	0.227003425359726	0.0515305548906326	2	-1.09146499633789	1.19129586219788	1	0	2	32	7	0.265415549278259	1.48418235778809	-1.5	3.09999990463257	0.249319419264793	1.44158351421356
220	AUS-Australia	NA	NA	43	-0.0388175658881664	NA	NA	-0.0257536694407463	0.000663251499645412	2	-1.09146499633789	1.19129586219788	4	1	1	48	6	0.240560948848724	1.42988133430481	-1.5	3.09999990463257	0.249319419264793	1.44158351421356
221	AUS-Australia	3	-0.744993090629578	38	-0.411202549934387	NA	NA	-0.645758450031281	0.417003989219666	4	0.772312879562378	0.596467196941376	4	1	2	67	3	0.243722707033157	1.42822051048279	0.5	6.30000019073486	0.259011924266815	1.46553206443787
222	AUS-Australia	3	-0.744993090629578	33	-0.783587515354156	NA	NA	-0.859822034835815	0.739293932914734	2	-1.09146499633789	1.19129586219788	1	0	2	64	3	0.243722707033157	1.42822051048279	-1.5	3.09999990463257	0.249319419264793	1.44158351421356
223	AUS-Australia	3	-0.744993090629578	54	0.780429363250732	NA	NA	0.0392448268830776	0.00154015643056482	2	-1.09146499633789	1.19129586219788	4	1	2	70	6	0.240560948848724	1.42988133430481	-1.5	3.09999990463257	0.249319419264793	1.44158351421356
224	AUS-Australia	6	1.57546746730804	50	0.482521414756775	NA	NA	1.20189845561981	1.44455993175507	4	0.772312879562378	0.596467196941376	4	1	1	70	9	0.292149990797043	1.54329645633698	0.5	6.30000019073486	0.259011924266815	1.46553206443787
225	AUS-Australia	3	-0.744993090629578	31	-0.932541489601135	NA	NA	-0.945447385311127	0.893870770931244	4	0.772312879562378	0.596467196941376	2	1	1	58	2	0.227151960134506	1.40249729156494	0.5	6.30000019073486	0.259011924266815	1.46553206443787
226	AUS-Australia	2	-1.51847994327545	18	-1.90074241161346	NA	NA	-1.94664740562439	3.78943610191345	1	-2.02335405349731	4.09396171569824	1	0	1	62	1	0.212500005960464	1.38994562625885	-2.5	1.5	0.238811582326889	1.42572391033173
227	AUS-Australia	6	1.57546746730804	61	1.30176830291748	NA	NA	1.67283821105957	2.7983877658844	4	0.772312879562378	0.596467196941376	2	1	1	48	10	0.302613854408264	1.56399893760681	0.5	6.30000019073486	0.259011924266815	1.46553206443787
228	AUS-Australia	3	-0.744993090629578	47	0.259090423583984	NA	NA	-0.260444104671478	0.0678311288356781	2	-1.09146499633789	1.19129586219788	1	0	1	59	5	0.253585934638977	1.4389716386795	-1.5	3.09999990463257	0.249319419264793	1.44158351421356
229	AUS-Australia	3	-0.744993090629578	40	-0.262248545885086	NA	NA	-0.560133039951324	0.313749015331268	2	-1.09146499633789	1.19129586219788	1	0	1	50	4	0.251740753650665	1.43813610076904	-1.5	3.09999990463257	0.249319419264793	1.44158351421356
230	AUS-Australia	5	0.80198061466217	60	1.22729134559631	NA	NA	1.18539071083069	1.40515112876892	2	-1.09146499633789	1.19129586219788	4	1	1	54	9	0.292149990797043	1.54329645633698	-1.5	3.09999990463257	0.249319419264793	1.44158351421356
231	AUS-Australia	5	0.80198061466217	54	0.780429363250732	NA	NA	0.92851448059082	0.862139165401459	4	0.772312879562378	0.596467196941376	4	1	2	70	9	0.292149990797043	1.54329645633698	0.5	6.30000019073486	0.259011924266815	1.46553206443787
232	AUS-Australia	3	-0.744993090629578	NA	NA	NA	NA	-0.837636172771454	0.701634347438812	2	-1.09146499633789	1.19129586219788	4	1	1	49	3	0.243722707033157	1.42822051048279	-1.5	3.09999990463257	0.249319419264793	1.44158351421356
233	AUS-Australia	3	-0.744993090629578	50	0.482521414756775	NA	NA	-0.132005974650383	0.0174255780875683	4	0.772312879562378	0.596467196941376	1	0	1	76	5	0.253585934638977	1.4389716386795	0.5	6.30000019073486	0.259011924266815	1.46553206443787
234	AUS-Australia	3	-0.744993090629578	45	0.110136426985264	NA	NA	-0.346069484949112	0.119764089584351	4	0.772312879562378	0.596467196941376	2	1	2	44	4	0.251740753650665	1.43813610076904	0.5	6.30000019073486	0.259011924266815	1.46553206443787
235	AUS-Australia	2	-1.51847994327545	23	-1.52835750579834	NA	NA	-1.73258376121521	3.00184655189514	2	-1.09146499633789	1.19129586219788	1	0	1	69	1	0.212500005960464	1.38994562625885	-1.5	3.09999990463257	0.249319419264793	1.44158351421356
236	AUS-Australia	5	0.80198061466217	49	0.408044397830963	NA	NA	0.71445095539093	0.510440170764923	4	0.772312879562378	0.596467196941376	2	1	2	54	8	0.267432540655136	1.49078273773193	0.5	6.30000019073486	0.259011924266815	1.46553206443787
237	AUS-Australia	3	-0.744993090629578	46	0.184613421559334	NA	NA	-0.303256809711456	0.0919646918773651	1	-2.02335405349731	4.09396171569824	1	0	1	62	5	0.253585934638977	1.4389716386795	-2.5	1.5	0.238811582326889	1.42572391033173
238	AUS-Australia	4	0.0284937508404255	22	-1.60283446311951	NA	NA	-0.886126935482025	0.785220921039581	4	0.772312879562378	0.596467196941376	1	0	1	48	2	0.227151960134506	1.40249729156494	0.5	6.30000019073486	0.259011924266815	1.46553206443787
239	AUS-Australia	3	-0.744993090629578	45	0.110136426985264	NA	NA	-0.346069484949112	0.119764089584351	2	-1.09146499633789	1.19129586219788	1	0	2	42	4	0.251740753650665	1.43813610076904	-1.5	3.09999990463257	0.249319419264793	1.44158351421356
240	AUS-Australia	3	-0.744993090629578	38	-0.411202549934387	NA	NA	-0.645758450031281	0.417003989219666	6	2.63609075546265	6.948974609375	1	0	2	51	3	0.243722707033157	1.42822051048279	2.5	9.5	0.337801605463028	1.68096518516541
241	AUS-Australia	2	-1.51847994327545	21	-1.67731142044067	NA	NA	-1.81820917129517	3.30588459968567	4	0.772312879562378	0.596467196941376	4	1	2	48	1	0.212500005960464	1.38994562625885	0.5	6.30000019073486	0.259011924266815	1.46553206443787
242	AUS-Australia	3	-0.744993090629578	29	-1.08149552345276	NA	NA	-1.03107285499573	1.06311118602753	2	-1.09146499633789	1.19129586219788	1	0	1	31	2	0.227151960134506	1.40249729156494	-1.5	3.09999990463257	0.249319419264793	1.44158351421356
243	AUS-Australia	3	-0.744993090629578	45	0.110136426985264	NA	NA	-0.346069484949112	0.119764089584351	4	0.772312879562378	0.596467196941376	1	0	2	53	4	0.251740753650665	1.43813610076904	0.5	6.30000019073486	0.259011924266815	1.46553206443787
244	AUS-Australia	4	0.0284937508404255	52	0.631475389003754	NA	NA	0.398254245519638	0.158606439828873	4	0.772312879562378	0.596467196941376	1	0	2	51	7	0.265415549278259	1.48418235778809	0.5	6.30000019073486	0.259011924266815	1.46553206443787
245	AUS-Australia	6	1.57546746730804	31	-0.932541489601135	NA	NA	0.388457059860229	0.150898888707161	4	0.772312879562378	0.596467196941376	2	1	2	58	7	0.265415549278259	1.48418235778809	0.5	6.30000019073486	0.259011924266815	1.46553206443787
246	AUS-Australia	5	0.80198061466217	49	0.408044397830963	NA	NA	0.71445095539093	0.510440170764923	4	0.772312879562378	0.596467196941376	2	1	2	56	8	0.267432540655136	1.49078273773193	0.5	6.30000019073486	0.259011924266815	1.46553206443787
247	AUS-Australia	2	-1.51847994327545	NA	NA	NA	NA	-1.72690582275391	2.98220372200012	2	-1.09146499633789	1.19129586219788	3	1	2	63	1	0.212500005960464	1.38994562625885	-1.5	3.09999990463257	0.249319419264793	1.44158351421356
248	AUS-Australia	6	1.57546746730804	60	1.22729134559631	NA	NA	1.6300253868103	2.65698266029358	4	0.772312879562378	0.596467196941376	2	1	2	84	10	0.302613854408264	1.56399893760681	0.5	6.30000019073486	0.259011924266815	1.46553206443787
249	AUS-Australia	4	0.0284937508404255	57	1.00386035442352	NA	NA	0.612317740917206	0.374933004379272	4	0.772312879562378	0.596467196941376	2	1	2	59	8	0.267432540655136	1.49078273773193	0.5	6.30000019073486	0.259011924266815	1.46553206443787
250	AUS-Australia	3	-0.744993090629578	36	-0.560156524181366	NA	NA	-0.731383800506592	0.534922242164612	2	-1.09146499633789	1.19129586219788	4	1	2	44	3	0.243722707033157	1.42822051048279	-1.5	3.09999990463257	0.249319419264793	1.44158351421356
251	AUS-Australia	3	-0.744993090629578	NA	NA	NA	NA	-0.837636172771454	0.701634347438812	2	-1.09146499633789	1.19129586219788	2	1	2	69	3	0.243722707033157	1.42822051048279	-1.5	3.09999990463257	0.249319419264793	1.44158351421356
252	AUS-Australia	5	0.80198061466217	NA	NA	NA	NA	0.940903067588806	0.885298609733582	4	0.772312879562378	0.596467196941376	4	1	2	53	9	0.292149990797043	1.54329645633698	0.5	6.30000019073486	0.259011924266815	1.46553206443787
253	AUS-Australia	5	0.80198061466217	NA	NA	NA	NA	0.940903067588806	0.885298609733582	4	0.772312879562378	0.596467196941376	2	1	2	69	9	0.292149990797043	1.54329645633698	0.5	6.30000019073486	0.259011924266815	1.46553206443787
254	AUS-Australia	3	-0.744993090629578	NA	NA	NA	NA	-0.837636172771454	0.701634347438812	NA	NA	NA	1	0	1	48	3	0.243722707033157	1.42822051048279	NA	NA	0.270921975374222	1.50638294219971
255	AUS-Australia	3	-0.744993090629578	47	0.259090423583984	NA	NA	-0.260444104671478	0.0678311288356781	4	0.772312879562378	0.596467196941376	4	1	2	67	5	0.253585934638977	1.4389716386795	0.5	6.30000019073486	0.259011924266815	1.46553206443787
256	AUS-Australia	3	-0.744993090629578	32	-0.858064532279968	NA	NA	-0.902634680271149	0.814749360084534	2	-1.09146499633789	1.19129586219788	1	0	2	47	2	0.227151960134506	1.40249729156494	-1.5	3.09999990463257	0.249319419264793	1.44158351421356
257	AUS-Australia	3	-0.744993090629578	NA	NA	NA	NA	-0.837636172771454	0.701634347438812	2	-1.09146499633789	1.19129586219788	1	0	2	40	3	0.243722707033157	1.42822051048279	-1.5	3.09999990463257	0.249319419264793	1.44158351421356
258	AUS-Australia	3	-0.744993090629578	21	-1.67731142044067	NA	NA	-1.37357449531555	1.88670694828033	2	-1.09146499633789	1.19129586219788	4	1	2	49	1	0.212500005960464	1.38994562625885	-1.5	3.09999990463257	0.249319419264793	1.44158351421356
259	AUS-Australia	6	1.57546746730804	60	1.22729134559631	NA	NA	1.6300253868103	2.65698266029358	4	0.772312879562378	0.596467196941376	3	1	1	49	10	0.302613854408264	1.56399893760681	0.5	6.30000019073486	0.259011924266815	1.46553206443787
260	AUS-Australia	3	-0.744993090629578	NA	NA	NA	NA	-0.837636172771454	0.701634347438812	2	-1.09146499633789	1.19129586219788	1	0	1	75	3	0.243722707033157	1.42822051048279	-1.5	3.09999990463257	0.249319419264793	1.44158351421356
261	AUS-Australia	3	-0.744993090629578	NA	NA	NA	NA	-0.837636172771454	0.701634347438812	4	0.772312879562378	0.596467196941376	4	1	1	79	3	0.243722707033157	1.42822051048279	0.5	6.30000019073486	0.259011924266815	1.46553206443787
262	AUS-Australia	3	-0.744993090629578	52	0.631475389003754	NA	NA	-0.0463805720210075	0.00215115747414529	4	0.772312879562378	0.596467196941376	1	0	1	76	6	0.240560948848724	1.42988133430481	0.5	6.30000019073486	0.259011924266815	1.46553206443787
263	AUS-Australia	5	0.80198061466217	32	-0.858064532279968	NA	NA	-0.0133650675415993	0.000178625035914592	4	0.772312879562378	0.596467196941376	1	0	2	39	6	0.240560948848724	1.42988133430481	0.5	6.30000019073486	0.259011924266815	1.46553206443787
264	AUS-Australia	2	-1.51847994327545	46	0.184613421559334	NA	NA	-0.74789160490036	0.559341847896576	2	-1.09146499633789	1.19129586219788	1	0	1	72	3	0.243722707033157	1.42822051048279	-1.5	3.09999990463257	0.249319419264793	1.44158351421356
265	AUS-Australia	6	1.57546746730804	38	-0.411202549934387	NA	NA	0.688145995140076	0.473544925451279	2	-1.09146499633789	1.19129586219788	4	1	2	42	8	0.267432540655136	1.49078273773193	-1.5	3.09999990463257	0.249319419264793	1.44158351421356
266	AUS-Australia	2	-1.51847994327545	32	-0.858064532279968	NA	NA	-1.3472695350647	1.81513524055481	2	-1.09146499633789	1.19129586219788	1	0	2	70	1	0.212500005960464	1.38994562625885	-1.5	3.09999990463257	0.249319419264793	1.44158351421356
267	AUS-Australia	4	0.0284937508404255	70	1.97206127643585	NA	NA	1.16888296604156	1.3662873506546	4	0.772312879562378	0.596467196941376	1	0	1	78	9	0.292149990797043	1.54329645633698	0.5	6.30000019073486	0.259011924266815	1.46553206443787
268	AUS-Australia	4	0.0284937508404255	45	0.110136426985264	NA	NA	0.0985652953386307	0.00971511751413345	2	-1.09146499633789	1.19129586219788	1	0	1	38	6	0.240560948848724	1.42988133430481	-1.5	3.09999990463257	0.249319419264793	1.44158351421356
269	AUS-Australia	4	0.0284937508404255	42	-0.113294564187527	NA	NA	-0.0298728197813034	0.000892385374754667	4	0.772312879562378	0.596467196941376	2	1	2	49	6	0.240560948848724	1.42988133430481	0.5	6.30000019073486	0.259011924266815	1.46553206443787
270	AUS-Australia	4	0.0284937508404255	42	-0.113294564187527	NA	NA	-0.0298728197813034	0.000892385374754667	4	0.772312879562378	0.596467196941376	1	0	2	79	6	0.240560948848724	1.42988133430481	0.5	6.30000019073486	0.259011924266815	1.46553206443787
271	AUS-Australia	3	-0.744993090629578	38	-0.411202549934387	NA	NA	-0.645758450031281	0.417003989219666	2	-1.09146499633789	1.19129586219788	1	0	1	43	3	0.243722707033157	1.42822051048279	-1.5	3.09999990463257	0.249319419264793	1.44158351421356
272	AUS-Australia	NA	NA	37	-0.485679537057877	NA	NA	-0.539506137371063	0.291066884994507	2	-1.09146499633789	1.19129586219788	1	0	1	69	4	0.251740753650665	1.43813610076904	-1.5	3.09999990463257	0.249319419264793	1.44158351421356
273	AUS-Australia	6	1.57546746730804	78	2.56787729263306	NA	NA	2.40065431594849	5.76314115524292	4	0.772312879562378	0.596467196941376	1	0	2	46	10	0.302613854408264	1.56399893760681	0.5	6.30000019073486	0.259011924266815	1.46553206443787
274	AUS-Australia	3	-0.744993090629578	NA	NA	NA	NA	-0.837636172771454	0.701634347438812	2	-1.09146499633789	1.19129586219788	2	1	1	74	3	0.243722707033157	1.42822051048279	-1.5	3.09999990463257	0.249319419264793	1.44158351421356
275	AUS-Australia	3	-0.744993090629578	33	-0.783587515354156	NA	NA	-0.859822034835815	0.739293932914734	2	-1.09146499633789	1.19129586219788	2	1	1	60	3	0.243722707033157	1.42822051048279	-1.5	3.09999990463257	0.249319419264793	1.44158351421356
276	AUS-Australia	3	-0.744993090629578	42	-0.113294564187527	NA	NA	-0.474507629871368	0.225157484412193	2	-1.09146499633789	1.19129586219788	4	1	1	49	4	0.251740753650665	1.43813610076904	-1.5	3.09999990463257	0.249319419264793	1.44158351421356
277	AUS-Australia	3	-0.744993090629578	42	-0.113294564187527	NA	NA	-0.474507629871368	0.225157484412193	2	-1.09146499633789	1.19129586219788	2	1	2	62	4	0.251740753650665	1.43813610076904	-1.5	3.09999990463257	0.249319419264793	1.44158351421356
278	AUS-Australia	3	-0.744993090629578	22	-1.60283446311951	NA	NA	-1.33076167106628	1.77092659473419	2	-1.09146499633789	1.19129586219788	1	0	1	34	1	0.212500005960464	1.38994562625885	-1.5	3.09999990463257	0.249319419264793	1.44158351421356
279	AUS-Australia	3	-0.744993090629578	NA	NA	NA	NA	-0.837636172771454	0.701634347438812	4	0.772312879562378	0.596467196941376	4	1	2	53	3	0.243722707033157	1.42822051048279	0.5	6.30000019073486	0.259011924266815	1.46553206443787
280	AUS-Australia	6	1.57546746730804	61	1.30176830291748	NA	NA	1.67283821105957	2.7983877658844	4	0.772312879562378	0.596467196941376	1	0	1	43	10	0.302613854408264	1.56399893760681	0.5	6.30000019073486	0.259011924266815	1.46553206443787
281	AUS-Australia	3	-0.744993090629578	NA	NA	NA	NA	-0.837636172771454	0.701634347438812	2	-1.09146499633789	1.19129586219788	1	0	1	52	3	0.243722707033157	1.42822051048279	-1.5	3.09999990463257	0.249319419264793	1.44158351421356
282	AUS-Australia	NA	NA	60	1.22729134559631	NA	NA	1.42987835407257	2.04455208778381	NA	NA	NA	1	0	2	46	10	0.302613854408264	1.56399893760681	NA	NA	0.270921975374222	1.50638294219971
283	AUS-Australia	3	-0.744993090629578	78	2.56787729263306	NA	NA	1.06674981117249	1.13795518875122	2	-1.09146499633789	1.19129586219788	1	0	1	53	9	0.292149990797043	1.54329645633698	-1.5	3.09999990463257	0.249319419264793	1.44158351421356
284	AUS-Australia	5	0.80198061466217	52	0.631475389003754	NA	NA	0.842889010906219	0.710461854934692	4	0.772312879562378	0.596467196941376	1	0	1	53	9	0.292149990797043	1.54329645633698	0.5	6.30000019073486	0.259011924266815	1.46553206443787
285	AUS-Australia	2	-1.51847994327545	43	-0.0388175658881664	NA	NA	-0.876329720020294	0.767953753471375	2	-1.09146499633789	1.19129586219788	2	1	1	73	2	0.227151960134506	1.40249729156494	-1.5	3.09999990463257	0.249319419264793	1.44158351421356
286	AUS-Australia	3	-0.744993090629578	57	1.00386035442352	NA	NA	0.167682945728302	0.0281175710260868	4	0.772312879562378	0.596467196941376	1	0	1	50	6	0.240560948848724	1.42988133430481	0.5	6.30000019073486	0.259011924266815	1.46553206443787
287	AUS-Australia	3	-0.744993090629578	46	0.184613421559334	NA	NA	-0.303256809711456	0.0919646918773651	4	0.772312879562378	0.596467196941376	4	1	1	60	5	0.253585934638977	1.4389716386795	0.5	6.30000019073486	0.259011924266815	1.46553206443787
288	AUS-Australia	3	-0.744993090629578	56	0.929383397102356	NA	NA	0.124870263040066	0.0155925825238228	2	-1.09146499633789	1.19129586219788	4	1	1	77	6	0.240560948848724	1.42988133430481	-1.5	3.09999990463257	0.249319419264793	1.44158351421356
289	AUS-Australia	3	-0.744993090629578	45	0.110136426985264	NA	NA	-0.346069484949112	0.119764089584351	2	-1.09146499633789	1.19129586219788	1	0	2	42	4	0.251740753650665	1.43813610076904	-1.5	3.09999990463257	0.249319419264793	1.44158351421356
290	AUS-Australia	6	1.57546746730804	52	0.631475389003754	NA	NA	1.28752386569977	1.65771770477295	4	0.772312879562378	0.596467196941376	2	1	2	57	9	0.292149990797043	1.54329645633698	0.5	6.30000019073486	0.259011924266815	1.46553206443787
291	AUS-Australia	3	-0.744993090629578	18	-1.90074241161346	NA	NA	-1.5020124912262	2.25604152679443	2	-1.09146499633789	1.19129586219788	1	0	2	36	1	0.212500005960464	1.38994562625885	-1.5	3.09999990463257	0.249319419264793	1.44158351421356
292	AUS-Australia	3	-0.744993090629578	46	0.184613421559334	NA	NA	-0.303256809711456	0.0919646918773651	4	0.772312879562378	0.596467196941376	1	0	2	68	5	0.253585934638977	1.4389716386795	0.5	6.30000019073486	0.259011924266815	1.46553206443787
293	AUS-Australia	3	-0.744993090629578	42	-0.113294564187527	NA	NA	-0.474507629871368	0.225157484412193	4	0.772312879562378	0.596467196941376	1	0	2	47	4	0.251740753650665	1.43813610076904	0.5	6.30000019073486	0.259011924266815	1.46553206443787
294	AUS-Australia	3	-0.744993090629578	NA	NA	NA	NA	-0.837636172771454	0.701634347438812	2	-1.09146499633789	1.19129586219788	1	0	2	39	3	0.243722707033157	1.42822051048279	-1.5	3.09999990463257	0.249319419264793	1.44158351421356
295	AUS-Australia	3	-0.744993090629578	32	-0.858064532279968	NA	NA	-0.902634680271149	0.814749360084534	2	-1.09146499633789	1.19129586219788	1	0	2	46	2	0.227151960134506	1.40249729156494	-1.5	3.09999990463257	0.249319419264793	1.44158351421356
296	AUS-Australia	3	-0.744993090629578	45	0.110136426985264	NA	NA	-0.346069484949112	0.119764089584351	2	-1.09146499633789	1.19129586219788	1	0	2	55	4	0.251740753650665	1.43813610076904	-1.5	3.09999990463257	0.249319419264793	1.44158351421356
297	AUS-Australia	3	-0.744993090629578	49	0.408044397830963	NA	NA	-0.174818694591522	0.03056157566607	4	0.772312879562378	0.596467196941376	3	1	1	66	5	0.253585934638977	1.4389716386795	0.5	6.30000019073486	0.259011924266815	1.46553206443787
298	AUS-Australia	4	0.0284937508404255	36	-0.560156524181366	NA	NA	-0.28674903512001	0.0822250097990036	2	-1.09146499633789	1.19129586219788	1	0	1	28	5	0.253585934638977	1.4389716386795	-1.5	3.09999990463257	0.249319419264793	1.44158351421356
299	AUS-Australia	3	-0.744993090629578	31	-0.932541489601135	NA	NA	-0.945447385311127	0.893870770931244	2	-1.09146499633789	1.19129586219788	1	0	2	59	2	0.227151960134506	1.40249729156494	-1.5	3.09999990463257	0.249319419264793	1.44158351421356
300	AUS-Australia	3	-0.744993090629578	44	0.0356594286859035	NA	NA	-0.388882219791412	0.151229381561279	4	0.772312879562378	0.596467196941376	1	0	2	48	4	0.251740753650665	1.43813610076904	0.5	6.30000019073486	0.259011924266815	1.46553206443787
301	AUS-Australia	6	1.57546746730804	60	1.22729134559631	NA	NA	1.6300253868103	2.65698266029358	4	0.772312879562378	0.596467196941376	1	0	1	54	10	0.302613854408264	1.56399893760681	0.5	6.30000019073486	0.259011924266815	1.46553206443787
302	AUS-Australia	NA	NA	37	-0.485679537057877	NA	NA	-0.539506137371063	0.291066884994507	2	-1.09146499633789	1.19129586219788	3	1	1	63	4	0.251740753650665	1.43813610076904	-1.5	3.09999990463257	0.249319419264793	1.44158351421356
303	AUS-Australia	3	-0.744993090629578	NA	NA	NA	NA	-0.837636172771454	0.701634347438812	1	-2.02335405349731	4.09396171569824	1	0	2	28	3	0.243722707033157	1.42822051048279	-2.5	1.5	0.238811582326889	1.42572391033173
304	AUS-Australia	3	-0.744993090629578	60	1.22729134559631	NA	NA	0.296121060848236	0.087687686085701	2	-1.09146499633789	1.19129586219788	3	1	1	37	7	0.265415549278259	1.48418235778809	-1.5	3.09999990463257	0.249319419264793	1.44158351421356
305	AUS-Australia	3	-0.744993090629578	60	1.22729134559631	NA	NA	0.296121060848236	0.087687686085701	4	0.772312879562378	0.596467196941376	4	1	1	52	7	0.265415549278259	1.48418235778809	0.5	6.30000019073486	0.259011924266815	1.46553206443787
306	AUS-Australia	2	-1.51847994327545	25	-1.37940347194672	NA	NA	-1.64695847034454	2.71247220039368	2	-1.09146499633789	1.19129586219788	2	1	1	44	1	0.212500005960464	1.38994562625885	-1.5	3.09999990463257	0.249319419264793	1.44158351421356
307	AUS-Australia	4	0.0284937508404255	46	0.184613421559334	NA	NA	0.141378000378609	0.0199877396225929	2	-1.09146499633789	1.19129586219788	1	0	1	56	6	0.240560948848724	1.42988133430481	-1.5	3.09999990463257	0.249319419264793	1.44158351421356
308	AUS-Australia	3	-0.744993090629578	38	-0.411202549934387	NA	NA	-0.645758450031281	0.417003989219666	4	0.772312879562378	0.596467196941376	2	1	2	56	3	0.243722707033157	1.42822051048279	0.5	6.30000019073486	0.259011924266815	1.46553206443787
309	AUS-Australia	3	-0.744993090629578	43	-0.0388175658881664	NA	NA	-0.43169492483139	0.186360508203506	4	0.772312879562378	0.596467196941376	2	1	1	64	4	0.251740753650665	1.43813610076904	0.5	6.30000019073486	0.259011924266815	1.46553206443787
310	AUS-Australia	4	0.0284937508404255	42	-0.113294564187527	NA	NA	-0.0298728197813034	0.000892385374754667	2	-1.09146499633789	1.19129586219788	1	0	2	46	6	0.240560948848724	1.42988133430481	-1.5	3.09999990463257	0.249319419264793	1.44158351421356
311	AUS-Australia	6	1.57546746730804	61	1.30176830291748	NA	NA	1.67283821105957	2.7983877658844	2	-1.09146499633789	1.19129586219788	4	1	2	59	10	0.302613854408264	1.56399893760681	-1.5	3.09999990463257	0.249319419264793	1.44158351421356
312	AUS-Australia	6	1.57546746730804	NA	NA	NA	NA	1.83017265796661	3.34953188896179	4	0.772312879562378	0.596467196941376	4	1	2	82	10	0.302613854408264	1.56399893760681	0.5	6.30000019073486	0.259011924266815	1.46553206443787
313	AUS-Australia	3	-0.744993090629578	45	0.110136426985264	NA	NA	-0.346069484949112	0.119764089584351	NA	NA	NA	1	0	1	33	4	0.251740753650665	1.43813610076904	NA	NA	0.270921975374222	1.50638294219971
314	AUS-Australia	3	-0.744993090629578	36	-0.560156524181366	NA	NA	-0.731383800506592	0.534922242164612	4	0.772312879562378	0.596467196941376	1	0	2	44	3	0.243722707033157	1.42822051048279	0.5	6.30000019073486	0.259011924266815	1.46553206443787
315	AUS-Australia	4	0.0284937508404255	40	-0.262248545885086	NA	NA	-0.115498229861259	0.0133398408070207	4	0.772312879562378	0.596467196941376	1	0	1	38	5	0.253585934638977	1.4389716386795	0.5	6.30000019073486	0.259011924266815	1.46553206443787
316	AUS-Australia	2	-1.51847994327545	NA	NA	NA	NA	-1.72690582275391	2.98220372200012	2	-1.09146499633789	1.19129586219788	1	0	2	77	1	0.212500005960464	1.38994562625885	-1.5	3.09999990463257	0.249319419264793	1.44158351421356
317	AUS-Australia	3	-0.744993090629578	32	-0.858064532279968	NA	NA	-0.902634680271149	0.814749360084534	2	-1.09146499633789	1.19129586219788	2	1	2	52	2	0.227151960134506	1.40249729156494	-1.5	3.09999990463257	0.249319419264793	1.44158351421356
318	AUS-Australia	3	-0.744993090629578	46	0.184613421559334	NA	NA	-0.303256809711456	0.0919646918773651	4	0.772312879562378	0.596467196941376	1	0	1	60	5	0.253585934638977	1.4389716386795	0.5	6.30000019073486	0.259011924266815	1.46553206443787
319	AUS-Australia	4	0.0284937508404255	42	-0.113294564187527	NA	NA	-0.0298728197813034	0.000892385374754667	4	0.772312879562378	0.596467196941376	3	1	2	61	6	0.240560948848724	1.42988133430481	0.5	6.30000019073486	0.259011924266815	1.46553206443787
320	AUS-Australia	3	-0.744993090629578	49	0.408044397830963	NA	NA	-0.174818694591522	0.03056157566607	4	0.772312879562378	0.596467196941376	1	0	1	79	5	0.253585934638977	1.4389716386795	0.5	6.30000019073486	0.259011924266815	1.46553206443787
321	AUS-Australia	2	-1.51847994327545	62	1.37624537944794	NA	NA	-0.0628883093595505	0.0039549395442009	2	-1.09146499633789	1.19129586219788	3	1	1	60	6	0.240560948848724	1.42988133430481	-1.5	3.09999990463257	0.249319419264793	1.44158351421356
322	AUS-Australia	3	-0.744993090629578	32	-0.858064532279968	NA	NA	-0.902634680271149	0.814749360084534	2	-1.09146499633789	1.19129586219788	3	1	2	40	2	0.227151960134506	1.40249729156494	-1.5	3.09999990463257	0.249319419264793	1.44158351421356
323	AUS-Australia	3	-0.744993090629578	19	-1.8262654542923	NA	NA	-1.45919990539551	2.12926435470581	2	-1.09146499633789	1.19129586219788	1	0	1	40	1	0.212500005960464	1.38994562625885	-1.5	3.09999990463257	0.249319419264793	1.44158351421356
324	AUS-Australia	3	-0.744993090629578	22	-1.60283446311951	NA	NA	-1.33076167106628	1.77092659473419	4	0.772312879562378	0.596467196941376	3	1	2	30	1	0.212500005960464	1.38994562625885	0.5	6.30000019073486	0.259011924266815	1.46553206443787
325	AUS-Australia	3	-0.744993090629578	43	-0.0388175658881664	NA	NA	-0.43169492483139	0.186360508203506	2	-1.09146499633789	1.19129586219788	1	0	1	54	4	0.251740753650665	1.43813610076904	-1.5	3.09999990463257	0.249319419264793	1.44158351421356
326	AUS-Australia	3	-0.744993090629578	NA	NA	NA	NA	-0.837636172771454	0.701634347438812	2	-1.09146499633789	1.19129586219788	4	1	1	77	3	0.243722707033157	1.42822051048279	-1.5	3.09999990463257	0.249319419264793	1.44158351421356
327	AUS-Australia	3	-0.744993090629578	38	-0.411202549934387	NA	NA	-0.645758450031281	0.417003989219666	4	0.772312879562378	0.596467196941376	1	0	2	54	3	0.243722707033157	1.42822051048279	0.5	6.30000019073486	0.259011924266815	1.46553206443787
328	AUS-Australia	3	-0.744993090629578	NA	NA	NA	NA	-0.837636172771454	0.701634347438812	2	-1.09146499633789	1.19129586219788	1	0	1	68	3	0.243722707033157	1.42822051048279	-1.5	3.09999990463257	0.249319419264793	1.44158351421356
329	AUS-Australia	2	-1.51847994327545	NA	NA	NA	NA	-1.72690582275391	2.98220372200012	4	0.772312879562378	0.596467196941376	4	1	2	59	1	0.212500005960464	1.38994562625885	0.5	6.30000019073486	0.259011924266815	1.46553206443787
330	AUS-Australia	1	-2.29196691513062	34	-0.70911055803299	NA	NA	-1.70627892017365	2.91138768196106	2	-1.09146499633789	1.19129586219788	2	1	1	59	1	0.212500005960464	1.38994562625885	-1.5	3.09999990463257	0.249319419264793	1.44158351421356
331	AUS-Australia	3	-0.744993090629578	NA	NA	NA	NA	-0.837636172771454	0.701634347438812	2	-1.09146499633789	1.19129586219788	1	0	1	46	3	0.243722707033157	1.42822051048279	-1.5	3.09999990463257	0.249319419264793	1.44158351421356
332	AUS-Australia	6	1.57546746730804	54	0.780429363250732	NA	NA	1.37314927577972	1.88553893566132	2	-1.09146499633789	1.19129586219788	4	1	1	63	10	0.302613854408264	1.56399893760681	-1.5	3.09999990463257	0.249319419264793	1.44158351421356
333	AUS-Australia	3	-0.744993090629578	42	-0.113294564187527	NA	NA	-0.474507629871368	0.225157484412193	2	-1.09146499633789	1.19129586219788	1	0	2	83	4	0.251740753650665	1.43813610076904	-1.5	3.09999990463257	0.249319419264793	1.44158351421356
334	AUS-Australia	6	1.57546746730804	20	-1.75178849697113	NA	NA	-0.0824827328324318	0.00680340128019452	4	0.772312879562378	0.596467196941376	1	0	1	32	6	0.240560948848724	1.42988133430481	0.5	6.30000019073486	0.259011924266815	1.46553206443787
335	AUS-Australia	3	-0.744993090629578	34	-0.70911055803299	NA	NA	-0.817009329795837	0.667504251003265	2	-1.09146499633789	1.19129586219788	1	0	1	61	3	0.243722707033157	1.42822051048279	-1.5	3.09999990463257	0.249319419264793	1.44158351421356
336	AUS-Australia	3	-0.744993090629578	21	-1.67731142044067	NA	NA	-1.37357449531555	1.88670694828033	2	-1.09146499633789	1.19129586219788	1	0	2	49	1	0.212500005960464	1.38994562625885	-1.5	3.09999990463257	0.249319419264793	1.44158351421356
337	AUS-Australia	3	-0.744993090629578	38	-0.411202549934387	NA	NA	-0.645758450031281	0.417003989219666	4	0.772312879562378	0.596467196941376	1	0	2	72	3	0.243722707033157	1.42822051048279	0.5	6.30000019073486	0.259011924266815	1.46553206443787
338	AUS-Australia	2	-1.51847994327545	NA	NA	NA	NA	-1.72690582275391	2.98220372200012	4	0.772312879562378	0.596467196941376	3	1	2	75	1	0.212500005960464	1.38994562625885	0.5	6.30000019073486	0.259011924266815	1.46553206443787
339	AUS-Australia	6	1.57546746730804	62	1.37624537944794	NA	NA	1.71565091609955	2.94345808029175	4	0.772312879562378	0.596467196941376	1	0	2	35	10	0.302613854408264	1.56399893760681	0.5	6.30000019073486	0.259011924266815	1.46553206443787
340	AUS-Australia	3	-0.744993090629578	42	-0.113294564187527	NA	NA	-0.474507629871368	0.225157484412193	4	0.772312879562378	0.596467196941376	1	0	2	43	4	0.251740753650665	1.43813610076904	0.5	6.30000019073486	0.259011924266815	1.46553206443787
341	AUS-Australia	3	-0.744993090629578	42	-0.113294564187527	NA	NA	-0.474507629871368	0.225157484412193	4	0.772312879562378	0.596467196941376	1	0	2	74	4	0.251740753650665	1.43813610076904	0.5	6.30000019073486	0.259011924266815	1.46553206443787
342	AUS-Australia	6	1.57546746730804	60	1.22729134559631	NA	NA	1.6300253868103	2.65698266029358	4	0.772312879562378	0.596467196941376	2	1	1	45	10	0.302613854408264	1.56399893760681	0.5	6.30000019073486	0.259011924266815	1.46553206443787
343	AUS-Australia	6	1.57546746730804	78	2.56787729263306	NA	NA	2.40065431594849	5.76314115524292	6	2.63609075546265	6.948974609375	1	0	1	74	10	0.302613854408264	1.56399893760681	2.5	9.5	0.337801605463028	1.68096518516541
344	AUS-Australia	6	1.57546746730804	60	1.22729134559631	NA	NA	1.6300253868103	2.65698266029358	4	0.772312879562378	0.596467196941376	1	0	1	57	10	0.302613854408264	1.56399893760681	0.5	6.30000019073486	0.259011924266815	1.46553206443787
345	AUS-Australia	3	-0.744993090629578	27	-1.23044955730438	NA	NA	-1.11669826507568	1.24701499938965	2	-1.09146499633789	1.19129586219788	1	0	2	63	2	0.227151960134506	1.40249729156494	-1.5	3.09999990463257	0.249319419264793	1.44158351421356
346	AUS-Australia	3	-0.744993090629578	NA	NA	NA	NA	-0.837636172771454	0.701634347438812	2	-1.09146499633789	1.19129586219788	1	0	1	52	3	0.243722707033157	1.42822051048279	-1.5	3.09999990463257	0.249319419264793	1.44158351421356
347	AUS-Australia	6	1.57546746730804	NA	NA	NA	NA	1.83017265796661	3.34953188896179	4	0.772312879562378	0.596467196941376	1	0	1	90	10	0.302613854408264	1.56399893760681	0.5	6.30000019073486	0.259011924266815	1.46553206443787
348	AUS-Australia	5	0.80198061466217	50	0.482521414756775	NA	NA	0.757263660430908	0.573448240756989	4	0.772312879562378	0.596467196941376	1	0	1	40	8	0.267432540655136	1.49078273773193	0.5	6.30000019073486	0.259011924266815	1.46553206443787
349	AUS-Australia	6	1.57546746730804	45	0.110136426985264	NA	NA	0.987834930419922	0.975817859172821	4	0.772312879562378	0.596467196941376	4	1	1	32	9	0.292149990797043	1.54329645633698	0.5	6.30000019073486	0.259011924266815	1.46553206443787
350	AUS-Australia	6	1.57546746730804	62	1.37624537944794	NA	NA	1.71565091609955	2.94345808029175	4	0.772312879562378	0.596467196941376	4	1	2	52	10	0.302613854408264	1.56399893760681	0.5	6.30000019073486	0.259011924266815	1.46553206443787
351	AUS-Australia	3	-0.744993090629578	38	-0.411202549934387	NA	NA	-0.645758450031281	0.417003989219666	2	-1.09146499633789	1.19129586219788	2	1	1	49	3	0.243722707033157	1.42822051048279	-1.5	3.09999990463257	0.249319419264793	1.44158351421356
352	AUS-Australia	6	1.57546746730804	38	-0.411202549934387	NA	NA	0.688145995140076	0.473544925451279	4	0.772312879562378	0.596467196941376	4	1	2	45	8	0.267432540655136	1.49078273773193	0.5	6.30000019073486	0.259011924266815	1.46553206443787
353	AUS-Australia	5	0.80198061466217	52	0.631475389003754	NA	NA	0.842889010906219	0.710461854934692	4	0.772312879562378	0.596467196941376	1	0	1	49	9	0.292149990797043	1.54329645633698	0.5	6.30000019073486	0.259011924266815	1.46553206443787
354	AUS-Australia	6	1.57546746730804	57	1.00386035442352	NA	NA	1.50158739089966	2.25476479530334	4	0.772312879562378	0.596467196941376	3	1	2	52	10	0.302613854408264	1.56399893760681	0.5	6.30000019073486	0.259011924266815	1.46553206443787
355	AUS-Australia	4	0.0284937508404255	21	-1.67731142044067	NA	NA	-0.928939580917358	0.862928748130798	4	0.772312879562378	0.596467196941376	1	0	2	38	2	0.227151960134506	1.40249729156494	0.5	6.30000019073486	0.259011924266815	1.46553206443787
356	AUS-Australia	4	0.0284937508404255	60	1.22729134559631	NA	NA	0.74075585603714	0.548719227313995	4	0.772312879562378	0.596467196941376	3	1	2	47	8	0.267432540655136	1.49078273773193	0.5	6.30000019073486	0.259011924266815	1.46553206443787
357	AUS-Australia	6	1.57546746730804	57	1.00386035442352	NA	NA	1.50158739089966	2.25476479530334	4	0.772312879562378	0.596467196941376	1	0	1	57	10	0.302613854408264	1.56399893760681	0.5	6.30000019073486	0.259011924266815	1.46553206443787
358	AUS-Australia	6	1.57546746730804	57	1.00386035442352	NA	NA	1.50158739089966	2.25476479530334	2	-1.09146499633789	1.19129586219788	1	0	1	49	10	0.302613854408264	1.56399893760681	-1.5	3.09999990463257	0.249319419264793	1.44158351421356
359	AUS-Australia	3	-0.744993090629578	21	-1.67731142044067	NA	NA	-1.37357449531555	1.88670694828033	4	0.772312879562378	0.596467196941376	2	1	2	74	1	0.212500005960464	1.38994562625885	0.5	6.30000019073486	0.259011924266815	1.46553206443787
360	AUS-Australia	6	1.57546746730804	47	0.259090423583984	NA	NA	1.07346034049988	1.15231704711914	4	0.772312879562378	0.596467196941376	1	0	1	62	9	0.292149990797043	1.54329645633698	0.5	6.30000019073486	0.259011924266815	1.46553206443787
361	AUS-Australia	5	0.80198061466217	47	0.259090423583984	NA	NA	0.628825545310974	0.39542156457901	4	0.772312879562378	0.596467196941376	1	0	1	52	8	0.267432540655136	1.49078273773193	0.5	6.30000019073486	0.259011924266815	1.46553206443787
362	AUS-Australia	3	-0.744993090629578	NA	NA	NA	NA	-0.837636172771454	0.701634347438812	4	0.772312879562378	0.596467196941376	1	0	2	47	3	0.243722707033157	1.42822051048279	0.5	6.30000019073486	0.259011924266815	1.46553206443787
363	AUS-Australia	6	1.57546746730804	36	-0.560156524181366	NA	NA	0.602520644664764	0.3630311191082	2	-1.09146499633789	1.19129586219788	1	0	2	50	8	0.267432540655136	1.49078273773193	-1.5	3.09999990463257	0.249319419264793	1.44158351421356
364	AUS-Australia	3	-0.744993090629578	42	-0.113294564187527	NA	NA	-0.474507629871368	0.225157484412193	4	0.772312879562378	0.596467196941376	4	1	2	76	4	0.251740753650665	1.43813610076904	0.5	6.30000019073486	0.259011924266815	1.46553206443787
365	AUS-Australia	4	0.0284937508404255	38	-0.411202549934387	NA	NA	-0.201123639941216	0.0404507182538509	4	0.772312879562378	0.596467196941376	3	1	2	59	5	0.253585934638977	1.4389716386795	0.5	6.30000019073486	0.259011924266815	1.46553206443787
366	AUS-Australia	6	1.57546746730804	62	1.37624537944794	NA	NA	1.71565091609955	2.94345808029175	4	0.772312879562378	0.596467196941376	4	1	1	69	10	0.302613854408264	1.56399893760681	0.5	6.30000019073486	0.259011924266815	1.46553206443787
367	AUS-Australia	3	-0.744993090629578	NA	NA	NA	NA	-0.837636172771454	0.701634347438812	2	-1.09146499633789	1.19129586219788	4	1	2	70	3	0.243722707033157	1.42822051048279	-1.5	3.09999990463257	0.249319419264793	1.44158351421356
368	AUS-Australia	2	-1.51847994327545	NA	NA	NA	NA	-1.72690582275391	2.98220372200012	2	-1.09146499633789	1.19129586219788	1	0	2	75	1	0.212500005960464	1.38994562625885	-1.5	3.09999990463257	0.249319419264793	1.44158351421356
369	AUS-Australia	4	0.0284937508404255	47	0.259090423583984	NA	NA	0.184190720319748	0.0339262224733829	4	0.772312879562378	0.596467196941376	1	0	1	52	7	0.265415549278259	1.48418235778809	0.5	6.30000019073486	0.259011924266815	1.46553206443787
370	AUS-Australia	6	1.57546746730804	52	0.631475389003754	NA	NA	1.28752386569977	1.65771770477295	4	0.772312879562378	0.596467196941376	1	0	2	48	9	0.292149990797043	1.54329645633698	0.5	6.30000019073486	0.259011924266815	1.46553206443787
371	AUS-Australia	6	1.57546746730804	49	0.408044397830963	NA	NA	1.15908575057983	1.34347975254059	4	0.772312879562378	0.596467196941376	3	1	2	57	9	0.292149990797043	1.54329645633698	0.5	6.30000019073486	0.259011924266815	1.46553206443787
372	AUS-Australia	5	0.80198061466217	37	-0.485679537057877	NA	NA	0.200698465108871	0.0402798727154732	4	0.772312879562378	0.596467196941376	1	0	1	47	7	0.265415549278259	1.48418235778809	0.5	6.30000019073486	0.259011924266815	1.46553206443787
373	AUS-Australia	3	-0.744993090629578	30	-1.00701856613159	NA	NA	-0.98826014995575	0.97665810585022	4	0.772312879562378	0.596467196941376	3	1	1	61	2	0.227151960134506	1.40249729156494	0.5	6.30000019073486	0.259011924266815	1.46553206443787
374	AUS-Australia	3	-0.744993090629578	NA	NA	NA	NA	-0.837636172771454	0.701634347438812	2	-1.09146499633789	1.19129586219788	4	1	2	43	3	0.243722707033157	1.42822051048279	-1.5	3.09999990463257	0.249319419264793	1.44158351421356
375	AUS-Australia	6	1.57546746730804	62	1.37624537944794	NA	NA	1.71565091609955	2.94345808029175	4	0.772312879562378	0.596467196941376	1	0	1	53	10	0.302613854408264	1.56399893760681	0.5	6.30000019073486	0.259011924266815	1.46553206443787
376	AUS-Australia	3	-0.744993090629578	37	-0.485679537057877	NA	NA	-0.688571155071259	0.474130243062973	2	-1.09146499633789	1.19129586219788	4	1	2	44	3	0.243722707033157	1.42822051048279	-1.5	3.09999990463257	0.249319419264793	1.44158351421356
377	AUS-Australia	5	0.80198061466217	62	1.37624537944794	NA	NA	1.27101612091064	1.6154819726944	4	0.772312879562378	0.596467196941376	1	0	1	71	9	0.292149990797043	1.54329645633698	0.5	6.30000019073486	0.259011924266815	1.46553206443787
378	AUS-Australia	3	-0.744993090629578	45	0.110136426985264	NA	NA	-0.346069484949112	0.119764089584351	4	0.772312879562378	0.596467196941376	4	1	2	82	4	0.251740753650665	1.43813610076904	0.5	6.30000019073486	0.259011924266815	1.46553206443787
379	AUS-Australia	6	1.57546746730804	51	0.556998372077942	NA	NA	1.24471116065979	1.54930591583252	4	0.772312879562378	0.596467196941376	1	0	2	58	9	0.292149990797043	1.54329645633698	0.5	6.30000019073486	0.259011924266815	1.46553206443787
380	AUS-Australia	6	1.57546746730804	57	1.00386035442352	NA	NA	1.50158739089966	2.25476479530334	4	0.772312879562378	0.596467196941376	1	0	2	39	10	0.302613854408264	1.56399893760681	0.5	6.30000019073486	0.259011924266815	1.46553206443787
381	AUS-Australia	4	0.0284937508404255	60	1.22729134559631	NA	NA	0.74075585603714	0.548719227313995	2	-1.09146499633789	1.19129586219788	1	0	2	70	8	0.267432540655136	1.49078273773193	-1.5	3.09999990463257	0.249319419264793	1.44158351421356
382	AUS-Australia	4	0.0284937508404255	43	-0.0388175658881664	NA	NA	0.012939884327352	0.000167440608493052	2	-1.09146499633789	1.19129586219788	1	0	1	78	6	0.240560948848724	1.42988133430481	-1.5	3.09999990463257	0.249319419264793	1.44158351421356
383	AUS-Australia	3	-0.744993090629578	33	-0.783587515354156	NA	NA	-0.859822034835815	0.739293932914734	4	0.772312879562378	0.596467196941376	1	0	1	66	3	0.243722707033157	1.42822051048279	0.5	6.30000019073486	0.259011924266815	1.46553206443787
384	AUS-Australia	3	-0.744993090629578	23	-1.52835750579834	NA	NA	-1.2879490852356	1.65881288051605	2	-1.09146499633789	1.19129586219788	1	0	2	40	1	0.212500005960464	1.38994562625885	-1.5	3.09999990463257	0.249319419264793	1.44158351421356
385	AUS-Australia	4	0.0284937508404255	47	0.259090423583984	NA	NA	0.184190720319748	0.0339262224733829	4	0.772312879562378	0.596467196941376	3	1	2	66	7	0.265415549278259	1.48418235778809	0.5	6.30000019073486	0.259011924266815	1.46553206443787
386	AUS-Australia	3	-0.744993090629578	42	-0.113294564187527	NA	NA	-0.474507629871368	0.225157484412193	2	-1.09146499633789	1.19129586219788	1	0	2	68	4	0.251740753650665	1.43813610076904	-1.5	3.09999990463257	0.249319419264793	1.44158351421356
387	AUS-Australia	3	-0.744993090629578	45	0.110136426985264	NA	NA	-0.346069484949112	0.119764089584351	4	0.772312879562378	0.596467196941376	1	0	2	57	4	0.251740753650665	1.43813610076904	0.5	6.30000019073486	0.259011924266815	1.46553206443787
388	AUS-Australia	3	-0.744993090629578	46	0.184613421559334	NA	NA	-0.303256809711456	0.0919646918773651	4	0.772312879562378	0.596467196941376	1	0	2	34	5	0.253585934638977	1.4389716386795	0.5	6.30000019073486	0.259011924266815	1.46553206443787
389	AUS-Australia	6	1.57546746730804	57	1.00386035442352	NA	NA	1.50158739089966	2.25476479530334	2	-1.09146499633789	1.19129586219788	1	0	2	54	10	0.302613854408264	1.56399893760681	-1.5	3.09999990463257	0.249319419264793	1.44158351421356
390	AUS-Australia	3	-0.744993090629578	38	-0.411202549934387	NA	NA	-0.645758450031281	0.417003989219666	1	-2.02335405349731	4.09396171569824	2	1	2	60	3	0.243722707033157	1.42822051048279	-2.5	1.5	0.238811582326889	1.42572391033173
391	AUS-Australia	3	-0.744993090629578	22	-1.60283446311951	NA	NA	-1.33076167106628	1.77092659473419	2	-1.09146499633789	1.19129586219788	1	0	2	46	1	0.212500005960464	1.38994562625885	-1.5	3.09999990463257	0.249319419264793	1.44158351421356
392	AUS-Australia	3	-0.744993090629578	NA	NA	NA	NA	-0.837636172771454	0.701634347438812	2	-1.09146499633789	1.19129586219788	1	0	1	85	3	0.243722707033157	1.42822051048279	-1.5	3.09999990463257	0.249319419264793	1.44158351421356
393	AUS-Australia	3	-0.744993090629578	37	-0.485679537057877	NA	NA	-0.688571155071259	0.474130243062973	2	-1.09146499633789	1.19129586219788	2	1	2	62	3	0.243722707033157	1.42822051048279	-1.5	3.09999990463257	0.249319419264793	1.44158351421356
394	AUS-Australia	4	0.0284937508404255	37	-0.485679537057877	NA	NA	-0.243936344981194	0.0595049411058426	4	0.772312879562378	0.596467196941376	1	0	1	61	5	0.253585934638977	1.4389716386795	0.5	6.30000019073486	0.259011924266815	1.46553206443787
395	AUS-Australia	3	-0.744993090629578	49	0.408044397830963	NA	NA	-0.174818694591522	0.03056157566607	4	0.772312879562378	0.596467196941376	1	0	1	66	5	0.253585934638977	1.4389716386795	0.5	6.30000019073486	0.259011924266815	1.46553206443787
396	AUS-Australia	3	-0.744993090629578	42	-0.113294564187527	NA	NA	-0.474507629871368	0.225157484412193	2	-1.09146499633789	1.19129586219788	2	1	2	42	4	0.251740753650665	1.43813610076904	-1.5	3.09999990463257	0.249319419264793	1.44158351421356
397	AUS-Australia	6	1.57546746730804	43	-0.0388175658881664	NA	NA	0.902209520339966	0.813982009887695	4	0.772312879562378	0.596467196941376	2	1	1	71	9	0.292149990797043	1.54329645633698	0.5	6.30000019073486	0.259011924266815	1.46553206443787
398	AUS-Australia	3	-0.744993090629578	45	0.110136426985264	NA	NA	-0.346069484949112	0.119764089584351	4	0.772312879562378	0.596467196941376	1	0	2	32	4	0.251740753650665	1.43813610076904	0.5	6.30000019073486	0.259011924266815	1.46553206443787
399	AUS-Australia	6	1.57546746730804	52	0.631475389003754	NA	NA	1.28752386569977	1.65771770477295	2	-1.09146499633789	1.19129586219788	1	0	1	41	9	0.292149990797043	1.54329645633698	-1.5	3.09999990463257	0.249319419264793	1.44158351421356
400	AUS-Australia	5	0.80198061466217	60	1.22729134559631	NA	NA	1.18539071083069	1.40515112876892	4	0.772312879562378	0.596467196941376	2	1	1	54	9	0.292149990797043	1.54329645633698	0.5	6.30000019073486	0.259011924266815	1.46553206443787
401	AUS-Australia	3	-0.744993090629578	NA	NA	NA	NA	-0.837636172771454	0.701634347438812	2	-1.09146499633789	1.19129586219788	4	1	2	84	3	0.243722707033157	1.42822051048279	-1.5	3.09999990463257	0.249319419264793	1.44158351421356
402	AUS-Australia	4	0.0284937508404255	39	-0.336725562810898	NA	NA	-0.158310934901237	0.0250623524188995	2	-1.09146499633789	1.19129586219788	4	1	1	64	5	0.253585934638977	1.4389716386795	-1.5	3.09999990463257	0.249319419264793	1.44158351421356
403	AUS-Australia	4	0.0284937508404255	NA	NA	NA	NA	0.0516334362328053	0.00266601168550551	1	-2.02335405349731	4.09396171569824	1	0	1	32	6	0.240560948848724	1.42988133430481	-2.5	1.5	0.238811582326889	1.42572391033173
404	AUS-Australia	3	-0.744993090629578	NA	NA	NA	NA	-0.837636172771454	0.701634347438812	4	0.772312879562378	0.596467196941376	2	1	2	57	3	0.243722707033157	1.42822051048279	0.5	6.30000019073486	0.259011924266815	1.46553206443787
405	AUS-Australia	4	0.0284937508404255	67	1.74863028526306	NA	NA	1.04044485092163	1.08252549171448	4	0.772312879562378	0.596467196941376	1	0	2	81	9	0.292149990797043	1.54329645633698	0.5	6.30000019073486	0.259011924266815	1.46553206443787
406	AUS-Australia	5	0.80198061466217	NA	NA	NA	NA	0.940903067588806	0.885298609733582	4	0.772312879562378	0.596467196941376	1	0	1	50	9	0.292149990797043	1.54329645633698	0.5	6.30000019073486	0.259011924266815	1.46553206443787
407	AUS-Australia	6	1.57546746730804	36	-0.560156524181366	NA	NA	0.602520644664764	0.3630311191082	4	0.772312879562378	0.596467196941376	1	0	1	69	8	0.267432540655136	1.49078273773193	0.5	6.30000019073486	0.259011924266815	1.46553206443787
408	AUS-Australia	3	-0.744993090629578	38	-0.411202549934387	NA	NA	-0.645758450031281	0.417003989219666	2	-1.09146499633789	1.19129586219788	1	0	1	49	3	0.243722707033157	1.42822051048279	-1.5	3.09999990463257	0.249319419264793	1.44158351421356
409	AUS-Australia	3	-0.744993090629578	NA	NA	NA	NA	-0.837636172771454	0.701634347438812	4	0.772312879562378	0.596467196941376	1	0	1	74	3	0.243722707033157	1.42822051048279	0.5	6.30000019073486	0.259011924266815	1.46553206443787
410	AUS-Australia	3	-0.744993090629578	34	-0.70911055803299	NA	NA	-0.817009329795837	0.667504251003265	2	-1.09146499633789	1.19129586219788	1	0	1	69	3	0.243722707033157	1.42822051048279	-1.5	3.09999990463257	0.249319419264793	1.44158351421356
411	AUS-Australia	3	-0.744993090629578	40	-0.262248545885086	NA	NA	-0.560133039951324	0.313749015331268	2	-1.09146499633789	1.19129586219788	2	1	1	57	4	0.251740753650665	1.43813610076904	-1.5	3.09999990463257	0.249319419264793	1.44158351421356
412	AUS-Australia	3	-0.744993090629578	60	1.22729134559631	NA	NA	0.296121060848236	0.087687686085701	2	-1.09146499633789	1.19129586219788	1	0	1	58	7	0.265415549278259	1.48418235778809	-1.5	3.09999990463257	0.249319419264793	1.44158351421356
413	AUS-Australia	3	-0.744993090629578	42	-0.113294564187527	NA	NA	-0.474507629871368	0.225157484412193	2	-1.09146499633789	1.19129586219788	2	1	2	61	4	0.251740753650665	1.43813610076904	-1.5	3.09999990463257	0.249319419264793	1.44158351421356
414	AUS-Australia	6	1.57546746730804	78	2.56787729263306	NA	NA	2.40065431594849	5.76314115524292	4	0.772312879562378	0.596467196941376	1	0	1	56	10	0.302613854408264	1.56399893760681	0.5	6.30000019073486	0.259011924266815	1.46553206443787
415	AUS-Australia	3	-0.744993090629578	45	0.110136426985264	NA	NA	-0.346069484949112	0.119764089584351	2	-1.09146499633789	1.19129586219788	1	0	2	67	4	0.251740753650665	1.43813610076904	-1.5	3.09999990463257	0.249319419264793	1.44158351421356
416	AUS-Australia	4	0.0284937508404255	54	0.780429363250732	NA	NA	0.483879625797272	0.234139487147331	4	0.772312879562378	0.596467196941376	1	0	2	39	7	0.265415549278259	1.48418235778809	0.5	6.30000019073486	0.259011924266815	1.46553206443787
417	AUS-Australia	3	-0.744993090629578	54	0.780429363250732	NA	NA	0.0392448268830776	0.00154015643056482	4	0.772312879562378	0.596467196941376	4	1	2	70	6	0.240560948848724	1.42988133430481	0.5	6.30000019073486	0.259011924266815	1.46553206443787
418	AUS-Australia	3	-0.744993090629578	45	0.110136426985264	NA	NA	-0.346069484949112	0.119764089584351	4	0.772312879562378	0.596467196941376	4	1	2	73	4	0.251740753650665	1.43813610076904	0.5	6.30000019073486	0.259011924266815	1.46553206443787
419	AUS-Australia	5	0.80198061466217	NA	NA	NA	NA	0.940903067588806	0.885298609733582	4	0.772312879562378	0.596467196941376	4	1	2	71	9	0.292149990797043	1.54329645633698	0.5	6.30000019073486	0.259011924266815	1.46553206443787
420	AUS-Australia	3	-0.744993090629578	43	-0.0388175658881664	NA	NA	-0.43169492483139	0.186360508203506	2	-1.09146499633789	1.19129586219788	2	1	1	74	4	0.251740753650665	1.43813610076904	-1.5	3.09999990463257	0.249319419264793	1.44158351421356
421	AUS-Australia	3	-0.744993090629578	46	0.184613421559334	NA	NA	-0.303256809711456	0.0919646918773651	4	0.772312879562378	0.596467196941376	2	1	1	60	5	0.253585934638977	1.4389716386795	0.5	6.30000019073486	0.259011924266815	1.46553206443787
422	AUS-Australia	5	0.80198061466217	54	0.780429363250732	NA	NA	0.92851448059082	0.862139165401459	4	0.772312879562378	0.596467196941376	2	1	2	65	9	0.292149990797043	1.54329645633698	0.5	6.30000019073486	0.259011924266815	1.46553206443787
423	AUS-Australia	1	-2.29196691513062	NA	NA	NA	NA	-2.61617565155029	6.8443751335144	2	-1.09146499633789	1.19129586219788	1	0	1	79	1	0.212500005960464	1.38994562625885	-1.5	3.09999990463257	0.249319419264793	1.44158351421356
424	AUS-Australia	3	-0.744993090629578	NA	NA	NA	NA	-0.837636172771454	0.701634347438812	2	-1.09146499633789	1.19129586219788	1	0	2	66	3	0.243722707033157	1.42822051048279	-1.5	3.09999990463257	0.249319419264793	1.44158351421356
425	AUS-Australia	6	1.57546746730804	61	1.30176830291748	NA	NA	1.67283821105957	2.7983877658844	4	0.772312879562378	0.596467196941376	4	1	1	72	10	0.302613854408264	1.56399893760681	0.5	6.30000019073486	0.259011924266815	1.46553206443787
426	AUS-Australia	3	-0.744993090629578	46	0.184613421559334	NA	NA	-0.303256809711456	0.0919646918773651	4	0.772312879562378	0.596467196941376	2	1	1	61	5	0.253585934638977	1.4389716386795	0.5	6.30000019073486	0.259011924266815	1.46553206443787
427	AUS-Australia	3	-0.744993090629578	54	0.780429363250732	NA	NA	0.0392448268830776	0.00154015643056482	4	0.772312879562378	0.596467196941376	1	0	2	61	6	0.240560948848724	1.42988133430481	0.5	6.30000019073486	0.259011924266815	1.46553206443787
428	AUS-Australia	3	-0.744993090629578	22	-1.60283446311951	NA	NA	-1.33076167106628	1.77092659473419	NA	NA	NA	3	1	2	69	1	0.212500005960464	1.38994562625885	NA	NA	0.270921975374222	1.50638294219971
429	AUS-Australia	3	-0.744993090629578	NA	NA	NA	NA	-0.837636172771454	0.701634347438812	2	-1.09146499633789	1.19129586219788	2	1	2	76	3	0.243722707033157	1.42822051048279	-1.5	3.09999990463257	0.249319419264793	1.44158351421356
430	AUS-Australia	5	0.80198061466217	58	1.07833743095398	NA	NA	1.09976530075073	1.20948374271393	4	0.772312879562378	0.596467196941376	1	0	1	64	9	0.292149990797043	1.54329645633698	0.5	6.30000019073486	0.259011924266815	1.46553206443787
431	AUS-Australia	5	0.80198061466217	47	0.259090423583984	NA	NA	0.628825545310974	0.39542156457901	2	-1.09146499633789	1.19129586219788	3	1	2	65	8	0.267432540655136	1.49078273773193	-1.5	3.09999990463257	0.249319419264793	1.44158351421356
432	AUS-Australia	6	1.57546746730804	47	0.259090423583984	NA	NA	1.07346034049988	1.15231704711914	4	0.772312879562378	0.596467196941376	1	0	2	36	9	0.292149990797043	1.54329645633698	0.5	6.30000019073486	0.259011924266815	1.46553206443787
433	AUS-Australia	3	-0.744993090629578	45	0.110136426985264	NA	NA	-0.346069484949112	0.119764089584351	2	-1.09146499633789	1.19129586219788	1	0	1	75	4	0.251740753650665	1.43813610076904	-1.5	3.09999990463257	0.249319419264793	1.44158351421356
434	AUS-Australia	3	-0.744993090629578	32	-0.858064532279968	NA	NA	-0.902634680271149	0.814749360084534	4	0.772312879562378	0.596467196941376	1	0	2	44	2	0.227151960134506	1.40249729156494	0.5	6.30000019073486	0.259011924266815	1.46553206443787
435	AUS-Australia	3	-0.744993090629578	46	0.184613421559334	NA	NA	-0.303256809711456	0.0919646918773651	4	0.772312879562378	0.596467196941376	3	1	1	62	5	0.253585934638977	1.4389716386795	0.5	6.30000019073486	0.259011924266815	1.46553206443787
436	AUS-Australia	3	-0.744993090629578	18	-1.90074241161346	NA	NA	-1.5020124912262	2.25604152679443	2	-1.09146499633789	1.19129586219788	1	0	1	73	1	0.212500005960464	1.38994562625885	-1.5	3.09999990463257	0.249319419264793	1.44158351421356
437	AUS-Australia	3	-0.744993090629578	44	0.0356594286859035	NA	NA	-0.388882219791412	0.151229381561279	2	-1.09146499633789	1.19129586219788	4	1	2	46	4	0.251740753650665	1.43813610076904	-1.5	3.09999990463257	0.249319419264793	1.44158351421356
438	AUS-Australia	4	0.0284937508404255	46	0.184613421559334	NA	NA	0.141378000378609	0.0199877396225929	2	-1.09146499633789	1.19129586219788	1	0	1	51	6	0.240560948848724	1.42988133430481	-1.5	3.09999990463257	0.249319419264793	1.44158351421356
439	AUS-Australia	6	1.57546746730804	37	-0.485679537057877	NA	NA	0.645333290100098	0.416455060243607	2	-1.09146499633789	1.19129586219788	1	0	2	78	8	0.267432540655136	1.49078273773193	-1.5	3.09999990463257	0.249319419264793	1.44158351421356
440	AUS-Australia	6	1.57546746730804	52	0.631475389003754	NA	NA	1.28752386569977	1.65771770477295	4	0.772312879562378	0.596467196941376	2	1	1	51	9	0.292149990797043	1.54329645633698	0.5	6.30000019073486	0.259011924266815	1.46553206443787
441	AUS-Australia	3	-0.744993090629578	62	1.37624537944794	NA	NA	0.381746500730515	0.145730391144753	4	0.772312879562378	0.596467196941376	2	1	1	83	7	0.265415549278259	1.48418235778809	0.5	6.30000019073486	0.259011924266815	1.46553206443787
442	AUS-Australia	5	0.80198061466217	37	-0.485679537057877	NA	NA	0.200698465108871	0.0402798727154732	4	0.772312879562378	0.596467196941376	4	1	1	49	7	0.265415549278259	1.48418235778809	0.5	6.30000019073486	0.259011924266815	1.46553206443787
443	AUS-Australia	1	-2.29196691513062	23	-1.52835750579834	NA	NA	-2.1772186756134	4.7402811050415	2	-1.09146499633789	1.19129586219788	1	0	2	64	1	0.212500005960464	1.38994562625885	-1.5	3.09999990463257	0.249319419264793	1.44158351421356
444	AUS-Australia	3	-0.744993090629578	60	1.22729134559631	NA	NA	0.296121060848236	0.087687686085701	4	0.772312879562378	0.596467196941376	1	0	1	54	7	0.265415549278259	1.48418235778809	0.5	6.30000019073486	0.259011924266815	1.46553206443787
445	AUS-Australia	3	-0.744993090629578	NA	NA	NA	NA	-0.837636172771454	0.701634347438812	2	-1.09146499633789	1.19129586219788	4	1	1	70	3	0.243722707033157	1.42822051048279	-1.5	3.09999990463257	0.249319419264793	1.44158351421356
446	AUS-Australia	5	0.80198061466217	45	0.110136426985264	NA	NA	0.543200135231018	0.295066386461258	2	-1.09146499633789	1.19129586219788	2	1	2	48	8	0.267432540655136	1.49078273773193	-1.5	3.09999990463257	0.249319419264793	1.44158351421356
447	AUS-Australia	6	1.57546746730804	60	1.22729134559631	NA	NA	1.6300253868103	2.65698266029358	4	0.772312879562378	0.596467196941376	2	1	2	46	10	0.302613854408264	1.56399893760681	0.5	6.30000019073486	0.259011924266815	1.46553206443787
448	AUS-Australia	3	-0.744993090629578	NA	NA	NA	NA	-0.837636172771454	0.701634347438812	2	-1.09146499633789	1.19129586219788	1	0	2	65	3	0.243722707033157	1.42822051048279	-1.5	3.09999990463257	0.249319419264793	1.44158351421356
449	AUS-Australia	5	0.80198061466217	50	0.482521414756775	NA	NA	0.757263660430908	0.573448240756989	4	0.772312879562378	0.596467196941376	2	1	1	76	8	0.267432540655136	1.49078273773193	0.5	6.30000019073486	0.259011924266815	1.46553206443787
450	AUS-Australia	3	-0.744993090629578	32	-0.858064532279968	NA	NA	-0.902634680271149	0.814749360084534	4	0.772312879562378	0.596467196941376	3	1	1	65	2	0.227151960134506	1.40249729156494	0.5	6.30000019073486	0.259011924266815	1.46553206443787
451	AUS-Australia	3	-0.744993090629578	19	-1.8262654542923	NA	NA	-1.45919990539551	2.12926435470581	2	-1.09146499633789	1.19129586219788	1	0	1	67	1	0.212500005960464	1.38994562625885	-1.5	3.09999990463257	0.249319419264793	1.44158351421356
452	AUS-Australia	4	0.0284937508404255	49	0.408044397830963	NA	NA	0.269816130399704	0.0728007405996323	4	0.772312879562378	0.596467196941376	1	0	2	45	7	0.265415549278259	1.48418235778809	0.5	6.30000019073486	0.259011924266815	1.46553206443787
453	AUS-Australia	5	0.80198061466217	47	0.259090423583984	NA	NA	0.628825545310974	0.39542156457901	4	0.772312879562378	0.596467196941376	1	0	1	81	8	0.267432540655136	1.49078273773193	0.5	6.30000019073486	0.259011924266815	1.46553206443787
454	AUS-Australia	6	1.57546746730804	60	1.22729134559631	NA	NA	1.6300253868103	2.65698266029358	4	0.772312879562378	0.596467196941376	1	0	2	33	10	0.302613854408264	1.56399893760681	0.5	6.30000019073486	0.259011924266815	1.46553206443787
455	AUS-Australia	2	-1.51847994327545	34	-0.70911055803299	NA	NA	-1.26164412498474	1.59174585342407	4	0.772312879562378	0.596467196941376	1	0	1	61	1	0.212500005960464	1.38994562625885	0.5	6.30000019073486	0.259011924266815	1.46553206443787
456	AUS-Australia	6	1.57546746730804	NA	NA	NA	NA	1.83017265796661	3.34953188896179	4	0.772312879562378	0.596467196941376	1	0	1	49	10	0.302613854408264	1.56399893760681	0.5	6.30000019073486	0.259011924266815	1.46553206443787
457	AUS-Australia	6	1.57546746730804	72	2.12101531028748	NA	NA	2.14377784729004	4.59578323364258	4	0.772312879562378	0.596467196941376	1	0	1	35	10	0.302613854408264	1.56399893760681	0.5	6.30000019073486	0.259011924266815	1.46553206443787
458	AUS-Australia	3	-0.744993090629578	NA	NA	NA	NA	-0.837636172771454	0.701634347438812	2	-1.09146499633789	1.19129586219788	2	1	2	78	3	0.243722707033157	1.42822051048279	-1.5	3.09999990463257	0.249319419264793	1.44158351421356
459	AUS-Australia	4	0.0284937508404255	42	-0.113294564187527	NA	NA	-0.0298728197813034	0.000892385374754667	4	0.772312879562378	0.596467196941376	2	1	2	46	6	0.240560948848724	1.42988133430481	0.5	6.30000019073486	0.259011924266815	1.46553206443787
460	AUS-Australia	3	-0.744993090629578	33	-0.783587515354156	NA	NA	-0.859822034835815	0.739293932914734	4	0.772312879562378	0.596467196941376	1	0	1	42	3	0.243722707033157	1.42822051048279	0.5	6.30000019073486	0.259011924266815	1.46553206443787
461	AUS-Australia	3	-0.744993090629578	31	-0.932541489601135	NA	NA	-0.945447385311127	0.893870770931244	NA	NA	NA	1	0	2	41	2	0.227151960134506	1.40249729156494	NA	NA	0.270921975374222	1.50638294219971
462	AUS-Australia	5	0.80198061466217	52	0.631475389003754	NA	NA	0.842889010906219	0.710461854934692	4	0.772312879562378	0.596467196941376	1	0	1	48	9	0.292149990797043	1.54329645633698	0.5	6.30000019073486	0.259011924266815	1.46553206443787
463	AUS-Australia	3	-0.744993090629578	45	0.110136426985264	NA	NA	-0.346069484949112	0.119764089584351	4	0.772312879562378	0.596467196941376	3	1	2	81	4	0.251740753650665	1.43813610076904	0.5	6.30000019073486	0.259011924266815	1.46553206443787
464	AUS-Australia	4	0.0284937508404255	19	-1.8262654542923	NA	NA	-1.01456499099731	1.02934217453003	2	-1.09146499633789	1.19129586219788	1	0	2	44	2	0.227151960134506	1.40249729156494	-1.5	3.09999990463257	0.249319419264793	1.44158351421356
465	AUS-Australia	3	-0.744993090629578	38	-0.411202549934387	NA	NA	-0.645758450031281	0.417003989219666	2	-1.09146499633789	1.19129586219788	1	0	2	54	3	0.243722707033157	1.42822051048279	-1.5	3.09999990463257	0.249319419264793	1.44158351421356
466	AUS-Australia	3	-0.744993090629578	23	-1.52835750579834	NA	NA	-1.2879490852356	1.65881288051605	1	-2.02335405349731	4.09396171569824	2	1	2	27	1	0.212500005960464	1.38994562625885	-2.5	1.5	0.238811582326889	1.42572391033173
467	AUS-Australia	4	0.0284937508404255	54	0.780429363250732	NA	NA	0.483879625797272	0.234139487147331	4	0.772312879562378	0.596467196941376	3	1	2	52	7	0.265415549278259	1.48418235778809	0.5	6.30000019073486	0.259011924266815	1.46553206443787
468	AUS-Australia	6	1.57546746730804	61	1.30176830291748	NA	NA	1.67283821105957	2.7983877658844	4	0.772312879562378	0.596467196941376	1	0	2	59	10	0.302613854408264	1.56399893760681	0.5	6.30000019073486	0.259011924266815	1.46553206443787
469	AUS-Australia	3	-0.744993090629578	34	-0.70911055803299	NA	NA	-0.817009329795837	0.667504251003265	2	-1.09146499633789	1.19129586219788	1	0	1	55	3	0.243722707033157	1.42822051048279	-1.5	3.09999990463257	0.249319419264793	1.44158351421356
470	AUS-Australia	3	-0.744993090629578	47	0.259090423583984	NA	NA	-0.260444104671478	0.0678311288356781	4	0.772312879562378	0.596467196941376	1	0	1	46	5	0.253585934638977	1.4389716386795	0.5	6.30000019073486	0.259011924266815	1.46553206443787
471	AUS-Australia	3	-0.744993090629578	42	-0.113294564187527	NA	NA	-0.474507629871368	0.225157484412193	2	-1.09146499633789	1.19129586219788	4	1	2	56	4	0.251740753650665	1.43813610076904	-1.5	3.09999990463257	0.249319419264793	1.44158351421356
472	AUS-Australia	3	-0.744993090629578	37	-0.485679537057877	NA	NA	-0.688571155071259	0.474130243062973	4	0.772312879562378	0.596467196941376	2	1	1	68	3	0.243722707033157	1.42822051048279	0.5	6.30000019073486	0.259011924266815	1.46553206443787
473	AUS-Australia	3	-0.744993090629578	18	-1.90074241161346	NA	NA	-1.5020124912262	2.25604152679443	2	-1.09146499633789	1.19129586219788	1	0	1	51	1	0.212500005960464	1.38994562625885	-1.5	3.09999990463257	0.249319419264793	1.44158351421356
474	AUS-Australia	3	-0.744993090629578	42	-0.113294564187527	NA	NA	-0.474507629871368	0.225157484412193	2	-1.09146499633789	1.19129586219788	1	0	2	67	4	0.251740753650665	1.43813610076904	-1.5	3.09999990463257	0.249319419264793	1.44158351421356
475	AUS-Australia	6	1.57546746730804	78	2.56787729263306	NA	NA	2.40065431594849	5.76314115524292	6	2.63609075546265	6.948974609375	2	1	1	69	10	0.302613854408264	1.56399893760681	2.5	9.5	0.337801605463028	1.68096518516541
476	AUS-Australia	3	-0.744993090629578	NA	NA	NA	NA	-0.837636172771454	0.701634347438812	1	-2.02335405349731	4.09396171569824	3	1	2	48	3	0.243722707033157	1.42822051048279	-2.5	1.5	0.238811582326889	1.42572391033173
477	AUS-Australia	3	-0.744993090629578	25	-1.37940347194672	NA	NA	-1.20232355594635	1.44558191299438	2	-1.09146499633789	1.19129586219788	1	0	1	45	1	0.212500005960464	1.38994562625885	-1.5	3.09999990463257	0.249319419264793	1.44158351421356
478	AUS-Australia	3	-0.744993090629578	43	-0.0388175658881664	NA	NA	-0.43169492483139	0.186360508203506	2	-1.09146499633789	1.19129586219788	1	0	1	56	4	0.251740753650665	1.43813610076904	-1.5	3.09999990463257	0.249319419264793	1.44158351421356
479	AUS-Australia	3	-0.744993090629578	32	-0.858064532279968	NA	NA	-0.902634680271149	0.814749360084534	2	-1.09146499633789	1.19129586219788	2	1	2	72	2	0.227151960134506	1.40249729156494	-1.5	3.09999990463257	0.249319419264793	1.44158351421356
480	AUS-Australia	3	-0.744993090629578	38	-0.411202549934387	NA	NA	-0.645758450031281	0.417003989219666	1	-2.02335405349731	4.09396171569824	2	1	2	45	3	0.243722707033157	1.42822051048279	-2.5	1.5	0.238811582326889	1.42572391033173
481	AUS-Australia	3	-0.744993090629578	38	-0.411202549934387	NA	NA	-0.645758450031281	0.417003989219666	2	-1.09146499633789	1.19129586219788	1	0	2	68	3	0.243722707033157	1.42822051048279	-1.5	3.09999990463257	0.249319419264793	1.44158351421356
482	AUS-Australia	3	-0.744993090629578	45	0.110136426985264	NA	NA	-0.346069484949112	0.119764089584351	2	-1.09146499633789	1.19129586219788	3	1	2	84	4	0.251740753650665	1.43813610076904	-1.5	3.09999990463257	0.249319419264793	1.44158351421356
483	AUS-Australia	3	-0.744993090629578	25	-1.37940347194672	NA	NA	-1.20232355594635	1.44558191299438	2	-1.09146499633789	1.19129586219788	1	0	2	66	1	0.212500005960464	1.38994562625885	-1.5	3.09999990463257	0.249319419264793	1.44158351421356
484	AUS-Australia	3	-0.744993090629578	37	-0.485679537057877	NA	NA	-0.688571155071259	0.474130243062973	2	-1.09146499633789	1.19129586219788	4	1	1	66	3	0.243722707033157	1.42822051048279	-1.5	3.09999990463257	0.249319419264793	1.44158351421356
485	AUS-Australia	6	1.57546746730804	38	-0.411202549934387	NA	NA	0.688145995140076	0.473544925451279	2	-1.09146499633789	1.19129586219788	1	0	1	42	8	0.267432540655136	1.49078273773193	-1.5	3.09999990463257	0.249319419264793	1.44158351421356
486	AUS-Australia	5	0.80198061466217	52	0.631475389003754	NA	NA	0.842889010906219	0.710461854934692	2	-1.09146499633789	1.19129586219788	1	0	1	63	9	0.292149990797043	1.54329645633698	-1.5	3.09999990463257	0.249319419264793	1.44158351421356
487	AUS-Australia	3	-0.744993090629578	34	-0.70911055803299	NA	NA	-0.817009329795837	0.667504251003265	1	-2.02335405349731	4.09396171569824	4	1	2	52	3	0.243722707033157	1.42822051048279	-2.5	1.5	0.238811582326889	1.42572391033173
488	AUS-Australia	2	-1.51847994327545	NA	NA	NA	NA	-1.72690582275391	2.98220372200012	4	0.772312879562378	0.596467196941376	4	1	2	71	1	0.212500005960464	1.38994562625885	0.5	6.30000019073486	0.259011924266815	1.46553206443787
489	AUS-Australia	3	-0.744993090629578	33	-0.783587515354156	NA	NA	-0.859822034835815	0.739293932914734	2	-1.09146499633789	1.19129586219788	1	0	2	68	3	0.243722707033157	1.42822051048279	-1.5	3.09999990463257	0.249319419264793	1.44158351421356
490	AUS-Australia	4	0.0284937508404255	54	0.780429363250732	NA	NA	0.483879625797272	0.234139487147331	4	0.772312879562378	0.596467196941376	1	0	2	70	7	0.265415549278259	1.48418235778809	0.5	6.30000019073486	0.259011924266815	1.46553206443787
491	AUS-Australia	5	0.80198061466217	39	-0.336725562810898	NA	NA	0.286323875188828	0.081981360912323	4	0.772312879562378	0.596467196941376	1	0	1	44	7	0.265415549278259	1.48418235778809	0.5	6.30000019073486	0.259011924266815	1.46553206443787
492	AUS-Australia	4	0.0284937508404255	37	-0.485679537057877	NA	NA	-0.243936344981194	0.0595049411058426	4	0.772312879562378	0.596467196941376	1	0	1	30	5	0.253585934638977	1.4389716386795	0.5	6.30000019073486	0.259011924266815	1.46553206443787
493	AUS-Australia	4	0.0284937508404255	47	0.259090423583984	NA	NA	0.184190720319748	0.0339262224733829	4	0.772312879562378	0.596467196941376	4	1	2	61	7	0.265415549278259	1.48418235778809	0.5	6.30000019073486	0.259011924266815	1.46553206443787
494	AUS-Australia	3	-0.744993090629578	21	-1.67731142044067	NA	NA	-1.37357449531555	1.88670694828033	4	0.772312879562378	0.596467196941376	4	1	2	57	1	0.212500005960464	1.38994562625885	0.5	6.30000019073486	0.259011924266815	1.46553206443787
495	AUS-Australia	4	0.0284937508404255	42	-0.113294564187527	NA	NA	-0.0298728197813034	0.000892385374754667	2	-1.09146499633789	1.19129586219788	2	1	2	42	6	0.240560948848724	1.42988133430481	-1.5	3.09999990463257	0.249319419264793	1.44158351421356
496	AUS-Australia	3	-0.744993090629578	43	-0.0388175658881664	NA	NA	-0.43169492483139	0.186360508203506	4	0.772312879562378	0.596467196941376	2	1	1	46	4	0.251740753650665	1.43813610076904	0.5	6.30000019073486	0.259011924266815	1.46553206443787
497	AUS-Australia	3	-0.744993090629578	NA	NA	NA	NA	-0.837636172771454	0.701634347438812	NA	NA	NA	1	0	2	77	3	0.243722707033157	1.42822051048279	NA	NA	0.270921975374222	1.50638294219971
498	AUS-Australia	6	1.57546746730804	52	0.631475389003754	NA	NA	1.28752386569977	1.65771770477295	2	-1.09146499633789	1.19129586219788	2	1	2	28	9	0.292149990797043	1.54329645633698	-1.5	3.09999990463257	0.249319419264793	1.44158351421356
499	AUS-Australia	4	0.0284937508404255	47	0.259090423583984	NA	NA	0.184190720319748	0.0339262224733829	4	0.772312879562378	0.596467196941376	4	1	1	78	7	0.265415549278259	1.48418235778809	0.5	6.30000019073486	0.259011924266815	1.46553206443787
500	AUS-Australia	6	1.57546746730804	73	2.19549226760864	NA	NA	2.18659067153931	4.78117895126343	4	0.772312879562378	0.596467196941376	1	0	1	43	10	0.302613854408264	1.56399893760681	0.5	6.30000019073486	0.259011924266815	1.46553206443787
501	AUS-Australia	3	-0.744993090629578	45	0.110136426985264	NA	NA	-0.346069484949112	0.119764089584351	4	0.772312879562378	0.596467196941376	1	0	2	51	4	0.251740753650665	1.43813610076904	0.5	6.30000019073486	0.259011924266815	1.46553206443787
502	AUS-Australia	3	-0.744993090629578	32	-0.858064532279968	NA	NA	-0.902634680271149	0.814749360084534	4	0.772312879562378	0.596467196941376	4	1	2	70	2	0.227151960134506	1.40249729156494	0.5	6.30000019073486	0.259011924266815	1.46553206443787
503	AUS-Australia	3	-0.744993090629578	42	-0.113294564187527	NA	NA	-0.474507629871368	0.225157484412193	2	-1.09146499633789	1.19129586219788	1	0	2	41	4	0.251740753650665	1.43813610076904	-1.5	3.09999990463257	0.249319419264793	1.44158351421356
504	AUS-Australia	3	-0.744993090629578	47	0.259090423583984	NA	NA	-0.260444104671478	0.0678311288356781	4	0.772312879562378	0.596467196941376	3	1	1	71	5	0.253585934638977	1.4389716386795	0.5	6.30000019073486	0.259011924266815	1.46553206443787
505	AUS-Australia	6	1.57546746730804	60	1.22729134559631	NA	NA	1.6300253868103	2.65698266029358	4	0.772312879562378	0.596467196941376	1	0	1	45	10	0.302613854408264	1.56399893760681	0.5	6.30000019073486	0.259011924266815	1.46553206443787
506	AUS-Australia	3	-0.744993090629578	25	-1.37940347194672	NA	NA	-1.20232355594635	1.44558191299438	1	-2.02335405349731	4.09396171569824	1	0	2	64	1	0.212500005960464	1.38994562625885	-2.5	1.5	0.238811582326889	1.42572391033173
507	AUS-Australia	3	-0.744993090629578	42	-0.113294564187527	NA	NA	-0.474507629871368	0.225157484412193	2	-1.09146499633789	1.19129586219788	1	0	1	51	4	0.251740753650665	1.43813610076904	-1.5	3.09999990463257	0.249319419264793	1.44158351421356
508	AUS-Australia	5	0.80198061466217	56	0.929383397102356	NA	NA	1.01413989067078	1.02847969532013	2	-1.09146499633789	1.19129586219788	2	1	1	62	9	0.292149990797043	1.54329645633698	-1.5	3.09999990463257	0.249319419264793	1.44158351421356
509	AUS-Australia	3	-0.744993090629578	45	0.110136426985264	NA	NA	-0.346069484949112	0.119764089584351	4	0.772312879562378	0.596467196941376	1	0	2	59	4	0.251740753650665	1.43813610076904	0.5	6.30000019073486	0.259011924266815	1.46553206443787
510	AUS-Australia	3	-0.744993090629578	45	0.110136426985264	NA	NA	-0.346069484949112	0.119764089584351	4	0.772312879562378	0.596467196941376	1	0	2	70	4	0.251740753650665	1.43813610076904	0.5	6.30000019073486	0.259011924266815	1.46553206443787
511	AUS-Australia	3	-0.744993090629578	NA	NA	NA	NA	-0.837636172771454	0.701634347438812	NA	NA	NA	2	1	2	42	3	0.243722707033157	1.42822051048279	NA	NA	0.270921975374222	1.50638294219971
512	AUS-Australia	4	0.0284937508404255	38	-0.411202549934387	NA	NA	-0.201123639941216	0.0404507182538509	2	-1.09146499633789	1.19129586219788	2	1	1	57	5	0.253585934638977	1.4389716386795	-1.5	3.09999990463257	0.249319419264793	1.44158351421356
513	AUS-Australia	5	0.80198061466217	54	0.780429363250732	NA	NA	0.92851448059082	0.862139165401459	4	0.772312879562378	0.596467196941376	1	0	2	74	9	0.292149990797043	1.54329645633698	0.5	6.30000019073486	0.259011924266815	1.46553206443787
514	AUS-Australia	6	1.57546746730804	60	1.22729134559631	NA	NA	1.6300253868103	2.65698266029358	4	0.772312879562378	0.596467196941376	1	0	1	46	10	0.302613854408264	1.56399893760681	0.5	6.30000019073486	0.259011924266815	1.46553206443787
515	AUS-Australia	3	-0.744993090629578	45	0.110136426985264	NA	NA	-0.346069484949112	0.119764089584351	4	0.772312879562378	0.596467196941376	4	1	2	58	4	0.251740753650665	1.43813610076904	0.5	6.30000019073486	0.259011924266815	1.46553206443787
516	AUS-Australia	5	0.80198061466217	61	1.30176830291748	NA	NA	1.22820329666138	1.5084832906723	NA	NA	NA	1	0	2	57	9	0.292149990797043	1.54329645633698	NA	NA	0.270921975374222	1.50638294219971
517	AUS-Australia	3	-0.744993090629578	44	0.0356594286859035	NA	NA	-0.388882219791412	0.151229381561279	4	0.772312879562378	0.596467196941376	2	1	2	57	4	0.251740753650665	1.43813610076904	0.5	6.30000019073486	0.259011924266815	1.46553206443787
518	AUS-Australia	5	0.80198061466217	38	-0.411202549934387	NA	NA	0.243511170148849	0.059297688305378	4	0.772312879562378	0.596467196941376	1	0	1	32	7	0.265415549278259	1.48418235778809	0.5	6.30000019073486	0.259011924266815	1.46553206443787
519	AUS-Australia	6	1.57546746730804	57	1.00386035442352	NA	NA	1.50158739089966	2.25476479530334	4	0.772312879562378	0.596467196941376	2	1	1	50	10	0.302613854408264	1.56399893760681	0.5	6.30000019073486	0.259011924266815	1.46553206443787
520	AUS-Australia	3	-0.744993090629578	34	-0.70911055803299	NA	NA	-0.817009329795837	0.667504251003265	4	0.772312879562378	0.596467196941376	1	0	1	50	3	0.243722707033157	1.42822051048279	0.5	6.30000019073486	0.259011924266815	1.46553206443787
521	AUS-Australia	3	-0.744993090629578	57	1.00386035442352	NA	NA	0.167682945728302	0.0281175710260868	4	0.772312879562378	0.596467196941376	4	1	2	62	6	0.240560948848724	1.42988133430481	0.5	6.30000019073486	0.259011924266815	1.46553206443787
522	AUS-Australia	3	-0.744993090629578	24	-1.45388042926788	NA	NA	-1.24513626098633	1.55036425590515	2	-1.09146499633789	1.19129586219788	1	0	1	25	1	0.212500005960464	1.38994562625885	-1.5	3.09999990463257	0.249319419264793	1.44158351421356
523	AUS-Australia	5	0.80198061466217	NA	NA	NA	NA	0.940903067588806	0.885298609733582	4	0.772312879562378	0.596467196941376	1	0	1	60	9	0.292149990797043	1.54329645633698	0.5	6.30000019073486	0.259011924266815	1.46553206443787
524	AUS-Australia	3	-0.744993090629578	18	-1.90074241161346	NA	NA	-1.5020124912262	2.25604152679443	4	0.772312879562378	0.596467196941376	1	0	1	73	1	0.212500005960464	1.38994562625885	0.5	6.30000019073486	0.259011924266815	1.46553206443787
525	AUS-Australia	3	-0.744993090629578	21	-1.67731142044067	NA	NA	-1.37357449531555	1.88670694828033	2	-1.09146499633789	1.19129586219788	1	0	2	44	1	0.212500005960464	1.38994562625885	-1.5	3.09999990463257	0.249319419264793	1.44158351421356
526	AUS-Australia	3	-0.744993090629578	44	0.0356594286859035	NA	NA	-0.388882219791412	0.151229381561279	2	-1.09146499633789	1.19129586219788	2	1	1	84	4	0.251740753650665	1.43813610076904	-1.5	3.09999990463257	0.249319419264793	1.44158351421356
527	AUS-Australia	3	-0.744993090629578	28	-1.15597248077393	NA	NA	-1.07388544082642	1.15322995185852	4	0.772312879562378	0.596467196941376	1	0	1	46	2	0.227151960134506	1.40249729156494	0.5	6.30000019073486	0.259011924266815	1.46553206443787
528	AUS-Australia	3	-0.744993090629578	NA	NA	NA	NA	-0.837636172771454	0.701634347438812	4	0.772312879562378	0.596467196941376	2	1	1	42	3	0.243722707033157	1.42822051048279	0.5	6.30000019073486	0.259011924266815	1.46553206443787
529	AUS-Australia	3	-0.744993090629578	NA	NA	NA	NA	-0.837636172771454	0.701634347438812	1	-2.02335405349731	4.09396171569824	4	1	2	63	3	0.243722707033157	1.42822051048279	-2.5	1.5	0.238811582326889	1.42572391033173
530	AUS-Australia	3	-0.744993090629578	46	0.184613421559334	NA	NA	-0.303256809711456	0.0919646918773651	4	0.772312879562378	0.596467196941376	1	0	2	62	5	0.253585934638977	1.4389716386795	0.5	6.30000019073486	0.259011924266815	1.46553206443787
531	AUS-Australia	3	-0.744993090629578	45	0.110136426985264	NA	NA	-0.346069484949112	0.119764089584351	4	0.772312879562378	0.596467196941376	1	0	2	54	4	0.251740753650665	1.43813610076904	0.5	6.30000019073486	0.259011924266815	1.46553206443787
532	AUS-Australia	6	1.57546746730804	61	1.30176830291748	NA	NA	1.67283821105957	2.7983877658844	4	0.772312879562378	0.596467196941376	4	1	1	73	10	0.302613854408264	1.56399893760681	0.5	6.30000019073486	0.259011924266815	1.46553206443787
533	AUS-Australia	3	-0.744993090629578	30	-1.00701856613159	NA	NA	-0.98826014995575	0.97665810585022	4	0.772312879562378	0.596467196941376	1	0	1	47	2	0.227151960134506	1.40249729156494	0.5	6.30000019073486	0.259011924266815	1.46553206443787
534	AUS-Australia	3	-0.744993090629578	46	0.184613421559334	NA	NA	-0.303256809711456	0.0919646918773651	4	0.772312879562378	0.596467196941376	4	1	2	64	5	0.253585934638977	1.4389716386795	0.5	6.30000019073486	0.259011924266815	1.46553206443787
535	AUS-Australia	3	-0.744993090629578	39	-0.336725562810898	NA	NA	-0.602945744991302	0.363543570041656	4	0.772312879562378	0.596467196941376	1	0	1	54	3	0.243722707033157	1.42822051048279	0.5	6.30000019073486	0.259011924266815	1.46553206443787
536	AUS-Australia	3	-0.744993090629578	30	-1.00701856613159	NA	NA	-0.98826014995575	0.97665810585022	2	-1.09146499633789	1.19129586219788	1	0	1	44	2	0.227151960134506	1.40249729156494	-1.5	3.09999990463257	0.249319419264793	1.44158351421356
537	AUS-Australia	3	-0.744993090629578	49	0.408044397830963	NA	NA	-0.174818694591522	0.03056157566607	4	0.772312879562378	0.596467196941376	4	1	1	74	5	0.253585934638977	1.4389716386795	0.5	6.30000019073486	0.259011924266815	1.46553206443787
538	AUS-Australia	3	-0.744993090629578	42	-0.113294564187527	NA	NA	-0.474507629871368	0.225157484412193	2	-1.09146499633789	1.19129586219788	4	1	1	46	4	0.251740753650665	1.43813610076904	-1.5	3.09999990463257	0.249319419264793	1.44158351421356
539	AUS-Australia	3	-0.744993090629578	45	0.110136426985264	NA	NA	-0.346069484949112	0.119764089584351	2	-1.09146499633789	1.19129586219788	2	1	1	47	4	0.251740753650665	1.43813610076904	-1.5	3.09999990463257	0.249319419264793	1.44158351421356
540	AUS-Australia	3	-0.744993090629578	21	-1.67731142044067	NA	NA	-1.37357449531555	1.88670694828033	2	-1.09146499633789	1.19129586219788	1	0	2	43	1	0.212500005960464	1.38994562625885	-1.5	3.09999990463257	0.249319419264793	1.44158351421356
541	AUS-Australia	3	-0.744993090629578	31	-0.932541489601135	NA	NA	-0.945447385311127	0.893870770931244	2	-1.09146499633789	1.19129586219788	2	1	1	54	2	0.227151960134506	1.40249729156494	-1.5	3.09999990463257	0.249319419264793	1.44158351421356
542	AUS-Australia	3	-0.744993090629578	32	-0.858064532279968	NA	NA	-0.902634680271149	0.814749360084534	2	-1.09146499633789	1.19129586219788	1	0	1	71	2	0.227151960134506	1.40249729156494	-1.5	3.09999990463257	0.249319419264793	1.44158351421356
543	AUS-Australia	5	0.80198061466217	62	1.37624537944794	NA	NA	1.27101612091064	1.6154819726944	4	0.772312879562378	0.596467196941376	4	1	2	70	9	0.292149990797043	1.54329645633698	0.5	6.30000019073486	0.259011924266815	1.46553206443787
544	AUS-Australia	3	-0.744993090629578	NA	NA	NA	NA	-0.837636172771454	0.701634347438812	1	-2.02335405349731	4.09396171569824	1	0	1	69	3	0.243722707033157	1.42822051048279	-2.5	1.5	0.238811582326889	1.42572391033173
545	AUS-Australia	6	1.57546746730804	49	0.408044397830963	NA	NA	1.15908575057983	1.34347975254059	4	0.772312879562378	0.596467196941376	2	1	1	44	9	0.292149990797043	1.54329645633698	0.5	6.30000019073486	0.259011924266815	1.46553206443787
546	AUS-Australia	4	0.0284937508404255	38	-0.411202549934387	NA	NA	-0.201123639941216	0.0404507182538509	4	0.772312879562378	0.596467196941376	4	1	2	58	5	0.253585934638977	1.4389716386795	0.5	6.30000019073486	0.259011924266815	1.46553206443787
547	AUS-Australia	6	1.57546746730804	52	0.631475389003754	NA	NA	1.28752386569977	1.65771770477295	4	0.772312879562378	0.596467196941376	2	1	2	42	9	0.292149990797043	1.54329645633698	0.5	6.30000019073486	0.259011924266815	1.46553206443787
548	AUS-Australia	3	-0.744993090629578	21	-1.67731142044067	NA	NA	-1.37357449531555	1.88670694828033	4	0.772312879562378	0.596467196941376	2	1	2	53	1	0.212500005960464	1.38994562625885	0.5	6.30000019073486	0.259011924266815	1.46553206443787
549	AUS-Australia	3	-0.744993090629578	50	0.482521414756775	NA	NA	-0.132005974650383	0.0174255780875683	2	-1.09146499633789	1.19129586219788	1	0	1	40	5	0.253585934638977	1.4389716386795	-1.5	3.09999990463257	0.249319419264793	1.44158351421356
550	AUS-Australia	6	1.57546746730804	60	1.22729134559631	NA	NA	1.6300253868103	2.65698266029358	4	0.772312879562378	0.596467196941376	2	1	2	53	10	0.302613854408264	1.56399893760681	0.5	6.30000019073486	0.259011924266815	1.46553206443787
551	AUS-Australia	5	0.80198061466217	43	-0.0388175658881664	NA	NA	0.45757469534874	0.209374606609344	4	0.772312879562378	0.596467196941376	4	1	1	71	7	0.265415549278259	1.48418235778809	0.5	6.30000019073486	0.259011924266815	1.46553206443787
552	AUS-Australia	6	1.57546746730804	64	1.52519929409027	NA	NA	1.8012763261795	3.24459648132324	4	0.772312879562378	0.596467196941376	4	1	1	57	10	0.302613854408264	1.56399893760681	0.5	6.30000019073486	0.259011924266815	1.46553206443787
553	AUS-Australia	3	-0.744993090629578	42	-0.113294564187527	NA	NA	-0.474507629871368	0.225157484412193	4	0.772312879562378	0.596467196941376	4	1	2	61	4	0.251740753650665	1.43813610076904	0.5	6.30000019073486	0.259011924266815	1.46553206443787
554	AUS-Australia	3	-0.744993090629578	25	-1.37940347194672	NA	NA	-1.20232355594635	1.44558191299438	4	0.772312879562378	0.596467196941376	1	0	2	45	1	0.212500005960464	1.38994562625885	0.5	6.30000019073486	0.259011924266815	1.46553206443787
555	AUS-Australia	3	-0.744993090629578	21	-1.67731142044067	NA	NA	-1.37357449531555	1.88670694828033	2	-1.09146499633789	1.19129586219788	1	0	2	58	1	0.212500005960464	1.38994562625885	-1.5	3.09999990463257	0.249319419264793	1.44158351421356
556	AUS-Australia	3	-0.744993090629578	NA	NA	NA	NA	-0.837636172771454	0.701634347438812	2	-1.09146499633789	1.19129586219788	1	0	2	51	3	0.243722707033157	1.42822051048279	-1.5	3.09999990463257	0.249319419264793	1.44158351421356
557	AUS-Australia	3	-0.744993090629578	30	-1.00701856613159	NA	NA	-0.98826014995575	0.97665810585022	2	-1.09146499633789	1.19129586219788	1	0	1	49	2	0.227151960134506	1.40249729156494	-1.5	3.09999990463257	0.249319419264793	1.44158351421356
558	AUS-Australia	3	-0.744993090629578	60	1.22729134559631	NA	NA	0.296121060848236	0.087687686085701	4	0.772312879562378	0.596467196941376	1	0	1	70	7	0.265415549278259	1.48418235778809	0.5	6.30000019073486	0.259011924266815	1.46553206443787
559	AUS-Australia	6	1.57546746730804	62	1.37624537944794	NA	NA	1.71565091609955	2.94345808029175	4	0.772312879562378	0.596467196941376	3	1	1	74	10	0.302613854408264	1.56399893760681	0.5	6.30000019073486	0.259011924266815	1.46553206443787
560	AUS-Australia	4	0.0284937508404255	47	0.259090423583984	NA	NA	0.184190720319748	0.0339262224733829	4	0.772312879562378	0.596467196941376	2	1	2	49	7	0.265415549278259	1.48418235778809	0.5	6.30000019073486	0.259011924266815	1.46553206443787
561	AUS-Australia	6	1.57546746730804	54	0.780429363250732	NA	NA	1.37314927577972	1.88553893566132	4	0.772312879562378	0.596467196941376	4	1	2	72	10	0.302613854408264	1.56399893760681	0.5	6.30000019073486	0.259011924266815	1.46553206443787
562	AUS-Australia	5	0.80198061466217	39	-0.336725562810898	NA	NA	0.286323875188828	0.081981360912323	4	0.772312879562378	0.596467196941376	4	1	1	75	7	0.265415549278259	1.48418235778809	0.5	6.30000019073486	0.259011924266815	1.46553206443787
563	AUS-Australia	6	1.57546746730804	52	0.631475389003754	NA	NA	1.28752386569977	1.65771770477295	4	0.772312879562378	0.596467196941376	4	1	1	83	9	0.292149990797043	1.54329645633698	0.5	6.30000019073486	0.259011924266815	1.46553206443787
564	AUS-Australia	5	0.80198061466217	45	0.110136426985264	NA	NA	0.543200135231018	0.295066386461258	2	-1.09146499633789	1.19129586219788	2	1	1	61	8	0.267432540655136	1.49078273773193	-1.5	3.09999990463257	0.249319419264793	1.44158351421356
565	AUS-Australia	5	0.80198061466217	62	1.37624537944794	NA	NA	1.27101612091064	1.6154819726944	4	0.772312879562378	0.596467196941376	2	1	2	51	9	0.292149990797043	1.54329645633698	0.5	6.30000019073486	0.259011924266815	1.46553206443787
566	AUS-Australia	3	-0.744993090629578	46	0.184613421559334	NA	NA	-0.303256809711456	0.0919646918773651	2	-1.09146499633789	1.19129586219788	1	0	1	51	5	0.253585934638977	1.4389716386795	-1.5	3.09999990463257	0.249319419264793	1.44158351421356
567	AUS-Australia	5	0.80198061466217	54	0.780429363250732	NA	NA	0.92851448059082	0.862139165401459	4	0.772312879562378	0.596467196941376	2	1	1	38	9	0.292149990797043	1.54329645633698	0.5	6.30000019073486	0.259011924266815	1.46553206443787
568	AUS-Australia	6	1.57546746730804	45	0.110136426985264	NA	NA	0.987834930419922	0.975817859172821	4	0.772312879562378	0.596467196941376	1	0	1	35	9	0.292149990797043	1.54329645633698	0.5	6.30000019073486	0.259011924266815	1.46553206443787
569	AUS-Australia	3	-0.744993090629578	21	-1.67731142044067	NA	NA	-1.37357449531555	1.88670694828033	2	-1.09146499633789	1.19129586219788	1	0	1	60	1	0.212500005960464	1.38994562625885	-1.5	3.09999990463257	0.249319419264793	1.44158351421356
570	AUS-Australia	6	1.57546746730804	46	0.184613421559334	NA	NA	1.0306476354599	1.06223452091217	2	-1.09146499633789	1.19129586219788	1	0	1	55	9	0.292149990797043	1.54329645633698	-1.5	3.09999990463257	0.249319419264793	1.44158351421356
571	AUS-Australia	3	-0.744993090629578	42	-0.113294564187527	NA	NA	-0.474507629871368	0.225157484412193	4	0.772312879562378	0.596467196941376	1	0	2	56	4	0.251740753650665	1.43813610076904	0.5	6.30000019073486	0.259011924266815	1.46553206443787
572	AUS-Australia	5	0.80198061466217	49	0.408044397830963	NA	NA	0.71445095539093	0.510440170764923	2	-1.09146499633789	1.19129586219788	1	0	2	40	8	0.267432540655136	1.49078273773193	-1.5	3.09999990463257	0.249319419264793	1.44158351421356
573	AUS-Australia	6	1.57546746730804	62	1.37624537944794	NA	NA	1.71565091609955	2.94345808029175	4	0.772312879562378	0.596467196941376	1	0	1	61	10	0.302613854408264	1.56399893760681	0.5	6.30000019073486	0.259011924266815	1.46553206443787
574	AUS-Australia	3	-0.744993090629578	32	-0.858064532279968	NA	NA	-0.902634680271149	0.814749360084534	2	-1.09146499633789	1.19129586219788	2	1	1	61	2	0.227151960134506	1.40249729156494	-1.5	3.09999990463257	0.249319419264793	1.44158351421356
575	AUS-Australia	2	-1.51847994327545	42	-0.113294564187527	NA	NA	-0.919142484664917	0.844822883605957	2	-1.09146499633789	1.19129586219788	1	0	2	76	2	0.227151960134506	1.40249729156494	-1.5	3.09999990463257	0.249319419264793	1.44158351421356
576	AUS-Australia	6	1.57546746730804	45	0.110136426985264	NA	NA	0.987834930419922	0.975817859172821	4	0.772312879562378	0.596467196941376	1	0	1	40	9	0.292149990797043	1.54329645633698	0.5	6.30000019073486	0.259011924266815	1.46553206443787
577	AUS-Australia	3	-0.744993090629578	45	0.110136426985264	NA	NA	-0.346069484949112	0.119764089584351	4	0.772312879562378	0.596467196941376	2	1	1	43	4	0.251740753650665	1.43813610076904	0.5	6.30000019073486	0.259011924266815	1.46553206443787
578	AUS-Australia	6	1.57546746730804	57	1.00386035442352	NA	NA	1.50158739089966	2.25476479530334	4	0.772312879562378	0.596467196941376	1	0	2	34	10	0.302613854408264	1.56399893760681	0.5	6.30000019073486	0.259011924266815	1.46553206443787
579	AUS-Australia	3	-0.744993090629578	30	-1.00701856613159	NA	NA	-0.98826014995575	0.97665810585022	2	-1.09146499633789	1.19129586219788	1	0	2	40	2	0.227151960134506	1.40249729156494	-1.5	3.09999990463257	0.249319419264793	1.44158351421356
580	AUS-Australia	3	-0.744993090629578	52	0.631475389003754	NA	NA	-0.0463805720210075	0.00215115747414529	4	0.772312879562378	0.596467196941376	1	0	1	64	6	0.240560948848724	1.42988133430481	0.5	6.30000019073486	0.259011924266815	1.46553206443787
581	AUS-Australia	3	-0.744993090629578	32	-0.858064532279968	NA	NA	-0.902634680271149	0.814749360084534	4	0.772312879562378	0.596467196941376	1	0	2	49	2	0.227151960134506	1.40249729156494	0.5	6.30000019073486	0.259011924266815	1.46553206443787
582	AUS-Australia	3	-0.744993090629578	23	-1.52835750579834	NA	NA	-1.2879490852356	1.65881288051605	2	-1.09146499633789	1.19129586219788	1	0	2	36	1	0.212500005960464	1.38994562625885	-1.5	3.09999990463257	0.249319419264793	1.44158351421356
583	AUS-Australia	4	0.0284937508404255	52	0.631475389003754	NA	NA	0.398254245519638	0.158606439828873	4	0.772312879562378	0.596467196941376	1	0	2	35	7	0.265415549278259	1.48418235778809	0.5	6.30000019073486	0.259011924266815	1.46553206443787
584	AUS-Australia	5	0.80198061466217	54	0.780429363250732	NA	NA	0.92851448059082	0.862139165401459	4	0.772312879562378	0.596467196941376	4	1	2	46	9	0.292149990797043	1.54329645633698	0.5	6.30000019073486	0.259011924266815	1.46553206443787
585	AUS-Australia	3	-0.744993090629578	21	-1.67731142044067	NA	NA	-1.37357449531555	1.88670694828033	2	-1.09146499633789	1.19129586219788	1	0	2	32	1	0.212500005960464	1.38994562625885	-1.5	3.09999990463257	0.249319419264793	1.44158351421356
586	AUS-Australia	3	-0.744993090629578	34	-0.70911055803299	NA	NA	-0.817009329795837	0.667504251003265	2	-1.09146499633789	1.19129586219788	1	0	1	86	3	0.243722707033157	1.42822051048279	-1.5	3.09999990463257	0.249319419264793	1.44158351421356
587	AUS-Australia	5	0.80198061466217	57	1.00386035442352	NA	NA	1.05695259571075	1.1171487569809	4	0.772312879562378	0.596467196941376	1	0	1	59	9	0.292149990797043	1.54329645633698	0.5	6.30000019073486	0.259011924266815	1.46553206443787
588	AUS-Australia	3	-0.744993090629578	45	0.110136426985264	NA	NA	-0.346069484949112	0.119764089584351	4	0.772312879562378	0.596467196941376	3	1	2	46	4	0.251740753650665	1.43813610076904	0.5	6.30000019073486	0.259011924266815	1.46553206443787
589	AUS-Australia	3	-0.744993090629578	23	-1.52835750579834	NA	NA	-1.2879490852356	1.65881288051605	1	-2.02335405349731	4.09396171569824	3	1	2	67	1	0.212500005960464	1.38994562625885	-2.5	1.5	0.238811582326889	1.42572391033173
590	AUS-Australia	2	-1.51847994327545	47	0.259090423583984	NA	NA	-0.705078899860382	0.497136265039444	4	0.772312879562378	0.596467196941376	2	1	1	71	3	0.243722707033157	1.42822051048279	0.5	6.30000019073486	0.259011924266815	1.46553206443787
591	AUS-Australia	3	-0.744993090629578	42	-0.113294564187527	NA	NA	-0.474507629871368	0.225157484412193	2	-1.09146499633789	1.19129586219788	1	0	2	73	4	0.251740753650665	1.43813610076904	-1.5	3.09999990463257	0.249319419264793	1.44158351421356
592	AUS-Australia	3	-0.744993090629578	38	-0.411202549934387	NA	NA	-0.645758450031281	0.417003989219666	4	0.772312879562378	0.596467196941376	2	1	2	63	3	0.243722707033157	1.42822051048279	0.5	6.30000019073486	0.259011924266815	1.46553206443787
593	AUS-Australia	3	-0.744993090629578	38	-0.411202549934387	NA	NA	-0.645758450031281	0.417003989219666	2	-1.09146499633789	1.19129586219788	2	1	2	38	3	0.243722707033157	1.42822051048279	-1.5	3.09999990463257	0.249319419264793	1.44158351421356
594	AUS-Australia	3	-0.744993090629578	NA	NA	NA	NA	-0.837636172771454	0.701634347438812	2	-1.09146499633789	1.19129586219788	1	0	1	55	3	0.243722707033157	1.42822051048279	-1.5	3.09999990463257	0.249319419264793	1.44158351421356
595	AUS-Australia	3	-0.744993090629578	22	-1.60283446311951	NA	NA	-1.33076167106628	1.77092659473419	2	-1.09146499633789	1.19129586219788	3	1	2	66	1	0.212500005960464	1.38994562625885	-1.5	3.09999990463257	0.249319419264793	1.44158351421356
596	AUS-Australia	4	0.0284937508404255	43	-0.0388175658881664	NA	NA	0.012939884327352	0.000167440608493052	NA	NA	NA	1	0	1	47	6	0.240560948848724	1.42988133430481	NA	NA	0.270921975374222	1.50638294219971
597	AUS-Australia	5	0.80198061466217	63	1.4507223367691	NA	NA	1.31382882595062	1.72614622116089	4	0.772312879562378	0.596467196941376	2	1	2	40	9	0.292149990797043	1.54329645633698	0.5	6.30000019073486	0.259011924266815	1.46553206443787
598	AUS-Australia	3	-0.744993090629578	29	-1.08149552345276	NA	NA	-1.03107285499573	1.06311118602753	2	-1.09146499633789	1.19129586219788	1	0	2	42	2	0.227151960134506	1.40249729156494	-1.5	3.09999990463257	0.249319419264793	1.44158351421356
599	AUS-Australia	3	-0.744993090629578	31	-0.932541489601135	NA	NA	-0.945447385311127	0.893870770931244	4	0.772312879562378	0.596467196941376	4	1	2	65	2	0.227151960134506	1.40249729156494	0.5	6.30000019073486	0.259011924266815	1.46553206443787
600	AUS-Australia	6	1.57546746730804	78	2.56787729263306	NA	NA	2.40065431594849	5.76314115524292	4	0.772312879562378	0.596467196941376	4	1	1	76	10	0.302613854408264	1.56399893760681	0.5	6.30000019073486	0.259011924266815	1.46553206443787
601	AUS-Australia	4	0.0284937508404255	NA	NA	NA	NA	0.0516334362328053	0.00266601168550551	2	-1.09146499633789	1.19129586219788	1	0	1	33	6	0.240560948848724	1.42988133430481	-1.5	3.09999990463257	0.249319419264793	1.44158351421356
602	AUS-Australia	3	-0.744993090629578	52	0.631475389003754	NA	NA	-0.0463805720210075	0.00215115747414529	4	0.772312879562378	0.596467196941376	3	1	1	56	6	0.240560948848724	1.42988133430481	0.5	6.30000019073486	0.259011924266815	1.46553206443787
603	AUS-Australia	3	-0.744993090629578	45	0.110136426985264	NA	NA	-0.346069484949112	0.119764089584351	4	0.772312879562378	0.596467196941376	1	0	2	65	4	0.251740753650665	1.43813610076904	0.5	6.30000019073486	0.259011924266815	1.46553206443787
604	AUS-Australia	3	-0.744993090629578	45	0.110136426985264	NA	NA	-0.346069484949112	0.119764089584351	4	0.772312879562378	0.596467196941376	4	1	2	67	4	0.251740753650665	1.43813610076904	0.5	6.30000019073486	0.259011924266815	1.46553206443787
605	AUS-Australia	4	0.0284937508404255	54	0.780429363250732	NA	NA	0.483879625797272	0.234139487147331	4	0.772312879562378	0.596467196941376	1	0	2	45	7	0.265415549278259	1.48418235778809	0.5	6.30000019073486	0.259011924266815	1.46553206443787
606	AUS-Australia	4	0.0284937508404255	47	0.259090423583984	NA	NA	0.184190720319748	0.0339262224733829	4	0.772312879562378	0.596467196941376	1	0	1	50	7	0.265415549278259	1.48418235778809	0.5	6.30000019073486	0.259011924266815	1.46553206443787
607	AUS-Australia	3	-0.744993090629578	44	0.0356594286859035	NA	NA	-0.388882219791412	0.151229381561279	2	-1.09146499633789	1.19129586219788	1	0	1	55	4	0.251740753650665	1.43813610076904	-1.5	3.09999990463257	0.249319419264793	1.44158351421356
608	AUS-Australia	6	1.57546746730804	NA	NA	NA	NA	1.83017265796661	3.34953188896179	4	0.772312879562378	0.596467196941376	2	1	1	29	10	0.302613854408264	1.56399893760681	0.5	6.30000019073486	0.259011924266815	1.46553206443787
609	AUS-Australia	5	0.80198061466217	NA	NA	NA	NA	0.940903067588806	0.885298609733582	4	0.772312879562378	0.596467196941376	2	1	1	78	9	0.292149990797043	1.54329645633698	0.5	6.30000019073486	0.259011924266815	1.46553206443787
610	AUS-Australia	3	-0.744993090629578	46	0.184613421559334	NA	NA	-0.303256809711456	0.0919646918773651	2	-1.09146499633789	1.19129586219788	3	1	2	76	5	0.253585934638977	1.4389716386795	-1.5	3.09999990463257	0.249319419264793	1.44158351421356
611	AUS-Australia	3	-0.744993090629578	50	0.482521414756775	NA	NA	-0.132005974650383	0.0174255780875683	4	0.772312879562378	0.596467196941376	4	1	1	72	5	0.253585934638977	1.4389716386795	0.5	6.30000019073486	0.259011924266815	1.46553206443787
612	AUS-Australia	3	-0.744993090629578	37	-0.485679537057877	NA	NA	-0.688571155071259	0.474130243062973	2	-1.09146499633789	1.19129586219788	1	0	2	64	3	0.243722707033157	1.42822051048279	-1.5	3.09999990463257	0.249319419264793	1.44158351421356
613	AUS-Australia	3	-0.744993090629578	47	0.259090423583984	NA	NA	-0.260444104671478	0.0678311288356781	4	0.772312879562378	0.596467196941376	1	0	1	56	5	0.253585934638977	1.4389716386795	0.5	6.30000019073486	0.259011924266815	1.46553206443787
614	AUS-Australia	3	-0.744993090629578	NA	NA	NA	NA	-0.837636172771454	0.701634347438812	2	-1.09146499633789	1.19129586219788	3	1	1	54	3	0.243722707033157	1.42822051048279	-1.5	3.09999990463257	0.249319419264793	1.44158351421356
615	AUS-Australia	2	-1.51847994327545	42	-0.113294564187527	NA	NA	-0.919142484664917	0.844822883605957	4	0.772312879562378	0.596467196941376	4	1	2	76	2	0.227151960134506	1.40249729156494	0.5	6.30000019073486	0.259011924266815	1.46553206443787
616	AUS-Australia	6	1.57546746730804	NA	NA	NA	NA	1.83017265796661	3.34953188896179	4	0.772312879562378	0.596467196941376	1	0	2	59	10	0.302613854408264	1.56399893760681	0.5	6.30000019073486	0.259011924266815	1.46553206443787
617	AUS-Australia	3	-0.744993090629578	36	-0.560156524181366	NA	NA	-0.731383800506592	0.534922242164612	2	-1.09146499633789	1.19129586219788	1	0	2	79	3	0.243722707033157	1.42822051048279	-1.5	3.09999990463257	0.249319419264793	1.44158351421356
618	AUS-Australia	3	-0.744993090629578	54	0.780429363250732	NA	NA	0.0392448268830776	0.00154015643056482	2	-1.09146499633789	1.19129586219788	1	0	2	57	6	0.240560948848724	1.42988133430481	-1.5	3.09999990463257	0.249319419264793	1.44158351421356
619	AUS-Australia	3	-0.744993090629578	42	-0.113294564187527	NA	NA	-0.474507629871368	0.225157484412193	2	-1.09146499633789	1.19129586219788	1	0	2	60	4	0.251740753650665	1.43813610076904	-1.5	3.09999990463257	0.249319419264793	1.44158351421356
620	AUS-Australia	3	-0.744993090629578	45	0.110136426985264	NA	NA	-0.346069484949112	0.119764089584351	4	0.772312879562378	0.596467196941376	1	0	1	67	4	0.251740753650665	1.43813610076904	0.5	6.30000019073486	0.259011924266815	1.46553206443787
621	AUS-Australia	4	0.0284937508404255	60	1.22729134559631	NA	NA	0.74075585603714	0.548719227313995	4	0.772312879562378	0.596467196941376	4	1	2	59	8	0.267432540655136	1.49078273773193	0.5	6.30000019073486	0.259011924266815	1.46553206443787
622	AUS-Australia	3	-0.744993090629578	21	-1.67731142044067	NA	NA	-1.37357449531555	1.88670694828033	NA	NA	NA	4	1	2	61	1	0.212500005960464	1.38994562625885	NA	NA	0.270921975374222	1.50638294219971
623	AUS-Australia	4	0.0284937508404255	NA	NA	NA	NA	0.0516334362328053	0.00266601168550551	4	0.772312879562378	0.596467196941376	1	0	1	23	6	0.240560948848724	1.42988133430481	0.5	6.30000019073486	0.259011924266815	1.46553206443787
624	AUS-Australia	3	-0.744993090629578	32	-0.858064532279968	NA	NA	-0.902634680271149	0.814749360084534	4	0.772312879562378	0.596467196941376	1	0	2	56	2	0.227151960134506	1.40249729156494	0.5	6.30000019073486	0.259011924266815	1.46553206443787
625	AUS-Australia	5	0.80198061466217	49	0.408044397830963	NA	NA	0.71445095539093	0.510440170764923	4	0.772312879562378	0.596467196941376	3	1	1	36	8	0.267432540655136	1.49078273773193	0.5	6.30000019073486	0.259011924266815	1.46553206443787
626	AUS-Australia	3	-0.744993090629578	42	-0.113294564187527	NA	NA	-0.474507629871368	0.225157484412193	NA	NA	NA	2	1	2	50	4	0.251740753650665	1.43813610076904	NA	NA	0.270921975374222	1.50638294219971
627	AUS-Australia	3	-0.744993090629578	22	-1.60283446311951	NA	NA	-1.33076167106628	1.77092659473419	2	-1.09146499633789	1.19129586219788	2	1	2	71	1	0.212500005960464	1.38994562625885	-1.5	3.09999990463257	0.249319419264793	1.44158351421356
628	AUS-Australia	6	1.57546746730804	58	1.07833743095398	NA	NA	1.54440009593964	2.38517165184021	1	-2.02335405349731	4.09396171569824	1	0	2	31	10	0.302613854408264	1.56399893760681	-2.5	1.5	0.238811582326889	1.42572391033173
629	AUS-Australia	3	-0.744993090629578	45	0.110136426985264	NA	NA	-0.346069484949112	0.119764089584351	4	0.772312879562378	0.596467196941376	2	1	1	79	4	0.251740753650665	1.43813610076904	0.5	6.30000019073486	0.259011924266815	1.46553206443787
630	AUS-Australia	3	-0.744993090629578	45	0.110136426985264	NA	NA	-0.346069484949112	0.119764089584351	4	0.772312879562378	0.596467196941376	2	1	2	59	4	0.251740753650665	1.43813610076904	0.5	6.30000019073486	0.259011924266815	1.46553206443787
631	AUS-Australia	6	1.57546746730804	60	1.22729134559631	NA	NA	1.6300253868103	2.65698266029358	4	0.772312879562378	0.596467196941376	1	0	2	52	10	0.302613854408264	1.56399893760681	0.5	6.30000019073486	0.259011924266815	1.46553206443787
632	AUS-Australia	3	-0.744993090629578	38	-0.411202549934387	NA	NA	-0.645758450031281	0.417003989219666	4	0.772312879562378	0.596467196941376	1	0	2	72	3	0.243722707033157	1.42822051048279	0.5	6.30000019073486	0.259011924266815	1.46553206443787
633	AUS-Australia	3	-0.744993090629578	31	-0.932541489601135	NA	NA	-0.945447385311127	0.893870770931244	2	-1.09146499633789	1.19129586219788	2	1	2	58	2	0.227151960134506	1.40249729156494	-1.5	3.09999990463257	0.249319419264793	1.44158351421356
634	AUS-Australia	3	-0.744993090629578	38	-0.411202549934387	NA	NA	-0.645758450031281	0.417003989219666	2	-1.09146499633789	1.19129586219788	1	0	2	52	3	0.243722707033157	1.42822051048279	-1.5	3.09999990463257	0.249319419264793	1.44158351421356
635	AUS-Australia	3	-0.744993090629578	62	1.37624537944794	NA	NA	0.381746500730515	0.145730391144753	2	-1.09146499633789	1.19129586219788	1	0	1	57	7	0.265415549278259	1.48418235778809	-1.5	3.09999990463257	0.249319419264793	1.44158351421356
636	AUS-Australia	2	-1.51847994327545	30	-1.00701856613159	NA	NA	-1.43289482593536	2.05318760871887	4	0.772312879562378	0.596467196941376	1	0	1	68	1	0.212500005960464	1.38994562625885	0.5	6.30000019073486	0.259011924266815	1.46553206443787
637	AUS-Australia	3	-0.744993090629578	45	0.110136426985264	NA	NA	-0.346069484949112	0.119764089584351	4	0.772312879562378	0.596467196941376	4	1	2	74	4	0.251740753650665	1.43813610076904	0.5	6.30000019073486	0.259011924266815	1.46553206443787
638	AUS-Australia	3	-0.744993090629578	45	0.110136426985264	NA	NA	-0.346069484949112	0.119764089584351	2	-1.09146499633789	1.19129586219788	1	0	2	71	4	0.251740753650665	1.43813610076904	-1.5	3.09999990463257	0.249319419264793	1.44158351421356
639	AUS-Australia	1	-2.29196691513062	32	-0.858064532279968	NA	NA	-1.79190444946289	3.2109215259552	2	-1.09146499633789	1.19129586219788	1	0	1	67	1	0.212500005960464	1.38994562625885	-1.5	3.09999990463257	0.249319419264793	1.44158351421356
640	AUS-Australia	3	-0.744993090629578	38	-0.411202549934387	NA	NA	-0.645758450031281	0.417003989219666	4	0.772312879562378	0.596467196941376	1	0	2	49	3	0.243722707033157	1.42822051048279	0.5	6.30000019073486	0.259011924266815	1.46553206443787
641	AUS-Australia	3	-0.744993090629578	46	0.184613421559334	NA	NA	-0.303256809711456	0.0919646918773651	4	0.772312879562378	0.596467196941376	1	0	1	38	5	0.253585934638977	1.4389716386795	0.5	6.30000019073486	0.259011924266815	1.46553206443787
642	AUS-Australia	3	-0.744993090629578	23	-1.52835750579834	NA	NA	-1.2879490852356	1.65881288051605	4	0.772312879562378	0.596467196941376	1	0	2	41	1	0.212500005960464	1.38994562625885	0.5	6.30000019073486	0.259011924266815	1.46553206443787
643	AUS-Australia	3	-0.744993090629578	42	-0.113294564187527	NA	NA	-0.474507629871368	0.225157484412193	2	-1.09146499633789	1.19129586219788	1	0	2	40	4	0.251740753650665	1.43813610076904	-1.5	3.09999990463257	0.249319419264793	1.44158351421356
644	AUS-Australia	4	0.0284937508404255	37	-0.485679537057877	NA	NA	-0.243936344981194	0.0595049411058426	4	0.772312879562378	0.596467196941376	1	0	1	47	5	0.253585934638977	1.4389716386795	0.5	6.30000019073486	0.259011924266815	1.46553206443787
645	AUS-Australia	4	0.0284937508404255	43	-0.0388175658881664	NA	NA	0.012939884327352	0.000167440608493052	2	-1.09146499633789	1.19129586219788	1	0	1	29	6	0.240560948848724	1.42988133430481	-1.5	3.09999990463257	0.249319419264793	1.44158351421356
646	AUS-Australia	5	0.80198061466217	46	0.184613421559334	NA	NA	0.586012840270996	0.343411058187485	4	0.772312879562378	0.596467196941376	1	0	1	51	8	0.267432540655136	1.49078273773193	0.5	6.30000019073486	0.259011924266815	1.46553206443787
647	AUS-Australia	6	1.57546746730804	60	1.22729134559631	NA	NA	1.6300253868103	2.65698266029358	NA	NA	NA	3	1	1	52	10	0.302613854408264	1.56399893760681	NA	NA	0.270921975374222	1.50638294219971
648	AUS-Australia	6	1.57546746730804	62	1.37624537944794	NA	NA	1.71565091609955	2.94345808029175	4	0.772312879562378	0.596467196941376	2	1	1	70	10	0.302613854408264	1.56399893760681	0.5	6.30000019073486	0.259011924266815	1.46553206443787
649	AUS-Australia	5	0.80198061466217	36	-0.560156524181366	NA	NA	0.157885774970055	0.0249279178678989	4	0.772312879562378	0.596467196941376	1	0	2	43	6	0.240560948848724	1.42988133430481	0.5	6.30000019073486	0.259011924266815	1.46553206443787
650	AUS-Australia	3	-0.744993090629578	32	-0.858064532279968	NA	NA	-0.902634680271149	0.814749360084534	2	-1.09146499633789	1.19129586219788	1	0	1	54	2	0.227151960134506	1.40249729156494	-1.5	3.09999990463257	0.249319419264793	1.44158351421356
651	AUS-Australia	4	0.0284937508404255	NA	NA	NA	NA	0.0516334362328053	0.00266601168550551	4	0.772312879562378	0.596467196941376	1	0	2	26	6	0.240560948848724	1.42988133430481	0.5	6.30000019073486	0.259011924266815	1.46553206443787
652	AUS-Australia	3	-0.744993090629578	46	0.184613421559334	NA	NA	-0.303256809711456	0.0919646918773651	4	0.772312879562378	0.596467196941376	2	1	1	68	5	0.253585934638977	1.4389716386795	0.5	6.30000019073486	0.259011924266815	1.46553206443787
653	AUS-Australia	6	1.57546746730804	62	1.37624537944794	NA	NA	1.71565091609955	2.94345808029175	4	0.772312879562378	0.596467196941376	1	0	1	53	10	0.302613854408264	1.56399893760681	0.5	6.30000019073486	0.259011924266815	1.46553206443787
654	AUS-Australia	3	-0.744993090629578	38	-0.411202549934387	NA	NA	-0.645758450031281	0.417003989219666	4	0.772312879562378	0.596467196941376	4	1	1	74	3	0.243722707033157	1.42822051048279	0.5	6.30000019073486	0.259011924266815	1.46553206443787
655	AUS-Australia	3	-0.744993090629578	47	0.259090423583984	NA	NA	-0.260444104671478	0.0678311288356781	2	-1.09146499633789	1.19129586219788	3	1	1	44	5	0.253585934638977	1.4389716386795	-1.5	3.09999990463257	0.249319419264793	1.44158351421356
656	AUS-Australia	3	-0.744993090629578	60	1.22729134559631	NA	NA	0.296121060848236	0.087687686085701	2	-1.09146499633789	1.19129586219788	1	0	1	77	7	0.265415549278259	1.48418235778809	-1.5	3.09999990463257	0.249319419264793	1.44158351421356
657	AUS-Australia	3	-0.744993090629578	21	-1.67731142044067	NA	NA	-1.37357449531555	1.88670694828033	4	0.772312879562378	0.596467196941376	4	1	1	55	1	0.212500005960464	1.38994562625885	0.5	6.30000019073486	0.259011924266815	1.46553206443787
658	AUS-Australia	3	-0.744993090629578	NA	NA	NA	NA	-0.837636172771454	0.701634347438812	2	-1.09146499633789	1.19129586219788	1	0	2	78	3	0.243722707033157	1.42822051048279	-1.5	3.09999990463257	0.249319419264793	1.44158351421356
659	AUS-Australia	3	-0.744993090629578	45	0.110136426985264	NA	NA	-0.346069484949112	0.119764089584351	4	0.772312879562378	0.596467196941376	2	1	2	41	4	0.251740753650665	1.43813610076904	0.5	6.30000019073486	0.259011924266815	1.46553206443787
660	AUS-Australia	3	-0.744993090629578	45	0.110136426985264	NA	NA	-0.346069484949112	0.119764089584351	2	-1.09146499633789	1.19129586219788	1	0	2	64	4	0.251740753650665	1.43813610076904	-1.5	3.09999990463257	0.249319419264793	1.44158351421356
661	AUS-Australia	3	-0.744993090629578	41	-0.187771558761597	NA	NA	-0.517320334911346	0.267620325088501	4	0.772312879562378	0.596467196941376	2	1	1	69	4	0.251740753650665	1.43813610076904	0.5	6.30000019073486	0.259011924266815	1.46553206443787
662	AUS-Australia	3	-0.744993090629578	50	0.482521414756775	NA	NA	-0.132005974650383	0.0174255780875683	4	0.772312879562378	0.596467196941376	1	0	1	60	5	0.253585934638977	1.4389716386795	0.5	6.30000019073486	0.259011924266815	1.46553206443787
663	AUS-Australia	3	-0.744993090629578	37	-0.485679537057877	NA	NA	-0.688571155071259	0.474130243062973	4	0.772312879562378	0.596467196941376	2	1	1	78	3	0.243722707033157	1.42822051048279	0.5	6.30000019073486	0.259011924266815	1.46553206443787
664	AUS-Australia	3	-0.744993090629578	32	-0.858064532279968	NA	NA	-0.902634680271149	0.814749360084534	2	-1.09146499633789	1.19129586219788	2	1	2	50	2	0.227151960134506	1.40249729156494	-1.5	3.09999990463257	0.249319419264793	1.44158351421356
665	AUS-Australia	4	0.0284937508404255	57	1.00386035442352	NA	NA	0.612317740917206	0.374933004379272	4	0.772312879562378	0.596467196941376	1	0	1	40	8	0.267432540655136	1.49078273773193	0.5	6.30000019073486	0.259011924266815	1.46553206443787
666	AUS-Australia	5	0.80198061466217	NA	NA	NA	NA	0.940903067588806	0.885298609733582	4	0.772312879562378	0.596467196941376	1	0	2	53	9	0.292149990797043	1.54329645633698	0.5	6.30000019073486	0.259011924266815	1.46553206443787
667	AUS-Australia	6	1.57546746730804	29	-1.08149552345276	NA	NA	0.302831619977951	0.0917069911956787	4	0.772312879562378	0.596467196941376	4	1	1	69	7	0.265415549278259	1.48418235778809	0.5	6.30000019073486	0.259011924266815	1.46553206443787
668	AUS-Australia	2	-1.51847994327545	NA	NA	NA	NA	-1.72690582275391	2.98220372200012	2	-1.09146499633789	1.19129586219788	1	0	1	53	1	0.212500005960464	1.38994562625885	-1.5	3.09999990463257	0.249319419264793	1.44158351421356
669	AUS-Australia	5	0.80198061466217	49	0.408044397830963	NA	NA	0.71445095539093	0.510440170764923	4	0.772312879562378	0.596467196941376	1	0	1	61	8	0.267432540655136	1.49078273773193	0.5	6.30000019073486	0.259011924266815	1.46553206443787
670	AUS-Australia	4	0.0284937508404255	42	-0.113294564187527	NA	NA	-0.0298728197813034	0.000892385374754667	2	-1.09146499633789	1.19129586219788	1	0	2	58	6	0.240560948848724	1.42988133430481	-1.5	3.09999990463257	0.249319419264793	1.44158351421356
671	AUS-Australia	6	1.57546746730804	62	1.37624537944794	NA	NA	1.71565091609955	2.94345808029175	4	0.772312879562378	0.596467196941376	1	0	1	35	10	0.302613854408264	1.56399893760681	0.5	6.30000019073486	0.259011924266815	1.46553206443787
672	AUS-Australia	3	-0.744993090629578	NA	NA	NA	NA	-0.837636172771454	0.701634347438812	4	0.772312879562378	0.596467196941376	3	1	1	75	3	0.243722707033157	1.42822051048279	0.5	6.30000019073486	0.259011924266815	1.46553206443787
673	AUS-Australia	6	1.57546746730804	60	1.22729134559631	NA	NA	1.6300253868103	2.65698266029358	4	0.772312879562378	0.596467196941376	1	0	1	43	10	0.302613854408264	1.56399893760681	0.5	6.30000019073486	0.259011924266815	1.46553206443787
674	AUS-Australia	6	1.57546746730804	54	0.780429363250732	NA	NA	1.37314927577972	1.88553893566132	4	0.772312879562378	0.596467196941376	4	1	2	54	10	0.302613854408264	1.56399893760681	0.5	6.30000019073486	0.259011924266815	1.46553206443787
675	AUS-Australia	6	1.57546746730804	47	0.259090423583984	NA	NA	1.07346034049988	1.15231704711914	2	-1.09146499633789	1.19129586219788	2	1	1	46	9	0.292149990797043	1.54329645633698	-1.5	3.09999990463257	0.249319419264793	1.44158351421356
676	AUS-Australia	3	-0.744993090629578	45	0.110136426985264	NA	NA	-0.346069484949112	0.119764089584351	4	0.772312879562378	0.596467196941376	1	0	2	48	4	0.251740753650665	1.43813610076904	0.5	6.30000019073486	0.259011924266815	1.46553206443787
677	AUS-Australia	3	-0.744993090629578	42	-0.113294564187527	NA	NA	-0.474507629871368	0.225157484412193	2	-1.09146499633789	1.19129586219788	1	0	2	54	4	0.251740753650665	1.43813610076904	-1.5	3.09999990463257	0.249319419264793	1.44158351421356
678	AUS-Australia	6	1.57546746730804	78	2.56787729263306	NA	NA	2.40065431594849	5.76314115524292	4	0.772312879562378	0.596467196941376	1	0	1	53	10	0.302613854408264	1.56399893760681	0.5	6.30000019073486	0.259011924266815	1.46553206443787
679	AUS-Australia	6	1.57546746730804	57	1.00386035442352	NA	NA	1.50158739089966	2.25476479530334	4	0.772312879562378	0.596467196941376	1	0	1	48	10	0.302613854408264	1.56399893760681	0.5	6.30000019073486	0.259011924266815	1.46553206443787
680	AUS-Australia	3	-0.744993090629578	47	0.259090423583984	NA	NA	-0.260444104671478	0.0678311288356781	2	-1.09146499633789	1.19129586219788	1	0	1	72	5	0.253585934638977	1.4389716386795	-1.5	3.09999990463257	0.249319419264793	1.44158351421356
681	AUS-Australia	4	0.0284937508404255	45	0.110136426985264	NA	NA	0.0985652953386307	0.00971511751413345	4	0.772312879562378	0.596467196941376	1	0	1	39	6	0.240560948848724	1.42988133430481	0.5	6.30000019073486	0.259011924266815	1.46553206443787
682	AUS-Australia	5	0.80198061466217	47	0.259090423583984	NA	NA	0.628825545310974	0.39542156457901	2	-1.09146499633789	1.19129586219788	2	1	1	49	8	0.267432540655136	1.49078273773193	-1.5	3.09999990463257	0.249319419264793	1.44158351421356
683	AUS-Australia	3	-0.744993090629578	33	-0.783587515354156	NA	NA	-0.859822034835815	0.739293932914734	4	0.772312879562378	0.596467196941376	1	0	1	54	3	0.243722707033157	1.42822051048279	0.5	6.30000019073486	0.259011924266815	1.46553206443787
684	AUS-Australia	3	-0.744993090629578	60	1.22729134559631	NA	NA	0.296121060848236	0.087687686085701	1	-2.02335405349731	4.09396171569824	4	1	1	75	7	0.265415549278259	1.48418235778809	-2.5	1.5	0.238811582326889	1.42572391033173
685	AUS-Australia	3	-0.744993090629578	38	-0.411202549934387	NA	NA	-0.645758450031281	0.417003989219666	4	0.772312879562378	0.596467196941376	1	0	2	54	3	0.243722707033157	1.42822051048279	0.5	6.30000019073486	0.259011924266815	1.46553206443787
686	AUS-Australia	6	1.57546746730804	60	1.22729134559631	NA	NA	1.6300253868103	2.65698266029358	4	0.772312879562378	0.596467196941376	2	1	1	44	10	0.302613854408264	1.56399893760681	0.5	6.30000019073486	0.259011924266815	1.46553206443787
687	AUS-Australia	5	0.80198061466217	54	0.780429363250732	NA	NA	0.92851448059082	0.862139165401459	6	2.63609075546265	6.948974609375	1	0	2	66	9	0.292149990797043	1.54329645633698	2.5	9.5	0.337801605463028	1.68096518516541
688	AUS-Australia	3	-0.744993090629578	NA	NA	NA	NA	-0.837636172771454	0.701634347438812	2	-1.09146499633789	1.19129586219788	1	0	2	61	3	0.243722707033157	1.42822051048279	-1.5	3.09999990463257	0.249319419264793	1.44158351421356
689	AUS-Australia	3	-0.744993090629578	34	-0.70911055803299	NA	NA	-0.817009329795837	0.667504251003265	4	0.772312879562378	0.596467196941376	1	0	2	46	3	0.243722707033157	1.42822051048279	0.5	6.30000019073486	0.259011924266815	1.46553206443787
690	AUS-Australia	3	-0.744993090629578	38	-0.411202549934387	NA	NA	-0.645758450031281	0.417003989219666	4	0.772312879562378	0.596467196941376	1	0	2	70	3	0.243722707033157	1.42822051048279	0.5	6.30000019073486	0.259011924266815	1.46553206443787
691	AUS-Australia	6	1.57546746730804	62	1.37624537944794	NA	NA	1.71565091609955	2.94345808029175	4	0.772312879562378	0.596467196941376	1	0	1	58	10	0.302613854408264	1.56399893760681	0.5	6.30000019073486	0.259011924266815	1.46553206443787
692	AUS-Australia	3	-0.744993090629578	28	-1.15597248077393	NA	NA	-1.07388544082642	1.15322995185852	2	-1.09146499633789	1.19129586219788	1	0	1	39	2	0.227151960134506	1.40249729156494	-1.5	3.09999990463257	0.249319419264793	1.44158351421356
693	AUS-Australia	2	-1.51847994327545	21	-1.67731142044067	NA	NA	-1.81820917129517	3.30588459968567	2	-1.09146499633789	1.19129586219788	1	0	1	51	1	0.212500005960464	1.38994562625885	-1.5	3.09999990463257	0.249319419264793	1.44158351421356
694	AUS-Australia	4	0.0284937508404255	37	-0.485679537057877	NA	NA	-0.243936344981194	0.0595049411058426	4	0.772312879562378	0.596467196941376	1	0	1	54	5	0.253585934638977	1.4389716386795	0.5	6.30000019073486	0.259011924266815	1.46553206443787
695	AUS-Australia	5	0.80198061466217	28	-1.15597248077393	NA	NA	-0.18461586534977	0.0340830162167549	4	0.772312879562378	0.596467196941376	2	1	1	62	5	0.253585934638977	1.4389716386795	0.5	6.30000019073486	0.259011924266815	1.46553206443787
696	AUS-Australia	3	-0.744993090629578	60	1.22729134559631	NA	NA	0.296121060848236	0.087687686085701	4	0.772312879562378	0.596467196941376	3	1	1	71	7	0.265415549278259	1.48418235778809	0.5	6.30000019073486	0.259011924266815	1.46553206443787
697	AUS-Australia	3	-0.744993090629578	NA	NA	NA	NA	-0.837636172771454	0.701634347438812	4	0.772312879562378	0.596467196941376	1	0	1	69	3	0.243722707033157	1.42822051048279	0.5	6.30000019073486	0.259011924266815	1.46553206443787
698	AUS-Australia	6	1.57546746730804	38	-0.411202549934387	NA	NA	0.688145995140076	0.473544925451279	4	0.772312879562378	0.596467196941376	3	1	2	34	8	0.267432540655136	1.49078273773193	0.5	6.30000019073486	0.259011924266815	1.46553206443787
699	AUS-Australia	3	-0.744993090629578	45	0.110136426985264	NA	NA	-0.346069484949112	0.119764089584351	4	0.772312879562378	0.596467196941376	4	1	2	68	4	0.251740753650665	1.43813610076904	0.5	6.30000019073486	0.259011924266815	1.46553206443787
700	AUS-Australia	6	1.57546746730804	78	2.56787729263306	NA	NA	2.40065431594849	5.76314115524292	4	0.772312879562378	0.596467196941376	2	1	1	75	10	0.302613854408264	1.56399893760681	0.5	6.30000019073486	0.259011924266815	1.46553206443787
701	AUS-Australia	6	1.57546746730804	45	0.110136426985264	NA	NA	0.987834930419922	0.975817859172821	2	-1.09146499633789	1.19129586219788	2	1	2	44	9	0.292149990797043	1.54329645633698	-1.5	3.09999990463257	0.249319419264793	1.44158351421356
702	AUS-Australia	5	0.80198061466217	NA	NA	NA	NA	0.940903067588806	0.885298609733582	4	0.772312879562378	0.596467196941376	1	0	2	79	9	0.292149990797043	1.54329645633698	0.5	6.30000019073486	0.259011924266815	1.46553206443787
703	AUS-Australia	3	-0.744993090629578	37	-0.485679537057877	NA	NA	-0.688571155071259	0.474130243062973	4	0.772312879562378	0.596467196941376	1	0	2	66	3	0.243722707033157	1.42822051048279	0.5	6.30000019073486	0.259011924266815	1.46553206443787
704	AUS-Australia	3	-0.744993090629578	42	-0.113294564187527	NA	NA	-0.474507629871368	0.225157484412193	2	-1.09146499633789	1.19129586219788	1	0	2	46	4	0.251740753650665	1.43813610076904	-1.5	3.09999990463257	0.249319419264793	1.44158351421356
705	AUS-Australia	3	-0.744993090629578	30	-1.00701856613159	NA	NA	-0.98826014995575	0.97665810585022	4	0.772312879562378	0.596467196941376	1	0	2	41	2	0.227151960134506	1.40249729156494	0.5	6.30000019073486	0.259011924266815	1.46553206443787
706	AUS-Australia	3	-0.744993090629578	52	0.631475389003754	NA	NA	-0.0463805720210075	0.00215115747414529	2	-1.09146499633789	1.19129586219788	1	0	2	62	6	0.240560948848724	1.42988133430481	-1.5	3.09999990463257	0.249319419264793	1.44158351421356
707	AUS-Australia	3	-0.744993090629578	33	-0.783587515354156	NA	NA	-0.859822034835815	0.739293932914734	2	-1.09146499633789	1.19129586219788	1	0	2	38	3	0.243722707033157	1.42822051048279	-1.5	3.09999990463257	0.249319419264793	1.44158351421356
708	AUS-Australia	3	-0.744993090629578	21	-1.67731142044067	NA	NA	-1.37357449531555	1.88670694828033	2	-1.09146499633789	1.19129586219788	4	1	2	56	1	0.212500005960464	1.38994562625885	-1.5	3.09999990463257	0.249319419264793	1.44158351421356
709	AUS-Australia	3	-0.744993090629578	45	0.110136426985264	NA	NA	-0.346069484949112	0.119764089584351	4	0.772312879562378	0.596467196941376	4	1	2	80	4	0.251740753650665	1.43813610076904	0.5	6.30000019073486	0.259011924266815	1.46553206443787
710	AUS-Australia	4	0.0284937508404255	42	-0.113294564187527	NA	NA	-0.0298728197813034	0.000892385374754667	4	0.772312879562378	0.596467196941376	1	0	2	64	6	0.240560948848724	1.42988133430481	0.5	6.30000019073486	0.259011924266815	1.46553206443787
711	AUS-Australia	3	-0.744993090629578	47	0.259090423583984	NA	NA	-0.260444104671478	0.0678311288356781	2	-1.09146499633789	1.19129586219788	1	0	2	50	5	0.253585934638977	1.4389716386795	-1.5	3.09999990463257	0.249319419264793	1.44158351421356
712	AUS-Australia	2	-1.51847994327545	30	-1.00701856613159	NA	NA	-1.43289482593536	2.05318760871887	2	-1.09146499633789	1.19129586219788	1	0	2	62	1	0.212500005960464	1.38994562625885	-1.5	3.09999990463257	0.249319419264793	1.44158351421356
713	AUS-Australia	3	-0.744993090629578	36	-0.560156524181366	NA	NA	-0.731383800506592	0.534922242164612	2	-1.09146499633789	1.19129586219788	1	0	2	39	3	0.243722707033157	1.42822051048279	-1.5	3.09999990463257	0.249319419264793	1.44158351421356
714	AUS-Australia	3	-0.744993090629578	21	-1.67731142044067	NA	NA	-1.37357449531555	1.88670694828033	2	-1.09146499633789	1.19129586219788	4	1	2	48	1	0.212500005960464	1.38994562625885	-1.5	3.09999990463257	0.249319419264793	1.44158351421356
715	AUS-Australia	5	0.80198061466217	60	1.22729134559631	NA	NA	1.18539071083069	1.40515112876892	4	0.772312879562378	0.596467196941376	1	0	1	77	9	0.292149990797043	1.54329645633698	0.5	6.30000019073486	0.259011924266815	1.46553206443787
716	AUS-Australia	5	0.80198061466217	42	-0.113294564187527	NA	NA	0.414762020111084	0.17202752828598	2	-1.09146499633789	1.19129586219788	3	1	2	32	7	0.265415549278259	1.48418235778809	-1.5	3.09999990463257	0.249319419264793	1.44158351421356
717	AUS-Australia	1	-2.29196691513062	33	-0.783587515354156	NA	NA	-1.74909162521362	3.05932140350342	NA	NA	NA	4	1	1	77	1	0.212500005960464	1.38994562625885	NA	NA	0.270921975374222	1.50638294219971
718	AUS-Australia	3	-0.744993090629578	37	-0.485679537057877	NA	NA	-0.688571155071259	0.474130243062973	2	-1.09146499633789	1.19129586219788	2	1	1	69	3	0.243722707033157	1.42822051048279	-1.5	3.09999990463257	0.249319419264793	1.44158351421356
719	AUS-Australia	6	1.57546746730804	62	1.37624537944794	NA	NA	1.71565091609955	2.94345808029175	NA	NA	NA	1	0	1	56	10	0.302613854408264	1.56399893760681	NA	NA	0.270921975374222	1.50638294219971
720	AUS-Australia	3	-0.744993090629578	49	0.408044397830963	NA	NA	-0.174818694591522	0.03056157566607	4	0.772312879562378	0.596467196941376	1	0	2	49	5	0.253585934638977	1.4389716386795	0.5	6.30000019073486	0.259011924266815	1.46553206443787
721	AUS-Australia	6	1.57546746730804	47	0.259090423583984	NA	NA	1.07346034049988	1.15231704711914	4	0.772312879562378	0.596467196941376	1	0	1	42	9	0.292149990797043	1.54329645633698	0.5	6.30000019073486	0.259011924266815	1.46553206443787
722	AUS-Australia	4	0.0284937508404255	39	-0.336725562810898	NA	NA	-0.158310934901237	0.0250623524188995	4	0.772312879562378	0.596467196941376	4	1	1	64	5	0.253585934638977	1.4389716386795	0.5	6.30000019073486	0.259011924266815	1.46553206443787
723	AUS-Australia	4	0.0284937508404255	38	-0.411202549934387	NA	NA	-0.201123639941216	0.0404507182538509	4	0.772312879562378	0.596467196941376	1	0	2	32	5	0.253585934638977	1.4389716386795	0.5	6.30000019073486	0.259011924266815	1.46553206443787
724	AUS-Australia	5	0.80198061466217	60	1.22729134559631	NA	NA	1.18539071083069	1.40515112876892	4	0.772312879562378	0.596467196941376	3	1	1	69	9	0.292149990797043	1.54329645633698	0.5	6.30000019073486	0.259011924266815	1.46553206443787
725	AUS-Australia	5	0.80198061466217	61	1.30176830291748	NA	NA	1.22820329666138	1.5084832906723	1	-2.02335405349731	4.09396171569824	1	0	1	51	9	0.292149990797043	1.54329645633698	-2.5	1.5	0.238811582326889	1.42572391033173
726	AUS-Australia	3	-0.744993090629578	62	1.37624537944794	NA	NA	0.381746500730515	0.145730391144753	4	0.772312879562378	0.596467196941376	2	1	1	69	7	0.265415549278259	1.48418235778809	0.5	6.30000019073486	0.259011924266815	1.46553206443787
727	AUS-Australia	5	0.80198061466217	34	-0.70911055803299	NA	NA	0.0722603350877762	0.00522155594080687	2	-1.09146499633789	1.19129586219788	1	0	1	65	6	0.240560948848724	1.42988133430481	-1.5	3.09999990463257	0.249319419264793	1.44158351421356
728	AUS-Australia	5	0.80198061466217	32	-0.858064532279968	NA	NA	-0.0133650675415993	0.000178625035914592	2	-1.09146499633789	1.19129586219788	4	1	2	62	6	0.240560948848724	1.42988133430481	-1.5	3.09999990463257	0.249319419264793	1.44158351421356
729	AUS-Australia	5	0.80198061466217	45	0.110136426985264	NA	NA	0.543200135231018	0.295066386461258	4	0.772312879562378	0.596467196941376	2	1	1	76	8	0.267432540655136	1.49078273773193	0.5	6.30000019073486	0.259011924266815	1.46553206443787
730	AUS-Australia	3	-0.744993090629578	31	-0.932541489601135	NA	NA	-0.945447385311127	0.893870770931244	2	-1.09146499633789	1.19129586219788	1	0	2	63	2	0.227151960134506	1.40249729156494	-1.5	3.09999990463257	0.249319419264793	1.44158351421356
731	AUS-Australia	3	-0.744993090629578	52	0.631475389003754	NA	NA	-0.0463805720210075	0.00215115747414529	4	0.772312879562378	0.596467196941376	1	0	1	52	6	0.240560948848724	1.42988133430481	0.5	6.30000019073486	0.259011924266815	1.46553206443787
732	AUS-Australia	3	-0.744993090629578	29	-1.08149552345276	NA	NA	-1.03107285499573	1.06311118602753	2	-1.09146499633789	1.19129586219788	1	0	1	50	2	0.227151960134506	1.40249729156494	-1.5	3.09999990463257	0.249319419264793	1.44158351421356
733	AUS-Australia	2	-1.51847994327545	28	-1.15597248077393	NA	NA	-1.51852023601532	2.305903673172	2	-1.09146499633789	1.19129586219788	1	0	1	56	1	0.212500005960464	1.38994562625885	-1.5	3.09999990463257	0.249319419264793	1.44158351421356
734	AUS-Australia	1	-2.29196691513062	19	-1.8262654542923	NA	NA	-2.34846949577332	5.51530885696411	1	-2.02335405349731	4.09396171569824	2	1	1	60	1	0.212500005960464	1.38994562625885	-2.5	1.5	0.238811582326889	1.42572391033173
735	AUS-Australia	6	1.57546746730804	49	0.408044397830963	NA	NA	1.15908575057983	1.34347975254059	2	-1.09146499633789	1.19129586219788	3	1	2	37	9	0.292149990797043	1.54329645633698	-1.5	3.09999990463257	0.249319419264793	1.44158351421356
736	AUS-Australia	4	0.0284937508404255	38	-0.411202549934387	NA	NA	-0.201123639941216	0.0404507182538509	4	0.772312879562378	0.596467196941376	1	0	2	60	5	0.253585934638977	1.4389716386795	0.5	6.30000019073486	0.259011924266815	1.46553206443787
737	AUS-Australia	3	-0.744993090629578	25	-1.37940347194672	NA	NA	-1.20232355594635	1.44558191299438	4	0.772312879562378	0.596467196941376	1	0	1	42	1	0.212500005960464	1.38994562625885	0.5	6.30000019073486	0.259011924266815	1.46553206443787
738	AUS-Australia	6	1.57546746730804	72	2.12101531028748	NA	NA	2.14377784729004	4.59578323364258	4	0.772312879562378	0.596467196941376	1	0	1	72	10	0.302613854408264	1.56399893760681	0.5	6.30000019073486	0.259011924266815	1.46553206443787
739	AUS-Australia	3	-0.744993090629578	21	-1.67731142044067	NA	NA	-1.37357449531555	1.88670694828033	4	0.772312879562378	0.596467196941376	2	1	2	40	1	0.212500005960464	1.38994562625885	0.5	6.30000019073486	0.259011924266815	1.46553206443787
740	AUS-Australia	6	1.57546746730804	60	1.22729134559631	NA	NA	1.6300253868103	2.65698266029358	4	0.772312879562378	0.596467196941376	1	0	1	51	10	0.302613854408264	1.56399893760681	0.5	6.30000019073486	0.259011924266815	1.46553206443787
741	AUS-Australia	6	1.57546746730804	37	-0.485679537057877	NA	NA	0.645333290100098	0.416455060243607	4	0.772312879562378	0.596467196941376	1	0	2	57	8	0.267432540655136	1.49078273773193	0.5	6.30000019073486	0.259011924266815	1.46553206443787
742	AUS-Australia	3	-0.744993090629578	32	-0.858064532279968	NA	NA	-0.902634680271149	0.814749360084534	2	-1.09146499633789	1.19129586219788	1	0	2	48	2	0.227151960134506	1.40249729156494	-1.5	3.09999990463257	0.249319419264793	1.44158351421356
743	AUS-Australia	6	1.57546746730804	30	-1.00701856613159	NA	NA	0.345644295215607	0.119469977915287	4	0.772312879562378	0.596467196941376	1	0	1	78	7	0.265415549278259	1.48418235778809	0.5	6.30000019073486	0.259011924266815	1.46553206443787
744	AUS-Australia	3	-0.744993090629578	42	-0.113294564187527	NA	NA	-0.474507629871368	0.225157484412193	2	-1.09146499633789	1.19129586219788	1	0	2	68	4	0.251740753650665	1.43813610076904	-1.5	3.09999990463257	0.249319419264793	1.44158351421356
745	AUS-Australia	3	-0.744993090629578	60	1.22729134559631	NA	NA	0.296121060848236	0.087687686085701	4	0.772312879562378	0.596467196941376	2	1	2	67	7	0.265415549278259	1.48418235778809	0.5	6.30000019073486	0.259011924266815	1.46553206443787
746	AUS-Australia	5	0.80198061466217	49	0.408044397830963	NA	NA	0.71445095539093	0.510440170764923	2	-1.09146499633789	1.19129586219788	1	0	2	42	8	0.267432540655136	1.49078273773193	-1.5	3.09999990463257	0.249319419264793	1.44158351421356
747	AUS-Australia	5	0.80198061466217	60	1.22729134559631	NA	NA	1.18539071083069	1.40515112876892	4	0.772312879562378	0.596467196941376	1	0	1	45	9	0.292149990797043	1.54329645633698	0.5	6.30000019073486	0.259011924266815	1.46553206443787
748	AUS-Australia	4	0.0284937508404255	62	1.37624537944794	NA	NA	0.826381325721741	0.682906091213226	2	-1.09146499633789	1.19129586219788	1	0	1	30	9	0.292149990797043	1.54329645633698	-1.5	3.09999990463257	0.249319419264793	1.44158351421356
749	AUS-Australia	3	-0.744993090629578	31	-0.932541489601135	NA	NA	-0.945447385311127	0.893870770931244	2	-1.09146499633789	1.19129586219788	1	0	1	49	2	0.227151960134506	1.40249729156494	-1.5	3.09999990463257	0.249319419264793	1.44158351421356
750	AUS-Australia	6	1.57546746730804	60	1.22729134559631	NA	NA	1.6300253868103	2.65698266029358	4	0.772312879562378	0.596467196941376	1	0	2	48	10	0.302613854408264	1.56399893760681	0.5	6.30000019073486	0.259011924266815	1.46553206443787
751	AUS-Australia	5	0.80198061466217	78	2.56787729263306	NA	NA	1.956019282341	3.82601141929626	4	0.772312879562378	0.596467196941376	2	1	1	45	10	0.302613854408264	1.56399893760681	0.5	6.30000019073486	0.259011924266815	1.46553206443787
752	AUS-Australia	3	-0.744993090629578	21	-1.67731142044067	NA	NA	-1.37357449531555	1.88670694828033	1	-2.02335405349731	4.09396171569824	1	0	2	63	1	0.212500005960464	1.38994562625885	-2.5	1.5	0.238811582326889	1.42572391033173
753	AUS-Australia	3	-0.744993090629578	38	-0.411202549934387	NA	NA	-0.645758450031281	0.417003989219666	2	-1.09146499633789	1.19129586219788	1	0	1	42	3	0.243722707033157	1.42822051048279	-1.5	3.09999990463257	0.249319419264793	1.44158351421356
754	AUS-Australia	3	-0.744993090629578	44	0.0356594286859035	NA	NA	-0.388882219791412	0.151229381561279	4	0.772312879562378	0.596467196941376	4	1	1	68	4	0.251740753650665	1.43813610076904	0.5	6.30000019073486	0.259011924266815	1.46553206443787
755	AUS-Australia	3	-0.744993090629578	60	1.22729134559631	NA	NA	0.296121060848236	0.087687686085701	NA	NA	NA	2	1	1	42	7	0.265415549278259	1.48418235778809	NA	NA	0.270921975374222	1.50638294219971
756	AUS-Australia	6	1.57546746730804	60	1.22729134559631	NA	NA	1.6300253868103	2.65698266029358	4	0.772312879562378	0.596467196941376	4	1	1	66	10	0.302613854408264	1.56399893760681	0.5	6.30000019073486	0.259011924266815	1.46553206443787
757	AUS-Australia	4	0.0284937508404255	60	1.22729134559631	NA	NA	0.74075585603714	0.548719227313995	4	0.772312879562378	0.596467196941376	1	0	1	57	8	0.267432540655136	1.49078273773193	0.5	6.30000019073486	0.259011924266815	1.46553206443787
758	AUS-Australia	3	-0.744993090629578	31	-0.932541489601135	NA	NA	-0.945447385311127	0.893870770931244	1	-2.02335405349731	4.09396171569824	1	0	1	48	2	0.227151960134506	1.40249729156494	-2.5	1.5	0.238811582326889	1.42572391033173
759	AUS-Australia	5	0.80198061466217	54	0.780429363250732	NA	NA	0.92851448059082	0.862139165401459	4	0.772312879562378	0.596467196941376	1	0	2	73	9	0.292149990797043	1.54329645633698	0.5	6.30000019073486	0.259011924266815	1.46553206443787
760	AUS-Australia	5	0.80198061466217	32	-0.858064532279968	NA	NA	-0.0133650675415993	0.000178625035914592	4	0.772312879562378	0.596467196941376	3	1	2	31	6	0.240560948848724	1.42988133430481	0.5	6.30000019073486	0.259011924266815	1.46553206443787
761	AUS-Australia	6	1.57546746730804	49	0.408044397830963	NA	NA	1.15908575057983	1.34347975254059	4	0.772312879562378	0.596467196941376	2	1	1	28	9	0.292149990797043	1.54329645633698	0.5	6.30000019073486	0.259011924266815	1.46553206443787
762	AUS-Australia	3	-0.744993090629578	31	-0.932541489601135	NA	NA	-0.945447385311127	0.893870770931244	2	-1.09146499633789	1.19129586219788	1	0	2	69	2	0.227151960134506	1.40249729156494	-1.5	3.09999990463257	0.249319419264793	1.44158351421356
763	AUS-Australia	3	-0.744993090629578	18	-1.90074241161346	NA	NA	-1.5020124912262	2.25604152679443	2	-1.09146499633789	1.19129586219788	1	0	1	63	1	0.212500005960464	1.38994562625885	-1.5	3.09999990463257	0.249319419264793	1.44158351421356
764	AUS-Australia	3	-0.744993090629578	47	0.259090423583984	NA	NA	-0.260444104671478	0.0678311288356781	2	-1.09146499633789	1.19129586219788	2	1	2	54	5	0.253585934638977	1.4389716386795	-1.5	3.09999990463257	0.249319419264793	1.44158351421356
765	AUS-Australia	3	-0.744993090629578	54	0.780429363250732	NA	NA	0.0392448268830776	0.00154015643056482	4	0.772312879562378	0.596467196941376	2	1	2	59	6	0.240560948848724	1.42988133430481	0.5	6.30000019073486	0.259011924266815	1.46553206443787
766	AUS-Australia	3	-0.744993090629578	60	1.22729134559631	NA	NA	0.296121060848236	0.087687686085701	4	0.772312879562378	0.596467196941376	1	0	1	53	7	0.265415549278259	1.48418235778809	0.5	6.30000019073486	0.259011924266815	1.46553206443787
767	AUS-Australia	4	0.0284937508404255	32	-0.858064532279968	NA	NA	-0.457999885082245	0.209763899445534	4	0.772312879562378	0.596467196941376	2	1	1	25	4	0.251740753650665	1.43813610076904	0.5	6.30000019073486	0.259011924266815	1.46553206443787
768	AUS-Australia	3	-0.744993090629578	45	0.110136426985264	NA	NA	-0.346069484949112	0.119764089584351	2	-1.09146499633789	1.19129586219788	1	0	2	41	4	0.251740753650665	1.43813610076904	-1.5	3.09999990463257	0.249319419264793	1.44158351421356
769	AUS-Australia	6	1.57546746730804	57	1.00386035442352	NA	NA	1.50158739089966	2.25476479530334	4	0.772312879562378	0.596467196941376	1	0	1	39	10	0.302613854408264	1.56399893760681	0.5	6.30000019073486	0.259011924266815	1.46553206443787
770	AUS-Australia	6	1.57546746730804	46	0.184613421559334	NA	NA	1.0306476354599	1.06223452091217	4	0.772312879562378	0.596467196941376	4	1	1	59	9	0.292149990797043	1.54329645633698	0.5	6.30000019073486	0.259011924266815	1.46553206443787
771	AUS-Australia	3	-0.744993090629578	45	0.110136426985264	NA	NA	-0.346069484949112	0.119764089584351	2	-1.09146499633789	1.19129586219788	1	0	1	85	4	0.251740753650665	1.43813610076904	-1.5	3.09999990463257	0.249319419264793	1.44158351421356
772	AUS-Australia	4	0.0284937508404255	43	-0.0388175658881664	NA	NA	0.012939884327352	0.000167440608493052	2	-1.09146499633789	1.19129586219788	2	1	1	75	6	0.240560948848724	1.42988133430481	-1.5	3.09999990463257	0.249319419264793	1.44158351421356
773	AUS-Australia	3	-0.744993090629578	45	0.110136426985264	NA	NA	-0.346069484949112	0.119764089584351	4	0.772312879562378	0.596467196941376	2	1	2	41	4	0.251740753650665	1.43813610076904	0.5	6.30000019073486	0.259011924266815	1.46553206443787
774	AUS-Australia	2	-1.51847994327545	NA	NA	NA	NA	-1.72690582275391	2.98220372200012	2	-1.09146499633789	1.19129586219788	2	1	2	77	1	0.212500005960464	1.38994562625885	-1.5	3.09999990463257	0.249319419264793	1.44158351421356
775	AUS-Australia	5	0.80198061466217	46	0.184613421559334	NA	NA	0.586012840270996	0.343411058187485	2	-1.09146499633789	1.19129586219788	1	0	2	48	8	0.267432540655136	1.49078273773193	-1.5	3.09999990463257	0.249319419264793	1.44158351421356
776	AUS-Australia	3	-0.744993090629578	42	-0.113294564187527	NA	NA	-0.474507629871368	0.225157484412193	4	0.772312879562378	0.596467196941376	1	0	2	61	4	0.251740753650665	1.43813610076904	0.5	6.30000019073486	0.259011924266815	1.46553206443787
777	AUS-Australia	6	1.57546746730804	57	1.00386035442352	NA	NA	1.50158739089966	2.25476479530334	4	0.772312879562378	0.596467196941376	1	0	2	38	10	0.302613854408264	1.56399893760681	0.5	6.30000019073486	0.259011924266815	1.46553206443787
778	AUS-Australia	6	1.57546746730804	38	-0.411202549934387	NA	NA	0.688145995140076	0.473544925451279	NA	NA	NA	1	0	1	50	8	0.267432540655136	1.49078273773193	NA	NA	0.270921975374222	1.50638294219971
779	AUS-Australia	6	1.57546746730804	60	1.22729134559631	NA	NA	1.6300253868103	2.65698266029358	2	-1.09146499633789	1.19129586219788	4	1	2	42	10	0.302613854408264	1.56399893760681	-1.5	3.09999990463257	0.249319419264793	1.44158351421356
780	AUS-Australia	3	-0.744993090629578	32	-0.858064532279968	NA	NA	-0.902634680271149	0.814749360084534	4	0.772312879562378	0.596467196941376	2	1	2	69	2	0.227151960134506	1.40249729156494	0.5	6.30000019073486	0.259011924266815	1.46553206443787
781	AUS-Australia	3	-0.744993090629578	21	-1.67731142044067	NA	NA	-1.37357449531555	1.88670694828033	4	0.772312879562378	0.596467196941376	2	1	1	59	1	0.212500005960464	1.38994562625885	0.5	6.30000019073486	0.259011924266815	1.46553206443787
782	AUS-Australia	3	-0.744993090629578	NA	NA	NA	NA	-0.837636172771454	0.701634347438812	2	-1.09146499633789	1.19129586219788	1	0	2	60	3	0.243722707033157	1.42822051048279	-1.5	3.09999990463257	0.249319419264793	1.44158351421356
783	AUS-Australia	3	-0.744993090629578	NA	NA	NA	NA	-0.837636172771454	0.701634347438812	1	-2.02335405349731	4.09396171569824	1	0	2	48	3	0.243722707033157	1.42822051048279	-2.5	1.5	0.238811582326889	1.42572391033173
784	AUS-Australia	6	1.57546746730804	NA	NA	NA	NA	1.83017265796661	3.34953188896179	4	0.772312879562378	0.596467196941376	4	1	2	61	10	0.302613854408264	1.56399893760681	0.5	6.30000019073486	0.259011924266815	1.46553206443787
785	AUS-Australia	6	1.57546746730804	78	2.56787729263306	NA	NA	2.40065431594849	5.76314115524292	6	2.63609075546265	6.948974609375	1	0	1	75	10	0.302613854408264	1.56399893760681	2.5	9.5	0.337801605463028	1.68096518516541
786	AUS-Australia	5	0.80198061466217	49	0.408044397830963	NA	NA	0.71445095539093	0.510440170764923	2	-1.09146499633789	1.19129586219788	4	1	2	29	8	0.267432540655136	1.49078273773193	-1.5	3.09999990463257	0.249319419264793	1.44158351421356
787	AUS-Australia	3	-0.744993090629578	44	0.0356594286859035	NA	NA	-0.388882219791412	0.151229381561279	2	-1.09146499633789	1.19129586219788	1	0	1	62	4	0.251740753650665	1.43813610076904	-1.5	3.09999990463257	0.249319419264793	1.44158351421356
788	AUS-Australia	3	-0.744993090629578	23	-1.52835750579834	NA	NA	-1.2879490852356	1.65881288051605	2	-1.09146499633789	1.19129586219788	1	0	2	51	1	0.212500005960464	1.38994562625885	-1.5	3.09999990463257	0.249319419264793	1.44158351421356
789	AUS-Australia	3	-0.744993090629578	46	0.184613421559334	NA	NA	-0.303256809711456	0.0919646918773651	2	-1.09146499633789	1.19129586219788	1	0	1	58	5	0.253585934638977	1.4389716386795	-1.5	3.09999990463257	0.249319419264793	1.44158351421356
790	AUS-Australia	3	-0.744993090629578	NA	NA	NA	NA	-0.837636172771454	0.701634347438812	4	0.772312879562378	0.596467196941376	1	0	2	69	3	0.243722707033157	1.42822051048279	0.5	6.30000019073486	0.259011924266815	1.46553206443787
791	AUS-Australia	3	-0.744993090629578	60	1.22729134559631	NA	NA	0.296121060848236	0.087687686085701	4	0.772312879562378	0.596467196941376	1	0	1	76	7	0.265415549278259	1.48418235778809	0.5	6.30000019073486	0.259011924266815	1.46553206443787
792	AUS-Australia	3	-0.744993090629578	50	0.482521414756775	NA	NA	-0.132005974650383	0.0174255780875683	4	0.772312879562378	0.596467196941376	1	0	1	75	5	0.253585934638977	1.4389716386795	0.5	6.30000019073486	0.259011924266815	1.46553206443787
793	AUS-Australia	3	-0.744993090629578	31	-0.932541489601135	NA	NA	-0.945447385311127	0.893870770931244	2	-1.09146499633789	1.19129586219788	2	1	2	41	2	0.227151960134506	1.40249729156494	-1.5	3.09999990463257	0.249319419264793	1.44158351421356
794	AUS-Australia	3	-0.744993090629578	NA	NA	NA	NA	-0.837636172771454	0.701634347438812	2	-1.09146499633789	1.19129586219788	1	0	2	47	3	0.243722707033157	1.42822051048279	-1.5	3.09999990463257	0.249319419264793	1.44158351421356
795	AUS-Australia	6	1.57546746730804	47	0.259090423583984	NA	NA	1.07346034049988	1.15231704711914	4	0.772312879562378	0.596467196941376	1	0	1	61	9	0.292149990797043	1.54329645633698	0.5	6.30000019073486	0.259011924266815	1.46553206443787
796	AUS-Australia	3	-0.744993090629578	21	-1.67731142044067	NA	NA	-1.37357449531555	1.88670694828033	2	-1.09146499633789	1.19129586219788	1	0	2	42	1	0.212500005960464	1.38994562625885	-1.5	3.09999990463257	0.249319419264793	1.44158351421356
797	AUS-Australia	3	-0.744993090629578	38	-0.411202549934387	NA	NA	-0.645758450031281	0.417003989219666	2	-1.09146499633789	1.19129586219788	1	0	1	69	3	0.243722707033157	1.42822051048279	-1.5	3.09999990463257	0.249319419264793	1.44158351421356
798	AUS-Australia	3	-0.744993090629578	60	1.22729134559631	NA	NA	0.296121060848236	0.087687686085701	4	0.772312879562378	0.596467196941376	1	0	2	38	7	0.265415549278259	1.48418235778809	0.5	6.30000019073486	0.259011924266815	1.46553206443787
799	AUS-Australia	6	1.57546746730804	60	1.22729134559631	NA	NA	1.6300253868103	2.65698266029358	4	0.772312879562378	0.596467196941376	1	0	1	36	10	0.302613854408264	1.56399893760681	0.5	6.30000019073486	0.259011924266815	1.46553206443787
800	AUS-Australia	4	0.0284937508404255	20	-1.75178849697113	NA	NA	-0.971752345561981	0.944302618503571	4	0.772312879562378	0.596467196941376	3	1	1	45	2	0.227151960134506	1.40249729156494	0.5	6.30000019073486	0.259011924266815	1.46553206443787
801	AUS-Australia	5	0.80198061466217	42	-0.113294564187527	NA	NA	0.414762020111084	0.17202752828598	2	-1.09146499633789	1.19129586219788	1	0	2	27	7	0.265415549278259	1.48418235778809	-1.5	3.09999990463257	0.249319419264793	1.44158351421356
802	AUS-Australia	3	-0.744993090629578	18	-1.90074241161346	NA	NA	-1.5020124912262	2.25604152679443	4	0.772312879562378	0.596467196941376	2	1	1	30	1	0.212500005960464	1.38994562625885	0.5	6.30000019073486	0.259011924266815	1.46553206443787
803	AUS-Australia	3	-0.744993090629578	46	0.184613421559334	NA	NA	-0.303256809711456	0.0919646918773651	4	0.772312879562378	0.596467196941376	1	0	1	72	5	0.253585934638977	1.4389716386795	0.5	6.30000019073486	0.259011924266815	1.46553206443787
804	AUS-Australia	4	0.0284937508404255	32	-0.858064532279968	NA	NA	-0.457999885082245	0.209763899445534	2	-1.09146499633789	1.19129586219788	2	1	2	35	4	0.251740753650665	1.43813610076904	-1.5	3.09999990463257	0.249319419264793	1.44158351421356
805	AUS-Australia	6	1.57546746730804	51	0.556998372077942	NA	NA	1.24471116065979	1.54930591583252	6	2.63609075546265	6.948974609375	4	1	1	55	9	0.292149990797043	1.54329645633698	2.5	9.5	0.337801605463028	1.68096518516541
806	AUS-Australia	6	1.57546746730804	62	1.37624537944794	NA	NA	1.71565091609955	2.94345808029175	2	-1.09146499633789	1.19129586219788	4	1	2	38	10	0.302613854408264	1.56399893760681	-1.5	3.09999990463257	0.249319419264793	1.44158351421356
807	AUS-Australia	4	0.0284937508404255	42	-0.113294564187527	NA	NA	-0.0298728197813034	0.000892385374754667	4	0.772312879562378	0.596467196941376	1	0	2	29	6	0.240560948848724	1.42988133430481	0.5	6.30000019073486	0.259011924266815	1.46553206443787
808	AUS-Australia	3	-0.744993090629578	43	-0.0388175658881664	NA	NA	-0.43169492483139	0.186360508203506	2	-1.09146499633789	1.19129586219788	2	1	1	44	4	0.251740753650665	1.43813610076904	-1.5	3.09999990463257	0.249319419264793	1.44158351421356
809	AUS-Australia	6	1.57546746730804	52	0.631475389003754	NA	NA	1.28752386569977	1.65771770477295	4	0.772312879562378	0.596467196941376	1	0	2	48	9	0.292149990797043	1.54329645633698	0.5	6.30000019073486	0.259011924266815	1.46553206443787
810	AUS-Australia	4	0.0284937508404255	42	-0.113294564187527	NA	NA	-0.0298728197813034	0.000892385374754667	4	0.772312879562378	0.596467196941376	1	0	2	31	6	0.240560948848724	1.42988133430481	0.5	6.30000019073486	0.259011924266815	1.46553206443787
811	AUS-Australia	3	-0.744993090629578	33	-0.783587515354156	NA	NA	-0.859822034835815	0.739293932914734	2	-1.09146499633789	1.19129586219788	1	0	2	73	3	0.243722707033157	1.42822051048279	-1.5	3.09999990463257	0.249319419264793	1.44158351421356
812	AUS-Australia	3	-0.744993090629578	43	-0.0388175658881664	NA	NA	-0.43169492483139	0.186360508203506	4	0.772312879562378	0.596467196941376	1	0	1	67	4	0.251740753650665	1.43813610076904	0.5	6.30000019073486	0.259011924266815	1.46553206443787
813	AUS-Australia	3	-0.744993090629578	NA	NA	NA	NA	-0.837636172771454	0.701634347438812	2	-1.09146499633789	1.19129586219788	4	1	2	68	3	0.243722707033157	1.42822051048279	-1.5	3.09999990463257	0.249319419264793	1.44158351421356
814	AUS-Australia	6	1.57546746730804	21	-1.67731142044067	NA	NA	-0.0396699793636799	0.00157370720990002	2	-1.09146499633789	1.19129586219788	1	0	2	25	6	0.240560948848724	1.42988133430481	-1.5	3.09999990463257	0.249319419264793	1.44158351421356
815	AUS-Australia	6	1.57546746730804	34	-0.70911055803299	NA	NA	0.516895174980164	0.267180621623993	2	-1.09146499633789	1.19129586219788	1	0	1	43	8	0.267432540655136	1.49078273773193	-1.5	3.09999990463257	0.249319419264793	1.44158351421356
816	AUS-Australia	6	1.57546746730804	60	1.22729134559631	NA	NA	1.6300253868103	2.65698266029358	6	2.63609075546265	6.948974609375	1	0	1	47	10	0.302613854408264	1.56399893760681	2.5	9.5	0.337801605463028	1.68096518516541
817	AUS-Australia	3	-0.744993090629578	32	-0.858064532279968	NA	NA	-0.902634680271149	0.814749360084534	2	-1.09146499633789	1.19129586219788	4	1	1	63	2	0.227151960134506	1.40249729156494	-1.5	3.09999990463257	0.249319419264793	1.44158351421356
818	AUS-Australia	3	-0.744993090629578	33	-0.783587515354156	NA	NA	-0.859822034835815	0.739293932914734	2	-1.09146499633789	1.19129586219788	3	1	2	53	3	0.243722707033157	1.42822051048279	-1.5	3.09999990463257	0.249319419264793	1.44158351421356
819	AUS-Australia	5	0.80198061466217	48	0.333567410707474	NA	NA	0.671638190746307	0.451097846031189	2	-1.09146499633789	1.19129586219788	1	0	1	70	8	0.267432540655136	1.49078273773193	-1.5	3.09999990463257	0.249319419264793	1.44158351421356
820	AUS-Australia	3	-0.744993090629578	37	-0.485679537057877	NA	NA	-0.688571155071259	0.474130243062973	4	0.772312879562378	0.596467196941376	1	0	1	48	3	0.243722707033157	1.42822051048279	0.5	6.30000019073486	0.259011924266815	1.46553206443787
821	AUS-Australia	4	0.0284937508404255	NA	NA	NA	NA	0.0516334362328053	0.00266601168550551	4	0.772312879562378	0.596467196941376	1	0	1	24	6	0.240560948848724	1.42988133430481	0.5	6.30000019073486	0.259011924266815	1.46553206443787
822	AUS-Australia	4	0.0284937508404255	38	-0.411202549934387	NA	NA	-0.201123639941216	0.0404507182538509	2	-1.09146499633789	1.19129586219788	1	0	1	34	5	0.253585934638977	1.4389716386795	-1.5	3.09999990463257	0.249319419264793	1.44158351421356
823	AUS-Australia	3	-0.744993090629578	18	-1.90074241161346	NA	NA	-1.5020124912262	2.25604152679443	4	0.772312879562378	0.596467196941376	2	1	1	61	1	0.212500005960464	1.38994562625885	0.5	6.30000019073486	0.259011924266815	1.46553206443787
824	AUS-Australia	4	0.0284937508404255	32	-0.858064532279968	NA	NA	-0.457999885082245	0.209763899445534	4	0.772312879562378	0.596467196941376	1	0	2	27	4	0.251740753650665	1.43813610076904	0.5	6.30000019073486	0.259011924266815	1.46553206443787
825	AUS-Australia	3	-0.744993090629578	45	0.110136426985264	NA	NA	-0.346069484949112	0.119764089584351	4	0.772312879562378	0.596467196941376	1	0	2	68	4	0.251740753650665	1.43813610076904	0.5	6.30000019073486	0.259011924266815	1.46553206443787
826	AUS-Australia	3	-0.744993090629578	32	-0.858064532279968	NA	NA	-0.902634680271149	0.814749360084534	2	-1.09146499633789	1.19129586219788	4	1	1	48	2	0.227151960134506	1.40249729156494	-1.5	3.09999990463257	0.249319419264793	1.44158351421356
827	AUS-Australia	6	1.57546746730804	57	1.00386035442352	NA	NA	1.50158739089966	2.25476479530334	4	0.772312879562378	0.596467196941376	1	0	1	48	10	0.302613854408264	1.56399893760681	0.5	6.30000019073486	0.259011924266815	1.46553206443787
828	AUS-Australia	5	0.80198061466217	47	0.259090423583984	NA	NA	0.628825545310974	0.39542156457901	4	0.772312879562378	0.596467196941376	3	1	1	61	8	0.267432540655136	1.49078273773193	0.5	6.30000019073486	0.259011924266815	1.46553206443787
829	AUS-Australia	5	0.80198061466217	NA	NA	NA	NA	0.940903067588806	0.885298609733582	NA	NA	NA	1	0	1	57	9	0.292149990797043	1.54329645633698	NA	NA	0.270921975374222	1.50638294219971
830	AUS-Australia	5	0.80198061466217	42	-0.113294564187527	NA	NA	0.414762020111084	0.17202752828598	2	-1.09146499633789	1.19129586219788	1	0	1	27	7	0.265415549278259	1.48418235778809	-1.5	3.09999990463257	0.249319419264793	1.44158351421356
831	AUS-Australia	5	0.80198061466217	33	-0.783587515354156	NA	NA	0.0294476505368948	0.000867164111696184	4	0.772312879562378	0.596467196941376	2	1	1	69	6	0.240560948848724	1.42988133430481	0.5	6.30000019073486	0.259011924266815	1.46553206443787
832	AUS-Australia	3	-0.744993090629578	21	-1.67731142044067	NA	NA	-1.37357449531555	1.88670694828033	2	-1.09146499633789	1.19129586219788	1	0	2	47	1	0.212500005960464	1.38994562625885	-1.5	3.09999990463257	0.249319419264793	1.44158351421356
833	AUS-Australia	3	-0.744993090629578	45	0.110136426985264	NA	NA	-0.346069484949112	0.119764089584351	1	-2.02335405349731	4.09396171569824	2	1	1	60	4	0.251740753650665	1.43813610076904	-2.5	1.5	0.238811582326889	1.42572391033173
834	AUS-Australia	3	-0.744993090629578	34	-0.70911055803299	NA	NA	-0.817009329795837	0.667504251003265	2	-1.09146499633789	1.19129586219788	3	1	1	50	3	0.243722707033157	1.42822051048279	-1.5	3.09999990463257	0.249319419264793	1.44158351421356
835	AUS-Australia	3	-0.744993090629578	18	-1.90074241161346	NA	NA	-1.5020124912262	2.25604152679443	4	0.772312879562378	0.596467196941376	1	0	1	75	1	0.212500005960464	1.38994562625885	0.5	6.30000019073486	0.259011924266815	1.46553206443787
836	AUS-Australia	3	-0.744993090629578	60	1.22729134559631	NA	NA	0.296121060848236	0.087687686085701	4	0.772312879562378	0.596467196941376	1	0	2	76	7	0.265415549278259	1.48418235778809	0.5	6.30000019073486	0.259011924266815	1.46553206443787
837	AUS-Australia	6	1.57546746730804	61	1.30176830291748	NA	NA	1.67283821105957	2.7983877658844	4	0.772312879562378	0.596467196941376	1	0	1	47	10	0.302613854408264	1.56399893760681	0.5	6.30000019073486	0.259011924266815	1.46553206443787
838	AUS-Australia	6	1.57546746730804	78	2.56787729263306	NA	NA	2.40065431594849	5.76314115524292	4	0.772312879562378	0.596467196941376	4	1	2	75	10	0.302613854408264	1.56399893760681	0.5	6.30000019073486	0.259011924266815	1.46553206443787
839	AUS-Australia	3	-0.744993090629578	30	-1.00701856613159	NA	NA	-0.98826014995575	0.97665810585022	2	-1.09146499633789	1.19129586219788	4	1	1	57	2	0.227151960134506	1.40249729156494	-1.5	3.09999990463257	0.249319419264793	1.44158351421356
840	AUS-Australia	3	-0.744993090629578	NA	NA	NA	NA	-0.837636172771454	0.701634347438812	NA	NA	NA	2	1	2	30	3	0.243722707033157	1.42822051048279	NA	NA	0.270921975374222	1.50638294219971
841	AUS-Australia	5	0.80198061466217	63	1.4507223367691	NA	NA	1.31382882595062	1.72614622116089	4	0.772312879562378	0.596467196941376	1	0	1	52	9	0.292149990797043	1.54329645633698	0.5	6.30000019073486	0.259011924266815	1.46553206443787
842	AUS-Australia	3	-0.744993090629578	46	0.184613421559334	NA	NA	-0.303256809711456	0.0919646918773651	4	0.772312879562378	0.596467196941376	1	0	1	41	5	0.253585934638977	1.4389716386795	0.5	6.30000019073486	0.259011924266815	1.46553206443787
843	AUS-Australia	3	-0.744993090629578	37	-0.485679537057877	NA	NA	-0.688571155071259	0.474130243062973	NA	NA	NA	1	0	2	75	3	0.243722707033157	1.42822051048279	NA	NA	0.270921975374222	1.50638294219971
844	AUS-Australia	6	1.57546746730804	49	0.408044397830963	NA	NA	1.15908575057983	1.34347975254059	4	0.772312879562378	0.596467196941376	1	0	2	35	9	0.292149990797043	1.54329645633698	0.5	6.30000019073486	0.259011924266815	1.46553206443787
845	AUS-Australia	6	1.57546746730804	60	1.22729134559631	NA	NA	1.6300253868103	2.65698266029358	4	0.772312879562378	0.596467196941376	3	1	1	56	10	0.302613854408264	1.56399893760681	0.5	6.30000019073486	0.259011924266815	1.46553206443787
846	AUS-Australia	4	0.0284937508404255	32	-0.858064532279968	NA	NA	-0.457999885082245	0.209763899445534	4	0.772312879562378	0.596467196941376	1	0	2	60	4	0.251740753650665	1.43813610076904	0.5	6.30000019073486	0.259011924266815	1.46553206443787
847	AUS-Australia	3	-0.744993090629578	NA	NA	NA	NA	-0.837636172771454	0.701634347438812	4	0.772312879562378	0.596467196941376	3	1	2	75	3	0.243722707033157	1.42822051048279	0.5	6.30000019073486	0.259011924266815	1.46553206443787
848	AUS-Australia	3	-0.744993090629578	47	0.259090423583984	NA	NA	-0.260444104671478	0.0678311288356781	2	-1.09146499633789	1.19129586219788	3	1	2	71	5	0.253585934638977	1.4389716386795	-1.5	3.09999990463257	0.249319419264793	1.44158351421356
849	AUS-Australia	5	0.80198061466217	57	1.00386035442352	NA	NA	1.05695259571075	1.1171487569809	4	0.772312879562378	0.596467196941376	4	1	1	77	9	0.292149990797043	1.54329645633698	0.5	6.30000019073486	0.259011924266815	1.46553206443787
850	AUS-Australia	6	1.57546746730804	60	1.22729134559631	NA	NA	1.6300253868103	2.65698266029358	4	0.772312879562378	0.596467196941376	3	1	1	76	10	0.302613854408264	1.56399893760681	0.5	6.30000019073486	0.259011924266815	1.46553206443787
851	AUS-Australia	5	0.80198061466217	57	1.00386035442352	NA	NA	1.05695259571075	1.1171487569809	4	0.772312879562378	0.596467196941376	3	1	1	64	9	0.292149990797043	1.54329645633698	0.5	6.30000019073486	0.259011924266815	1.46553206443787
852	AUS-Australia	3	-0.744993090629578	60	1.22729134559631	NA	NA	0.296121060848236	0.087687686085701	4	0.772312879562378	0.596467196941376	1	0	1	69	7	0.265415549278259	1.48418235778809	0.5	6.30000019073486	0.259011924266815	1.46553206443787
853	AUS-Australia	5	0.80198061466217	46	0.184613421559334	NA	NA	0.586012840270996	0.343411058187485	4	0.772312879562378	0.596467196941376	1	0	1	39	8	0.267432540655136	1.49078273773193	0.5	6.30000019073486	0.259011924266815	1.46553206443787
854	AUS-Australia	2	-1.51847994327545	NA	NA	NA	NA	-1.72690582275391	2.98220372200012	2	-1.09146499633789	1.19129586219788	2	1	2	69	1	0.212500005960464	1.38994562625885	-1.5	3.09999990463257	0.249319419264793	1.44158351421356
855	AUS-Australia	3	-0.744993090629578	48	0.333567410707474	NA	NA	-0.2176313996315	0.0473634265363216	4	0.772312879562378	0.596467196941376	2	1	2	35	5	0.253585934638977	1.4389716386795	0.5	6.30000019073486	0.259011924266815	1.46553206443787
856	AUS-Australia	3	-0.744993090629578	37	-0.485679537057877	NA	NA	-0.688571155071259	0.474130243062973	2	-1.09146499633789	1.19129586219788	4	1	2	70	3	0.243722707033157	1.42822051048279	-1.5	3.09999990463257	0.249319419264793	1.44158351421356
857	AUS-Australia	6	1.57546746730804	54	0.780429363250732	NA	NA	1.37314927577972	1.88553893566132	4	0.772312879562378	0.596467196941376	3	1	2	51	10	0.302613854408264	1.56399893760681	0.5	6.30000019073486	0.259011924266815	1.46553206443787
858	AUS-Australia	4	0.0284937508404255	23	-1.52835750579834	NA	NA	-0.843314230442047	0.71117889881134	4	0.772312879562378	0.596467196941376	1	0	2	28	3	0.243722707033157	1.42822051048279	0.5	6.30000019073486	0.259011924266815	1.46553206443787
859	AUS-Australia	4	0.0284937508404255	42	-0.113294564187527	NA	NA	-0.0298728197813034	0.000892385374754667	2	-1.09146499633789	1.19129586219788	1	0	2	36	6	0.240560948848724	1.42988133430481	-1.5	3.09999990463257	0.249319419264793	1.44158351421356
860	AUS-Australia	3	-0.744993090629578	54	0.780429363250732	NA	NA	0.0392448268830776	0.00154015643056482	2	-1.09146499633789	1.19129586219788	4	1	2	62	6	0.240560948848724	1.42988133430481	-1.5	3.09999990463257	0.249319419264793	1.44158351421356
861	AUS-Australia	6	1.57546746730804	NA	NA	NA	NA	1.83017265796661	3.34953188896179	4	0.772312879562378	0.596467196941376	1	0	1	56	10	0.302613854408264	1.56399893760681	0.5	6.30000019073486	0.259011924266815	1.46553206443787
862	AUS-Australia	6	1.57546746730804	72	2.12101531028748	NA	NA	2.14377784729004	4.59578323364258	4	0.772312879562378	0.596467196941376	4	1	1	72	10	0.302613854408264	1.56399893760681	0.5	6.30000019073486	0.259011924266815	1.46553206443787
863	AUS-Australia	3	-0.744993090629578	24	-1.45388042926788	NA	NA	-1.24513626098633	1.55036425590515	2	-1.09146499633789	1.19129586219788	1	0	1	67	1	0.212500005960464	1.38994562625885	-1.5	3.09999990463257	0.249319419264793	1.44158351421356
864	AUS-Australia	4	0.0284937508404255	45	0.110136426985264	NA	NA	0.0985652953386307	0.00971511751413345	4	0.772312879562378	0.596467196941376	1	0	1	39	6	0.240560948848724	1.42988133430481	0.5	6.30000019073486	0.259011924266815	1.46553206443787
865	AUS-Australia	6	1.57546746730804	56	0.929383397102356	NA	NA	1.45877468585968	2.12802362442017	2	-1.09146499633789	1.19129586219788	4	1	1	70	10	0.302613854408264	1.56399893760681	-1.5	3.09999990463257	0.249319419264793	1.44158351421356
866	AUS-Australia	3	-0.744993090629578	45	0.110136426985264	NA	NA	-0.346069484949112	0.119764089584351	4	0.772312879562378	0.596467196941376	4	1	2	69	4	0.251740753650665	1.43813610076904	0.5	6.30000019073486	0.259011924266815	1.46553206443787
867	AUS-Australia	6	1.57546746730804	60	1.22729134559631	NA	NA	1.6300253868103	2.65698266029358	4	0.772312879562378	0.596467196941376	2	1	1	40	10	0.302613854408264	1.56399893760681	0.5	6.30000019073486	0.259011924266815	1.46553206443787
868	AUS-Australia	3	-0.744993090629578	31	-0.932541489601135	NA	NA	-0.945447385311127	0.893870770931244	4	0.772312879562378	0.596467196941376	4	1	2	74	2	0.227151960134506	1.40249729156494	0.5	6.30000019073486	0.259011924266815	1.46553206443787
869	AUS-Australia	3	-0.744993090629578	37	-0.485679537057877	NA	NA	-0.688571155071259	0.474130243062973	4	0.772312879562378	0.596467196941376	2	1	2	43	3	0.243722707033157	1.42822051048279	0.5	6.30000019073486	0.259011924266815	1.46553206443787
870	AUS-Australia	3	-0.744993090629578	37	-0.485679537057877	NA	NA	-0.688571155071259	0.474130243062973	4	0.772312879562378	0.596467196941376	2	1	1	73	3	0.243722707033157	1.42822051048279	0.5	6.30000019073486	0.259011924266815	1.46553206443787
871	AUS-Australia	3	-0.744993090629578	45	0.110136426985264	NA	NA	-0.346069484949112	0.119764089584351	4	0.772312879562378	0.596467196941376	3	1	2	60	4	0.251740753650665	1.43813610076904	0.5	6.30000019073486	0.259011924266815	1.46553206443787
872	AUS-Australia	4	0.0284937508404255	38	-0.411202549934387	NA	NA	-0.201123639941216	0.0404507182538509	2	-1.09146499633789	1.19129586219788	1	0	2	22	5	0.253585934638977	1.4389716386795	-1.5	3.09999990463257	0.249319419264793	1.44158351421356
873	AUS-Australia	4	0.0284937508404255	45	0.110136426985264	NA	NA	0.0985652953386307	0.00971511751413345	4	0.772312879562378	0.596467196941376	4	1	2	56	6	0.240560948848724	1.42988133430481	0.5	6.30000019073486	0.259011924266815	1.46553206443787
874	AUS-Australia	4	0.0284937508404255	21	-1.67731142044067	NA	NA	-0.928939580917358	0.862928748130798	2	-1.09146499633789	1.19129586219788	1	0	2	48	2	0.227151960134506	1.40249729156494	-1.5	3.09999990463257	0.249319419264793	1.44158351421356
875	AUS-Australia	6	1.57546746730804	61	1.30176830291748	NA	NA	1.67283821105957	2.7983877658844	4	0.772312879562378	0.596467196941376	2	1	2	43	10	0.302613854408264	1.56399893760681	0.5	6.30000019073486	0.259011924266815	1.46553206443787
876	AUS-Australia	5	0.80198061466217	45	0.110136426985264	NA	NA	0.543200135231018	0.295066386461258	4	0.772312879562378	0.596467196941376	4	1	1	70	8	0.267432540655136	1.49078273773193	0.5	6.30000019073486	0.259011924266815	1.46553206443787
877	AUS-Australia	3	-0.744993090629578	54	0.780429363250732	NA	NA	0.0392448268830776	0.00154015643056482	NA	NA	NA	1	0	2	59	6	0.240560948848724	1.42988133430481	NA	NA	0.270921975374222	1.50638294219971
878	AUS-Australia	5	0.80198061466217	56	0.929383397102356	NA	NA	1.01413989067078	1.02847969532013	2	-1.09146499633789	1.19129586219788	1	0	1	43	9	0.292149990797043	1.54329645633698	-1.5	3.09999990463257	0.249319419264793	1.44158351421356
879	AUS-Australia	6	1.57546746730804	70	1.97206127643585	NA	NA	2.05815243721008	4.23599147796631	4	0.772312879562378	0.596467196941376	1	0	1	73	10	0.302613854408264	1.56399893760681	0.5	6.30000019073486	0.259011924266815	1.46553206443787
880	AUS-Australia	3	-0.744993090629578	NA	NA	NA	NA	-0.837636172771454	0.701634347438812	2	-1.09146499633789	1.19129586219788	1	0	2	74	3	0.243722707033157	1.42822051048279	-1.5	3.09999990463257	0.249319419264793	1.44158351421356
881	AUS-Australia	4	0.0284937508404255	60	1.22729134559631	NA	NA	0.74075585603714	0.548719227313995	4	0.772312879562378	0.596467196941376	1	0	1	23	8	0.267432540655136	1.49078273773193	0.5	6.30000019073486	0.259011924266815	1.46553206443787
882	AUS-Australia	3	-0.744993090629578	32	-0.858064532279968	NA	NA	-0.902634680271149	0.814749360084534	4	0.772312879562378	0.596467196941376	4	1	2	76	2	0.227151960134506	1.40249729156494	0.5	6.30000019073486	0.259011924266815	1.46553206443787
883	AUS-Australia	3	-0.744993090629578	48	0.333567410707474	NA	NA	-0.2176313996315	0.0473634265363216	NA	NA	NA	1	0	1	72	5	0.253585934638977	1.4389716386795	NA	NA	0.270921975374222	1.50638294219971
884	AUS-Australia	6	1.57546746730804	45	0.110136426985264	NA	NA	0.987834930419922	0.975817859172821	2	-1.09146499633789	1.19129586219788	1	0	2	58	9	0.292149990797043	1.54329645633698	-1.5	3.09999990463257	0.249319419264793	1.44158351421356
885	AUS-Australia	5	0.80198061466217	67	1.74863028526306	NA	NA	1.48507964611053	2.2054615020752	4	0.772312879562378	0.596467196941376	3	1	1	74	10	0.302613854408264	1.56399893760681	0.5	6.30000019073486	0.259011924266815	1.46553206443787
886	AUS-Australia	3	-0.744993090629578	49	0.408044397830963	NA	NA	-0.174818694591522	0.03056157566607	2	-1.09146499633789	1.19129586219788	1	0	1	49	5	0.253585934638977	1.4389716386795	-1.5	3.09999990463257	0.249319419264793	1.44158351421356
887	AUS-Australia	6	1.57546746730804	54	0.780429363250732	NA	NA	1.37314927577972	1.88553893566132	4	0.772312879562378	0.596467196941376	1	0	2	59	10	0.302613854408264	1.56399893760681	0.5	6.30000019073486	0.259011924266815	1.46553206443787
888	AUS-Australia	4	0.0284937508404255	60	1.22729134559631	NA	NA	0.74075585603714	0.548719227313995	NA	NA	NA	2	1	2	57	8	0.267432540655136	1.49078273773193	NA	NA	0.270921975374222	1.50638294219971
889	AUS-Australia	3	-0.744993090629578	52	0.631475389003754	NA	NA	-0.0463805720210075	0.00215115747414529	4	0.772312879562378	0.596467196941376	1	0	1	46	6	0.240560948848724	1.42988133430481	0.5	6.30000019073486	0.259011924266815	1.46553206443787
890	AUS-Australia	3	-0.744993090629578	54	0.780429363250732	NA	NA	0.0392448268830776	0.00154015643056482	2	-1.09146499633789	1.19129586219788	2	1	2	70	6	0.240560948848724	1.42988133430481	-1.5	3.09999990463257	0.249319419264793	1.44158351421356
891	AUS-Australia	6	1.57546746730804	78	2.56787729263306	NA	NA	2.40065431594849	5.76314115524292	4	0.772312879562378	0.596467196941376	4	1	2	80	10	0.302613854408264	1.56399893760681	0.5	6.30000019073486	0.259011924266815	1.46553206443787
892	AUS-Australia	3	-0.744993090629578	36	-0.560156524181366	NA	NA	-0.731383800506592	0.534922242164612	2	-1.09146499633789	1.19129586219788	1	0	2	44	3	0.243722707033157	1.42822051048279	-1.5	3.09999990463257	0.249319419264793	1.44158351421356
893	AUS-Australia	5	0.80198061466217	33	-0.783587515354156	NA	NA	0.0294476505368948	0.000867164111696184	2	-1.09146499633789	1.19129586219788	2	1	2	28	6	0.240560948848724	1.42988133430481	-1.5	3.09999990463257	0.249319419264793	1.44158351421356
894	AUS-Australia	6	1.57546746730804	57	1.00386035442352	NA	NA	1.50158739089966	2.25476479530334	4	0.772312879562378	0.596467196941376	1	0	2	42	10	0.302613854408264	1.56399893760681	0.5	6.30000019073486	0.259011924266815	1.46553206443787
895	AUS-Australia	2	-1.51847994327545	33	-0.783587515354156	NA	NA	-1.30445683002472	1.70160758495331	2	-1.09146499633789	1.19129586219788	4	1	1	63	1	0.212500005960464	1.38994562625885	-1.5	3.09999990463257	0.249319419264793	1.44158351421356
896	AUS-Australia	6	1.57546746730804	50	0.482521414756775	NA	NA	1.20189845561981	1.44455993175507	4	0.772312879562378	0.596467196941376	2	1	1	35	9	0.292149990797043	1.54329645633698	0.5	6.30000019073486	0.259011924266815	1.46553206443787
897	AUS-Australia	2	-1.51847994327545	33	-0.783587515354156	NA	NA	-1.30445683002472	1.70160758495331	2	-1.09146499633789	1.19129586219788	2	1	1	68	1	0.212500005960464	1.38994562625885	-1.5	3.09999990463257	0.249319419264793	1.44158351421356
898	AUS-Australia	6	1.57546746730804	60	1.22729134559631	NA	NA	1.6300253868103	2.65698266029358	4	0.772312879562378	0.596467196941376	1	0	1	71	10	0.302613854408264	1.56399893760681	0.5	6.30000019073486	0.259011924266815	1.46553206443787
899	AUS-Australia	6	1.57546746730804	51	0.556998372077942	NA	NA	1.24471116065979	1.54930591583252	NA	NA	NA	2	1	2	43	9	0.292149990797043	1.54329645633698	NA	NA	0.270921975374222	1.50638294219971
900	AUS-Australia	3	-0.744993090629578	37	-0.485679537057877	NA	NA	-0.688571155071259	0.474130243062973	2	-1.09146499633789	1.19129586219788	1	0	2	28	3	0.243722707033157	1.42822051048279	-1.5	3.09999990463257	0.249319419264793	1.44158351421356
901	AUS-Australia	4	0.0284937508404255	28	-1.15597248077393	NA	NA	-0.629250705242157	0.395956456661224	2	-1.09146499633789	1.19129586219788	2	1	1	27	3	0.243722707033157	1.42822051048279	-1.5	3.09999990463257	0.249319419264793	1.44158351421356
902	AUS-Australia	6	1.57546746730804	54	0.780429363250732	NA	NA	1.37314927577972	1.88553893566132	4	0.772312879562378	0.596467196941376	1	0	2	59	10	0.302613854408264	1.56399893760681	0.5	6.30000019073486	0.259011924266815	1.46553206443787
903	AUS-Australia	3	-0.744993090629578	34	-0.70911055803299	NA	NA	-0.817009329795837	0.667504251003265	2	-1.09146499633789	1.19129586219788	1	0	1	60	3	0.243722707033157	1.42822051048279	-1.5	3.09999990463257	0.249319419264793	1.44158351421356
904	AUS-Australia	3	-0.744993090629578	40	-0.262248545885086	NA	NA	-0.560133039951324	0.313749015331268	2	-1.09146499633789	1.19129586219788	1	0	1	38	4	0.251740753650665	1.43813610076904	-1.5	3.09999990463257	0.249319419264793	1.44158351421356
905	AUS-Australia	5	0.80198061466217	62	1.37624537944794	NA	NA	1.27101612091064	1.6154819726944	4	0.772312879562378	0.596467196941376	3	1	1	70	9	0.292149990797043	1.54329645633698	0.5	6.30000019073486	0.259011924266815	1.46553206443787
906	AUS-Australia	6	1.57546746730804	62	1.37624537944794	NA	NA	1.71565091609955	2.94345808029175	4	0.772312879562378	0.596467196941376	1	0	2	53	10	0.302613854408264	1.56399893760681	0.5	6.30000019073486	0.259011924266815	1.46553206443787
907	AUS-Australia	4	0.0284937508404255	45	0.110136426985264	NA	NA	0.0985652953386307	0.00971511751413345	2	-1.09146499633789	1.19129586219788	2	1	2	60	6	0.240560948848724	1.42988133430481	-1.5	3.09999990463257	0.249319419264793	1.44158351421356
908	AUS-Australia	3	-0.744993090629578	36	-0.560156524181366	NA	NA	-0.731383800506592	0.534922242164612	2	-1.09146499633789	1.19129586219788	1	0	2	55	3	0.243722707033157	1.42822051048279	-1.5	3.09999990463257	0.249319419264793	1.44158351421356
909	AUS-Australia	3	-0.744993090629578	60	1.22729134559631	NA	NA	0.296121060848236	0.087687686085701	4	0.772312879562378	0.596467196941376	1	0	1	84	7	0.265415549278259	1.48418235778809	0.5	6.30000019073486	0.259011924266815	1.46553206443787
910	AUS-Australia	3	-0.744993090629578	13	-2.27312755584717	NA	NA	-1.71607625484467	2.94491767883301	2	-1.09146499633789	1.19129586219788	1	0	2	66	1	0.212500005960464	1.38994562625885	-1.5	3.09999990463257	0.249319419264793	1.44158351421356
911	AUS-Australia	3	-0.744993090629578	33	-0.783587515354156	NA	NA	-0.859822034835815	0.739293932914734	2	-1.09146499633789	1.19129586219788	1	0	1	61	3	0.243722707033157	1.42822051048279	-1.5	3.09999990463257	0.249319419264793	1.44158351421356
912	AUS-Australia	6	1.57546746730804	67	1.74863028526306	NA	NA	1.92971432209015	3.72379732131958	4	0.772312879562378	0.596467196941376	1	0	2	53	10	0.302613854408264	1.56399893760681	0.5	6.30000019073486	0.259011924266815	1.46553206443787
913	AUS-Australia	3	-0.744993090629578	34	-0.70911055803299	NA	NA	-0.817009329795837	0.667504251003265	2	-1.09146499633789	1.19129586219788	1	0	1	38	3	0.243722707033157	1.42822051048279	-1.5	3.09999990463257	0.249319419264793	1.44158351421356
914	AUS-Australia	4	0.0284937508404255	34	-0.70911055803299	NA	NA	-0.372374475002289	0.138662755489349	2	-1.09146499633789	1.19129586219788	1	0	2	69	4	0.251740753650665	1.43813610076904	-1.5	3.09999990463257	0.249319419264793	1.44158351421356
915	AUS-Australia	6	1.57546746730804	45	0.110136426985264	NA	NA	0.987834930419922	0.975817859172821	2	-1.09146499633789	1.19129586219788	1	0	2	23	9	0.292149990797043	1.54329645633698	-1.5	3.09999990463257	0.249319419264793	1.44158351421356
916	AUS-Australia	6	1.57546746730804	57	1.00386035442352	NA	NA	1.50158739089966	2.25476479530334	4	0.772312879562378	0.596467196941376	3	1	2	48	10	0.302613854408264	1.56399893760681	0.5	6.30000019073486	0.259011924266815	1.46553206443787
917	AUS-Australia	4	0.0284937508404255	62	1.37624537944794	NA	NA	0.826381325721741	0.682906091213226	4	0.772312879562378	0.596467196941376	4	1	2	56	9	0.292149990797043	1.54329645633698	0.5	6.30000019073486	0.259011924266815	1.46553206443787
918	AUS-Australia	5	0.80198061466217	42	-0.113294564187527	NA	NA	0.414762020111084	0.17202752828598	4	0.772312879562378	0.596467196941376	1	0	1	59	7	0.265415549278259	1.48418235778809	0.5	6.30000019073486	0.259011924266815	1.46553206443787
919	AUS-Australia	3	-0.744993090629578	45	0.110136426985264	NA	NA	-0.346069484949112	0.119764089584351	4	0.772312879562378	0.596467196941376	1	0	2	69	4	0.251740753650665	1.43813610076904	0.5	6.30000019073486	0.259011924266815	1.46553206443787
920	AUS-Australia	3	-0.744993090629578	54	0.780429363250732	NA	NA	0.0392448268830776	0.00154015643056482	2	-1.09146499633789	1.19129586219788	1	0	2	49	6	0.240560948848724	1.42988133430481	-1.5	3.09999990463257	0.249319419264793	1.44158351421356
921	AUS-Australia	4	0.0284937508404255	23	-1.52835750579834	NA	NA	-0.843314230442047	0.71117889881134	2	-1.09146499633789	1.19129586219788	2	1	2	46	3	0.243722707033157	1.42822051048279	-1.5	3.09999990463257	0.249319419264793	1.44158351421356
922	AUS-Australia	6	1.57546746730804	52	0.631475389003754	NA	NA	1.28752386569977	1.65771770477295	4	0.772312879562378	0.596467196941376	2	1	2	42	9	0.292149990797043	1.54329645633698	0.5	6.30000019073486	0.259011924266815	1.46553206443787
923	AUS-Australia	6	1.57546746730804	47	0.259090423583984	NA	NA	1.07346034049988	1.15231704711914	4	0.772312879562378	0.596467196941376	1	0	1	47	9	0.292149990797043	1.54329645633698	0.5	6.30000019073486	0.259011924266815	1.46553206443787
924	AUS-Australia	4	0.0284937508404255	30	-1.00701856613159	NA	NA	-0.543625295162201	0.295528471469879	4	0.772312879562378	0.596467196941376	1	0	1	58	4	0.251740753650665	1.43813610076904	0.5	6.30000019073486	0.259011924266815	1.46553206443787
925	AUS-Australia	3	-0.744993090629578	47	0.259090423583984	NA	NA	-0.260444104671478	0.0678311288356781	NA	NA	NA	2	1	1	76	5	0.253585934638977	1.4389716386795	NA	NA	0.270921975374222	1.50638294219971
926	AUS-Australia	3	-0.744993090629578	NA	NA	NA	NA	-0.837636172771454	0.701634347438812	2	-1.09146499633789	1.19129586219788	4	1	2	73	3	0.243722707033157	1.42822051048279	-1.5	3.09999990463257	0.249319419264793	1.44158351421356
927	AUS-Australia	4	0.0284937508404255	52	0.631475389003754	NA	NA	0.398254245519638	0.158606439828873	4	0.772312879562378	0.596467196941376	2	1	1	69	7	0.265415549278259	1.48418235778809	0.5	6.30000019073486	0.259011924266815	1.46553206443787
928	AUS-Australia	6	1.57546746730804	47	0.259090423583984	NA	NA	1.07346034049988	1.15231704711914	4	0.772312879562378	0.596467196941376	2	1	2	61	9	0.292149990797043	1.54329645633698	0.5	6.30000019073486	0.259011924266815	1.46553206443787
929	AUS-Australia	3	-0.744993090629578	33	-0.783587515354156	NA	NA	-0.859822034835815	0.739293932914734	2	-1.09146499633789	1.19129586219788	4	1	2	74	3	0.243722707033157	1.42822051048279	-1.5	3.09999990463257	0.249319419264793	1.44158351421356
930	AUS-Australia	5	0.80198061466217	34	-0.70911055803299	NA	NA	0.0722603350877762	0.00522155594080687	2	-1.09146499633789	1.19129586219788	3	1	2	39	6	0.240560948848724	1.42988133430481	-1.5	3.09999990463257	0.249319419264793	1.44158351421356
931	AUS-Australia	6	1.57546746730804	61	1.30176830291748	NA	NA	1.67283821105957	2.7983877658844	4	0.772312879562378	0.596467196941376	1	0	1	72	10	0.302613854408264	1.56399893760681	0.5	6.30000019073486	0.259011924266815	1.46553206443787
932	AUS-Australia	5	0.80198061466217	62	1.37624537944794	NA	NA	1.27101612091064	1.6154819726944	4	0.772312879562378	0.596467196941376	4	1	2	56	9	0.292149990797043	1.54329645633698	0.5	6.30000019073486	0.259011924266815	1.46553206443787
933	AUS-Australia	4	0.0284937508404255	54	0.780429363250732	NA	NA	0.483879625797272	0.234139487147331	NA	NA	NA	4	1	1	74	7	0.265415549278259	1.48418235778809	NA	NA	0.270921975374222	1.50638294219971
934	AUS-Australia	5	0.80198061466217	19	-1.8262654542923	NA	NA	-0.569930255413055	0.32482048869133	2	-1.09146499633789	1.19129586219788	3	1	2	31	4	0.251740753650665	1.43813610076904	-1.5	3.09999990463257	0.249319419264793	1.44158351421356
935	AUS-Australia	6	1.57546746730804	46	0.184613421559334	NA	NA	1.0306476354599	1.06223452091217	4	0.772312879562378	0.596467196941376	3	1	1	78	9	0.292149990797043	1.54329645633698	0.5	6.30000019073486	0.259011924266815	1.46553206443787
936	AUS-Australia	3	-0.744993090629578	38	-0.411202549934387	NA	NA	-0.645758450031281	0.417003989219666	4	0.772312879562378	0.596467196941376	2	1	2	50	3	0.243722707033157	1.42822051048279	0.5	6.30000019073486	0.259011924266815	1.46553206443787
937	AUS-Australia	3	-0.744993090629578	42	-0.113294564187527	NA	NA	-0.474507629871368	0.225157484412193	2	-1.09146499633789	1.19129586219788	1	0	2	60	4	0.251740753650665	1.43813610076904	-1.5	3.09999990463257	0.249319419264793	1.44158351421356
938	AUS-Australia	4	0.0284937508404255	45	0.110136426985264	NA	NA	0.0985652953386307	0.00971511751413345	4	0.772312879562378	0.596467196941376	4	1	2	45	6	0.240560948848724	1.42988133430481	0.5	6.30000019073486	0.259011924266815	1.46553206443787
939	AUS-Australia	3	-0.744993090629578	31	-0.932541489601135	NA	NA	-0.945447385311127	0.893870770931244	2	-1.09146499633789	1.19129586219788	4	1	2	52	2	0.227151960134506	1.40249729156494	-1.5	3.09999990463257	0.249319419264793	1.44158351421356
940	AUS-Australia	3	-0.744993090629578	34	-0.70911055803299	NA	NA	-0.817009329795837	0.667504251003265	4	0.772312879562378	0.596467196941376	1	0	2	68	3	0.243722707033157	1.42822051048279	0.5	6.30000019073486	0.259011924266815	1.46553206443787
941	AUS-Australia	6	1.57546746730804	57	1.00386035442352	NA	NA	1.50158739089966	2.25476479530334	4	0.772312879562378	0.596467196941376	2	1	2	47	10	0.302613854408264	1.56399893760681	0.5	6.30000019073486	0.259011924266815	1.46553206443787
942	AUS-Australia	6	1.57546746730804	78	2.56787729263306	NA	NA	2.40065431594849	5.76314115524292	4	0.772312879562378	0.596467196941376	2	1	2	44	10	0.302613854408264	1.56399893760681	0.5	6.30000019073486	0.259011924266815	1.46553206443787
943	AUS-Australia	3	-0.744993090629578	50	0.482521414756775	NA	NA	-0.132005974650383	0.0174255780875683	4	0.772312879562378	0.596467196941376	4	1	1	59	5	0.253585934638977	1.4389716386795	0.5	6.30000019073486	0.259011924266815	1.46553206443787
944	AUS-Australia	3	-0.744993090629578	18	-1.90074241161346	NA	NA	-1.5020124912262	2.25604152679443	2	-1.09146499633789	1.19129586219788	2	1	2	57	1	0.212500005960464	1.38994562625885	-1.5	3.09999990463257	0.249319419264793	1.44158351421356
945	AUS-Australia	4	0.0284937508404255	47	0.259090423583984	NA	NA	0.184190720319748	0.0339262224733829	4	0.772312879562378	0.596467196941376	2	1	1	59	7	0.265415549278259	1.48418235778809	0.5	6.30000019073486	0.259011924266815	1.46553206443787
946	AUS-Australia	3	-0.744993090629578	47	0.259090423583984	NA	NA	-0.260444104671478	0.0678311288356781	4	0.772312879562378	0.596467196941376	4	1	2	75	5	0.253585934638977	1.4389716386795	0.5	6.30000019073486	0.259011924266815	1.46553206443787
947	AUS-Australia	3	-0.744993090629578	47	0.259090423583984	NA	NA	-0.260444104671478	0.0678311288356781	4	0.772312879562378	0.596467196941376	1	0	1	76	5	0.253585934638977	1.4389716386795	0.5	6.30000019073486	0.259011924266815	1.46553206443787
948	AUS-Australia	3	-0.744993090629578	63	1.4507223367691	NA	NA	0.42455917596817	0.180250495672226	4	0.772312879562378	0.596467196941376	1	0	2	51	7	0.265415549278259	1.48418235778809	0.5	6.30000019073486	0.259011924266815	1.46553206443787
949	AUS-Australia	6	1.57546746730804	73	2.19549226760864	NA	NA	2.18659067153931	4.78117895126343	4	0.772312879562378	0.596467196941376	4	1	1	78	10	0.302613854408264	1.56399893760681	0.5	6.30000019073486	0.259011924266815	1.46553206443787
950	AUS-Australia	5	0.80198061466217	54	0.780429363250732	NA	NA	0.92851448059082	0.862139165401459	2	-1.09146499633789	1.19129586219788	1	0	2	38	9	0.292149990797043	1.54329645633698	-1.5	3.09999990463257	0.249319419264793	1.44158351421356
951	AUS-Australia	3	-0.744993090629578	32	-0.858064532279968	NA	NA	-0.902634680271149	0.814749360084534	2	-1.09146499633789	1.19129586219788	1	0	1	63	2	0.227151960134506	1.40249729156494	-1.5	3.09999990463257	0.249319419264793	1.44158351421356
952	AUS-Australia	3	-0.744993090629578	28	-1.15597248077393	NA	NA	-1.07388544082642	1.15322995185852	2	-1.09146499633789	1.19129586219788	2	1	1	59	2	0.227151960134506	1.40249729156494	-1.5	3.09999990463257	0.249319419264793	1.44158351421356
953	AUS-Australia	6	1.57546746730804	21	-1.67731142044067	NA	NA	-0.0396699793636799	0.00157370720990002	NA	NA	NA	1	0	1	19	6	0.240560948848724	1.42988133430481	NA	NA	0.270921975374222	1.50638294219971
954	AUS-Australia	3	-0.744993090629578	37	-0.485679537057877	NA	NA	-0.688571155071259	0.474130243062973	NA	NA	NA	2	1	2	20	3	0.243722707033157	1.42822051048279	NA	NA	0.270921975374222	1.50638294219971
955	AUS-Australia	6	1.57546746730804	34	-0.70911055803299	NA	NA	0.516895174980164	0.267180621623993	NA	NA	NA	1	0	2	19	8	0.267432540655136	1.49078273773193	NA	NA	0.270921975374222	1.50638294219971
956	AUS-Australia	5	0.80198061466217	58	1.07833743095398	NA	NA	1.09976530075073	1.20948374271393	NA	NA	NA	2	1	1	51	9	0.292149990797043	1.54329645633698	NA	NA	0.270921975374222	1.50638294219971
957	AUS-Australia	3	-0.744993090629578	45	0.110136426985264	NA	NA	-0.346069484949112	0.119764089584351	NA	NA	NA	1	0	2	19	4	0.251740753650665	1.43813610076904	NA	NA	0.270921975374222	1.50638294219971
958	AUS-Australia	6	1.57546746730804	NA	NA	NA	NA	1.83017265796661	3.34953188896179	NA	NA	NA	2	1	2	20	10	0.302613854408264	1.56399893760681	NA	NA	0.270921975374222	1.50638294219971
959	AUS-Australia	3	-0.744993090629578	NA	NA	NA	NA	-0.837636172771454	0.701634347438812	NA	NA	NA	1	0	2	20	3	0.243722707033157	1.42822051048279	NA	NA	0.270921975374222	1.50638294219971
960	AUS-Australia	4	0.0284937508404255	38	-0.411202549934387	NA	NA	-0.201123639941216	0.0404507182538509	NA	NA	NA	1	0	2	21	5	0.253585934638977	1.4389716386795	NA	NA	0.270921975374222	1.50638294219971
961	AUS-Australia	6	1.57546746730804	51	0.556998372077942	NA	NA	1.24471116065979	1.54930591583252	NA	NA	NA	1	0	2	20	9	0.292149990797043	1.54329645633698	NA	NA	0.270921975374222	1.50638294219971
962	AUS-Australia	5	0.80198061466217	49	0.408044397830963	NA	NA	0.71445095539093	0.510440170764923	NA	NA	NA	1	0	2	24	8	0.267432540655136	1.49078273773193	NA	NA	0.270921975374222	1.50638294219971
963	AUS-Australia	3	-0.744993090629578	21	-1.67731142044067	NA	NA	-1.37357449531555	1.88670694828033	NA	NA	NA	2	1	2	21	1	0.212500005960464	1.38994562625885	NA	NA	0.270921975374222	1.50638294219971
964	AUS-Australia	3	-0.744993090629578	37	-0.485679537057877	NA	NA	-0.688571155071259	0.474130243062973	NA	NA	NA	2	1	1	20	3	0.243722707033157	1.42822051048279	NA	NA	0.270921975374222	1.50638294219971
965	AUS-Australia	5	0.80198061466217	38	-0.411202549934387	NA	NA	0.243511170148849	0.059297688305378	NA	NA	NA	1	0	2	19	7	0.265415549278259	1.48418235778809	NA	NA	0.270921975374222	1.50638294219971
966	AUS-Australia	3	-0.744993090629578	21	-1.67731142044067	NA	NA	-1.37357449531555	1.88670694828033	NA	NA	NA	1	0	1	20	1	0.212500005960464	1.38994562625885	NA	NA	0.270921975374222	1.50638294219971
967	AUS-Australia	6	1.57546746730804	32	-0.858064532279968	NA	NA	0.431269735097885	0.185993582010269	NA	NA	NA	1	0	2	19	7	0.265415549278259	1.48418235778809	NA	NA	0.270921975374222	1.50638294219971
968	AUS-Australia	3	-0.744993090629578	34	-0.70911055803299	NA	NA	-0.817009329795837	0.667504251003265	NA	NA	NA	1	0	2	20	3	0.243722707033157	1.42822051048279	NA	NA	0.270921975374222	1.50638294219971
969	AUS-Australia	3	-0.744993090629578	38	-0.411202549934387	NA	NA	-0.645758450031281	0.417003989219666	NA	NA	NA	1	0	1	21	3	0.243722707033157	1.42822051048279	NA	NA	0.270921975374222	1.50638294219971
970	AUS-Australia	3	-0.744993090629578	32	-0.858064532279968	NA	NA	-0.902634680271149	0.814749360084534	NA	NA	NA	1	0	1	21	2	0.227151960134506	1.40249729156494	NA	NA	0.270921975374222	1.50638294219971
971	AUS-Australia	3	-0.744993090629578	37	-0.485679537057877	NA	NA	-0.688571155071259	0.474130243062973	NA	NA	NA	1	0	2	20	3	0.243722707033157	1.42822051048279	NA	NA	0.270921975374222	1.50638294219971
972	AUS-Australia	6	1.57546746730804	NA	NA	NA	NA	1.83017265796661	3.34953188896179	NA	NA	NA	3	1	1	19	10	0.302613854408264	1.56399893760681	NA	NA	0.270921975374222	1.50638294219971
973	AUS-Australia	3	-0.744993090629578	NA	NA	NA	NA	-0.837636172771454	0.701634347438812	NA	NA	NA	1	0	1	19	3	0.243722707033157	1.42822051048279	NA	NA	0.270921975374222	1.50638294219971
974	AUS-Australia	6	1.57546746730804	62	1.37624537944794	NA	NA	1.71565091609955	2.94345808029175	NA	NA	NA	1	0	2	19	10	0.302613854408264	1.56399893760681	NA	NA	0.270921975374222	1.50638294219971
975	AUS-Australia	6	1.57546746730804	21	-1.67731142044067	NA	NA	-0.0396699793636799	0.00157370720990002	NA	NA	NA	2	1	2	19	6	0.240560948848724	1.42988133430481	NA	NA	0.270921975374222	1.50638294219971
976	AUS-Australia	3	-0.744993090629578	43	-0.0388175658881664	NA	NA	-0.43169492483139	0.186360508203506	NA	NA	NA	1	0	1	19	4	0.251740753650665	1.43813610076904	NA	NA	0.270921975374222	1.50638294219971
977	AUS-Australia	3	-0.744993090629578	NA	NA	NA	NA	-0.837636172771454	0.701634347438812	NA	NA	NA	2	1	2	30	3	0.243722707033157	1.42822051048279	NA	NA	0.270921975374222	1.50638294219971
978	AUS-Australia	3	-0.744993090629578	42	-0.113294564187527	NA	NA	-0.474507629871368	0.225157484412193	NA	NA	NA	1	0	2	21	4	0.251740753650665	1.43813610076904	NA	NA	0.270921975374222	1.50638294219971
979	AUS-Australia	6	1.57546746730804	25	-1.37940347194672	NA	NA	0.1315808147192	0.0173135101795197	NA	NA	NA	2	1	2	20	6	0.240560948848724	1.42988133430481	NA	NA	0.270921975374222	1.50638294219971
980	AUS-Australia	4	0.0284937508404255	37	-0.485679537057877	NA	NA	-0.243936344981194	0.0595049411058426	NA	NA	NA	1	0	2	20	5	0.253585934638977	1.4389716386795	NA	NA	0.270921975374222	1.50638294219971
981	AUS-Australia	6	1.57546746730804	37	-0.485679537057877	NA	NA	0.645333290100098	0.416455060243607	NA	NA	NA	2	1	2	19	8	0.267432540655136	1.49078273773193	NA	NA	0.270921975374222	1.50638294219971
982	AUS-Australia	6	1.57546746730804	NA	NA	NA	NA	1.83017265796661	3.34953188896179	NA	NA	NA	1	0	2	21	10	0.302613854408264	1.56399893760681	NA	NA	0.270921975374222	1.50638294219971
983	AUS-Australia	6	1.57546746730804	58	1.07833743095398	NA	NA	1.54440009593964	2.38517165184021	NA	NA	NA	1	0	1	21	10	0.302613854408264	1.56399893760681	NA	NA	0.270921975374222	1.50638294219971
984	AUS-Australia	6	1.57546746730804	32	-0.858064532279968	NA	NA	0.431269735097885	0.185993582010269	NA	NA	NA	1	0	2	21	7	0.265415549278259	1.48418235778809	NA	NA	0.270921975374222	1.50638294219971
985	AUS-Australia	6	1.57546746730804	32	-0.858064532279968	NA	NA	0.431269735097885	0.185993582010269	NA	NA	NA	1	0	2	19	7	0.265415549278259	1.48418235778809	NA	NA	0.270921975374222	1.50638294219971
986	AUS-Australia	6	1.57546746730804	38	-0.411202549934387	NA	NA	0.688145995140076	0.473544925451279	NA	NA	NA	1	0	2	20	8	0.267432540655136	1.49078273773193	NA	NA	0.270921975374222	1.50638294219971
987	AUS-Australia	6	1.57546746730804	38	-0.411202549934387	NA	NA	0.688145995140076	0.473544925451279	NA	NA	NA	1	0	2	20	8	0.267432540655136	1.49078273773193	NA	NA	0.270921975374222	1.50638294219971
988	AUS-Australia	3	-0.744993090629578	23	-1.52835750579834	NA	NA	-1.2879490852356	1.65881288051605	NA	NA	NA	4	1	2	20	1	0.212500005960464	1.38994562625885	NA	NA	0.270921975374222	1.50638294219971
989	AUS-Australia	6	1.57546746730804	NA	NA	NA	NA	1.83017265796661	3.34953188896179	NA	NA	NA	1	0	2	20	10	0.302613854408264	1.56399893760681	NA	NA	0.270921975374222	1.50638294219971
990	AUS-Australia	5	0.80198061466217	35	-0.634633541107178	NA	NA	0.115073055028915	0.0132418079301715	NA	NA	NA	1	0	1	20	6	0.240560948848724	1.42988133430481	NA	NA	0.270921975374222	1.50638294219971
991	AUS-Australia	3	-0.744993090629578	21	-1.67731142044067	NA	NA	-1.37357449531555	1.88670694828033	NA	NA	NA	1	0	1	20	1	0.212500005960464	1.38994562625885	NA	NA	0.270921975374222	1.50638294219971
992	AUS-Australia	6	1.57546746730804	32	-0.858064532279968	NA	NA	0.431269735097885	0.185993582010269	NA	NA	NA	1	0	2	19	7	0.265415549278259	1.48418235778809	NA	NA	0.270921975374222	1.50638294219971
993	AUS-Australia	4	0.0284937508404255	23	-1.52835750579834	NA	NA	-0.843314230442047	0.71117889881134	NA	NA	NA	2	1	1	21	3	0.243722707033157	1.42822051048279	NA	NA	0.270921975374222	1.50638294219971
994	AUS-Australia	3	-0.744993090629578	NA	NA	NA	NA	-0.837636172771454	0.701634347438812	NA	NA	NA	2	1	2	20	3	0.243722707033157	1.42822051048279	NA	NA	0.270921975374222	1.50638294219971
995	AUS-Australia	6	1.57546746730804	21	-1.67731142044067	NA	NA	-0.0396699793636799	0.00157370720990002	NA	NA	NA	1	0	2	21	6	0.240560948848724	1.42988133430481	NA	NA	0.270921975374222	1.50638294219971
996	AUS-Australia	3	-0.744993090629578	21	-1.67731142044067	NA	NA	-1.37357449531555	1.88670694828033	NA	NA	NA	1	0	1	21	1	0.212500005960464	1.38994562625885	NA	NA	0.270921975374222	1.50638294219971
997	AUS-Australia	4	0.0284937508404255	32	-0.858064532279968	NA	NA	-0.457999885082245	0.209763899445534	NA	NA	NA	2	1	2	19	4	0.251740753650665	1.43813610076904	NA	NA	0.270921975374222	1.50638294219971
998	AUS-Australia	6	1.57546746730804	32	-0.858064532279968	NA	NA	0.431269735097885	0.185993582010269	NA	NA	NA	1	0	2	19	7	0.265415549278259	1.48418235778809	NA	NA	0.270921975374222	1.50638294219971
999	AUS-Australia	6	1.57546746730804	32	-0.858064532279968	NA	NA	0.431269735097885	0.185993582010269	NA	NA	NA	3	1	2	20	7	0.265415549278259	1.48418235778809	NA	NA	0.270921975374222	1.50638294219971
1000	AUS-Australia	4	0.0284937508404255	23	-1.52835750579834	NA	NA	-0.843314230442047	0.71117889881134	NA	NA	NA	1	0	1	20	3	0.243722707033157	1.42822051048279	NA	NA	0.270921975374222	1.50638294219971
1001	AUS-Australia	6	1.57546746730804	NA	NA	NA	NA	1.83017265796661	3.34953188896179	NA	NA	NA	1	0	2	21	10	0.302613854408264	1.56399893760681	NA	NA	0.270921975374222	1.50638294219971
1002	AUS-Australia	6	1.57546746730804	NA	NA	NA	NA	1.83017265796661	3.34953188896179	NA	NA	NA	1	0	1	21	10	0.302613854408264	1.56399893760681	NA	NA	0.270921975374222	1.50638294219971
1003	AUS-Australia	5	0.80198061466217	40	-0.262248545885086	NA	NA	0.329136610031128	0.108330905437469	NA	NA	NA	1	0	1	20	7	0.265415549278259	1.48418235778809	NA	NA	0.270921975374222	1.50638294219971
1004	AUS-Australia	3	-0.744993090629578	NA	NA	NA	NA	-0.837636172771454	0.701634347438812	NA	NA	NA	1	0	2	21	3	0.243722707033157	1.42822051048279	NA	NA	0.270921975374222	1.50638294219971
1005	AUS-Australia	3	-0.744993090629578	38	-0.411202549934387	NA	NA	-0.645758450031281	0.417003989219666	NA	NA	NA	1	0	2	21	3	0.243722707033157	1.42822051048279	NA	NA	0.270921975374222	1.50638294219971
1006	AUS-Australia	3	-0.744993090629578	32	-0.858064532279968	NA	NA	-0.902634680271149	0.814749360084534	NA	NA	NA	1	0	2	26	2	0.227151960134506	1.40249729156494	NA	NA	0.270921975374222	1.50638294219971
1007	AUS-Australia	6	1.57546746730804	51	0.556998372077942	NA	NA	1.24471116065979	1.54930591583252	NA	NA	NA	1	0	2	19	9	0.292149990797043	1.54329645633698	NA	NA	0.270921975374222	1.50638294219971
1008	AUS-Australia	5	0.80198061466217	38	-0.411202549934387	NA	NA	0.243511170148849	0.059297688305378	NA	NA	NA	4	1	2	20	7	0.265415549278259	1.48418235778809	NA	NA	0.270921975374222	1.50638294219971
1009	AUS-Australia	3	-0.744993090629578	40	-0.262248545885086	NA	NA	-0.560133039951324	0.313749015331268	NA	NA	NA	1	0	1	71	4	0.251740753650665	1.43813610076904	NA	NA	0.270921975374222	1.50638294219971
1010	AUS-Australia	3	-0.744993090629578	33	-0.783587515354156	NA	NA	-0.859822034835815	0.739293932914734	NA	NA	NA	1	0	1	19	3	0.243722707033157	1.42822051048279	NA	NA	0.270921975374222	1.50638294219971
1011	AUS-Australia	6	1.57546746730804	21	-1.67731142044067	NA	NA	-0.0396699793636799	0.00157370720990002	NA	NA	NA	1	0	2	20	6	0.240560948848724	1.42988133430481	NA	NA	0.270921975374222	1.50638294219971
1012	AUS-Australia	6	1.57546746730804	NA	NA	NA	NA	1.83017265796661	3.34953188896179	NA	NA	NA	2	1	2	20	10	0.302613854408264	1.56399893760681	NA	NA	0.270921975374222	1.50638294219971
1013	AUS-Australia	6	1.57546746730804	32	-0.858064532279968	NA	NA	0.431269735097885	0.185993582010269	NA	NA	NA	2	1	1	20	7	0.265415549278259	1.48418235778809	NA	NA	0.270921975374222	1.50638294219971
1014	AUS-Australia	6	1.57546746730804	57	1.00386035442352	NA	NA	1.50158739089966	2.25476479530334	NA	NA	NA	1	0	1	20	10	0.302613854408264	1.56399893760681	NA	NA	0.270921975374222	1.50638294219971
1015	AUS-Australia	6	1.57546746730804	NA	NA	NA	NA	1.83017265796661	3.34953188896179	NA	NA	NA	1	0	2	20	10	0.302613854408264	1.56399893760681	NA	NA	0.270921975374222	1.50638294219971
1016	AUS-Australia	5	0.80198061466217	23	-1.52835750579834	NA	NA	-0.398679435253143	0.158945292234421	NA	NA	NA	1	0	1	20	4	0.251740753650665	1.43813610076904	NA	NA	0.270921975374222	1.50638294219971
1017	AUS-Australia	6	1.57546746730804	32	-0.858064532279968	NA	NA	0.431269735097885	0.185993582010269	NA	NA	NA	1	0	2	19	7	0.265415549278259	1.48418235778809	NA	NA	0.270921975374222	1.50638294219971
1018	AUS-Australia	3	-0.744993090629578	34	-0.70911055803299	NA	NA	-0.817009329795837	0.667504251003265	NA	NA	NA	1	0	2	19	3	0.243722707033157	1.42822051048279	NA	NA	0.270921975374222	1.50638294219971
1019	AUS-Australia	5	0.80198061466217	NA	NA	NA	NA	0.940903067588806	0.885298609733582	NA	NA	NA	1	0	2	21	9	0.292149990797043	1.54329645633698	NA	NA	0.270921975374222	1.50638294219971
1020	AUS-Australia	3	-0.744993090629578	32	-0.858064532279968	NA	NA	-0.902634680271149	0.814749360084534	NA	NA	NA	1	0	1	20	2	0.227151960134506	1.40249729156494	NA	NA	0.270921975374222	1.50638294219971
1021	AUS-Australia	3	-0.744993090629578	NA	NA	NA	NA	-0.837636172771454	0.701634347438812	NA	NA	NA	1	0	2	21	3	0.243722707033157	1.42822051048279	NA	NA	0.270921975374222	1.50638294219971
1022	AUS-Australia	5	0.80198061466217	NA	NA	NA	NA	0.940903067588806	0.885298609733582	NA	NA	NA	1	0	2	19	9	0.292149990797043	1.54329645633698	NA	NA	0.270921975374222	1.50638294219971
1023	AUS-Australia	6	1.57546746730804	57	1.00386035442352	NA	NA	1.50158739089966	2.25476479530334	NA	NA	NA	1	0	1	19	10	0.302613854408264	1.56399893760681	NA	NA	0.270921975374222	1.50638294219971
1024	AUS-Australia	3	-0.744993090629578	NA	NA	NA	NA	-0.837636172771454	0.701634347438812	NA	NA	NA	1	0	2	45	3	0.243722707033157	1.42822051048279	NA	NA	0.270921975374222	1.50638294219971
1025	AUS-Australia	3	-0.744993090629578	30	-1.00701856613159	NA	NA	-0.98826014995575	0.97665810585022	NA	NA	NA	1	0	1	21	2	0.227151960134506	1.40249729156494	NA	NA	0.270921975374222	1.50638294219971
1026	AUS-Australia	5	0.80198061466217	NA	NA	NA	NA	0.940903067588806	0.885298609733582	NA	NA	NA	1	0	1	19	9	0.292149990797043	1.54329645633698	NA	NA	0.270921975374222	1.50638294219971
1027	AUS-Australia	5	0.80198061466217	NA	NA	NA	NA	0.940903067588806	0.885298609733582	NA	NA	NA	1	0	2	20	9	0.292149990797043	1.54329645633698	NA	NA	0.270921975374222	1.50638294219971
1028	AUS-Australia	6	1.57546746730804	37	-0.485679537057877	NA	NA	0.645333290100098	0.416455060243607	NA	NA	NA	1	0	1	20	8	0.267432540655136	1.49078273773193	NA	NA	0.270921975374222	1.50638294219971
1029	AUS-Australia	3	-0.744993090629578	37	-0.485679537057877	NA	NA	-0.688571155071259	0.474130243062973	NA	NA	NA	2	1	2	21	3	0.243722707033157	1.42822051048279	NA	NA	0.270921975374222	1.50638294219971
1030	AUS-Australia	3	-0.744993090629578	31	-0.932541489601135	NA	NA	-0.945447385311127	0.893870770931244	NA	NA	NA	1	0	1	19	2	0.227151960134506	1.40249729156494	NA	NA	0.270921975374222	1.50638294219971
1031	AUS-Australia	3	-0.744993090629578	33	-0.783587515354156	NA	NA	-0.859822034835815	0.739293932914734	NA	NA	NA	1	0	1	21	3	0.243722707033157	1.42822051048279	NA	NA	0.270921975374222	1.50638294219971
1032	AUS-Australia	3	-0.744993090629578	NA	NA	NA	NA	-0.837636172771454	0.701634347438812	NA	NA	NA	1	0	1	50	3	0.243722707033157	1.42822051048279	NA	NA	0.270921975374222	1.50638294219971
1033	AUS-Australia	6	1.57546746730804	32	-0.858064532279968	NA	NA	0.431269735097885	0.185993582010269	NA	NA	NA	3	1	2	20	7	0.265415549278259	1.48418235778809	NA	NA	0.270921975374222	1.50638294219971
1034	AUS-Australia	6	1.57546746730804	NA	NA	NA	NA	1.83017265796661	3.34953188896179	NA	NA	NA	1	0	2	18	10	0.302613854408264	1.56399893760681	NA	NA	0.270921975374222	1.50638294219971
1035	AUS-Australia	6	1.57546746730804	21	-1.67731142044067	NA	NA	-0.0396699793636799	0.00157370720990002	NA	NA	NA	2	1	1	21	6	0.240560948848724	1.42988133430481	NA	NA	0.270921975374222	1.50638294219971
1036	AUS-Australia	6	1.57546746730804	32	-0.858064532279968	NA	NA	0.431269735097885	0.185993582010269	NA	NA	NA	1	0	2	22	7	0.265415549278259	1.48418235778809	NA	NA	0.270921975374222	1.50638294219971
1037	AUS-Australia	6	1.57546746730804	46	0.184613421559334	NA	NA	1.0306476354599	1.06223452091217	NA	NA	NA	1	0	2	20	9	0.292149990797043	1.54329645633698	NA	NA	0.270921975374222	1.50638294219971
1038	AUS-Australia	6	1.57546746730804	NA	NA	NA	NA	1.83017265796661	3.34953188896179	NA	NA	NA	1	0	1	19	10	0.302613854408264	1.56399893760681	NA	NA	0.270921975374222	1.50638294219971
1039	AUS-Australia	6	1.57546746730804	32	-0.858064532279968	NA	NA	0.431269735097885	0.185993582010269	NA	NA	NA	1	0	2	20	7	0.265415549278259	1.48418235778809	NA	NA	0.270921975374222	1.50638294219971
1040	AUS-Australia	6	1.57546746730804	38	-0.411202549934387	NA	NA	0.688145995140076	0.473544925451279	NA	NA	NA	1	0	2	20	8	0.267432540655136	1.49078273773193	NA	NA	0.270921975374222	1.50638294219971
1041	AUS-Australia	3	-0.744993090629578	29	-1.08149552345276	NA	NA	-1.03107285499573	1.06311118602753	NA	NA	NA	1	0	2	20	2	0.227151960134506	1.40249729156494	NA	NA	0.270921975374222	1.50638294219971
1042	AUS-Australia	6	1.57546746730804	21	-1.67731142044067	NA	NA	-0.0396699793636799	0.00157370720990002	NA	NA	NA	1	0	2	20	6	0.240560948848724	1.42988133430481	NA	NA	0.270921975374222	1.50638294219971
1043	AUS-Australia	6	1.57546746730804	32	-0.858064532279968	NA	NA	0.431269735097885	0.185993582010269	NA	NA	NA	1	0	2	19	7	0.265415549278259	1.48418235778809	NA	NA	0.270921975374222	1.50638294219971
1044	AUS-Australia	6	1.57546746730804	32	-0.858064532279968	NA	NA	0.431269735097885	0.185993582010269	NA	NA	NA	1	0	2	20	7	0.265415549278259	1.48418235778809	NA	NA	0.270921975374222	1.50638294219971
1045	AUS-Australia	3	-0.744993090629578	NA	NA	NA	NA	-0.837636172771454	0.701634347438812	NA	NA	NA	1	0	2	19	3	0.243722707033157	1.42822051048279	NA	NA	0.270921975374222	1.50638294219971
1046	AUS-Australia	6	1.57546746730804	21	-1.67731142044067	NA	NA	-0.0396699793636799	0.00157370720990002	NA	NA	NA	1	0	1	20	6	0.240560948848724	1.42988133430481	NA	NA	0.270921975374222	1.50638294219971
1047	AUS-Australia	6	1.57546746730804	32	-0.858064532279968	NA	NA	0.431269735097885	0.185993582010269	NA	NA	NA	3	1	2	21	7	0.265415549278259	1.48418235778809	NA	NA	0.270921975374222	1.50638294219971
1048	AUS-Australia	3	-0.744993090629578	NA	NA	NA	NA	-0.837636172771454	0.701634347438812	NA	NA	NA	2	1	1	19	3	0.243722707033157	1.42822051048279	NA	NA	0.270921975374222	1.50638294219971
1049	AUS-Australia	3	-0.744993090629578	30	-1.00701856613159	NA	NA	-0.98826014995575	0.97665810585022	NA	NA	NA	2	1	1	21	2	0.227151960134506	1.40249729156494	NA	NA	0.270921975374222	1.50638294219971
1050	AUS-Australia	4	0.0284937508404255	NA	NA	NA	NA	0.0516334362328053	0.00266601168550551	NA	NA	NA	1	0	2	20	6	0.240560948848724	1.42988133430481	NA	NA	0.270921975374222	1.50638294219971
1051	AUS-Australia	5	0.80198061466217	NA	NA	NA	NA	0.940903067588806	0.885298609733582	NA	NA	NA	1	0	2	22	9	0.292149990797043	1.54329645633698	NA	NA	0.270921975374222	1.50638294219971
1052	AUS-Australia	3	-0.744993090629578	NA	NA	NA	NA	-0.837636172771454	0.701634347438812	NA	NA	NA	1	0	1	19	3	0.243722707033157	1.42822051048279	NA	NA	0.270921975374222	1.50638294219971
1053	AUS-Australia	3	-0.744993090629578	42	-0.113294564187527	NA	NA	-0.474507629871368	0.225157484412193	NA	NA	NA	1	0	1	18	4	0.251740753650665	1.43813610076904	NA	NA	0.270921975374222	1.50638294219971
1054	AUS-Australia	6	1.57546746730804	NA	NA	NA	NA	1.83017265796661	3.34953188896179	NA	NA	NA	1	0	1	21	10	0.302613854408264	1.56399893760681	NA	NA	0.270921975374222	1.50638294219971
1055	AUS-Australia	3	-0.744993090629578	32	-0.858064532279968	NA	NA	-0.902634680271149	0.814749360084534	NA	NA	NA	1	0	1	20	2	0.227151960134506	1.40249729156494	NA	NA	0.270921975374222	1.50638294219971
1056	AUS-Australia	3	-0.744993090629578	45	0.110136426985264	NA	NA	-0.346069484949112	0.119764089584351	NA	NA	NA	1	0	2	20	4	0.251740753650665	1.43813610076904	NA	NA	0.270921975374222	1.50638294219971
1057	AUS-Australia	3	-0.744993090629578	37	-0.485679537057877	NA	NA	-0.688571155071259	0.474130243062973	NA	NA	NA	1	0	2	21	3	0.243722707033157	1.42822051048279	NA	NA	0.270921975374222	1.50638294219971
1058	AUS-Australia	3	-0.744993090629578	33	-0.783587515354156	NA	NA	-0.859822034835815	0.739293932914734	NA	NA	NA	1	0	1	21	3	0.243722707033157	1.42822051048279	NA	NA	0.270921975374222	1.50638294219971
1059	AUS-Australia	6	1.57546746730804	32	-0.858064532279968	NA	NA	0.431269735097885	0.185993582010269	NA	NA	NA	1	0	2	20	7	0.265415549278259	1.48418235778809	NA	NA	0.270921975374222	1.50638294219971
1060	AUS-Australia	3	-0.744993090629578	49	0.408044397830963	NA	NA	-0.174818694591522	0.03056157566607	NA	NA	NA	1	0	1	65	5	0.253585934638977	1.4389716386795	NA	NA	0.270921975374222	1.50638294219971
1061	AUS-Australia	6	1.57546746730804	NA	NA	NA	NA	1.83017265796661	3.34953188896179	NA	NA	NA	1	0	1	18	10	0.302613854408264	1.56399893760681	NA	NA	0.270921975374222	1.50638294219971
1062	AUS-Australia	6	1.57546746730804	NA	NA	NA	NA	1.83017265796661	3.34953188896179	NA	NA	NA	1	0	2	19	10	0.302613854408264	1.56399893760681	NA	NA	0.270921975374222	1.50638294219971
1063	AUS-Australia	6	1.57546746730804	62	1.37624537944794	NA	NA	1.71565091609955	2.94345808029175	NA	NA	NA	3	1	2	21	10	0.302613854408264	1.56399893760681	NA	NA	0.270921975374222	1.50638294219971
1064	AUS-Australia	4	0.0284937508404255	NA	NA	NA	NA	0.0516334362328053	0.00266601168550551	NA	NA	NA	1	0	1	19	6	0.240560948848724	1.42988133430481	NA	NA	0.270921975374222	1.50638294219971
1065	AUS-Australia	6	1.57546746730804	49	0.408044397830963	NA	NA	1.15908575057983	1.34347975254059	NA	NA	NA	1	0	1	21	9	0.292149990797043	1.54329645633698	NA	NA	0.270921975374222	1.50638294219971
1066	AUS-Australia	6	1.57546746730804	38	-0.411202549934387	NA	NA	0.688145995140076	0.473544925451279	NA	NA	NA	2	1	2	21	8	0.267432540655136	1.49078273773193	NA	NA	0.270921975374222	1.50638294219971
1067	AUS-Australia	6	1.57546746730804	NA	NA	NA	NA	1.83017265796661	3.34953188896179	NA	NA	NA	1	0	2	18	10	0.302613854408264	1.56399893760681	NA	NA	0.270921975374222	1.50638294219971
1068	AUS-Australia	6	1.57546746730804	21	-1.67731142044067	NA	NA	-0.0396699793636799	0.00157370720990002	NA	NA	NA	1	0	2	18	6	0.240560948848724	1.42988133430481	NA	NA	0.270921975374222	1.50638294219971
1069	AUS-Australia	3	-0.744993090629578	33	-0.783587515354156	NA	NA	-0.859822034835815	0.739293932914734	NA	NA	NA	1	0	1	21	3	0.243722707033157	1.42822051048279	NA	NA	0.270921975374222	1.50638294219971
1070	AUS-Australia	6	1.57546746730804	NA	NA	NA	NA	1.83017265796661	3.34953188896179	NA	NA	NA	1	0	1	20	10	0.302613854408264	1.56399893760681	NA	NA	0.270921975374222	1.50638294219971
1071	AUS-Australia	6	1.57546746730804	NA	NA	NA	NA	1.83017265796661	3.34953188896179	NA	NA	NA	1	0	1	19	10	0.302613854408264	1.56399893760681	NA	NA	0.270921975374222	1.50638294219971
1072	AUS-Australia	6	1.57546746730804	62	1.37624537944794	NA	NA	1.71565091609955	2.94345808029175	NA	NA	NA	1	0	1	19	10	0.302613854408264	1.56399893760681	NA	NA	0.270921975374222	1.50638294219971
1073	AUS-Australia	3	-0.744993090629578	52	0.631475389003754	NA	NA	-0.0463805720210075	0.00215115747414529	NA	NA	NA	1	0	2	19	6	0.240560948848724	1.42988133430481	NA	NA	0.270921975374222	1.50638294219971
1074	AUS-Australia	6	1.57546746730804	21	-1.67731142044067	NA	NA	-0.0396699793636799	0.00157370720990002	NA	NA	NA	1	0	1	20	6	0.240560948848724	1.42988133430481	NA	NA	0.270921975374222	1.50638294219971
1075	AUS-Australia	6	1.57546746730804	34	-0.70911055803299	NA	NA	0.516895174980164	0.267180621623993	NA	NA	NA	1	0	2	20	8	0.267432540655136	1.49078273773193	NA	NA	0.270921975374222	1.50638294219971
1076	AUS-Australia	6	1.57546746730804	37	-0.485679537057877	NA	NA	0.645333290100098	0.416455060243607	NA	NA	NA	1	0	2	38	8	0.267432540655136	1.49078273773193	NA	NA	0.270921975374222	1.50638294219971
1077	AUS-Australia	3	-0.744993090629578	42	-0.113294564187527	NA	NA	-0.474507629871368	0.225157484412193	NA	NA	NA	1	0	2	19	4	0.251740753650665	1.43813610076904	NA	NA	0.270921975374222	1.50638294219971
1078	AUS-Australia	6	1.57546746730804	NA	NA	NA	NA	1.83017265796661	3.34953188896179	NA	NA	NA	1	0	1	20	10	0.302613854408264	1.56399893760681	NA	NA	0.270921975374222	1.50638294219971
1079	AUS-Australia	6	1.57546746730804	61	1.30176830291748	NA	NA	1.67283821105957	2.7983877658844	NA	NA	NA	1	0	1	41	10	0.302613854408264	1.56399893760681	NA	NA	0.270921975374222	1.50638294219971
1080	AUS-Australia	3	-0.744993090629578	23	-1.52835750579834	NA	NA	-1.2879490852356	1.65881288051605	NA	NA	NA	1	0	2	40	1	0.212500005960464	1.38994562625885	NA	NA	0.270921975374222	1.50638294219971
1081	AUS-Australia	3	-0.744993090629578	32	-0.858064532279968	NA	NA	-0.902634680271149	0.814749360084534	NA	NA	NA	1	0	2	33	2	0.227151960134506	1.40249729156494	NA	NA	0.270921975374222	1.50638294219971
1082	AUS-Australia	6	1.57546746730804	60	1.22729134559631	NA	NA	1.6300253868103	2.65698266029358	NA	NA	NA	3	1	1	48	10	0.302613854408264	1.56399893760681	NA	NA	0.270921975374222	1.50638294219971
1083	AUS-Australia	3	-0.744993090629578	30	-1.00701856613159	NA	NA	-0.98826014995575	0.97665810585022	NA	NA	NA	1	0	1	51	2	0.227151960134506	1.40249729156494	NA	NA	0.270921975374222	1.50638294219971
1084	AUS-Australia	6	1.57546746730804	61	1.30176830291748	NA	NA	1.67283821105957	2.7983877658844	NA	NA	NA	4	1	2	52	10	0.302613854408264	1.56399893760681	NA	NA	0.270921975374222	1.50638294219971
1085	AUS-Australia	6	1.57546746730804	32	-0.858064532279968	NA	NA	0.431269735097885	0.185993582010269	NA	NA	NA	1	0	2	22	7	0.265415549278259	1.48418235778809	NA	NA	0.270921975374222	1.50638294219971
1086	AUS-Australia	3	-0.744993090629578	42	-0.113294564187527	NA	NA	-0.474507629871368	0.225157484412193	NA	NA	NA	2	1	2	55	4	0.251740753650665	1.43813610076904	NA	NA	0.270921975374222	1.50638294219971
1087	AUS-Australia	3	-0.744993090629578	42	-0.113294564187527	NA	NA	-0.474507629871368	0.225157484412193	NA	NA	NA	1	0	2	45	4	0.251740753650665	1.43813610076904	NA	NA	0.270921975374222	1.50638294219971
1088	AUS-Australia	3	-0.744993090629578	42	-0.113294564187527	NA	NA	-0.474507629871368	0.225157484412193	NA	NA	NA	4	1	2	70	4	0.251740753650665	1.43813610076904	NA	NA	0.270921975374222	1.50638294219971
1089	AUS-Australia	3	-0.744993090629578	NA	NA	NA	NA	-0.837636172771454	0.701634347438812	NA	NA	NA	1	0	1	74	3	0.243722707033157	1.42822051048279	NA	NA	0.270921975374222	1.50638294219971
1090	AUS-Australia	6	1.57546746730804	25	-1.37940347194672	NA	NA	0.1315808147192	0.0173135101795197	NA	NA	NA	4	1	1	44	6	0.240560948848724	1.42988133430481	NA	NA	0.270921975374222	1.50638294219971
1091	AUS-Australia	3	-0.744993090629578	57	1.00386035442352	NA	NA	0.167682945728302	0.0281175710260868	NA	NA	NA	1	0	1	34	6	0.240560948848724	1.42988133430481	NA	NA	0.270921975374222	1.50638294219971
1092	AUS-Australia	3	-0.744993090629578	42	-0.113294564187527	NA	NA	-0.474507629871368	0.225157484412193	NA	NA	NA	2	1	2	48	4	0.251740753650665	1.43813610076904	NA	NA	0.270921975374222	1.50638294219971
1093	AUS-Australia	5	0.80198061466217	50	0.482521414756775	NA	NA	0.757263660430908	0.573448240756989	NA	NA	NA	1	0	1	39	8	0.267432540655136	1.49078273773193	NA	NA	0.270921975374222	1.50638294219971
1094	AUS-Australia	3	-0.744993090629578	30	-1.00701856613159	NA	NA	-0.98826014995575	0.97665810585022	NA	NA	NA	4	1	1	51	2	0.227151960134506	1.40249729156494	NA	NA	0.270921975374222	1.50638294219971
1095	AUS-Australia	3	-0.744993090629578	33	-0.783587515354156	NA	NA	-0.859822034835815	0.739293932914734	NA	NA	NA	2	1	1	42	3	0.243722707033157	1.42822051048279	NA	NA	0.270921975374222	1.50638294219971
1096	AUS-Australia	3	-0.744993090629578	45	0.110136426985264	NA	NA	-0.346069484949112	0.119764089584351	NA	NA	NA	1	0	2	48	4	0.251740753650665	1.43813610076904	NA	NA	0.270921975374222	1.50638294219971
1097	AUS-Australia	5	0.80198061466217	52	0.631475389003754	NA	NA	0.842889010906219	0.710461854934692	NA	NA	NA	4	1	2	61	9	0.292149990797043	1.54329645633698	NA	NA	0.270921975374222	1.50638294219971
1098	AUS-Australia	3	-0.744993090629578	43	-0.0388175658881664	NA	NA	-0.43169492483139	0.186360508203506	NA	NA	NA	2	1	1	66	4	0.251740753650665	1.43813610076904	NA	NA	0.270921975374222	1.50638294219971
1099	AUS-Australia	3	-0.744993090629578	46	0.184613421559334	NA	NA	-0.303256809711456	0.0919646918773651	NA	NA	NA	4	1	1	63	5	0.253585934638977	1.4389716386795	NA	NA	0.270921975374222	1.50638294219971
1100	AUS-Australia	3	-0.744993090629578	25	-1.37940347194672	NA	NA	-1.20232355594635	1.44558191299438	NA	NA	NA	1	0	2	37	1	0.212500005960464	1.38994562625885	NA	NA	0.270921975374222	1.50638294219971
1101	AUS-Australia	6	1.57546746730804	62	1.37624537944794	NA	NA	1.71565091609955	2.94345808029175	NA	NA	NA	1	0	2	43	10	0.302613854408264	1.56399893760681	NA	NA	0.270921975374222	1.50638294219971
1102	AUS-Australia	5	0.80198061466217	54	0.780429363250732	NA	NA	0.92851448059082	0.862139165401459	NA	NA	NA	1	0	2	53	9	0.292149990797043	1.54329645633698	NA	NA	0.270921975374222	1.50638294219971
1103	AUS-Australia	4	0.0284937508404255	42	-0.113294564187527	NA	NA	-0.0298728197813034	0.000892385374754667	NA	NA	NA	1	0	2	33	6	0.240560948848724	1.42988133430481	NA	NA	0.270921975374222	1.50638294219971
1104	AUS-Australia	6	1.57546746730804	49	0.408044397830963	NA	NA	1.15908575057983	1.34347975254059	NA	NA	NA	1	0	2	34	9	0.292149990797043	1.54329645633698	NA	NA	0.270921975374222	1.50638294219971
1105	AUS-Australia	3	-0.744993090629578	46	0.184613421559334	NA	NA	-0.303256809711456	0.0919646918773651	NA	NA	NA	1	0	1	66	5	0.253585934638977	1.4389716386795	NA	NA	0.270921975374222	1.50638294219971
1106	AUS-Australia	3	-0.744993090629578	60	1.22729134559631	NA	NA	0.296121060848236	0.087687686085701	NA	NA	NA	4	1	2	30	7	0.265415549278259	1.48418235778809	NA	NA	0.270921975374222	1.50638294219971
1107	AUS-Australia	3	-0.744993090629578	50	0.482521414756775	NA	NA	-0.132005974650383	0.0174255780875683	NA	NA	NA	1	0	1	60	5	0.253585934638977	1.4389716386795	NA	NA	0.270921975374222	1.50638294219971
1108	AUS-Australia	6	1.57546746730804	78	2.56787729263306	NA	NA	2.40065431594849	5.76314115524292	NA	NA	NA	1	0	1	54	10	0.302613854408264	1.56399893760681	NA	NA	0.270921975374222	1.50638294219971
1109	AUS-Australia	3	-0.744993090629578	NA	NA	NA	NA	-0.837636172771454	0.701634347438812	NA	NA	NA	4	1	2	46	3	0.243722707033157	1.42822051048279	NA	NA	0.270921975374222	1.50638294219971
1110	AUS-Australia	3	-0.744993090629578	32	-0.858064532279968	NA	NA	-0.902634680271149	0.814749360084534	NA	NA	NA	1	0	2	40	2	0.227151960134506	1.40249729156494	NA	NA	0.270921975374222	1.50638294219971
1111	AUS-Australia	6	1.57546746730804	62	1.37624537944794	NA	NA	1.71565091609955	2.94345808029175	NA	NA	NA	2	1	1	48	10	0.302613854408264	1.56399893760681	NA	NA	0.270921975374222	1.50638294219971
1112	AUS-Australia	6	1.57546746730804	52	0.631475389003754	NA	NA	1.28752386569977	1.65771770477295	NA	NA	NA	1	0	1	48	9	0.292149990797043	1.54329645633698	NA	NA	0.270921975374222	1.50638294219971
1113	AUS-Australia	3	-0.744993090629578	39	-0.336725562810898	NA	NA	-0.602945744991302	0.363543570041656	NA	NA	NA	1	0	1	70	3	0.243722707033157	1.42822051048279	NA	NA	0.270921975374222	1.50638294219971
1114	AUS-Australia	3	-0.744993090629578	33	-0.783587515354156	NA	NA	-0.859822034835815	0.739293932914734	NA	NA	NA	1	0	1	60	3	0.243722707033157	1.42822051048279	NA	NA	0.270921975374222	1.50638294219971
1115	AUS-Australia	3	-0.744993090629578	46	0.184613421559334	NA	NA	-0.303256809711456	0.0919646918773651	NA	NA	NA	1	0	1	53	5	0.253585934638977	1.4389716386795	NA	NA	0.270921975374222	1.50638294219971
1116	AUS-Australia	3	-0.744993090629578	34	-0.70911055803299	NA	NA	-0.817009329795837	0.667504251003265	NA	NA	NA	1	0	2	34	3	0.243722707033157	1.42822051048279	NA	NA	0.270921975374222	1.50638294219971
1117	AUS-Australia	6	1.57546746730804	58	1.07833743095398	NA	NA	1.54440009593964	2.38517165184021	NA	NA	NA	1	0	1	46	10	0.302613854408264	1.56399893760681	NA	NA	0.270921975374222	1.50638294219971
1118	AUS-Australia	6	1.57546746730804	58	1.07833743095398	NA	NA	1.54440009593964	2.38517165184021	NA	NA	NA	2	1	1	49	10	0.302613854408264	1.56399893760681	NA	NA	0.270921975374222	1.50638294219971
1119	AUS-Australia	6	1.57546746730804	NA	NA	NA	NA	1.83017265796661	3.34953188896179	NA	NA	NA	1	0	2	69	10	0.302613854408264	1.56399893760681	NA	NA	0.270921975374222	1.50638294219971
1120	AUS-Australia	3	-0.744993090629578	57	1.00386035442352	NA	NA	0.167682945728302	0.0281175710260868	NA	NA	NA	1	0	2	36	6	0.240560948848724	1.42988133430481	NA	NA	0.270921975374222	1.50638294219971
1121	AUS-Australia	3	-0.744993090629578	NA	NA	NA	NA	-0.837636172771454	0.701634347438812	NA	NA	NA	1	0	2	72	3	0.243722707033157	1.42822051048279	NA	NA	0.270921975374222	1.50638294219971
1122	AUS-Australia	5	0.80198061466217	NA	NA	NA	NA	0.940903067588806	0.885298609733582	NA	NA	NA	4	1	1	47	9	0.292149990797043	1.54329645633698	NA	NA	0.270921975374222	1.50638294219971
1123	AUS-Australia	3	-0.744993090629578	28	-1.15597248077393	NA	NA	-1.07388544082642	1.15322995185852	NA	NA	NA	1	0	1	39	2	0.227151960134506	1.40249729156494	NA	NA	0.270921975374222	1.50638294219971
1124	AUS-Australia	5	0.80198061466217	23	-1.52835750579834	NA	NA	-0.398679435253143	0.158945292234421	NA	NA	NA	2	1	2	55	4	0.251740753650665	1.43813610076904	NA	NA	0.270921975374222	1.50638294219971
1125	AUS-Australia	3	-0.744993090629578	38	-0.411202549934387	NA	NA	-0.645758450031281	0.417003989219666	NA	NA	NA	1	0	2	47	3	0.243722707033157	1.42822051048279	NA	NA	0.270921975374222	1.50638294219971
1126	AUS-Australia	3	-0.744993090629578	45	0.110136426985264	NA	NA	-0.346069484949112	0.119764089584351	NA	NA	NA	2	1	2	56	4	0.251740753650665	1.43813610076904	NA	NA	0.270921975374222	1.50638294219971
1127	AUS-Australia	6	1.57546746730804	21	-1.67731142044067	NA	NA	-0.0396699793636799	0.00157370720990002	NA	NA	NA	2	1	1	24	6	0.240560948848724	1.42988133430481	NA	NA	0.270921975374222	1.50638294219971
1128	AUS-Australia	6	1.57546746730804	42	-0.113294564187527	NA	NA	0.859396815299988	0.738562881946564	NA	NA	NA	1	0	2	21	9	0.292149990797043	1.54329645633698	NA	NA	0.270921975374222	1.50638294219971
1129	AUS-Australia	6	1.57546746730804	60	1.22729134559631	NA	NA	1.6300253868103	2.65698266029358	NA	NA	NA	2	1	2	46	10	0.302613854408264	1.56399893760681	NA	NA	0.270921975374222	1.50638294219971
1130	AUS-Australia	3	-0.744993090629578	NA	NA	NA	NA	-0.837636172771454	0.701634347438812	NA	NA	NA	1	0	1	54	3	0.243722707033157	1.42822051048279	NA	NA	0.270921975374222	1.50638294219971
1131	AUS-Australia	6	1.57546746730804	42	-0.113294564187527	NA	NA	0.859396815299988	0.738562881946564	NA	NA	NA	2	1	2	31	9	0.292149990797043	1.54329645633698	NA	NA	0.270921975374222	1.50638294219971
1132	AUS-Australia	6	1.57546746730804	73	2.19549226760864	NA	NA	2.18659067153931	4.78117895126343	NA	NA	NA	1	0	2	24	10	0.302613854408264	1.56399893760681	NA	NA	0.270921975374222	1.50638294219971
1133	AUS-Australia	3	-0.744993090629578	43	-0.0388175658881664	NA	NA	-0.43169492483139	0.186360508203506	NA	NA	NA	1	0	1	29	4	0.251740753650665	1.43813610076904	NA	NA	0.270921975374222	1.50638294219971
1134	AUS-Australia	3	-0.744993090629578	37	-0.485679537057877	NA	NA	-0.688571155071259	0.474130243062973	NA	NA	NA	2	1	1	43	3	0.243722707033157	1.42822051048279	NA	NA	0.270921975374222	1.50638294219971
1135	AUS-Australia	3	-0.744993090629578	NA	NA	NA	NA	-0.837636172771454	0.701634347438812	NA	NA	NA	4	1	2	78	3	0.243722707033157	1.42822051048279	NA	NA	0.270921975374222	1.50638294219971
1136	AUS-Australia	3	-0.744993090629578	23	-1.52835750579834	NA	NA	-1.2879490852356	1.65881288051605	NA	NA	NA	1	0	2	21	1	0.212500005960464	1.38994562625885	NA	NA	0.270921975374222	1.50638294219971
1137	AUS-Australia	5	0.80198061466217	42	-0.113294564187527	NA	NA	0.414762020111084	0.17202752828598	NA	NA	NA	1	0	2	53	7	0.265415549278259	1.48418235778809	NA	NA	0.270921975374222	1.50638294219971
1138	AUS-Australia	3	-0.744993090629578	32	-0.858064532279968	NA	NA	-0.902634680271149	0.814749360084534	NA	NA	NA	2	1	2	46	2	0.227151960134506	1.40249729156494	NA	NA	0.270921975374222	1.50638294219971
1139	AUS-Australia	3	-0.744993090629578	44	0.0356594286859035	NA	NA	-0.388882219791412	0.151229381561279	NA	NA	NA	1	0	1	58	4	0.251740753650665	1.43813610076904	NA	NA	0.270921975374222	1.50638294219971
1140	AUS-Australia	3	-0.744993090629578	18	-1.90074241161346	NA	NA	-1.5020124912262	2.25604152679443	NA	NA	NA	1	0	1	57	1	0.212500005960464	1.38994562625885	NA	NA	0.270921975374222	1.50638294219971
1141	AUS-Australia	5	0.80198061466217	32	-0.858064532279968	NA	NA	-0.0133650675415993	0.000178625035914592	NA	NA	NA	4	1	2	60	6	0.240560948848724	1.42988133430481	NA	NA	0.270921975374222	1.50638294219971
1142	AUS-Australia	6	1.57546746730804	49	0.408044397830963	NA	NA	1.15908575057983	1.34347975254059	NA	NA	NA	2	1	2	34	9	0.292149990797043	1.54329645633698	NA	NA	0.270921975374222	1.50638294219971
1143	AUS-Australia	3	-0.744993090629578	22	-1.60283446311951	NA	NA	-1.33076167106628	1.77092659473419	NA	NA	NA	1	0	2	55	1	0.212500005960464	1.38994562625885	NA	NA	0.270921975374222	1.50638294219971
1144	AUS-Australia	6	1.57546746730804	57	1.00386035442352	NA	NA	1.50158739089966	2.25476479530334	NA	NA	NA	3	1	2	54	10	0.302613854408264	1.56399893760681	NA	NA	0.270921975374222	1.50638294219971
1145	AUS-Australia	5	0.80198061466217	54	0.780429363250732	NA	NA	0.92851448059082	0.862139165401459	NA	NA	NA	1	0	2	47	9	0.292149990797043	1.54329645633698	NA	NA	0.270921975374222	1.50638294219971
1146	AUS-Australia	3	-0.744993090629578	NA	NA	NA	NA	-0.837636172771454	0.701634347438812	NA	NA	NA	4	1	1	71	3	0.243722707033157	1.42822051048279	NA	NA	0.270921975374222	1.50638294219971
1147	AUS-Australia	3	-0.744993090629578	NA	NA	NA	NA	-0.837636172771454	0.701634347438812	NA	NA	NA	1	0	1	21	3	0.243722707033157	1.42822051048279	NA	NA	0.270921975374222	1.50638294219971
1148	AUS-Australia	6	1.57546746730804	78	2.56787729263306	NA	NA	2.40065431594849	5.76314115524292	NA	NA	NA	1	0	1	40	10	0.302613854408264	1.56399893760681	NA	NA	0.270921975374222	1.50638294219971
1149	AUS-Australia	3	-0.744993090629578	37	-0.485679537057877	NA	NA	-0.688571155071259	0.474130243062973	NA	NA	NA	1	0	1	43	3	0.243722707033157	1.42822051048279	NA	NA	0.270921975374222	1.50638294219971
1150	AUS-Australia	6	1.57546746730804	60	1.22729134559631	NA	NA	1.6300253868103	2.65698266029358	NA	NA	NA	1	0	1	58	10	0.302613854408264	1.56399893760681	NA	NA	0.270921975374222	1.50638294219971
1151	AUS-Australia	3	-0.744993090629578	NA	NA	NA	NA	-0.837636172771454	0.701634347438812	NA	NA	NA	1	0	1	83	3	0.243722707033157	1.42822051048279	NA	NA	0.270921975374222	1.50638294219971
1152	AUS-Australia	3	-0.744993090629578	40	-0.262248545885086	NA	NA	-0.560133039951324	0.313749015331268	NA	NA	NA	1	0	1	41	4	0.251740753650665	1.43813610076904	NA	NA	0.270921975374222	1.50638294219971
1153	AUS-Australia	4	0.0284937508404255	NA	NA	NA	NA	0.0516334362328053	0.00266601168550551	NA	NA	NA	1	0	1	20	6	0.240560948848724	1.42988133430481	NA	NA	0.270921975374222	1.50638294219971
1154	AUS-Australia	3	-0.744993090629578	60	1.22729134559631	NA	NA	0.296121060848236	0.087687686085701	NA	NA	NA	1	0	1	66	7	0.265415549278259	1.48418235778809	NA	NA	0.270921975374222	1.50638294219971
1155	AUS-Australia	3	-0.744993090629578	39	-0.336725562810898	NA	NA	-0.602945744991302	0.363543570041656	NA	NA	NA	1	0	1	45	3	0.243722707033157	1.42822051048279	NA	NA	0.270921975374222	1.50638294219971
1156	AUS-Australia	3	-0.744993090629578	43	-0.0388175658881664	NA	NA	-0.43169492483139	0.186360508203506	NA	NA	NA	1	0	1	58	4	0.251740753650665	1.43813610076904	NA	NA	0.270921975374222	1.50638294219971
1157	D-W-Germany-West	2	-0.751777768135071	NA	NA	2.60851955413818	-1.47181868553162	-1.59356093406677	2.53943634033203	4	0.452802211046219	0.205029845237732	2	1	2	42	1	0.212500005960464	1.38994562625885	0.5	6.30000019073486	0.259011924266815	1.46553206443787
1158	D-W-Germany-West	6	2.39194798469543	NA	NA	7.22620916366577	1.1672739982605	2.57359886169434	6.62341117858887	3	-0.611491799354553	0.373922228813171	2	1	2	25	10	0.302613854408264	1.56399893760681	-0.5	4.69999980926514	0.209742560982704	1.37203431129456
1159	D-W-Germany-West	3	0.0341536849737167	NA	NA	NA	NA	0.0580091364681721	0.00336505984887481	1	-2.74007987976074	7.50803756713867	1	0	2	31	6	0.240560948848724	1.42988133430481	-2.5	1.5	0.238811582326889	1.42572391033173
1160	D-W-Germany-West	2	-0.751777768135071	49	0.740893602371216	7.87283611297607	1.53683292865753	0.741862595081329	0.550360083580017	4	0.452802211046219	0.205029845237732	1	0	1	45	8	0.267432540655136	1.49078273773193	0.5	6.30000019073486	0.259011924266815	1.46553206443787
1161	D-W-Germany-West	3	0.0341536849737167	NA	NA	4.50678062438965	-0.386928349733353	-0.245427012443542	0.0602344200015068	1	-2.74007987976074	7.50803756713867	1	0	1	51	5	0.253585934638977	1.4389716386795	-2.5	1.5	0.238811582326889	1.42572391033173
1162	D-W-Germany-West	6	2.39194798469543	NA	NA	5.03881406784058	-0.0828616470098495	1.67273795604706	2.7980523109436	4	0.452802211046219	0.205029845237732	1	0	1	36	10	0.302613854408264	1.56399893760681	0.5	6.30000019073486	0.259011924266815	1.46553206443787
1163	D-W-Germany-West	2	-0.751777768135071	29	-1.1079216003418	NA	NA	-1.33133280277252	1.77244699001312	4	0.452802211046219	0.205029845237732	1	0	1	39	1	0.212500005960464	1.38994562625885	0.5	6.30000019073486	0.259011924266815	1.46553206443787
1164	D-W-Germany-West	2	-0.751777768135071	NA	NA	7.87283611297607	1.53683292865753	0.574505090713501	0.330056101083755	3	-0.611491799354553	0.373922228813171	1	0	2	90	8	0.267432540655136	1.49078273773193	-0.5	4.69999980926514	0.209742560982704	1.37203431129456
1165	D-W-Germany-West	2	-0.751777768135071	NA	NA	NA	NA	-1.07469177246094	1.15496242046356	3	-0.611491799354553	0.373922228813171	1	0	1	63	2	0.227151960134506	1.40249729156494	-0.5	4.69999980926514	0.209742560982704	1.37203431129456
1166	D-W-Germany-West	4	0.820085167884827	NA	NA	NA	NA	1.19071006774902	1.41779041290283	4	0.452802211046219	0.205029845237732	1	0	1	22	9	0.292149990797043	1.54329645633698	0.5	6.30000019073486	0.259011924266815	1.46553206443787
1167	D-W-Germany-West	3	0.0341536849737167	NA	NA	7.87283611297607	1.53683292865753	1.14085555076599	1.3015513420105	4	0.452802211046219	0.205029845237732	1	0	2	70	9	0.292149990797043	1.54329645633698	0.5	6.30000019073486	0.259011924266815	1.46553206443787
1168	D-W-Germany-West	5	1.60601663589478	46	0.463571339845657	NA	NA	1.50015294551849	2.25045895576477	4	0.452802211046219	0.205029845237732	1	0	1	32	10	0.302613854408264	1.56399893760681	0.5	6.30000019073486	0.259011924266815	1.46553206443787
1169	D-W-Germany-West	6	2.39194798469543	NA	NA	NA	NA	3.45611166954041	11.9447078704834	4	0.452802211046219	0.205029845237732	1	0	2	65	10	0.302613854408264	1.56399893760681	0.5	6.30000019073486	0.259011924266815	1.46553206443787
1170	D-W-Germany-West	2	-0.751777768135071	26	-1.38524389266968	4.50678062438965	-0.386928349733353	-1.20373713970184	1.44898307323456	3	-0.611491799354553	0.373922228813171	1	0	1	57	1	0.212500005960464	1.38994562625885	-0.5	4.69999980926514	0.209742560982704	1.37203431129456
1171	D-W-Germany-West	2	-0.751777768135071	37	-0.368395537137985	NA	NA	-0.798422515392303	0.637478530406952	5	1.51709628105164	2.30158114433289	1	0	1	27	3	0.243722707033157	1.42822051048279	1.5	7.90000009536743	0.305831015110016	1.55850851535797
1172	D-W-Germany-West	6	2.39194798469543	NA	NA	5.03881406784058	-0.0828616470098495	1.67273795604706	2.7980523109436	4	0.452802211046219	0.205029845237732	2	1	1	73	10	0.302613854408264	1.56399893760681	0.5	6.30000019073486	0.259011924266815	1.46553206443787
1173	D-W-Germany-West	2	-0.751777768135071	NA	NA	NA	NA	-1.07469177246094	1.15496242046356	3	-0.611491799354553	0.373922228813171	1	0	2	73	2	0.227151960134506	1.40249729156494	-0.5	4.69999980926514	0.209742560982704	1.37203431129456
1174	D-W-Germany-West	5	1.60601663589478	NA	NA	4.84088897705078	-0.195979401469231	1.02487373352051	1.05036616325378	NA	NA	NA	1	0	1	75	9	0.292149990797043	1.54329645633698	NA	NA	0.270921975374222	1.50638294219971
1175	D-W-Germany-West	5	1.60601663589478	NA	NA	NA	NA	2.323410987854	5.39823865890503	5	1.51709628105164	2.30158114433289	1	0	2	43	10	0.302613854408264	1.56399893760681	1.5	7.90000009536743	0.305831015110016	1.55850851535797
1176	D-W-Germany-West	5	1.60601663589478	NA	NA	5.35587024688721	0.0983416587114334	1.23696458339691	1.53008139133453	5	1.51709628105164	2.30158114433289	1	0	1	62	9	0.292149990797043	1.54329645633698	1.5	7.90000009536743	0.305831015110016	1.55850851535797
1177	D-W-Germany-West	6	2.39194798469543	62	1.9426234960556	5.54910802841187	0.208780527114868	2.19144415855408	4.80242729187012	4	0.452802211046219	0.205029845237732	1	0	1	57	10	0.302613854408264	1.56399893760681	0.5	6.30000019073486	0.259011924266815	1.46553206443787
1178	D-W-Germany-West	6	2.39194798469543	NA	NA	5.54910802841187	0.208780527114868	1.88289833068848	3.54530620574951	6	2.58139038085938	6.66357612609863	3	1	2	59	10	0.302613854408264	1.56399893760681	2.5	9.5	0.337801605463028	1.68096518516541
1179	D-W-Germany-West	2	-0.751777768135071	NA	NA	7.39326286315918	1.26274824142456	0.37699681520462	0.142126604914665	3	-0.611491799354553	0.373922228813171	1	0	2	28	7	0.265415549278259	1.48418235778809	-0.5	4.69999980926514	0.209742560982704	1.37203431129456
1180	D-W-Germany-West	3	0.0341536849737167	51	0.925775110721588	5.39094018936157	0.118384763598442	0.526815474033356	0.277534544467926	3	-0.611491799354553	0.373922228813171	1	0	1	37	8	0.267432540655136	1.49078273773193	-0.5	4.69999980926514	0.209742560982704	1.37203431129456
1181	D-W-Germany-West	3	0.0341536849737167	NA	NA	3.17258644104004	-1.14944434165955	-0.794903993606567	0.631872355937958	4	0.452802211046219	0.205029845237732	1	0	2	45	3	0.243722707033157	1.42822051048279	0.5	6.30000019073486	0.259011924266815	1.46553206443787
1182	D-W-Germany-West	2	-0.751777768135071	NA	NA	7.87283611297607	1.53683292865753	0.574505090713501	0.330056101083755	4	0.452802211046219	0.205029845237732	2	1	2	56	8	0.267432540655136	1.49078273773193	0.5	6.30000019073486	0.259011924266815	1.46553206443787
1183	D-W-Germany-West	6	2.39194798469543	67	2.4048273563385	3.27913522720337	-1.08854973316193	1.79024362564087	3.20497226715088	5	1.51709628105164	2.30158114433289	1	0	1	49	10	0.302613854408264	1.56399893760681	1.5	7.90000009536743	0.305831015110016	1.55850851535797
1184	D-W-Germany-West	6	2.39194798469543	49	0.740893602371216	4.02439308166504	-0.66262149810791	1.19549715518951	1.42921340465546	4	0.452802211046219	0.205029845237732	1	0	2	38	9	0.292149990797043	1.54329645633698	0.5	6.30000019073486	0.259011924266815	1.46553206443787
1185	D-W-Germany-West	2	-0.751777768135071	53	1.11065661907196	7.77275276184082	1.47963356971741	0.892020404338837	0.795700430870056	3	-0.611491799354553	0.373922228813171	1	0	2	50	9	0.292149990797043	1.54329645633698	-0.5	4.69999980926514	0.209742560982704	1.37203431129456
1186	D-W-Germany-West	5	1.60601663589478	53	1.11065661907196	3.84813594818115	-0.763355612754822	0.947173595428467	0.897137820720673	4	0.452802211046219	0.205029845237732	2	1	2	40	9	0.292149990797043	1.54329645633698	0.5	6.30000019073486	0.259011924266815	1.46553206443787
1187	D-W-Germany-West	2	-0.751777768135071	NA	NA	2.99496674537659	-1.2509571313858	-1.43440568447113	2.05751967430115	4	0.452802211046219	0.205029845237732	1	0	2	29	1	0.212500005960464	1.38994562625885	0.5	6.30000019073486	0.259011924266815	1.46553206443787
1188	D-W-Germany-West	2	-0.751777768135071	NA	NA	7.66152715682983	1.41606605052948	0.487479239702225	0.237636014819145	3	-0.611491799354553	0.373922228813171	1	0	1	65	7	0.265415549278259	1.48418235778809	-0.5	4.69999980926514	0.209742560982704	1.37203431129456
1189	D-W-Germany-West	6	2.39194798469543	NA	NA	5.03881406784058	-0.0828616470098495	1.67273795604706	2.7980523109436	5	1.51709628105164	2.30158114433289	1	0	1	49	10	0.302613854408264	1.56399893760681	1.5	7.90000009536743	0.305831015110016	1.55850851535797
1190	D-W-Germany-West	2	-0.751777768135071	67	2.4048273563385	4.84088897705078	-0.195979401469231	0.708772838115692	0.502358913421631	4	0.452802211046219	0.205029845237732	4	1	1	29	8	0.267432540655136	1.49078273773193	0.5	6.30000019073486	0.259011924266815	1.46553206443787
1191	D-W-Germany-West	3	0.0341536849737167	51	0.925775110721588	3.60706424713135	-0.901132464408875	0.0370322950184345	0.00137139088474214	4	0.452802211046219	0.205029845237732	2	1	1	49	6	0.240560948848724	1.42988133430481	0.5	6.30000019073486	0.259011924266815	1.46553206443787
1192	D-W-Germany-West	2	-0.751777768135071	NA	NA	3.56915974617004	-0.922795534133911	-1.19792890548706	1.43503367900848	4	0.452802211046219	0.205029845237732	1	0	2	60	2	0.227151960134506	1.40249729156494	0.5	6.30000019073486	0.259011924266815	1.46553206443787
1193	D-W-Germany-West	2	-0.751777768135071	NA	NA	4.75671195983887	-0.24408808350563	-0.708845257759094	0.502461612224579	4	0.452802211046219	0.205029845237732	1	0	2	64	3	0.243722707033157	1.42822051048279	0.5	6.30000019073486	0.259011924266815	1.46553206443787
1194	D-W-Germany-West	5	1.60601663589478	NA	NA	3.68902707099915	-0.85428923368454	0.550488770008087	0.303037881851196	4	0.452802211046219	0.205029845237732	1	0	2	51	8	0.267432540655136	1.49078273773193	0.5	6.30000019073486	0.259011924266815	1.46553206443787
1195	D-W-Germany-West	6	2.39194798469543	61	1.85018277168274	5.09232616424561	-0.0522785261273384	2.02162051200867	4.08694934844971	4	0.452802211046219	0.205029845237732	1	0	2	58	10	0.302613854408264	1.56399893760681	0.5	6.30000019073486	0.259011924266815	1.46553206443787
1196	D-W-Germany-West	2	-0.751777768135071	57	1.48041975498199	4.63108015060425	-0.315888911485672	0.207075595855713	0.0428803041577339	1	-2.74007987976074	7.50803756713867	1	0	1	74	7	0.265415549278259	1.48418235778809	-2.5	1.5	0.238811582326889	1.42572391033173
1197	D-W-Germany-West	3	0.0341536849737167	NA	NA	7.53636407852173	1.34453308582306	1.00228226184845	1.00456976890564	NA	NA	NA	4	1	2	38	9	0.292149990797043	1.54329645633698	NA	NA	0.270921975374222	1.50638294219971
1198	D-W-Germany-West	2	-0.751777768135071	NA	NA	NA	NA	-1.07469177246094	1.15496242046356	3	-0.611491799354553	0.373922228813171	1	0	1	46	2	0.227151960134506	1.40249729156494	-0.5	4.69999980926514	0.209742560982704	1.37203431129456
1199	D-W-Germany-West	2	-0.751777768135071	34	-0.645717799663544	NA	NA	-0.998263776302338	0.996530592441559	4	0.452802211046219	0.205029845237732	1	0	2	56	2	0.227151960134506	1.40249729156494	0.5	6.30000019073486	0.259011924266815	1.46553206443787
1200	D-W-Germany-West	6	2.39194798469543	NA	NA	NA	NA	3.45611166954041	11.9447078704834	5	1.51709628105164	2.30158114433289	1	0	1	46	10	0.302613854408264	1.56399893760681	1.5	7.90000009536743	0.305831015110016	1.55850851535797
1201	D-W-Germany-West	4	0.820085167884827	61	1.85018277168274	NA	NA	1.93300926685333	3.73652482032776	5	1.51709628105164	2.30158114433289	1	0	2	42	10	0.302613854408264	1.56399893760681	1.5	7.90000009536743	0.305831015110016	1.55850851535797
1202	D-W-Germany-West	2	-0.751777768135071	NA	NA	NA	NA	-1.07469177246094	1.15496242046356	4	0.452802211046219	0.205029845237732	1	0	2	52	2	0.227151960134506	1.40249729156494	0.5	6.30000019073486	0.259011924266815	1.46553206443787
1203	D-W-Germany-West	4	0.820085167884827	NA	NA	4.8174729347229	-0.209362089633942	0.448879599571228	0.201492890715599	3	-0.611491799354553	0.373922228813171	1	0	2	28	7	0.265415549278259	1.48418235778809	-0.5	4.69999980926514	0.209742560982704	1.37203431129456
1204	D-W-Germany-West	3	0.0341536849737167	32	-0.830599367618561	7.53636407852173	1.34453308582306	0.272091150283813	0.0740335956215858	4	0.452802211046219	0.205029845237732	1	0	2	61	7	0.265415549278259	1.48418235778809	0.5	6.30000019073486	0.259011924266815	1.46553206443787
1205	D-W-Germany-West	2	-0.751777768135071	NA	NA	NA	NA	-1.07469177246094	1.15496242046356	5	1.51709628105164	2.30158114433289	1	0	2	39	2	0.227151960134506	1.40249729156494	1.5	7.90000009536743	0.305831015110016	1.55850851535797
1206	D-W-Germany-West	2	-0.751777768135071	37	-0.368395537137985	NA	NA	-0.798422515392303	0.637478530406952	5	1.51709628105164	2.30158114433289	1	0	2	32	3	0.243722707033157	1.42822051048279	1.5	7.90000009536743	0.305831015110016	1.55850851535797
1207	D-W-Germany-West	3	0.0341536849737167	NA	NA	4.97994089126587	-0.116508729755878	-0.0505597814917564	0.00255629140883684	4	0.452802211046219	0.205029845237732	1	0	2	25	6	0.240560948848724	1.42988133430481	0.5	6.30000019073486	0.259011924266815	1.46553206443787
1208	D-W-Germany-West	3	0.0341536849737167	45	0.371130555868149	NA	NA	0.300838202238083	0.0905036255717278	4	0.452802211046219	0.205029845237732	1	0	2	32	7	0.265415549278259	1.48418235778809	0.5	6.30000019073486	0.259011924266815	1.46553206443787
1209	D-W-Germany-West	4	0.820085167884827	NA	NA	3.74068689346313	-0.824764668941498	0.00541402958333492	2.93117154797073e-05	4	0.452802211046219	0.205029845237732	1	0	2	35	6	0.240560948848724	1.42988133430481	0.5	6.30000019073486	0.259011924266815	1.46553206443787
1210	D-W-Germany-West	2	-0.751777768135071	NA	NA	7.53636407852173	1.34453308582306	0.435931831598282	0.190036565065384	1	-2.74007987976074	7.50803756713867	1	0	1	55	7	0.265415549278259	1.48418235778809	-2.5	1.5	0.238811582326889	1.42572391033173
1211	D-W-Germany-West	NA	NA	NA	NA	NA	NA	NA	NA	4	0.452802211046219	0.205029845237732	1	0	2	19	NA	0.160714283585548	1.39285719394684	0.5	6.30000019073486	0.259011924266815	1.46553206443787
1212	D-W-Germany-West	2	-0.751777768135071	NA	NA	7.39326286315918	1.26274824142456	0.37699681520462	0.142126604914665	1	-2.74007987976074	7.50803756713867	1	0	2	62	7	0.265415549278259	1.48418235778809	-2.5	1.5	0.238811582326889	1.42572391033173
1213	D-W-Germany-West	5	1.60601663589478	NA	NA	NA	NA	2.323410987854	5.39823865890503	5	1.51709628105164	2.30158114433289	1	0	1	68	10	0.302613854408264	1.56399893760681	1.5	7.90000009536743	0.305831015110016	1.55850851535797
1214	D-W-Germany-West	6	2.39194798469543	NA	NA	3.27913522720337	-1.08854973316193	0.948028564453125	0.898758172988892	4	0.452802211046219	0.205029845237732	1	0	2	36	9	0.292149990797043	1.54329645633698	0.5	6.30000019073486	0.259011924266815	1.46553206443787
1215	D-W-Germany-West	2	-0.751777768135071	NA	NA	7.02553844451904	1.05258703231812	0.225552439689636	0.050873901695013	3	-0.611491799354553	0.373922228813171	1	0	2	68	7	0.265415549278259	1.48418235778809	-0.5	4.69999980926514	0.209742560982704	1.37203431129456
1216	D-W-Germany-West	2	-0.751777768135071	NA	NA	NA	NA	-1.07469177246094	1.15496242046356	4	0.452802211046219	0.205029845237732	1	0	1	24	2	0.227151960134506	1.40249729156494	0.5	6.30000019073486	0.259011924266815	1.46553206443787
1217	D-W-Germany-West	2	-0.751777768135071	38	-0.275954782962799	3.56915974617004	-0.922795534133911	-0.92826122045517	0.861668884754181	4	0.452802211046219	0.205029845237732	1	0	1	46	2	0.227151960134506	1.40249729156494	0.5	6.30000019073486	0.259011924266815	1.46553206443787
1218	D-W-Germany-West	4	0.820085167884827	38	-0.275954782962799	7.39326286315918	1.26274824142456	0.876823306083679	0.768819093704224	4	0.452802211046219	0.205029845237732	1	0	2	26	9	0.292149990797043	1.54329645633698	0.5	6.30000019073486	0.259011924266815	1.46553206443787
1219	D-W-Germany-West	2	-0.751777768135071	NA	NA	4.68459272384644	-0.28530552983284	-0.738546967506409	0.545451641082764	3	-0.611491799354553	0.373922228813171	4	1	1	78	3	0.243722707033157	1.42822051048279	-0.5	4.69999980926514	0.209742560982704	1.37203431129456
1220	D-W-Germany-West	2	-0.751777768135071	NA	NA	NA	NA	-1.07469177246094	1.15496242046356	4	0.452802211046219	0.205029845237732	1	0	1	51	2	0.227151960134506	1.40249729156494	0.5	6.30000019073486	0.259011924266815	1.46553206443787
1221	D-W-Germany-West	3	0.0341536849737167	47	0.556012094020844	7.53636407852173	1.34453308582306	0.938228964805603	0.880273580551147	1	-2.74007987976074	7.50803756713867	1	0	2	87	9	0.292149990797043	1.54329645633698	-2.5	1.5	0.238811582326889	1.42572391033173
1222	D-W-Germany-West	2	-0.751777768135071	NA	NA	4.97994089126587	-0.116508729755878	-0.616910219192505	0.380578219890594	4	0.452802211046219	0.205029845237732	4	1	2	62	3	0.243722707033157	1.42822051048279	0.5	6.30000019073486	0.259011924266815	1.46553206443787
1223	D-W-Germany-West	2	-0.751777768135071	NA	NA	3.69663143157959	-0.849943161010742	-1.14543080329895	1.31201171875	3	-0.611491799354553	0.373922228813171	1	0	2	23	2	0.227151960134506	1.40249729156494	-0.5	4.69999980926514	0.209742560982704	1.37203431129456
1224	D-W-Germany-West	2	-0.751777768135071	NA	NA	7.66152715682983	1.41606605052948	0.487479239702225	0.237636014819145	3	-0.611491799354553	0.373922228813171	3	1	2	86	7	0.265415549278259	1.48418235778809	-0.5	4.69999980926514	0.209742560982704	1.37203431129456
1225	D-W-Germany-West	2	-0.751777768135071	NA	NA	7.39326286315918	1.26274824142456	0.37699681520462	0.142126604914665	3	-0.611491799354553	0.373922228813171	1	0	2	88	7	0.265415549278259	1.48418235778809	-0.5	4.69999980926514	0.209742560982704	1.37203431129456
1226	D-W-Germany-West	2	-0.751777768135071	NA	NA	4.63108015060425	-0.315888911485672	-0.76058566570282	0.578490555286407	3	-0.611491799354553	0.373922228813171	1	0	1	75	3	0.243722707033157	1.42822051048279	-0.5	4.69999980926514	0.209742560982704	1.37203431129456
1227	D-W-Germany-West	2	-0.751777768135071	NA	NA	3.17258644104004	-1.14944434165955	-1.36125445365906	1.8530136346817	4	0.452802211046219	0.205029845237732	1	0	2	35	1	0.212500005960464	1.38994562625885	0.5	6.30000019073486	0.259011924266815	1.46553206443787
1228	D-W-Germany-West	3	0.0341536849737167	NA	NA	4.13862705230713	-0.597334742546082	-0.397048026323318	0.157647132873535	5	1.51709628105164	2.30158114433289	4	1	1	53	4	0.251740753650665	1.43813610076904	1.5	7.90000009536743	0.305831015110016	1.55850851535797
1229	D-W-Germany-West	NA	NA	NA	NA	NA	NA	NA	NA	4	0.452802211046219	0.205029845237732	1	0	1	19	NA	0.160714283585548	1.39285719394684	0.5	6.30000019073486	0.259011924266815	1.46553206443787
1230	D-W-Germany-West	3	0.0341536849737167	NA	NA	NA	NA	0.0580091364681721	0.00336505984887481	4	0.452802211046219	0.205029845237732	1	0	2	43	6	0.240560948848724	1.42988133430481	0.5	6.30000019073486	0.259011924266815	1.46553206443787
1231	D-W-Germany-West	2	-0.751777768135071	55	1.29553818702698	4.97994089126587	-0.116508729755878	0.214040815830231	0.0458134710788727	4	0.452802211046219	0.205029845237732	1	0	2	57	7	0.265415549278259	1.48418235778809	0.5	6.30000019073486	0.259011924266815	1.46553206443787
1232	D-W-Germany-West	3	0.0341536849737167	40	-0.091073252260685	3.0943238735199	-1.1941727399826	-0.592247366905212	0.350756943225861	4	0.452802211046219	0.205029845237732	1	0	2	39	4	0.251740753650665	1.43813610076904	0.5	6.30000019073486	0.259011924266815	1.46553206443787
1233	D-W-Germany-West	4	0.820085167884827	NA	NA	8.08641052246094	1.65889453887939	1.7951648235321	3.22261667251587	4	0.452802211046219	0.205029845237732	1	0	2	37	10	0.302613854408264	1.56399893760681	0.5	6.30000019073486	0.259011924266815	1.46553206443787
1234	D-W-Germany-West	3	0.0341536849737167	45	0.371130555868149	NA	NA	0.300838202238083	0.0905036255717278	NA	NA	NA	1	0	1	41	7	0.265415549278259	1.48418235778809	NA	NA	0.270921975374222	1.50638294219971
1235	D-W-Germany-West	2	-0.751777768135071	34	-0.645717799663544	NA	NA	-0.998263776302338	0.996530592441559	3	-0.611491799354553	0.373922228813171	1	0	1	65	2	0.227151960134506	1.40249729156494	-0.5	4.69999980926514	0.209742560982704	1.37203431129456
1236	D-W-Germany-West	3	0.0341536849737167	NA	NA	3.52745795249939	-0.946628868579865	-0.648753046989441	0.420880526304245	4	0.452802211046219	0.205029845237732	1	0	2	21	3	0.243722707033157	1.42822051048279	0.5	6.30000019073486	0.259011924266815	1.46553206443787
1237	D-W-Germany-West	6	2.39194798469543	NA	NA	5.35587024688721	0.0983416587114334	1.8033150434494	3.25194525718689	4	0.452802211046219	0.205029845237732	1	0	1	44	10	0.302613854408264	1.56399893760681	0.5	6.30000019073486	0.259011924266815	1.46553206443787
1238	D-W-Germany-West	3	0.0341536849737167	NA	NA	NA	NA	0.0580091364681721	0.00336505984887481	4	0.452802211046219	0.205029845237732	1	0	1	46	6	0.240560948848724	1.42988133430481	0.5	6.30000019073486	0.259011924266815	1.46553206443787
1239	D-W-Germany-West	2	-0.751777768135071	37	-0.368395537137985	7.66152715682983	1.41606605052948	0.15093506872654	0.0227813944220543	4	0.452802211046219	0.205029845237732	1	0	1	30	6	0.240560948848724	1.42988133430481	0.5	6.30000019073486	0.259011924266815	1.46553206443787
1240	D-W-Germany-West	2	-0.751777768135071	40	-0.091073252260685	6.80239486694336	0.925056517124176	0.0482782237231731	0.00233078678138554	1	-2.74007987976074	7.50803756713867	1	0	2	26	6	0.240560948848724	1.42988133430481	-2.5	1.5	0.238811582326889	1.42572391033173
1241	D-W-Germany-West	3	0.0341536849737167	NA	NA	7.66152715682983	1.41606605052948	1.05382966995239	1.1105569601059	4	0.452802211046219	0.205029845237732	1	0	1	31	9	0.292149990797043	1.54329645633698	0.5	6.30000019073486	0.259011924266815	1.46553206443787
1242	D-W-Germany-West	3	0.0341536849737167	43	0.186249032616615	7.87283611297607	1.53683292865753	0.852974414825439	0.727565348148346	3	-0.611491799354553	0.373922228813171	1	0	2	23	9	0.292149990797043	1.54329645633698	-0.5	4.69999980926514	0.209742560982704	1.37203431129456
1243	D-W-Germany-West	2	-0.751777768135071	46	0.463571339845657	7.02553844451904	1.05258703231812	0.37599989771843	0.141375929117203	1	-2.74007987976074	7.50803756713867	1	0	1	38	7	0.265415549278259	1.48418235778809	-2.5	1.5	0.238811582326889	1.42572391033173
1244	D-W-Germany-West	2	-0.751777768135071	NA	NA	7.39326286315918	1.26274824142456	0.37699681520462	0.142126604914665	4	0.452802211046219	0.205029845237732	1	0	2	27	7	0.265415549278259	1.48418235778809	0.5	6.30000019073486	0.259011924266815	1.46553206443787
1245	D-W-Germany-West	3	0.0341536849737167	21	-1.84744775295258	4.91451406478882	-0.153901338577271	-0.936268270015717	0.876598298549652	4	0.452802211046219	0.205029845237732	1	0	1	67	2	0.227151960134506	1.40249729156494	0.5	6.30000019073486	0.259011924266815	1.46553206443787
1246	D-W-Germany-West	6	2.39194798469543	NA	NA	5.35587024688721	0.0983416587114334	1.8033150434494	3.25194525718689	6	2.58139038085938	6.66357612609863	1	0	1	71	10	0.302613854408264	1.56399893760681	2.5	9.5	0.337801605463028	1.68096518516541
1247	D-W-Germany-West	6	2.39194798469543	50	0.833334386348724	8.85366535186768	2.09739446640015	2.56583738327026	6.58352136611938	6	2.58139038085938	6.66357612609863	1	0	1	73	10	0.302613854408264	1.56399893760681	2.5	9.5	0.337801605463028	1.68096518516541
1248	D-W-Germany-West	4	0.820085167884827	NA	NA	8.35467433929443	1.81221222877502	1.90564727783203	3.63149166107178	6	2.58139038085938	6.66357612609863	1	0	2	77	10	0.302613854408264	1.56399893760681	2.5	9.5	0.337801605463028	1.68096518516541
1249	D-W-Germany-West	2	-0.751777768135071	NA	NA	4.97994089126587	-0.116508729755878	-0.616910219192505	0.380578219890594	4	0.452802211046219	0.205029845237732	1	0	1	77	3	0.243722707033157	1.42822051048279	0.5	6.30000019073486	0.259011924266815	1.46553206443787
1250	D-W-Germany-West	2	-0.751777768135071	NA	NA	3.14913439750671	-1.16284763813019	-1.37091302871704	1.8794025182724	3	-0.611491799354553	0.373922228813171	1	0	2	34	1	0.212500005960464	1.38994562625885	-0.5	4.69999980926514	0.209742560982704	1.37203431129456
1251	D-W-Germany-West	6	2.39194798469543	NA	NA	7.66152715682983	1.41606605052948	2.75288081169128	7.57835292816162	4	0.452802211046219	0.205029845237732	1	0	2	45	10	0.302613854408264	1.56399893760681	0.5	6.30000019073486	0.259011924266815	1.46553206443787
1252	D-W-Germany-West	2	-0.751777768135071	52	1.0182158946991	NA	NA	0.200784236192703	0.0403143092989922	NA	NA	NA	1	0	1	18	7	0.265415549278259	1.48418235778809	NA	NA	0.270921975374222	1.50638294219971
1253	D-W-Germany-West	1	-1.53770923614502	NA	NA	7.39326286315918	1.26274824142456	-0.18935364484787	0.0358548015356064	NA	NA	NA	1	0	1	59	5	0.253585934638977	1.4389716386795	NA	NA	0.270921975374222	1.50638294219971
1254	D-W-Germany-West	2	-0.751777768135071	NA	NA	4.63108015060425	-0.315888911485672	-0.76058566570282	0.578490555286407	NA	NA	NA	1	0	2	72	3	0.243722707033157	1.42822051048279	NA	NA	0.270921975374222	1.50638294219971
1255	D-W-Germany-West	2	-0.751777768135071	NA	NA	3.57856178283691	-0.917422115802765	-1.19405686855316	1.42577183246613	NA	NA	NA	1	0	2	28	2	0.227151960134506	1.40249729156494	NA	NA	0.270921975374222	1.50638294219971
1256	D-W-Germany-West	2	-0.751777768135071	NA	NA	NA	NA	-1.07469177246094	1.15496242046356	NA	NA	NA	1	0	2	19	2	0.227151960134506	1.40249729156494	NA	NA	0.270921975374222	1.50638294219971
1257	D-W-Germany-West	3	0.0341536849737167	NA	NA	7.66152715682983	1.41606605052948	1.05382966995239	1.1105569601059	4	0.452802211046219	0.205029845237732	1	0	1	35	9	0.292149990797043	1.54329645633698	0.5	6.30000019073486	0.259011924266815	1.46553206443787
1258	D-W-Germany-West	2	-0.751777768135071	37	-0.368395537137985	2.79124593734741	-1.36738729476929	-1.1862553358078	1.40720176696777	4	0.452802211046219	0.205029845237732	1	0	2	29	2	0.227151960134506	1.40249729156494	0.5	6.30000019073486	0.259011924266815	1.46553206443787
1259	D-W-Germany-West	2	-0.751777768135071	NA	NA	7.96380805969238	1.58882510662079	0.611971199512482	0.374508738517761	3	-0.611491799354553	0.373922228813171	1	0	1	31	8	0.267432540655136	1.49078273773193	-0.5	4.69999980926514	0.209742560982704	1.37203431129456
1260	D-W-Germany-West	5	1.60601663589478	30	-1.01548087596893	3.0943238735199	-1.1941727399826	-0.281205296516418	0.0790764167904854	4	0.452802211046219	0.205029845237732	1	0	2	40	5	0.253585934638977	1.4389716386795	0.5	6.30000019073486	0.259011924266815	1.46553206443787
1261	D-W-Germany-West	2	-0.751777768135071	52	1.0182158946991	2.1656608581543	-1.72492039203644	-0.691878974437714	0.478696525096893	4	0.452802211046219	0.205029845237732	2	1	1	47	3	0.243722707033157	1.42822051048279	0.5	6.30000019073486	0.259011924266815	1.46553206443787
1262	D-W-Germany-West	3	0.0341536849737167	21	-1.84744775295258	2.42898511886597	-1.57442581653595	-1.61869812011719	2.62018370628357	4	0.452802211046219	0.205029845237732	1	0	2	27	1	0.212500005960464	1.38994562625885	0.5	6.30000019073486	0.259011924266815	1.46553206443787
1263	D-W-Germany-West	2	-0.751777768135071	40	-0.091073252260685	7.66152715682983	1.41606605052948	0.284162640571594	0.0807484090328217	3	-0.611491799354553	0.373922228813171	1	0	2	42	7	0.265415549278259	1.48418235778809	-0.5	4.69999980926514	0.209742560982704	1.37203431129456
1264	D-W-Germany-West	3	0.0341536849737167	34	-0.645717799663544	4.91451406478882	-0.153901338577271	-0.358948826789856	0.128844261169434	4	0.452802211046219	0.205029845237732	1	0	1	27	4	0.251740753650665	1.43813610076904	0.5	6.30000019073486	0.259011924266815	1.46553206443787
1265	D-W-Germany-West	6	2.39194798469543	55	1.29553818702698	4.91451406478882	-0.153901338577271	1.70634496212006	2.91161322593689	4	0.452802211046219	0.205029845237732	1	0	1	37	10	0.302613854408264	1.56399893760681	0.5	6.30000019073486	0.259011924266815	1.46553206443787
1266	D-W-Germany-West	3	0.0341536849737167	63	2.03506422042847	4.92884206771851	-0.145712628960609	0.932851493358612	0.870211899280548	3	-0.611491799354553	0.373922228813171	1	0	2	43	9	0.292149990797043	1.54329645633698	-0.5	4.69999980926514	0.209742560982704	1.37203431129456
1267	D-W-Germany-West	2	-0.751777768135071	NA	NA	7.39326286315918	1.26274824142456	0.37699681520462	0.142126604914665	NA	NA	NA	1	0	2	79	7	0.265415549278259	1.48418235778809	NA	NA	0.270921975374222	1.50638294219971
1268	D-W-Germany-West	1	-1.53770923614502	32	-0.830599367618561	3.57856178283691	-0.917422115802765	-1.56970191001892	2.46396398544312	3	-0.611491799354553	0.373922228813171	1	0	1	44	1	0.212500005960464	1.38994562625885	-0.5	4.69999980926514	0.209742560982704	1.37203431129456
1269	D-W-Germany-West	3	0.0341536849737167	NA	NA	3.13551831245422	-1.17062938213348	-0.81017017364502	0.656375706195831	4	0.452802211046219	0.205029845237732	1	0	2	32	3	0.243722707033157	1.42822051048279	0.5	6.30000019073486	0.259011924266815	1.46553206443787
1270	D-W-Germany-West	2	-0.751777768135071	NA	NA	NA	NA	-1.07469177246094	1.15496242046356	4	0.452802211046219	0.205029845237732	1	0	1	70	2	0.227151960134506	1.40249729156494	0.5	6.30000019073486	0.259011924266815	1.46553206443787
1271	D-W-Germany-West	2	-0.751777768135071	NA	NA	7.87283611297607	1.53683292865753	0.574505090713501	0.330056101083755	4	0.452802211046219	0.205029845237732	4	1	2	70	8	0.267432540655136	1.49078273773193	0.5	6.30000019073486	0.259011924266815	1.46553206443787
1272	D-W-Germany-West	2	-0.751777768135071	NA	NA	4.84088897705078	-0.195979401469231	-0.674177646636963	0.454515486955643	4	0.452802211046219	0.205029845237732	4	1	1	58	3	0.243722707033157	1.42822051048279	0.5	6.30000019073486	0.259011924266815	1.46553206443787
1273	D-W-Germany-West	2	-0.751777768135071	NA	NA	7.66152715682983	1.41606605052948	0.487479239702225	0.237636014819145	4	0.452802211046219	0.205029845237732	1	0	2	65	7	0.265415549278259	1.48418235778809	0.5	6.30000019073486	0.259011924266815	1.46553206443787
1274	D-W-Germany-West	2	-0.751777768135071	NA	NA	7.87283611297607	1.53683292865753	0.574505090713501	0.330056101083755	NA	NA	NA	1	0	1	73	8	0.267432540655136	1.49078273773193	NA	NA	0.270921975374222	1.50638294219971
1275	D-W-Germany-West	1	-1.53770923614502	NA	NA	4.43315505981445	-0.429006665945053	-1.40845000743866	1.98373138904572	3	-0.611491799354553	0.373922228813171	1	0	2	41	1	0.212500005960464	1.38994562625885	-0.5	4.69999980926514	0.209742560982704	1.37203431129456
1276	D-W-Germany-West	2	-0.751777768135071	47	0.556012094020844	3.57856178283691	-0.917422115802765	-0.52599710226059	0.276672959327698	4	0.452802211046219	0.205029845237732	1	0	1	32	4	0.251740753650665	1.43813610076904	0.5	6.30000019073486	0.259011924266815	1.46553206443787
1277	D-W-Germany-West	3	0.0341536849737167	38	-0.275954782962799	7.77275276184082	1.47963356971741	0.603449523448944	0.364151328802109	NA	NA	NA	1	0	2	54	8	0.267432540655136	1.49078273773193	NA	NA	0.270921975374222	1.50638294219971
1278	D-W-Germany-West	2	-0.751777768135071	31	-0.923040091991425	4.68459272384644	-0.28530552983284	-0.932870805263519	0.870247960090637	4	0.452802211046219	0.205029845237732	1	0	1	64	2	0.227151960134506	1.40249729156494	0.5	6.30000019073486	0.259011924266815	1.46553206443787
1279	D-W-Germany-West	5	1.60601663589478	NA	NA	3.52745795249939	-0.946628868579865	0.48394787311554	0.234205543994904	4	0.452802211046219	0.205029845237732	1	0	2	64	7	0.265415549278259	1.48418235778809	0.5	6.30000019073486	0.259011924266815	1.46553206443787
1280	D-W-Germany-West	3	0.0341536849737167	37	-0.368395537137985	NA	NA	-0.232072070240974	0.0538574457168579	3	-0.611491799354553	0.373922228813171	1	0	2	57	5	0.253585934638977	1.4389716386795	-0.5	4.69999980926514	0.209742560982704	1.37203431129456
1281	D-W-Germany-West	5	1.60601663589478	37	-0.368395537137985	3.79374122619629	-0.794443190097809	0.221691891551018	0.049147292971611	5	1.51709628105164	2.30158114433289	1	0	2	52	7	0.265415549278259	1.48418235778809	1.5	7.90000009536743	0.305831015110016	1.55850851535797
1282	D-W-Germany-West	2	-0.751777768135071	NA	NA	7.87283611297607	1.53683292865753	0.574505090713501	0.330056101083755	4	0.452802211046219	0.205029845237732	1	0	2	72	8	0.267432540655136	1.49078273773193	0.5	6.30000019073486	0.259011924266815	1.46553206443787
1283	D-W-Germany-West	6	2.39194798469543	NA	NA	5.09232616424561	-0.0522785261273384	1.69477653503418	2.87226748466492	5	1.51709628105164	2.30158114433289	1	0	1	80	10	0.302613854408264	1.56399893760681	1.5	7.90000009536743	0.305831015110016	1.55850851535797
1284	D-W-Germany-West	2	-0.751777768135071	NA	NA	3.42896294593811	-1.0029205083847	-1.25566780567169	1.57670164108276	3	-0.611491799354553	0.373922228813171	1	0	2	53	1	0.212500005960464	1.38994562625885	-0.5	4.69999980926514	0.209742560982704	1.37203431129456
1285	D-W-Germany-West	3	0.0341536849737167	32	-0.830599367618561	NA	NA	-0.565140962600708	0.319384306669235	4	0.452802211046219	0.205029845237732	1	0	2	24	4	0.251740753650665	1.43813610076904	0.5	6.30000019073486	0.259011924266815	1.46553206443787
1286	D-W-Germany-West	2	-0.751777768135071	37	-0.368395537137985	3.05298805236816	-1.21779692173004	-1.11439108848572	1.24186754226685	4	0.452802211046219	0.205029845237732	1	0	2	47	2	0.227151960134506	1.40249729156494	0.5	6.30000019073486	0.259011924266815	1.46553206443787
1287	D-W-Germany-West	3	0.0341536849737167	37	-0.368395537137985	NA	NA	-0.232072070240974	0.0538574457168579	5	1.51709628105164	2.30158114433289	1	0	1	60	5	0.253585934638977	1.4389716386795	1.5	7.90000009536743	0.305831015110016	1.55850851535797
1288	D-W-Germany-West	2	-0.751777768135071	55	1.29553818702698	2.8809220790863	-1.31613576412201	-0.362268388271332	0.131238386034966	3	-0.611491799354553	0.373922228813171	1	0	2	38	4	0.251740753650665	1.43813610076904	-0.5	4.69999980926514	0.209742560982704	1.37203431129456
1289	D-W-Germany-West	2	-0.751777768135071	31	-0.923040091991425	4.84088897705078	-0.195979401469231	-0.889958024024963	0.79202526807785	4	0.452802211046219	0.205029845237732	1	0	1	72	2	0.227151960134506	1.40249729156494	0.5	6.30000019073486	0.259011924266815	1.46553206443787
1290	D-W-Germany-West	2	-0.751777768135071	NA	NA	NA	NA	-1.07469177246094	1.15496242046356	3	-0.611491799354553	0.373922228813171	1	0	1	61	2	0.227151960134506	1.40249729156494	-0.5	4.69999980926514	0.209742560982704	1.37203431129456
1291	D-W-Germany-West	2	-0.751777768135071	28	-1.20036244392395	4.91451406478882	-0.153901338577271	-1.00297093391418	1.0059506893158	3	-0.611491799354553	0.373922228813171	4	1	2	47	2	0.227151960134506	1.40249729156494	-0.5	4.69999980926514	0.209742560982704	1.37203431129456
1292	D-W-Germany-West	2	-0.751777768135071	44	0.278689801692963	7.96380805969238	1.58882510662079	0.544794082641602	0.296800583600998	4	0.452802211046219	0.205029845237732	1	0	2	49	8	0.267432540655136	1.49078273773193	0.5	6.30000019073486	0.259011924266815	1.46553206443787
1293	D-W-Germany-West	4	0.820085167884827	32	-0.830599367618561	3.69663143157959	-0.849943161010742	-0.404583632946014	0.163687914609909	4	0.452802211046219	0.205029845237732	4	1	2	30	4	0.251740753650665	1.43813610076904	0.5	6.30000019073486	0.259011924266815	1.46553206443787
1294	D-W-Germany-West	2	-0.751777768135071	20	-1.93988847732544	2.78841733932495	-1.36900389194489	-1.94198822975159	3.77131819725037	3	-0.611491799354553	0.373922228813171	1	0	2	45	1	0.212500005960464	1.38994562625885	-0.5	4.69999980926514	0.209742560982704	1.37203431129456
1295	D-W-Germany-West	3	0.0341536849737167	34	-0.645717799663544	2.99496674537659	-1.2509571313858	-0.885982155799866	0.784964382648468	4	0.452802211046219	0.205029845237732	1	0	1	47	2	0.227151960134506	1.40249729156494	0.5	6.30000019073486	0.259011924266815	1.46553206443787
1296	D-W-Germany-West	2	-0.751777768135071	NA	NA	4.50678062438965	-0.386928349733353	-0.811777412891388	0.658982574939728	4	0.452802211046219	0.205029845237732	1	0	1	61	3	0.243722707033157	1.42822051048279	0.5	6.30000019073486	0.259011924266815	1.46553206443787
1297	D-W-Germany-West	2	-0.751777768135071	38	-0.275954782962799	7.22620916366577	1.1672739982605	0.0758228152990341	0.00574909942224622	4	0.452802211046219	0.205029845237732	1	0	2	39	6	0.240560948848724	1.42988133430481	0.5	6.30000019073486	0.259011924266815	1.46553206443787
1298	D-W-Germany-West	2	-0.751777768135071	NA	NA	7.39326286315918	1.26274824142456	0.37699681520462	0.142126604914665	4	0.452802211046219	0.205029845237732	1	0	1	42	7	0.265415549278259	1.48418235778809	0.5	6.30000019073486	0.259011924266815	1.46553206443787
1299	D-W-Germany-West	2	-0.751777768135071	NA	NA	3.61310458183289	-0.897680282592773	-1.17983067035675	1.39200043678284	4	0.452802211046219	0.205029845237732	1	0	2	23	2	0.227151960134506	1.40249729156494	0.5	6.30000019073486	0.259011924266815	1.46553206443787
1300	D-W-Germany-West	2	-0.751777768135071	32	-0.830599367618561	NA	NA	-1.1314914226532	1.28027284145355	4	0.452802211046219	0.205029845237732	1	0	1	24	2	0.227151960134506	1.40249729156494	0.5	6.30000019073486	0.259011924266815	1.46553206443787
1301	D-W-Germany-West	2	-0.751777768135071	NA	NA	3.57856178283691	-0.917422115802765	-1.19405686855316	1.42577183246613	3	-0.611491799354553	0.373922228813171	1	0	2	27	2	0.227151960134506	1.40249729156494	-0.5	4.69999980926514	0.209742560982704	1.37203431129456
1302	D-W-Germany-West	2	-0.751777768135071	49	0.740893602371216	4.63108015060425	-0.315888911485672	-0.148197948932648	0.0219626314938068	4	0.452802211046219	0.205029845237732	1	0	2	36	5	0.253585934638977	1.4389716386795	0.5	6.30000019073486	0.259011924266815	1.46553206443787
1303	D-W-Germany-West	2	-0.751777768135071	40	-0.091073252260685	NA	NA	-0.598581194877625	0.358299434185028	3	-0.611491799354553	0.373922228813171	1	0	1	49	3	0.243722707033157	1.42822051048279	-0.5	4.69999980926514	0.209742560982704	1.37203431129456
1304	D-W-Germany-West	2	-0.751777768135071	NA	NA	4.75671195983887	-0.24408808350563	-0.708845257759094	0.502461612224579	3	-0.611491799354553	0.373922228813171	1	0	1	77	3	0.243722707033157	1.42822051048279	-0.5	4.69999980926514	0.209742560982704	1.37203431129456
1305	D-W-Germany-West	2	-0.751777768135071	38	-0.275954782962799	NA	NA	-0.73180878162384	0.535544097423553	4	0.452802211046219	0.205029845237732	1	0	1	75	3	0.243722707033157	1.42822051048279	0.5	6.30000019073486	0.259011924266815	1.46553206443787
1306	D-W-Germany-West	6	2.39194798469543	28	-1.20036244392395	NA	NA	0.867455184459686	0.75247848033905	5	1.51709628105164	2.30158114433289	1	0	1	60	9	0.292149990797043	1.54329645633698	1.5	7.90000009536743	0.305831015110016	1.55850851535797
1307	D-W-Germany-West	2	-0.751777768135071	NA	NA	4.5722074508667	-0.34953573346138	-0.784831941127777	0.615961194038391	3	-0.611491799354553	0.373922228813171	1	0	2	64	3	0.243722707033157	1.42822051048279	-0.5	4.69999980926514	0.209742560982704	1.37203431129456
1308	D-W-Germany-West	2	-0.751777768135071	NA	NA	4.50678062438965	-0.386928349733353	-0.811777412891388	0.658982574939728	3	-0.611491799354553	0.373922228813171	1	0	1	78	3	0.243722707033157	1.42822051048279	-0.5	4.69999980926514	0.209742560982704	1.37203431129456
1309	D-W-Germany-West	2	-0.751777768135071	34	-0.645717799663544	7.77275276184082	1.47963356971741	0.0482457987964153	0.00232765707187355	NA	NA	NA	1	0	1	21	6	0.240560948848724	1.42988133430481	NA	NA	0.270921975374222	1.50638294219971
1310	D-W-Germany-West	2	-0.751777768135071	NA	NA	NA	NA	-1.07469177246094	1.15496242046356	NA	NA	NA	1	0	2	69	2	0.227151960134506	1.40249729156494	NA	NA	0.270921975374222	1.50638294219971
1311	D-W-Germany-West	2	-0.751777768135071	34	-0.645717799663544	7.77275276184082	1.47963356971741	0.0482457987964153	0.00232765707187355	4	0.452802211046219	0.205029845237732	1	0	2	25	6	0.240560948848724	1.42988133430481	0.5	6.30000019073486	0.259011924266815	1.46553206443787
1312	D-W-Germany-West	4	0.820085167884827	NA	NA	7.96380805969238	1.58882510662079	1.74467217922211	3.04388093948364	NA	NA	NA	1	0	2	26	10	0.302613854408264	1.56399893760681	NA	NA	0.270921975374222	1.50638294219971
1313	D-W-Germany-West	2	-0.751777768135071	37	-0.368395537137985	7.96380805969238	1.58882510662079	0.233929723501205	0.0547231137752533	4	0.452802211046219	0.205029845237732	1	0	1	27	7	0.265415549278259	1.48418235778809	0.5	6.30000019073486	0.259011924266815	1.46553206443787
1314	D-W-Germany-West	2	-0.751777768135071	32	-0.830599367618561	NA	NA	-1.1314914226532	1.28027284145355	4	0.452802211046219	0.205029845237732	1	0	1	67	2	0.227151960134506	1.40249729156494	0.5	6.30000019073486	0.259011924266815	1.46553206443787
1315	D-W-Germany-West	3	0.0341536849737167	NA	NA	5.48634099960327	0.172908037900925	0.157996982336044	0.0249630473554134	3	-0.611491799354553	0.373922228813171	1	0	2	32	6	0.240560948848724	1.42988133430481	-0.5	4.69999980926514	0.209742560982704	1.37203431129456
1316	D-W-Germany-West	3	0.0341536849737167	46	0.463571339845657	7.96380805969238	1.58882510662079	1.01117944717407	1.02248382568359	3	-0.611491799354553	0.373922228813171	1	0	2	58	9	0.292149990797043	1.54329645633698	-0.5	4.69999980926514	0.209742560982704	1.37203431129456
1317	D-W-Germany-West	2	-0.751777768135071	NA	NA	4.84088897705078	-0.195979401469231	-0.674177646636963	0.454515486955643	3	-0.611491799354553	0.373922228813171	1	0	1	56	3	0.243722707033157	1.42822051048279	-0.5	4.69999980926514	0.209742560982704	1.37203431129456
1318	D-W-Germany-West	6	2.39194798469543	31	-0.923040091991425	3.27913522720337	-1.08854973316193	0.191512852907181	0.036677174270153	4	0.452802211046219	0.205029845237732	1	0	2	35	7	0.265415549278259	1.48418235778809	0.5	6.30000019073486	0.259011924266815	1.46553206443787
1319	D-W-Germany-West	3	0.0341536849737167	53	1.11065661907196	NA	NA	0.833748459815979	0.695136487483978	4	0.452802211046219	0.205029845237732	1	0	1	40	9	0.292149990797043	1.54329645633698	0.5	6.30000019073486	0.259011924266815	1.46553206443787
1320	D-W-Germany-West	3	0.0341536849737167	NA	NA	NA	NA	0.0580091364681721	0.00336505984887481	4	0.452802211046219	0.205029845237732	1	0	1	28	6	0.240560948848724	1.42988133430481	0.5	6.30000019073486	0.259011924266815	1.46553206443787
1321	D-W-Germany-West	2	-0.751777768135071	53	1.11065661907196	NA	NA	0.267397999763489	0.071501687169075	4	0.452802211046219	0.205029845237732	1	0	2	69	7	0.265415549278259	1.48418235778809	0.5	6.30000019073486	0.259011924266815	1.46553206443787
1322	D-W-Germany-West	6	2.39194798469543	40	-0.091073252260685	NA	NA	1.66682052612305	2.77829074859619	4	0.452802211046219	0.205029845237732	1	0	1	53	10	0.302613854408264	1.56399893760681	0.5	6.30000019073486	0.259011924266815	1.46553206443787
1323	D-W-Germany-West	3	0.0341536849737167	40	-0.091073252260685	NA	NA	-0.0322307087481022	0.00103881862014532	4	0.452802211046219	0.205029845237732	1	0	2	77	6	0.240560948848724	1.42988133430481	0.5	6.30000019073486	0.259011924266815	1.46553206443787
1324	D-W-Germany-West	3	0.0341536849737167	34	-0.645717799663544	NA	NA	-0.431913375854492	0.186549156904221	4	0.452802211046219	0.205029845237732	1	0	1	77	4	0.251740753650665	1.43813610076904	0.5	6.30000019073486	0.259011924266815	1.46553206443787
1325	D-W-Germany-West	2	-0.751777768135071	NA	NA	6.80239486694336	0.925056517124176	0.133652612566948	0.0178630203008652	4	0.452802211046219	0.205029845237732	1	0	2	64	6	0.240560948848724	1.42988133430481	0.5	6.30000019073486	0.259011924266815	1.46553206443787
1326	D-W-Germany-West	2	-0.751777768135071	60	1.75774204730988	NA	NA	0.733694553375244	0.538307726383209	4	0.452802211046219	0.205029845237732	2	1	2	65	8	0.267432540655136	1.49078273773193	0.5	6.30000019073486	0.259011924266815	1.46553206443787
1327	D-W-Germany-West	2	-0.751777768135071	42	0.0938082784414291	5.20803833007812	0.0138530610129237	-0.300651907920837	0.09039156883955	4	0.452802211046219	0.205029845237732	1	0	1	57	5	0.253585934638977	1.4389716386795	0.5	6.30000019073486	0.259011924266815	1.46553206443787
1328	D-W-Germany-West	3	0.0341536849737167	NA	NA	NA	NA	0.0580091364681721	0.00336505984887481	NA	NA	NA	1	0	2	33	6	0.240560948848724	1.42988133430481	NA	NA	0.270921975374222	1.50638294219971
1329	D-W-Germany-West	2	-0.751777768135071	NA	NA	4.63108015060425	-0.315888911485672	-0.76058566570282	0.578490555286407	4	0.452802211046219	0.205029845237732	1	0	1	66	3	0.243722707033157	1.42822051048279	0.5	6.30000019073486	0.259011924266815	1.46553206443787
1330	D-W-Germany-West	6	2.39194798469543	NA	NA	3.49388289451599	-0.965817630290985	1.0364705324173	1.0742712020874	NA	NA	NA	1	0	1	36	9	0.292149990797043	1.54329645633698	NA	NA	0.270921975374222	1.50638294219971
1331	D-W-Germany-West	3	0.0341536849737167	63	2.03506422042847	NA	NA	1.49988627433777	2.24965882301331	NA	NA	NA	1	0	1	47	10	0.302613854408264	1.56399893760681	NA	NA	0.270921975374222	1.50638294219971
1332	D-W-Germany-West	5	1.60601663589478	44	0.278689801692963	NA	NA	1.36692535877228	1.86848497390747	NA	NA	NA	1	0	2	33	10	0.302613854408264	1.56399893760681	NA	NA	0.270921975374222	1.50638294219971
1333	D-W-Germany-West	5	1.60601663589478	NA	NA	NA	NA	2.323410987854	5.39823865890503	5	1.51709628105164	2.30158114433289	2	1	1	41	10	0.302613854408264	1.56399893760681	1.5	7.90000009536743	0.305831015110016	1.55850851535797
1334	D-W-Germany-West	2	-0.751777768135071	69	2.58970880508423	8.08641052246094	1.65889453887939	1.68868553638458	2.85165882110596	4	0.452802211046219	0.205029845237732	1	0	1	65	10	0.302613854408264	1.56399893760681	0.5	6.30000019073486	0.259011924266815	1.46553206443787
1335	D-W-Germany-West	5	1.60601663589478	NA	NA	3.57856178283691	-0.917422115802765	0.504994571208954	0.255019515752792	5	1.51709628105164	2.30158114433289	1	0	2	26	8	0.267432540655136	1.49078273773193	1.5	7.90000009536743	0.305831015110016	1.55850851535797
1336	D-W-Germany-West	1	-1.53770923614502	45	0.371130555868149	7.39326286315918	1.26274824142456	0.054986659437418	0.00302353268489242	3	-0.611491799354553	0.373922228813171	1	0	2	70	6	0.240560948848724	1.42988133430481	-0.5	4.69999980926514	0.209742560982704	1.37203431129456
1337	D-W-Germany-West	1	-1.53770923614502	NA	NA	8.08641052246094	1.65889453887939	0.0961135253310204	0.00923781003803015	4	0.452802211046219	0.205029845237732	4	1	2	60	6	0.240560948848724	1.42988133430481	0.5	6.30000019073486	0.259011924266815	1.46553206443787
1338	D-W-Germany-West	2	-0.751777768135071	63	2.03506422042847	3.74068689346313	-0.824764668941498	0.229063212871552	0.0524699538946152	4	0.452802211046219	0.205029845237732	1	0	1	46	7	0.265415549278259	1.48418235778809	0.5	6.30000019073486	0.259011924266815	1.46553206443787
1339	D-W-Germany-West	2	-0.751777768135071	NA	NA	7.77275276184082	1.47963356971741	0.53328663110733	0.28439462184906	3	-0.611491799354553	0.373922228813171	1	0	1	42	8	0.267432540655136	1.49078273773193	-0.5	4.69999980926514	0.209742560982704	1.37203431129456
1340	D-W-Germany-West	2	-0.751777768135071	NA	NA	3.52745795249939	-0.946628868579865	-1.21510350704193	1.47647655010223	4	0.452802211046219	0.205029845237732	1	0	2	43	1	0.212500005960464	1.38994562625885	0.5	6.30000019073486	0.259011924266815	1.46553206443787
1341	D-W-Germany-West	2	-0.751777768135071	NA	NA	5.35587024688721	0.0983416587114334	-0.462086796760559	0.213524207472801	5	1.51709628105164	2.30158114433289	1	0	1	27	4	0.251740753650665	1.43813610076904	1.5	7.90000009536743	0.305831015110016	1.55850851535797
1342	D-W-Germany-West	2	-0.751777768135071	NA	NA	4.91451406478882	-0.153901338577271	-0.64385575056076	0.414550215005875	3	-0.611491799354553	0.373922228813171	1	0	1	62	3	0.243722707033157	1.42822051048279	-0.5	4.69999980926514	0.209742560982704	1.37203431129456
1343	D-W-Germany-West	3	0.0341536849737167	42	0.0938082784414291	4.84088897705078	-0.195979401469231	-0.0238899271935225	0.000570728618185967	4	0.452802211046219	0.205029845237732	1	0	2	50	6	0.240560948848724	1.42988133430481	0.5	6.30000019073486	0.259011924266815	1.46553206443787
1344	D-W-Germany-West	5	1.60601663589478	33	-0.738158583641052	8.35467433929443	1.81221222877502	1.29631066322327	1.68042135238647	4	0.452802211046219	0.205029845237732	1	0	1	35	9	0.292149990797043	1.54329645633698	0.5	6.30000019073486	0.259011924266815	1.46553206443787
1345	D-W-Germany-West	2	-0.751777768135071	NA	NA	5.02424287796021	-0.0911893472075462	-0.598664820194244	0.358399569988251	3	-0.611491799354553	0.373922228813171	1	0	2	28	3	0.243722707033157	1.42822051048279	-0.5	4.69999980926514	0.209742560982704	1.37203431129456
1346	D-W-Germany-West	2	-0.751777768135071	32	-0.830599367618561	7.22620916366577	1.1672739982605	-0.190632328391075	0.0363406836986542	NA	NA	NA	1	0	2	43	5	0.253585934638977	1.4389716386795	NA	NA	0.270921975374222	1.50638294219971
1347	D-W-Germany-West	6	2.39194798469543	NA	NA	7.87283611297607	1.53683292865753	2.83990693092346	8.06507110595703	4	0.452802211046219	0.205029845237732	1	0	1	35	10	0.302613854408264	1.56399893760681	0.5	6.30000019073486	0.259011924266815	1.46553206443787
1348	D-W-Germany-West	6	2.39194798469543	34	-0.645717799663544	5.20803833007812	0.0138530610129237	0.854342460632324	0.729901015758514	4	0.452802211046219	0.205029845237732	2	1	1	43	9	0.292149990797043	1.54329645633698	0.5	6.30000019073486	0.259011924266815	1.46553206443787
1349	D-W-Germany-West	6	2.39194798469543	65	2.21994590759277	8.22951126098633	1.7406792640686	3.06060671806335	9.36731338500977	5	1.51709628105164	2.30158114433289	1	0	1	38	10	0.302613854408264	1.56399893760681	1.5	7.90000009536743	0.305831015110016	1.55850851535797
1350	D-W-Germany-West	5	1.60601663589478	NA	NA	5.20803833007812	0.0138530610129237	1.17608118057251	1.38316690921783	5	1.51709628105164	2.30158114433289	1	0	1	40	9	0.292149990797043	1.54329645633698	1.5	7.90000009536743	0.305831015110016	1.55850851535797
1351	D-W-Germany-West	3	0.0341536849737167	42	0.0938082784414291	3.74068689346313	-0.824764668941498	-0.325962781906128	0.106251731514931	3	-0.611491799354553	0.373922228813171	1	0	1	50	5	0.253585934638977	1.4389716386795	-0.5	4.69999980926514	0.209742560982704	1.37203431129456
1352	D-W-Germany-West	4	0.820085167884827	67	2.4048273563385	5.20803833007812	0.0138530610129237	1.56471180915833	2.44832301139832	5	1.51709628105164	2.30158114433289	1	0	1	26	10	0.302613854408264	1.56399893760681	1.5	7.90000009536743	0.305831015110016	1.55850851535797
1353	D-W-Germany-West	2	-0.751777768135071	NA	NA	8.08641052246094	1.65889453887939	0.662463963031769	0.438858509063721	4	0.452802211046219	0.205029845237732	1	0	2	64	8	0.267432540655136	1.49078273773193	0.5	6.30000019073486	0.259011924266815	1.46553206443787
1354	D-W-Germany-West	3	0.0341536849737167	48	0.648452877998352	2.99496674537659	-1.2509571313858	-0.264253467321396	0.0698298960924149	4	0.452802211046219	0.205029845237732	1	0	2	43	5	0.253585934638977	1.4389716386795	0.5	6.30000019073486	0.259011924266815	1.46553206443787
1355	D-W-Germany-West	2	-0.751777768135071	52	1.0182158946991	5.20803833007812	0.0138530610129237	0.143439963459969	0.0205750223249197	4	0.452802211046219	0.205029845237732	1	0	2	51	6	0.240560948848724	1.42988133430481	0.5	6.30000019073486	0.259011924266815	1.46553206443787
1356	D-W-Germany-West	3	0.0341536849737167	51	0.925775110721588	7.66152715682983	1.41606605052948	1.15023064613342	1.32303059101105	3	-0.611491799354553	0.373922228813171	1	0	2	56	9	0.292149990797043	1.54329645633698	-0.5	4.69999980926514	0.209742560982704	1.37203431129456
1357	D-W-Germany-West	3	0.0341536849737167	52	1.0182158946991	8.35467433929443	1.81221222877502	1.38495135307312	1.91809022426605	4	0.452802211046219	0.205029845237732	1	0	1	39	10	0.302613854408264	1.56399893760681	0.5	6.30000019073486	0.259011924266815	1.46553206443787
1358	D-W-Germany-West	5	1.60601663589478	34	-0.645717799663544	4.91451406478882	-0.153901338577271	0.396185100078583	0.156962633132935	3	-0.611491799354553	0.373922228813171	1	0	1	26	7	0.265415549278259	1.48418235778809	-0.5	4.69999980926514	0.209742560982704	1.37203431129456
1359	D-W-Germany-West	NA	NA	NA	NA	4.75671195983887	-0.24408808350563	-0.342998743057251	0.117648139595985	NA	NA	NA	1	0	1	19	5	0.253585934638977	1.4389716386795	NA	NA	0.270921975374222	1.50638294219971
1360	D-W-Germany-West	2	-0.751777768135071	NA	NA	5.39094018936157	0.118384763598442	-0.447643518447876	0.200384721159935	3	-0.611491799354553	0.373922228813171	1	0	2	45	4	0.251740753650665	1.43813610076904	-0.5	4.69999980926514	0.209742560982704	1.37203431129456
1361	D-W-Germany-West	3	0.0341536849737167	53	1.11065661907196	8.22951126098633	1.7406792640686	1.39499545097351	1.94601225852966	4	0.452802211046219	0.205029845237732	1	0	1	36	10	0.302613854408264	1.56399893760681	0.5	6.30000019073486	0.259011924266815	1.46553206443787
1362	D-W-Germany-West	3	0.0341536849737167	NA	NA	8.22951126098633	1.7406792640686	1.2877494096756	1.65829849243164	4	0.452802211046219	0.205029845237732	1	0	1	42	9	0.292149990797043	1.54329645633698	0.5	6.30000019073486	0.259011924266815	1.46553206443787
1363	D-W-Germany-West	3	0.0341536849737167	54	1.20309746265411	3.8936288356781	-0.737355649471283	0.248939424753189	0.0619708374142647	4	0.452802211046219	0.205029845237732	1	0	2	32	7	0.265415549278259	1.48418235778809	0.5	6.30000019073486	0.259011924266815	1.46553206443787
1364	D-W-Germany-West	6	2.39194798469543	NA	NA	8.35467433929443	1.81221222877502	3.03834819793701	9.23155975341797	4	0.452802211046219	0.205029845237732	1	0	1	63	10	0.302613854408264	1.56399893760681	0.5	6.30000019073486	0.259011924266815	1.46553206443787
1365	D-W-Germany-West	4	0.820085167884827	NA	NA	3.61991262435913	-0.893789350986481	-0.0443258807063103	0.00196478376165032	4	0.452802211046219	0.205029845237732	1	0	2	44	6	0.240560948848724	1.42988133430481	0.5	6.30000019073486	0.259011924266815	1.46553206443787
1366	D-W-Germany-West	1	-1.53770923614502	37	-0.368395537137985	7.87283611297607	1.53683292865753	-0.168614655733109	0.0284309014678001	4	0.452802211046219	0.205029845237732	1	0	2	75	5	0.253585934638977	1.4389716386795	0.5	6.30000019073486	0.259011924266815	1.46553206443787
1367	D-W-Germany-West	2	-0.751777768135071	52	1.0182158946991	4.75671195983887	-0.24408808350563	0.0195232443511486	0.000381157064111903	4	0.452802211046219	0.205029845237732	1	0	1	64	6	0.240560948848724	1.42988133430481	0.5	6.30000019073486	0.259011924266815	1.46553206443787
1368	D-W-Germany-West	3	0.0341536849737167	34	-0.645717799663544	4.75671195983887	-0.24408808350563	-0.402275174856186	0.161825314164162	3	-0.611491799354553	0.373922228813171	1	0	1	38	4	0.251740753650665	1.43813610076904	-0.5	4.69999980926514	0.209742560982704	1.37203431129456
1369	D-W-Germany-West	3	0.0341536849737167	32	-0.830599367618561	NA	NA	-0.565140962600708	0.319384306669235	3	-0.611491799354553	0.373922228813171	1	0	2	27	4	0.251740753650665	1.43813610076904	-0.5	4.69999980926514	0.209742560982704	1.37203431129456
1370	D-W-Germany-West	2	-0.751777768135071	61	1.85018277168274	NA	NA	0.800308287143707	0.640493333339691	3	-0.611491799354553	0.373922228813171	1	0	2	50	9	0.292149990797043	1.54329645633698	-0.5	4.69999980926514	0.209742560982704	1.37203431129456
1371	D-W-Germany-West	2	-0.751777768135071	49	0.740893602371216	NA	NA	0.000942883139941841	8.89028626716026e-07	4	0.452802211046219	0.205029845237732	2	1	2	54	6	0.240560948848724	1.42988133430481	0.5	6.30000019073486	0.259011924266815	1.46553206443787
1372	D-W-Germany-West	3	0.0341536849737167	NA	NA	NA	NA	0.0580091364681721	0.00336505984887481	4	0.452802211046219	0.205029845237732	1	0	1	35	6	0.240560948848724	1.42988133430481	0.5	6.30000019073486	0.259011924266815	1.46553206443787
1373	D-W-Germany-West	3	0.0341536849737167	NA	NA	NA	NA	0.0580091364681721	0.00336505984887481	4	0.452802211046219	0.205029845237732	1	0	2	28	6	0.240560948848724	1.42988133430481	0.5	6.30000019073486	0.259011924266815	1.46553206443787
1374	D-W-Germany-West	2	-0.751777768135071	32	-0.830599367618561	NA	NA	-1.1314914226532	1.28027284145355	3	-0.611491799354553	0.373922228813171	2	1	2	67	2	0.227151960134506	1.40249729156494	-0.5	4.69999980926514	0.209742560982704	1.37203431129456
1375	D-W-Germany-West	3	0.0341536849737167	38	-0.275954782962799	NA	NA	-0.165458276867867	0.0273764412850142	3	-0.611491799354553	0.373922228813171	1	0	2	27	5	0.253585934638977	1.4389716386795	-0.5	4.69999980926514	0.209742560982704	1.37203431129456
1376	D-W-Germany-West	2	-0.751777768135071	NA	NA	NA	NA	-1.07469177246094	1.15496242046356	1	-2.74007987976074	7.50803756713867	1	0	2	67	2	0.227151960134506	1.40249729156494	-2.5	1.5	0.238811582326889	1.42572391033173
1377	D-W-Germany-West	2	-0.751777768135071	NA	NA	NA	NA	-1.07469177246094	1.15496242046356	1	-2.74007987976074	7.50803756713867	1	0	2	76	2	0.227151960134506	1.40249729156494	-2.5	1.5	0.238811582326889	1.42572391033173
1378	D-W-Germany-West	3	0.0341536849737167	20	-1.93988847732544	NA	NA	-1.36450636386871	1.86187756061554	6	2.58139038085938	6.66357612609863	3	1	2	55	1	0.212500005960464	1.38994562625885	2.5	9.5	0.337801605463028	1.68096518516541
1379	D-W-Germany-West	2	-0.751777768135071	38	-0.275954782962799	2.99496674537659	-1.2509571313858	-1.0859123468399	1.17920565605164	4	0.452802211046219	0.205029845237732	1	0	1	41	2	0.227151960134506	1.40249729156494	0.5	6.30000019073486	0.259011924266815	1.46553206443787
1380	D-W-Germany-West	3	0.0341536849737167	NA	NA	8.65695476531982	1.98497092723846	1.46378839015961	2.14267635345459	4	0.452802211046219	0.205029845237732	1	0	1	69	10	0.302613854408264	1.56399893760681	0.5	6.30000019073486	0.259011924266815	1.46553206443787
1381	D-W-Germany-West	2	-0.751777768135071	NA	NA	4.75671195983887	-0.24408808350563	-0.708845257759094	0.502461612224579	4	0.452802211046219	0.205029845237732	1	0	2	67	3	0.243722707033157	1.42822051048279	0.5	6.30000019073486	0.259011924266815	1.46553206443787
1382	D-W-Germany-West	4	0.820085167884827	NA	NA	5.20803833007812	0.0138530610129237	0.609730780124664	0.371771633625031	4	0.452802211046219	0.205029845237732	1	0	2	54	8	0.267432540655136	1.49078273773193	0.5	6.30000019073486	0.259011924266815	1.46553206443787
1383	D-W-Germany-West	3	0.0341536849737167	66	2.31238651275635	3.79757905006409	-0.792249798774719	0.755478084087372	0.570747137069702	3	-0.611491799354553	0.373922228813171	1	0	1	38	8	0.267432540655136	1.49078273773193	-0.5	4.69999980926514	0.209742560982704	1.37203431129456
1384	D-W-Germany-West	4	0.820085167884827	NA	NA	4.92884206771851	-0.145712628960609	0.494746059179306	0.244773656129837	3	-0.611491799354553	0.373922228813171	2	1	2	29	7	0.265415549278259	1.48418235778809	-0.5	4.69999980926514	0.209742560982704	1.37203431129456
1385	D-W-Germany-West	2	-0.751777768135071	46	0.463571339845657	4.84088897705078	-0.195979401469231	-0.223820134997368	0.0500954538583755	4	0.452802211046219	0.205029845237732	1	0	1	67	5	0.253585934638977	1.4389716386795	0.5	6.30000019073486	0.259011924266815	1.46553206443787
1386	D-W-Germany-West	3	0.0341536849737167	NA	NA	4.75671195983887	-0.24408808350563	-0.142494797706604	0.0203047674149275	4	0.452802211046219	0.205029845237732	1	0	1	66	5	0.253585934638977	1.4389716386795	0.5	6.30000019073486	0.259011924266815	1.46553206443787
1387	D-W-Germany-West	2	-0.751777768135071	NA	NA	2.52700328826904	-1.51840674877167	-1.62713265419006	2.64756059646606	3	-0.611491799354553	0.373922228813171	1	0	2	38	1	0.212500005960464	1.38994562625885	-0.5	4.69999980926514	0.209742560982704	1.37203431129456
1388	D-W-Germany-West	3	0.0341536849737167	34	-0.645717799663544	2.99496674537659	-1.2509571313858	-0.885982155799866	0.784964382648468	4	0.452802211046219	0.205029845237732	1	0	1	43	2	0.227151960134506	1.40249729156494	0.5	6.30000019073486	0.259011924266815	1.46553206443787
1389	D-W-Germany-West	2	-0.751777768135071	NA	NA	3.67564105987549	-0.861939549446106	-1.1540755033493	1.33189022541046	3	-0.611491799354553	0.373922228813171	1	0	1	42	2	0.227151960134506	1.40249729156494	-0.5	4.69999980926514	0.209742560982704	1.37203431129456
1390	D-W-Germany-West	2	-0.751777768135071	NA	NA	4.50678062438965	-0.386928349733353	-0.811777412891388	0.658982574939728	4	0.452802211046219	0.205029845237732	1	0	2	82	3	0.243722707033157	1.42822051048279	0.5	6.30000019073486	0.259011924266815	1.46553206443787
1391	D-W-Germany-West	2	-0.751777768135071	NA	NA	3.48111414909363	-0.973115205764771	-1.23418986797333	1.52322459220886	3	-0.611491799354553	0.373922228813171	1	0	2	47	1	0.212500005960464	1.38994562625885	-0.5	4.69999980926514	0.209742560982704	1.37203431129456
1392	D-W-Germany-West	2	-0.751777768135071	38	-0.275954782962799	4.63108015060425	-0.315888911485672	-0.636699020862579	0.40538564324379	4	0.452802211046219	0.205029845237732	1	0	1	59	3	0.243722707033157	1.42822051048279	0.5	6.30000019073486	0.259011924266815	1.46553206443787
1393	D-W-Germany-West	3	0.0341536849737167	NA	NA	3.48111414909363	-0.973115205764771	-0.667839407920837	0.446009486913681	4	0.452802211046219	0.205029845237732	1	0	1	49	3	0.243722707033157	1.42822051048279	0.5	6.30000019073486	0.259011924266815	1.46553206443787
1394	D-W-Germany-West	2	-0.751777768135071	37	-0.368395537137985	7.66152715682983	1.41606605052948	0.15093506872654	0.0227813944220543	4	0.452802211046219	0.205029845237732	1	0	2	77	6	0.240560948848724	1.42988133430481	0.5	6.30000019073486	0.259011924266815	1.46553206443787
1395	D-W-Germany-West	2	-0.751777768135071	NA	NA	NA	NA	-1.07469177246094	1.15496242046356	4	0.452802211046219	0.205029845237732	1	0	1	77	2	0.227151960134506	1.40249729156494	0.5	6.30000019073486	0.259011924266815	1.46553206443787
1396	D-W-Germany-West	3	0.0341536849737167	NA	NA	2.87879729270935	-1.31735014915466	-0.915898680686951	0.838870406150818	4	0.452802211046219	0.205029845237732	1	0	2	29	2	0.227151960134506	1.40249729156494	0.5	6.30000019073486	0.259011924266815	1.46553206443787
1397	D-W-Germany-West	3	0.0341536849737167	NA	NA	NA	NA	0.0580091364681721	0.00336505984887481	4	0.452802211046219	0.205029845237732	1	0	2	29	6	0.240560948848724	1.42988133430481	0.5	6.30000019073486	0.259011924266815	1.46553206443787
1398	D-W-Germany-West	5	1.60601663589478	37	-0.368395537137985	NA	NA	0.900628864765167	0.811132371425629	4	0.452802211046219	0.205029845237732	1	0	2	55	9	0.292149990797043	1.54329645633698	0.5	6.30000019073486	0.259011924266815	1.46553206443787
1399	D-W-Germany-West	3	0.0341536849737167	40	-0.091073252260685	4.68459272384644	-0.28530552983284	-0.155621200799942	0.0242179576307535	5	1.51709628105164	2.30158114433289	1	0	1	58	5	0.253585934638977	1.4389716386795	1.5	7.90000009536743	0.305831015110016	1.55850851535797
1400	D-W-Germany-West	2	-0.751777768135071	NA	NA	4.50678062438965	-0.386928349733353	-0.811777412891388	0.658982574939728	3	-0.611491799354553	0.373922228813171	1	0	2	66	3	0.243722707033157	1.42822051048279	-0.5	4.69999980926514	0.209742560982704	1.37203431129456
1401	D-W-Germany-West	2	-0.751777768135071	NA	NA	4.5722074508667	-0.34953573346138	-0.784831941127777	0.615961194038391	4	0.452802211046219	0.205029845237732	1	0	2	57	3	0.243722707033157	1.42822051048279	0.5	6.30000019073486	0.259011924266815	1.46553206443787
1402	D-W-Germany-West	2	-0.751777768135071	NA	NA	4.50678062438965	-0.386928349733353	-0.811777412891388	0.658982574939728	4	0.452802211046219	0.205029845237732	1	0	1	47	3	0.243722707033157	1.42822051048279	0.5	6.30000019073486	0.259011924266815	1.46553206443787
1403	D-W-Germany-West	3	0.0341536849737167	NA	NA	2.99496674537659	-1.2509571313858	-0.868055164813995	0.753519773483276	4	0.452802211046219	0.205029845237732	1	0	2	36	2	0.227151960134506	1.40249729156494	0.5	6.30000019073486	0.259011924266815	1.46553206443787
1404	D-W-Germany-West	3	0.0341536849737167	NA	NA	7.77275276184082	1.47963356971741	1.09963715076447	1.20920181274414	4	0.452802211046219	0.205029845237732	1	0	2	62	9	0.292149990797043	1.54329645633698	0.5	6.30000019073486	0.259011924266815	1.46553206443787
1405	D-W-Germany-West	2	-0.751777768135071	43	0.186249032616615	3.20627951622009	-1.13018810749054	-0.805848121643066	0.649391174316406	4	0.452802211046219	0.205029845237732	1	0	1	33	3	0.243722707033157	1.42822051048279	0.5	6.30000019073486	0.259011924266815	1.46553206443787
1406	D-W-Germany-West	2	-0.751777768135071	32	-0.830599367618561	7.96380805969238	1.58882510662079	0.0118837775662541	0.000141224169055931	4	0.452802211046219	0.205029845237732	1	0	1	30	6	0.240560948848724	1.42988133430481	0.5	6.30000019073486	0.259011924266815	1.46553206443787
1407	D-W-Germany-West	2	-0.751777768135071	37	-0.368395537137985	4.02439308166504	-0.66262149810791	-0.847680926322937	0.718562960624695	4	0.452802211046219	0.205029845237732	1	0	1	42	3	0.243722707033157	1.42822051048279	0.5	6.30000019073486	0.259011924266815	1.46553206443787
1408	D-W-Germany-West	2	-0.751777768135071	40	-0.091073252260685	2.766770362854	-1.38137555122375	-1.05974793434143	1.12306571006775	3	-0.611491799354553	0.373922228813171	1	0	1	41	2	0.227151960134506	1.40249729156494	-0.5	4.69999980926514	0.209742560982704	1.37203431129456
1409	D-W-Germany-West	6	2.39194798469543	NA	NA	3.27913522720337	-1.08854973316193	0.948028564453125	0.898758172988892	5	1.51709628105164	2.30158114433289	1	0	1	38	9	0.292149990797043	1.54329645633698	1.5	7.90000009536743	0.305831015110016	1.55850851535797
1410	D-W-Germany-West	3	0.0341536849737167	NA	NA	5.35587024688721	0.0983416587114334	0.104263663291931	0.0108709111809731	5	1.51709628105164	2.30158114433289	1	0	1	60	6	0.240560948848724	1.42988133430481	1.5	7.90000009536743	0.305831015110016	1.55850851535797
1411	D-W-Germany-West	4	0.820085167884827	41	0.00136751285754144	7.39326286315918	1.26274824142456	1.01005077362061	1.02020251750946	5	1.51709628105164	2.30158114433289	3	1	1	29	9	0.292149990797043	1.54329645633698	1.5	7.90000009536743	0.305831015110016	1.55850851535797
1412	D-W-Germany-West	2	-0.751777768135071	49	0.740893602371216	4.75671195983887	-0.24408808350563	-0.113704323768616	0.0129286730661988	4	0.452802211046219	0.205029845237732	1	0	1	24	5	0.253585934638977	1.4389716386795	0.5	6.30000019073486	0.259011924266815	1.46553206443787
1413	D-W-Germany-West	3	0.0341536849737167	31	-0.923040091991425	3.84813594818115	-0.763355612754822	-0.784962475299835	0.616166114807129	5	1.51709628105164	2.30158114433289	1	0	2	38	3	0.243722707033157	1.42822051048279	1.5	7.90000009536743	0.305831015110016	1.55850851535797
1414	D-W-Germany-West	3	0.0341536849737167	49	0.740893602371216	8.35467433929443	1.81221222877502	1.25172364711761	1.56681203842163	4	0.452802211046219	0.205029845237732	2	1	1	85	9	0.292149990797043	1.54329645633698	0.5	6.30000019073486	0.259011924266815	1.46553206443787
1415	D-W-Germany-West	2	-0.751777768135071	58	1.57286047935486	2.99496674537659	-1.2509571313858	-0.197728544473648	0.0390965789556503	3	-0.611491799354553	0.373922228813171	1	0	2	26	5	0.253585934638977	1.4389716386795	-0.5	4.69999980926514	0.209742560982704	1.37203431129456
1416	D-W-Germany-West	NA	NA	40	-0.091073252260685	4.68459272384644	-0.28530552983284	-0.262436360120773	0.0688728466629982	3	-0.611491799354553	0.373922228813171	1	0	2	33	5	0.253585934638977	1.4389716386795	-0.5	4.69999980926514	0.209742560982704	1.37203431129456
1417	D-W-Germany-West	4	0.820085167884827	40	-0.091073252260685	5.20803833007812	0.0138530610129237	0.365663647651672	0.133709907531738	5	1.51709628105164	2.30158114433289	1	0	2	42	7	0.265415549278259	1.48418235778809	1.5	7.90000009536743	0.305831015110016	1.55850851535797
1418	D-W-Germany-West	5	1.60601663589478	40	-0.091073252260685	5.03881406784058	-0.0828616470098495	0.696768224239349	0.485485970973969	4	0.452802211046219	0.205029845237732	1	0	2	32	8	0.267432540655136	1.49078273773193	0.5	6.30000019073486	0.259011924266815	1.46553206443787
1419	D-W-Germany-West	3	0.0341536849737167	37	-0.368395537137985	4.91451406478882	-0.153901338577271	-0.225721269845963	0.0509500913321972	3	-0.611491799354553	0.373922228813171	1	0	1	46	5	0.253585934638977	1.4389716386795	-0.5	4.69999980926514	0.209742560982704	1.37203431129456
1420	D-W-Germany-West	2	-0.751777768135071	NA	NA	2.91927552223206	-1.29421603679657	-1.4655784368515	2.14792013168335	3	-0.611491799354553	0.373922228813171	1	0	2	44	1	0.212500005960464	1.38994562625885	-0.5	4.69999980926514	0.209742560982704	1.37203431129456
1421	D-W-Germany-West	4	0.820085167884827	NA	NA	8.08641052246094	1.65889453887939	1.7951648235321	3.22261667251587	4	0.452802211046219	0.205029845237732	1	0	2	73	10	0.302613854408264	1.56399893760681	0.5	6.30000019073486	0.259011924266815	1.46553206443787
1422	D-W-Germany-West	3	0.0341536849737167	NA	NA	2.91586518287659	-1.29616510868073	-0.900632560253143	0.811138987541199	3	-0.611491799354553	0.373922228813171	1	0	1	44	2	0.227151960134506	1.40249729156494	-0.5	4.69999980926514	0.209742560982704	1.37203431129456
1423	D-W-Germany-West	3	0.0341536849737167	53	1.11065661907196	2.52700328826904	-1.51840674877167	-0.170692220330238	0.0291358344256878	4	0.452802211046219	0.205029845237732	1	0	2	36	5	0.253585934638977	1.4389716386795	0.5	6.30000019073486	0.259011924266815	1.46553206443787
1424	D-W-Germany-West	2	-0.751777768135071	51	0.925775110721588	3.04796719551086	-1.22066640853882	-0.494040995836258	0.244076505303383	4	0.452802211046219	0.205029845237732	1	0	2	42	4	0.251740753650665	1.43813610076904	0.5	6.30000019073486	0.259011924266815	1.46553206443787
1425	D-W-Germany-West	2	-0.751777768135071	37	-0.368395537137985	NA	NA	-0.798422515392303	0.637478530406952	4	0.452802211046219	0.205029845237732	1	0	1	73	3	0.243722707033157	1.42822051048279	0.5	6.30000019073486	0.259011924266815	1.46553206443787
1426	D-W-Germany-West	2	-0.751777768135071	37	-0.368395537137985	5.20803833007812	0.0138530610129237	-0.522697865962982	0.273213058710098	5	1.51709628105164	2.30158114433289	1	0	2	49	4	0.251740753650665	1.43813610076904	1.5	7.90000009536743	0.305831015110016	1.55850851535797
1427	D-W-Germany-West	2	-0.751777768135071	21	-1.84744775295258	NA	NA	-1.8642430305481	3.47540211677551	4	0.452802211046219	0.205029845237732	1	0	2	61	1	0.212500005960464	1.38994562625885	0.5	6.30000019073486	0.259011924266815	1.46553206443787
1428	D-W-Germany-West	6	2.39194798469543	44	0.278689801692963	8.46589946746826	1.87577939033508	2.19291687011719	4.8088846206665	5	1.51709628105164	2.30158114433289	1	0	2	35	10	0.302613854408264	1.56399893760681	1.5	7.90000009536743	0.305831015110016	1.55850851535797
1429	D-W-Germany-West	5	1.60601663589478	46	0.463571339845657	5.03881406784058	-0.0828616470098495	0.963223338127136	0.927799224853516	5	1.51709628105164	2.30158114433289	1	0	1	32	9	0.292149990797043	1.54329645633698	1.5	7.90000009536743	0.305831015110016	1.55850851535797
1430	D-W-Germany-West	2	-0.751777768135071	46	0.463571339845657	NA	NA	-0.198898449540138	0.0395605936646461	4	0.452802211046219	0.205029845237732	4	1	2	49	5	0.253585934638977	1.4389716386795	0.5	6.30000019073486	0.259011924266815	1.46553206443787
1431	D-W-Germany-West	5	1.60601663589478	NA	NA	NA	NA	2.323410987854	5.39823865890503	5	1.51709628105164	2.30158114433289	1	0	2	30	10	0.302613854408264	1.56399893760681	1.5	7.90000009536743	0.305831015110016	1.55850851535797
1432	D-W-Germany-West	2	-0.751777768135071	NA	NA	4.5722074508667	-0.34953573346138	-0.784831941127777	0.615961194038391	3	-0.611491799354553	0.373922228813171	2	1	2	70	3	0.243722707033157	1.42822051048279	-0.5	4.69999980926514	0.209742560982704	1.37203431129456
1433	D-W-Germany-West	1	-1.53770923614502	NA	NA	4.63108015060425	-0.315888911485672	-1.32693612575531	1.76075947284698	4	0.452802211046219	0.205029845237732	1	0	1	73	1	0.212500005960464	1.38994562625885	0.5	6.30000019073486	0.259011924266815	1.46553206443787
1434	D-W-Germany-West	2	-0.751777768135071	40	-0.091073252260685	2.766770362854	-1.38137555122375	-1.05974793434143	1.12306571006775	4	0.452802211046219	0.205029845237732	1	0	2	43	2	0.227151960134506	1.40249729156494	0.5	6.30000019073486	0.259011924266815	1.46553206443787
1435	D-W-Germany-West	3	0.0341536849737167	64	2.12750506401062	3.13551831245422	-1.17062938213348	0.484883576631546	0.235112085938454	4	0.452802211046219	0.205029845237732	1	0	1	40	7	0.265415549278259	1.48418235778809	0.5	6.30000019073486	0.259011924266815	1.46553206443787
1436	D-W-Germany-West	3	0.0341536849737167	60	1.75774204730988	3.13551831245422	-1.17062938213348	0.307246834039688	0.0944006145000458	4	0.452802211046219	0.205029845237732	1	0	1	41	7	0.265415549278259	1.48418235778809	0.5	6.30000019073486	0.259011924266815	1.46553206443787
1437	D-W-Germany-West	1	-1.53770923614502	NA	NA	3.61991262435913	-0.893789350986481	-1.74337720870972	3.03936409950256	1	-2.74007987976074	7.50803756713867	2	1	2	41	1	0.212500005960464	1.38994562625885	-2.5	1.5	0.238811582326889	1.42572391033173
1438	D-W-Germany-West	2	-0.751777768135071	62	1.9426234960556	NA	NA	0.866922080516815	0.751553893089294	5	1.51709628105164	2.30158114433289	1	0	2	57	9	0.292149990797043	1.54329645633698	1.5	7.90000009536743	0.305831015110016	1.55850851535797
1439	D-W-Germany-West	3	0.0341536849737167	NA	NA	NA	NA	0.0580091364681721	0.00336505984887481	4	0.452802211046219	0.205029845237732	1	0	1	44	6	0.240560948848724	1.42988133430481	0.5	6.30000019073486	0.259011924266815	1.46553206443787
1440	D-W-Germany-West	2	-0.751777768135071	NA	NA	4.63108015060425	-0.315888911485672	-0.76058566570282	0.578490555286407	3	-0.611491799354553	0.373922228813171	1	0	1	70	3	0.243722707033157	1.42822051048279	-0.5	4.69999980926514	0.209742560982704	1.37203431129456
1441	D-W-Germany-West	3	0.0341536849737167	NA	NA	3.13551831245422	-1.17062938213348	-0.81017017364502	0.656375706195831	4	0.452802211046219	0.205029845237732	1	0	1	39	3	0.243722707033157	1.42822051048279	0.5	6.30000019073486	0.259011924266815	1.46553206443787
1442	D-W-Germany-West	2	-0.751777768135071	49	0.740893602371216	7.53636407852173	1.34453308582306	0.649480402469635	0.421824783086777	3	-0.611491799354553	0.373922228813171	1	0	2	78	8	0.267432540655136	1.49078273773193	-0.5	4.69999980926514	0.209742560982704	1.37203431129456
1443	D-W-Germany-West	3	0.0341536849737167	46	0.463571339845657	4.02439308166504	-0.66262149810791	-0.0704312920570374	0.0049605667591095	4	0.452802211046219	0.205029845237732	1	0	2	44	6	0.240560948848724	1.42988133430481	0.5	6.30000019073486	0.259011924266815	1.46553206443787
1444	D-W-Germany-West	3	0.0341536849737167	NA	NA	7.53636407852173	1.34453308582306	1.00228226184845	1.00456976890564	4	0.452802211046219	0.205029845237732	1	0	2	24	9	0.292149990797043	1.54329645633698	0.5	6.30000019073486	0.259011924266815	1.46553206443787
1445	D-W-Germany-West	5	1.60601663589478	32	-0.830599367618561	3.8936288356781	-0.737355649471283	0.0270711947232485	0.000732849584892392	4	0.452802211046219	0.205029845237732	1	0	1	30	6	0.240560948848724	1.42988133430481	0.5	6.30000019073486	0.259011924266815	1.46553206443787
1446	D-W-Germany-West	3	0.0341536849737167	46	0.463571339845657	4.91451406478882	-0.153901338577271	0.17396143078804	0.0302625801414251	4	0.452802211046219	0.205029845237732	1	0	1	46	7	0.265415549278259	1.48418235778809	0.5	6.30000019073486	0.259011924266815	1.46553206443787
1447	D-W-Germany-West	2	-0.751777768135071	NA	NA	3.93497943878174	-0.713723003864288	-1.04726910591125	1.09677255153656	5	1.51709628105164	2.30158114433289	1	0	1	40	2	0.227151960134506	1.40249729156494	1.5	7.90000009536743	0.305831015110016	1.55850851535797
1448	D-W-Germany-West	3	0.0341536849737167	40	-0.091073252260685	NA	NA	-0.0322307087481022	0.00103881862014532	4	0.452802211046219	0.205029845237732	1	0	2	53	6	0.240560948848724	1.42988133430481	0.5	6.30000019073486	0.259011924266815	1.46553206443787
1449	D-W-Germany-West	2	-0.751777768135071	NA	NA	7.66152715682983	1.41606605052948	0.487479239702225	0.237636014819145	4	0.452802211046219	0.205029845237732	1	0	2	72	7	0.265415549278259	1.48418235778809	0.5	6.30000019073486	0.259011924266815	1.46553206443787
1450	D-W-Germany-West	2	-0.751777768135071	NA	NA	4.91451406478882	-0.153901338577271	-0.64385575056076	0.414550215005875	4	0.452802211046219	0.205029845237732	1	0	2	72	3	0.243722707033157	1.42822051048279	0.5	6.30000019073486	0.259011924266815	1.46553206443787
1451	D-W-Germany-West	2	-0.751777768135071	32	-0.830599367618561	4.75671195983887	-0.24408808350563	-0.868660569190979	0.754571199417114	3	-0.611491799354553	0.373922228813171	1	0	1	66	2	0.227151960134506	1.40249729156494	-0.5	4.69999980926514	0.209742560982704	1.37203431129456
1452	D-W-Germany-West	2	-0.751777768135071	40	-0.091073252260685	4.84088897705078	-0.195979401469231	-0.490275293588638	0.240369856357574	4	0.452802211046219	0.205029845237732	1	0	1	76	4	0.251740753650665	1.43813610076904	0.5	6.30000019073486	0.259011924266815	1.46553206443787
1453	D-W-Germany-West	3	0.0341536849737167	NA	NA	4.5722074508667	-0.34953573346138	-0.218481495976448	0.0477341637015343	4	0.452802211046219	0.205029845237732	1	0	2	28	5	0.253585934638977	1.4389716386795	0.5	6.30000019073486	0.259011924266815	1.46553206443787
1454	D-W-Germany-West	2	-0.751777768135071	44	0.278689801692963	7.53636407852173	1.34453308582306	0.427434474229813	0.182700231671333	4	0.452802211046219	0.205029845237732	1	0	2	63	7	0.265415549278259	1.48418235778809	0.5	6.30000019073486	0.259011924266815	1.46553206443787
1455	D-W-Germany-West	2	-0.751777768135071	NA	NA	7.39326286315918	1.26274824142456	0.37699681520462	0.142126604914665	4	0.452802211046219	0.205029845237732	1	0	2	50	7	0.265415549278259	1.48418235778809	0.5	6.30000019073486	0.259011924266815	1.46553206443787
1456	D-W-Germany-West	2	-0.751777768135071	NA	NA	7.53636407852173	1.34453308582306	0.435931831598282	0.190036565065384	4	0.452802211046219	0.205029845237732	1	0	1	23	7	0.265415549278259	1.48418235778809	0.5	6.30000019073486	0.259011924266815	1.46553206443787
1457	D-W-Germany-West	3	0.0341536849737167	31	-0.923040091991425	5.03881406784058	-0.0828616470098495	-0.458048433065414	0.209808364510536	3	-0.611491799354553	0.373922228813171	1	0	1	54	4	0.251740753650665	1.43813610076904	-0.5	4.69999980926514	0.209742560982704	1.37203431129456
1458	D-W-Germany-West	2	-0.751777768135071	31	-0.923040091991425	4.50678062438965	-0.386928349733353	-0.981691122055054	0.963717460632324	NA	NA	NA	1	0	2	56	2	0.227151960134506	1.40249729156494	NA	NA	0.270921975374222	1.50638294219971
1459	D-W-Germany-West	2	-0.751777768135071	NA	NA	7.02553844451904	1.05258703231812	0.225552439689636	0.050873901695013	1	-2.74007987976074	7.50803756713867	1	0	2	50	7	0.265415549278259	1.48418235778809	-2.5	1.5	0.238811582326889	1.42572391033173
1460	D-W-Germany-West	2	-0.751777768135071	20	-1.93988847732544	7.39326286315918	1.26274824142456	-0.67767608165741	0.459244877099991	3	-0.611491799354553	0.373922228813171	1	0	2	71	3	0.243722707033157	1.42822051048279	-0.5	4.69999980926514	0.209742560982704	1.37203431129456
1461	D-W-Germany-West	3	0.0341536849737167	28	-1.20036244392395	7.53636407852173	1.34453308582306	0.0944543853402138	0.00892163068056107	3	-0.611491799354553	0.373922228813171	1	0	2	25	6	0.240560948848724	1.42988133430481	-0.5	4.69999980926514	0.209742560982704	1.37203431129456
1462	D-W-Germany-West	2	-0.751777768135071	32	-0.830599367618561	7.53636407852173	1.34453308582306	-0.105475820600986	0.0111251482740045	NA	NA	NA	1	0	2	28	5	0.253585934638977	1.4389716386795	NA	NA	0.270921975374222	1.50638294219971
1463	D-W-Germany-West	2	-0.751777768135071	31	-0.923040091991425	4.75671195983887	-0.24408808350563	-0.913069725036621	0.833696305751801	4	0.452802211046219	0.205029845237732	3	1	1	61	2	0.227151960134506	1.40249729156494	0.5	6.30000019073486	0.259011924266815	1.46553206443787
1464	D-W-Germany-West	2	-0.751777768135071	NA	NA	4.34897804260254	-0.477115362882614	-0.876767158508301	0.768720626831055	NA	NA	NA	1	0	2	59	2	0.227151960134506	1.40249729156494	NA	NA	0.270921975374222	1.50638294219971
1465	D-W-Germany-West	3	0.0341536849737167	37	-0.368395537137985	NA	NA	-0.232072070240974	0.0538574457168579	4	0.452802211046219	0.205029845237732	1	0	1	29	5	0.253585934638977	1.4389716386795	0.5	6.30000019073486	0.259011924266815	1.46553206443787
1466	D-W-Germany-West	2	-0.751777768135071	NA	NA	7.87283611297607	1.53683292865753	0.574505090713501	0.330056101083755	3	-0.611491799354553	0.373922228813171	1	0	1	68	8	0.267432540655136	1.49078273773193	-0.5	4.69999980926514	0.209742560982704	1.37203431129456
1467	D-W-Germany-West	3	0.0341536849737167	33	-0.738158583641052	3.84813594818115	-0.763355612754822	-0.696144163608551	0.484616696834564	4	0.452802211046219	0.205029845237732	1	0	2	40	3	0.243722707033157	1.42822051048279	0.5	6.30000019073486	0.259011924266815	1.46553206443787
1468	D-W-Germany-West	NA	NA	NA	NA	4.68459272384644	-0.28530552983284	-0.402402192354202	0.16192752122879	4	0.452802211046219	0.205029845237732	1	0	2	19	4	0.251740753650665	1.43813610076904	0.5	6.30000019073486	0.259011924266815	1.46553206443787
1469	D-W-Germany-West	2	-0.751777768135071	38	-0.275954782962799	NA	NA	-0.73180878162384	0.535544097423553	NA	NA	NA	1	0	1	60	3	0.243722707033157	1.42822051048279	NA	NA	0.270921975374222	1.50638294219971
1470	D-W-Germany-West	2	-0.751777768135071	31	-0.923040091991425	NA	NA	-1.19810509681702	1.43545579910278	NA	NA	NA	1	0	2	68	2	0.227151960134506	1.40249729156494	NA	NA	0.270921975374222	1.50638294219971
1471	D-W-Germany-West	2	-0.751777768135071	NA	NA	NA	NA	-1.07469177246094	1.15496242046356	4	0.452802211046219	0.205029845237732	1	0	1	58	2	0.227151960134506	1.40249729156494	0.5	6.30000019073486	0.259011924266815	1.46553206443787
1472	D-W-Germany-West	2	-0.751777768135071	NA	NA	NA	NA	-1.07469177246094	1.15496242046356	NA	NA	NA	1	0	1	60	2	0.227151960134506	1.40249729156494	NA	NA	0.270921975374222	1.50638294219971
1473	D-W-Germany-West	2	-0.751777768135071	28	-1.20036244392395	NA	NA	-1.39794659614563	1.95425462722778	NA	NA	NA	1	0	2	31	1	0.212500005960464	1.38994562625885	NA	NA	0.270921975374222	1.50638294219971
1474	D-W-Germany-West	3	0.0341536849737167	NA	NA	7.66152715682983	1.41606605052948	1.05382966995239	1.1105569601059	4	0.452802211046219	0.205029845237732	1	0	2	47	9	0.292149990797043	1.54329645633698	0.5	6.30000019073486	0.259011924266815	1.46553206443787
1475	D-W-Germany-West	2	-0.751777768135071	58	1.57286047935486	2.79124593734741	-1.36738729476929	-0.253662437200546	0.0643446296453476	3	-0.611491799354553	0.373922228813171	1	0	1	34	5	0.253585934638977	1.4389716386795	-0.5	4.69999980926514	0.209742560982704	1.37203431129456
1476	D-W-Germany-West	3	0.0341536849737167	NA	NA	NA	NA	0.0580091364681721	0.00336505984887481	3	-0.611491799354553	0.373922228813171	1	0	2	46	6	0.240560948848724	1.42988133430481	-0.5	4.69999980926514	0.209742560982704	1.37203431129456
1477	D-W-Germany-West	3	0.0341536849737167	NA	NA	NA	NA	0.0580091364681721	0.00336505984887481	4	0.452802211046219	0.205029845237732	1	0	1	27	6	0.240560948848724	1.42988133430481	0.5	6.30000019073486	0.259011924266815	1.46553206443787
1478	D-W-Germany-West	3	0.0341536849737167	NA	NA	NA	NA	0.0580091364681721	0.00336505984887481	4	0.452802211046219	0.205029845237732	1	0	2	50	6	0.240560948848724	1.42988133430481	0.5	6.30000019073486	0.259011924266815	1.46553206443787
1479	D-W-Germany-West	2	-0.751777768135071	37	-0.368395537137985	7.53636407852173	1.34453308582306	0.116570137441158	0.0135885970667005	NA	NA	NA	4	1	2	73	6	0.240560948848724	1.42988133430481	NA	NA	0.270921975374222	1.50638294219971
1480	D-W-Germany-West	3	0.0341536849737167	NA	NA	5.03881406784058	-0.0828616470098495	-0.026313342154026	0.000692392000928521	5	1.51709628105164	2.30158114433289	1	0	1	66	6	0.240560948848724	1.42988133430481	1.5	7.90000009536743	0.305831015110016	1.55850851535797
1481	D-W-Germany-West	2	-0.751777768135071	27	-1.29280316829681	3.13551831245422	-1.17062938213348	-1.53582346439362	2.35875368118286	NA	NA	NA	1	0	1	37	1	0.212500005960464	1.38994562625885	NA	NA	0.270921975374222	1.50638294219971
1482	D-W-Germany-West	2	-0.751777768135071	38	-0.275954782962799	4.75671195983887	-0.24408808350563	-0.602205395698547	0.362651348114014	NA	NA	NA	1	0	1	56	3	0.243722707033157	1.42822051048279	NA	NA	0.270921975374222	1.50638294219971
1483	D-W-Germany-West	2	-0.751777768135071	52	1.0182158946991	3.68902707099915	-0.85428923368454	-0.273621678352356	0.0748688206076622	NA	NA	NA	1	0	1	51	5	0.253585934638977	1.4389716386795	NA	NA	0.270921975374222	1.50638294219971
1484	D-W-Germany-West	4	0.820085167884827	NA	NA	2.85602116584778	-1.33036708831787	-0.358928382396698	0.128829583525658	NA	NA	NA	4	1	2	51	4	0.251740753650665	1.43813610076904	NA	NA	0.270921975374222	1.50638294219971
1485	D-W-Germany-West	6	2.39194798469543	34	-0.645717799663544	5.35587024688721	0.0983416587114334	0.894931316375732	0.80090206861496	5	1.51709628105164	2.30158114433289	4	1	2	55	9	0.292149990797043	1.54329645633698	1.5	7.90000009536743	0.305831015110016	1.55850851535797
1486	D-W-Germany-West	6	2.39194798469543	NA	NA	5.35587024688721	0.0983416587114334	1.8033150434494	3.25194525718689	4	0.452802211046219	0.205029845237732	4	1	2	65	10	0.302613854408264	1.56399893760681	0.5	6.30000019073486	0.259011924266815	1.46553206443787
1487	D-W-Germany-West	6	2.39194798469543	NA	NA	3.27913522720337	-1.08854973316193	0.948028564453125	0.898758172988892	5	1.51709628105164	2.30158114433289	1	0	2	33	9	0.292149990797043	1.54329645633698	1.5	7.90000009536743	0.305831015110016	1.55850851535797
1488	D-W-Germany-West	5	1.60601663589478	NA	NA	3.13551831245422	-1.17062938213348	0.322530746459961	0.104026079177856	4	0.452802211046219	0.205029845237732	1	0	1	39	7	0.265415549278259	1.48418235778809	0.5	6.30000019073486	0.259011924266815	1.46553206443787
1489	D-W-Germany-West	3	0.0341536849737167	46	0.463571339845657	4.91451406478882	-0.153901338577271	0.17396143078804	0.0302625801414251	4	0.452802211046219	0.205029845237732	1	0	2	83	7	0.265415549278259	1.48418235778809	0.5	6.30000019073486	0.259011924266815	1.46553206443787
1490	D-W-Germany-West	2	-0.751777768135071	21	-1.84744775295258	2.61083579063416	-1.47049498558044	-1.94633603096008	3.7882239818573	4	0.452802211046219	0.205029845237732	1	0	2	31	1	0.212500005960464	1.38994562625885	0.5	6.30000019073486	0.259011924266815	1.46553206443787
1491	D-W-Germany-West	2	-0.751777768135071	25	-1.47768473625183	7.77275276184082	1.47963356971741	-0.351436942815781	0.123507924377918	3	-0.611491799354553	0.373922228813171	1	0	1	49	4	0.251740753650665	1.43813610076904	-0.5	4.69999980926514	0.209742560982704	1.37203431129456
1492	D-W-Germany-West	2	-0.751777768135071	NA	NA	7.39326286315918	1.26274824142456	0.37699681520462	0.142126604914665	3	-0.611491799354553	0.373922228813171	4	1	1	51	7	0.265415549278259	1.48418235778809	-0.5	4.69999980926514	0.209742560982704	1.37203431129456
1493	D-W-Germany-West	2	-0.751777768135071	32	-0.830599367618561	NA	NA	-1.1314914226532	1.28027284145355	3	-0.611491799354553	0.373922228813171	1	0	1	41	2	0.227151960134506	1.40249729156494	-0.5	4.69999980926514	0.209742560982704	1.37203431129456
1494	D-W-Germany-West	3	0.0341536849737167	NA	NA	3.74068689346313	-0.824764668941498	-0.560936450958252	0.314649701118469	4	0.452802211046219	0.205029845237732	4	1	2	25	4	0.251740753650665	1.43813610076904	0.5	6.30000019073486	0.259011924266815	1.46553206443787
1495	D-W-Germany-West	2	-0.751777768135071	37	-0.368395537137985	NA	NA	-0.798422515392303	0.637478530406952	4	0.452802211046219	0.205029845237732	1	0	2	35	3	0.243722707033157	1.42822051048279	0.5	6.30000019073486	0.259011924266815	1.46553206443787
1496	D-W-Germany-West	2	-0.751777768135071	63	2.03506422042847	7.39326286315918	1.26274824142456	1.23191905021667	1.51762449741364	3	-0.611491799354553	0.373922228813171	1	0	1	70	9	0.292149990797043	1.54329645633698	-0.5	4.69999980926514	0.209742560982704	1.37203431129456
1497	D-W-Germany-West	2	-0.751777768135071	44	0.278689801692963	2.7925660610199	-1.36663281917572	-0.875028550624847	0.765674948692322	4	0.452802211046219	0.205029845237732	3	1	2	55	2	0.227151960134506	1.40249729156494	0.5	6.30000019073486	0.259011924266815	1.46553206443787
1498	D-W-Germany-West	3	0.0341536849737167	NA	NA	NA	NA	0.0580091364681721	0.00336505984887481	4	0.452802211046219	0.205029845237732	1	0	1	32	6	0.240560948848724	1.42988133430481	0.5	6.30000019073486	0.259011924266815	1.46553206443787
1499	D-W-Germany-West	5	1.60601663589478	38	-0.275954782962799	3.84813594818115	-0.763355612754822	0.281035780906677	0.0789811089634895	4	0.452802211046219	0.205029845237732	1	0	2	34	7	0.265415549278259	1.48418235778809	0.5	6.30000019073486	0.259011924266815	1.46553206443787
1500	D-W-Germany-West	3	0.0341536849737167	NA	NA	3.13551831245422	-1.17062938213348	-0.81017017364502	0.656375706195831	5	1.51709628105164	2.30158114433289	1	0	2	35	3	0.243722707033157	1.42822051048279	1.5	7.90000009536743	0.305831015110016	1.55850851535797
1501	D-W-Germany-West	5	1.60601663589478	31	-0.923040091991425	NA	NA	0.500946164131165	0.250947058200836	5	1.51709628105164	2.30158114433289	1	0	2	47	8	0.267432540655136	1.49078273773193	1.5	7.90000009536743	0.305831015110016	1.55850851535797
1502	D-W-Germany-West	5	1.60601663589478	NA	NA	NA	NA	2.323410987854	5.39823865890503	4	0.452802211046219	0.205029845237732	1	0	2	28	10	0.302613854408264	1.56399893760681	0.5	6.30000019073486	0.259011924266815	1.46553206443787
1503	D-W-Germany-West	2	-0.751777768135071	21	-1.84744775295258	NA	NA	-1.8642430305481	3.47540211677551	4	0.452802211046219	0.205029845237732	1	0	1	61	1	0.212500005960464	1.38994562625885	0.5	6.30000019073486	0.259011924266815	1.46553206443787
1504	D-W-Germany-West	2	-0.751777768135071	NA	NA	3.79757905006409	-0.792249798774719	-1.10385632514954	1.21849882602692	4	0.452802211046219	0.205029845237732	1	0	1	40	2	0.227151960134506	1.40249729156494	0.5	6.30000019073486	0.259011924266815	1.46553206443787
1505	D-W-Germany-West	2	-0.751777768135071	37	-0.368395537137985	NA	NA	-0.798422515392303	0.637478530406952	4	0.452802211046219	0.205029845237732	1	0	1	38	3	0.243722707033157	1.42822051048279	0.5	6.30000019073486	0.259011924266815	1.46553206443787
1506	D-W-Germany-West	3	0.0341536849737167	20	-1.93988847732544	3.27913522720337	-1.08854973316193	-1.42968916893005	2.04401111602783	4	0.452802211046219	0.205029845237732	1	0	2	39	1	0.212500005960464	1.38994562625885	0.5	6.30000019073486	0.259011924266815	1.46553206443787
1507	D-W-Germany-West	3	0.0341536849737167	NA	NA	NA	NA	0.0580091364681721	0.00336505984887481	3	-0.611491799354553	0.373922228813171	1	0	1	49	6	0.240560948848724	1.42988133430481	-0.5	4.69999980926514	0.209742560982704	1.37203431129456
1508	D-W-Germany-West	2	-0.751777768135071	NA	NA	4.25071096420288	-0.533276736736298	-0.91723757982254	0.841324806213379	1	-2.74007987976074	7.50803756713867	1	0	2	62	2	0.227151960134506	1.40249729156494	-2.5	1.5	0.238811582326889	1.42572391033173
1509	D-W-Germany-West	3	0.0341536849737167	NA	NA	3.27913522720337	-1.08854973316193	-0.751022696495056	0.56403511762619	5	1.51709628105164	2.30158114433289	1	0	2	37	3	0.243722707033157	1.42822051048279	1.5	7.90000009536743	0.305831015110016	1.55850851535797
1510	D-W-Germany-West	2	-0.751777768135071	NA	NA	4.50678062438965	-0.386928349733353	-0.811777412891388	0.658982574939728	4	0.452802211046219	0.205029845237732	1	0	1	56	3	0.243722707033157	1.42822051048279	0.5	6.30000019073486	0.259011924266815	1.46553206443787
1511	D-W-Germany-West	2	-0.751777768135071	31	-0.923040091991425	3.42896294593811	-1.0029205083847	-1.27761805057526	1.63230788707733	4	0.452802211046219	0.205029845237732	1	0	2	42	1	0.212500005960464	1.38994562625885	0.5	6.30000019073486	0.259011924266815	1.46553206443787
1512	D-W-Germany-West	3	0.0341536849737167	43	0.186249032616615	4.84088897705078	-0.195979401469231	0.020519258454442	0.000421039963839576	4	0.452802211046219	0.205029845237732	1	0	2	52	6	0.240560948848724	1.42988133430481	0.5	6.30000019073486	0.259011924266815	1.46553206443787
1513	D-W-Germany-West	4	0.820085167884827	44	0.278689801692963	8.08641052246094	1.65889453887939	1.33358991146088	1.77846205234528	5	1.51709628105164	2.30158114433289	1	0	2	68	9	0.292149990797043	1.54329645633698	1.5	7.90000009536743	0.305831015110016	1.55850851535797
1514	D-W-Germany-West	4	0.820085167884827	38	-0.275954782962799	NA	NA	0.400892198085785	0.16071455180645	6	2.58139038085938	6.66357612609863	2	1	2	54	7	0.265415549278259	1.48418235778809	2.5	9.5	0.337801605463028	1.68096518516541
1515	D-W-Germany-West	3	0.0341536849737167	NA	NA	5.03881406784058	-0.0828616470098495	-0.026313342154026	0.000692392000928521	4	0.452802211046219	0.205029845237732	1	0	1	65	6	0.240560948848724	1.42988133430481	0.5	6.30000019073486	0.259011924266815	1.46553206443787
1516	D-W-Germany-West	2	-0.751777768135071	NA	NA	7.22620916366577	1.1672739982605	0.30819708108902	0.0949854403734207	3	-0.611491799354553	0.373922228813171	1	0	2	75	7	0.265415549278259	1.48418235778809	-0.5	4.69999980926514	0.209742560982704	1.37203431129456
1517	D-W-Germany-West	2	-0.751777768135071	29	-1.1079216003418	2.78841733932495	-1.36900389194489	-1.54230558872223	2.37870645523071	3	-0.611491799354553	0.373922228813171	1	0	2	47	1	0.212500005960464	1.38994562625885	-0.5	4.69999980926514	0.209742560982704	1.37203431129456
1518	D-W-Germany-West	2	-0.751777768135071	37	-0.368395537137985	3.67564105987549	-0.861939549446106	-0.943434715270996	0.89006906747818	3	-0.611491799354553	0.373922228813171	1	0	1	26	2	0.227151960134506	1.40249729156494	-0.5	4.69999980926514	0.209742560982704	1.37203431129456
1519	D-W-Germany-West	2	-0.751777768135071	NA	NA	6.80239486694336	0.925056517124176	0.133652612566948	0.0178630203008652	3	-0.611491799354553	0.373922228813171	1	0	2	75	6	0.240560948848724	1.42988133430481	-0.5	4.69999980926514	0.209742560982704	1.37203431129456
1520	D-W-Germany-West	2	-0.751777768135071	NA	NA	3.42562007904053	-1.00483107566833	-1.257044672966	1.58016133308411	3	-0.611491799354553	0.373922228813171	1	0	2	38	1	0.212500005960464	1.38994562625885	-0.5	4.69999980926514	0.209742560982704	1.37203431129456
1521	D-W-Germany-West	2	-0.751777768135071	NA	NA	4.50678062438965	-0.386928349733353	-0.811777412891388	0.658982574939728	3	-0.611491799354553	0.373922228813171	1	0	1	73	3	0.243722707033157	1.42822051048279	-0.5	4.69999980926514	0.209742560982704	1.37203431129456
1522	D-W-Germany-West	2	-0.751777768135071	NA	NA	NA	NA	-1.07469177246094	1.15496242046356	4	0.452802211046219	0.205029845237732	1	0	2	68	2	0.227151960134506	1.40249729156494	0.5	6.30000019073486	0.259011924266815	1.46553206443787
1523	D-W-Germany-West	2	-0.751777768135071	38	-0.275954782962799	3.36933755874634	-1.0369975566864	-0.983124673366547	0.96653413772583	3	-0.611491799354553	0.373922228813171	1	0	1	56	2	0.227151960134506	1.40249729156494	-0.5	4.69999980926514	0.209742560982704	1.37203431129456
1524	D-W-Germany-West	2	-0.751777768135071	21	-1.84744775295258	8.08641052246094	1.65889453887939	-0.44295546412468	0.19620954990387	4	0.452802211046219	0.205029845237732	1	0	1	54	4	0.251740753650665	1.43813610076904	0.5	6.30000019073486	0.259011924266815	1.46553206443787
1525	D-W-Germany-West	2	-0.751777768135071	NA	NA	4.84088897705078	-0.195979401469231	-0.674177646636963	0.454515486955643	4	0.452802211046219	0.205029845237732	4	1	2	61	3	0.243722707033157	1.42822051048279	0.5	6.30000019073486	0.259011924266815	1.46553206443787
1526	D-W-Germany-West	3	0.0341536849737167	32	-0.830599367618561	4.43315505981445	-0.429006665945053	-0.579929709434509	0.336318463087082	4	0.452802211046219	0.205029845237732	1	0	1	20	4	0.251740753650665	1.43813610076904	0.5	6.30000019073486	0.259011924266815	1.46553206443787
1527	D-W-Germany-West	NA	NA	NA	NA	3.52745795249939	-0.946628868579865	-1.35551524162292	1.83742153644562	4	0.452802211046219	0.205029845237732	1	0	1	19	1	0.212500005960464	1.38994562625885	0.5	6.30000019073486	0.259011924266815	1.46553206443787
1528	D-W-Germany-West	3	0.0341536849737167	NA	NA	3.17258644104004	-1.14944434165955	-0.794903993606567	0.631872355937958	4	0.452802211046219	0.205029845237732	1	0	2	35	3	0.243722707033157	1.42822051048279	0.5	6.30000019073486	0.259011924266815	1.46553206443787
1529	D-W-Germany-West	3	0.0341536849737167	NA	NA	3.68902707099915	-0.85428923368454	-0.582212150096893	0.338970988988876	4	0.452802211046219	0.205029845237732	1	0	1	26	4	0.251740753650665	1.43813610076904	0.5	6.30000019073486	0.259011924266815	1.46553206443787
1530	D-W-Germany-West	2	-0.751777768135071	NA	NA	7.66152715682983	1.41606605052948	0.487479239702225	0.237636014819145	4	0.452802211046219	0.205029845237732	1	0	2	64	7	0.265415549278259	1.48418235778809	0.5	6.30000019073486	0.259011924266815	1.46553206443787
1531	D-W-Germany-West	3	0.0341536849737167	46	0.463571339845657	2.67686986923218	-1.4327552318573	-0.440408945083618	0.193960040807724	4	0.452802211046219	0.205029845237732	1	0	2	35	4	0.251740753650665	1.43813610076904	0.5	6.30000019073486	0.259011924266815	1.46553206443787
1532	D-W-Germany-West	3	0.0341536849737167	36	-0.460836291313171	7.87283611297607	1.53683292865753	0.542110085487366	0.293883353471756	4	0.452802211046219	0.205029845237732	1	0	1	27	8	0.267432540655136	1.49078273773193	0.5	6.30000019073486	0.259011924266815	1.46553206443787
1533	D-W-Germany-West	3	0.0341536849737167	NA	NA	6.80239486694336	0.925056517124176	0.700003087520599	0.490004330873489	4	0.452802211046219	0.205029845237732	1	0	1	21	8	0.267432540655136	1.49078273773193	0.5	6.30000019073486	0.259011924266815	1.46553206443787
1534	D-W-Germany-West	3	0.0341536849737167	48	0.648452877998352	7.87283611297607	1.53683292865753	1.07502031326294	1.15566861629486	3	-0.611491799354553	0.373922228813171	1	0	1	26	9	0.292149990797043	1.54329645633698	-0.5	4.69999980926514	0.209742560982704	1.37203431129456
1535	D-W-Germany-West	2	-0.751777768135071	37	-0.368395537137985	4.84088897705078	-0.195979401469231	-0.623502850532532	0.388755798339844	4	0.452802211046219	0.205029845237732	1	0	1	28	3	0.243722707033157	1.42822051048279	0.5	6.30000019073486	0.259011924266815	1.46553206443787
1536	D-W-Germany-West	3	0.0341536849737167	NA	NA	4.91451406478882	-0.153901338577271	-0.0775052905082703	0.00600707018747926	4	0.452802211046219	0.205029845237732	1	0	2	29	6	0.240560948848724	1.42988133430481	0.5	6.30000019073486	0.259011924266815	1.46553206443787
1537	D-W-Germany-West	3	0.0341536849737167	NA	NA	NA	NA	0.0580091364681721	0.00336505984887481	4	0.452802211046219	0.205029845237732	1	0	2	32	6	0.240560948848724	1.42988133430481	0.5	6.30000019073486	0.259011924266815	1.46553206443787
1538	D-W-Germany-West	3	0.0341536849737167	NA	NA	NA	NA	0.0580091364681721	0.00336505984887481	4	0.452802211046219	0.205029845237732	1	0	2	33	6	0.240560948848724	1.42988133430481	0.5	6.30000019073486	0.259011924266815	1.46553206443787
1539	D-W-Germany-West	3	0.0341536849737167	NA	NA	7.39326286315918	1.26274824142456	0.943347275257111	0.889904081821442	3	-0.611491799354553	0.373922228813171	1	0	2	25	9	0.292149990797043	1.54329645633698	-0.5	4.69999980926514	0.209742560982704	1.37203431129456
1540	D-W-Germany-West	2	-0.751777768135071	37	-0.368395537137985	2.99496674537659	-1.2509571313858	-1.13032150268555	1.27762675285339	4	0.452802211046219	0.205029845237732	1	0	1	42	2	0.227151960134506	1.40249729156494	0.5	6.30000019073486	0.259011924266815	1.46553206443787
1541	D-W-Germany-West	6	2.39194798469543	47	0.556012094020844	NA	NA	2.13311719894409	4.55018901824951	5	1.51709628105164	2.30158114433289	1	0	1	36	10	0.302613854408264	1.56399893760681	1.5	7.90000009536743	0.305831015110016	1.55850851535797
1542	D-W-Germany-West	3	0.0341536849737167	40	-0.091073252260685	4.84088897705078	-0.195979401469231	-0.112708300352097	0.0127031607553363	4	0.452802211046219	0.205029845237732	1	0	2	29	5	0.253585934638977	1.4389716386795	0.5	6.30000019073486	0.259011924266815	1.46553206443787
1543	D-W-Germany-West	4	0.820085167884827	43	0.186249032616615	NA	NA	0.73396110534668	0.53869891166687	6	2.58139038085938	6.66357612609863	1	0	2	37	8	0.267432540655136	1.49078273773193	2.5	9.5	0.337801605463028	1.68096518516541
1544	D-W-Germany-West	2	-0.751777768135071	32	-0.830599367618561	4.50678062438965	-0.386928349733353	-0.937281966209412	0.87849748134613	NA	NA	NA	1	0	2	56	2	0.227151960134506	1.40249729156494	NA	NA	0.270921975374222	1.50638294219971
1545	D-W-Germany-West	2	-0.751777768135071	49	0.740893602371216	7.53636407852173	1.34453308582306	0.649480402469635	0.421824783086777	NA	NA	NA	1	0	1	38	8	0.267432540655136	1.49078273773193	NA	NA	0.270921975374222	1.50638294219971
1546	D-W-Germany-West	2	-0.751777768135071	44	0.278689801692963	7.39326286315918	1.26274824142456	0.388144463300705	0.150656118988991	NA	NA	NA	1	0	2	68	7	0.265415549278259	1.48418235778809	NA	NA	0.270921975374222	1.50638294219971
1547	D-W-Germany-West	2	-0.751777768135071	40	-0.091073252260685	4.50678062438965	-0.386928349733353	-0.582008481025696	0.33873388171196	1	-2.74007987976074	7.50803756713867	1	0	2	62	4	0.251740753650665	1.43813610076904	-2.5	1.5	0.238811582326889	1.42572391033173
1548	D-W-Germany-West	3	0.0341536849737167	35	-0.55327707529068	3.04796719551086	-1.22066640853882	-0.827021062374115	0.68396383523941	NA	NA	NA	1	0	2	33	3	0.243722707033157	1.42822051048279	NA	NA	0.270921975374222	1.50638294219971
1549	D-W-Germany-West	2	-0.751777768135071	63	2.03506422042847	7.22620916366577	1.1672739982605	1.18605244159698	1.40672039985657	3	-0.611491799354553	0.373922228813171	1	0	2	68	9	0.292149990797043	1.54329645633698	-0.5	4.69999980926514	0.209742560982704	1.37203431129456
1550	D-W-Germany-West	3	0.0341536849737167	37	-0.368395537137985	8.08641052246094	1.65889453887939	0.645158588886261	0.416229605674744	4	0.452802211046219	0.205029845237732	1	0	2	91	8	0.267432540655136	1.49078273773193	0.5	6.30000019073486	0.259011924266815	1.46553206443787
1551	D-W-Germany-West	3	0.0341536849737167	49	0.740893602371216	3.13551831245422	-1.17062938213348	-0.181254282593727	0.032853115350008	3	-0.611491799354553	0.373922228813171	1	0	1	43	5	0.253585934638977	1.4389716386795	-0.5	4.69999980926514	0.209742560982704	1.37203431129456
1552	D-W-Germany-West	5	1.60601663589478	NA	NA	3.27913522720337	-1.08854973316193	0.381678193807602	0.145678237080574	4	0.452802211046219	0.205029845237732	1	0	1	49	7	0.265415549278259	1.48418235778809	0.5	6.30000019073486	0.259011924266815	1.46553206443787
1553	D-W-Germany-West	3	0.0341536849737167	38	-0.275954782962799	7.87283611297607	1.53683292865753	0.630928456783295	0.398070722818375	4	0.452802211046219	0.205029845237732	1	0	1	24	8	0.267432540655136	1.49078273773193	0.5	6.30000019073486	0.259011924266815	1.46553206443787
1554	D-W-Germany-West	2	-0.751777768135071	NA	NA	7.39326286315918	1.26274824142456	0.37699681520462	0.142126604914665	3	-0.611491799354553	0.373922228813171	1	0	2	79	7	0.265415549278259	1.48418235778809	-0.5	4.69999980926514	0.209742560982704	1.37203431129456
1555	D-W-Germany-West	2	-0.751777768135071	NA	NA	NA	NA	-1.07469177246094	1.15496242046356	3	-0.611491799354553	0.373922228813171	1	0	2	48	2	0.227151960134506	1.40249729156494	-0.5	4.69999980926514	0.209742560982704	1.37203431129456
1556	D-W-Germany-West	5	1.60601663589478	NA	NA	3.84813594818115	-0.763355612754822	0.616016507148743	0.379476338624954	5	1.51709628105164	2.30158114433289	1	0	1	30	8	0.267432540655136	1.49078273773193	1.5	7.90000009536743	0.305831015110016	1.55850851535797
1557	D-W-Germany-West	2	-0.751777768135071	NA	NA	4.5722074508667	-0.34953573346138	-0.784831941127777	0.615961194038391	4	0.452802211046219	0.205029845237732	1	0	1	75	3	0.243722707033157	1.42822051048279	0.5	6.30000019073486	0.259011924266815	1.46553206443787
1558	D-W-Germany-West	2	-0.751777768135071	NA	NA	7.66152715682983	1.41606605052948	0.487479239702225	0.237636014819145	3	-0.611491799354553	0.373922228813171	1	0	2	60	7	0.265415549278259	1.48418235778809	-0.5	4.69999980926514	0.209742560982704	1.37203431129456
1559	D-W-Germany-West	3	0.0341536849737167	NA	NA	NA	NA	0.0580091364681721	0.00336505984887481	5	1.51709628105164	2.30158114433289	1	0	1	42	6	0.240560948848724	1.42988133430481	1.5	7.90000009536743	0.305831015110016	1.55850851535797
1560	D-W-Germany-West	2	-0.751777768135071	42	0.0938082784414291	7.77275276184082	1.47963356971741	0.403519302606583	0.162827834486961	4	0.452802211046219	0.205029845237732	1	0	2	77	7	0.265415549278259	1.48418235778809	0.5	6.30000019073486	0.259011924266815	1.46553206443787
1561	D-W-Germany-West	2	-0.751777768135071	46	0.463571339845657	7.66152715682983	1.41606605052948	0.550617754459381	0.303179919719696	3	-0.611491799354553	0.373922228813171	1	0	2	37	8	0.267432540655136	1.49078273773193	-0.5	4.69999980926514	0.209742560982704	1.37203431129456
1562	D-W-Germany-West	3	0.0341536849737167	37	-0.368395537137985	3.68902707099915	-0.85428923368454	-0.562192499637604	0.316060394048691	5	1.51709628105164	2.30158114433289	1	0	2	57	4	0.251740753650665	1.43813610076904	1.5	7.90000009536743	0.305831015110016	1.55850851535797
1563	D-W-Germany-West	2	-0.751777768135071	NA	NA	4.75671195983887	-0.24408808350563	-0.708845257759094	0.502461612224579	4	0.452802211046219	0.205029845237732	1	0	1	60	3	0.243722707033157	1.42822051048279	0.5	6.30000019073486	0.259011924266815	1.46553206443787
1564	D-W-Germany-West	5	1.60601663589478	21	-1.84744775295258	3.79374122619629	-0.794443190097809	-0.488855123519897	0.238979324698448	5	1.51709628105164	2.30158114433289	1	0	2	58	4	0.251740753650665	1.43813610076904	1.5	7.90000009536743	0.305831015110016	1.55850851535797
1565	D-W-Germany-West	2	-0.751777768135071	60	1.75774204730988	4.75671195983887	-0.24408808350563	0.374796777963638	0.140472620725632	4	0.452802211046219	0.205029845237732	1	0	2	35	7	0.265415549278259	1.48418235778809	0.5	6.30000019073486	0.259011924266815	1.46553206443787
1566	D-W-Germany-West	2	-0.751777768135071	37	-0.368395537137985	NA	NA	-0.798422515392303	0.637478530406952	1	-2.74007987976074	7.50803756713867	1	0	1	58	3	0.243722707033157	1.42822051048279	-2.5	1.5	0.238811582326889	1.42572391033173
1567	D-W-Germany-West	2	-0.751777768135071	NA	NA	NA	NA	-1.07469177246094	1.15496242046356	3	-0.611491799354553	0.373922228813171	1	0	1	65	2	0.227151960134506	1.40249729156494	-0.5	4.69999980926514	0.209742560982704	1.37203431129456
1568	D-W-Germany-West	2	-0.751777768135071	52	1.0182158946991	4.97994089126587	-0.116508729755878	0.0808132588863373	0.00653078267350793	4	0.452802211046219	0.205029845237732	2	1	1	53	6	0.240560948848724	1.42988133430481	0.5	6.30000019073486	0.259011924266815	1.46553206443787
1569	D-W-Germany-West	2	-0.751777768135071	NA	NA	3.42896294593811	-1.0029205083847	-1.25566780567169	1.57670164108276	4	0.452802211046219	0.205029845237732	2	1	1	54	1	0.212500005960464	1.38994562625885	0.5	6.30000019073486	0.259011924266815	1.46553206443787
1570	D-W-Germany-West	2	-0.751777768135071	40	-0.091073252260685	3.36933755874634	-1.0369975566864	-0.894306242465973	0.799783647060394	4	0.452802211046219	0.205029845237732	1	0	1	52	2	0.227151960134506	1.40249729156494	0.5	6.30000019073486	0.259011924266815	1.46553206443787
1571	D-W-Germany-West	2	-0.751777768135071	NA	NA	NA	NA	-1.07469177246094	1.15496242046356	4	0.452802211046219	0.205029845237732	1	0	2	27	2	0.227151960134506	1.40249729156494	0.5	6.30000019073486	0.259011924266815	1.46553206443787
1572	D-W-Germany-West	3	0.0341536849737167	51	0.925775110721588	NA	NA	0.700520873069763	0.490729480981827	4	0.452802211046219	0.205029845237732	1	0	2	29	8	0.267432540655136	1.49078273773193	0.5	6.30000019073486	0.259011924266815	1.46553206443787
1573	D-W-Germany-West	4	0.820085167884827	46	0.463571339845657	2.39422726631165	-1.59429061412811	-0.140444681048393	0.0197247080504894	5	1.51709628105164	2.30158114433289	3	1	2	35	5	0.253585934638977	1.4389716386795	1.5	7.90000009536743	0.305831015110016	1.55850851535797
1574	D-W-Germany-West	3	0.0341536849737167	38	-0.275954782962799	4.68459272384644	-0.28530552983284	-0.244439586997032	0.0597507134079933	6	2.58139038085938	6.66357612609863	1	0	2	58	5	0.253585934638977	1.4389716386795	2.5	9.5	0.337801605463028	1.68096518516541
1575	D-W-Germany-West	2	-0.751777768135071	NA	NA	3.48251223564148	-0.972316145896912	-1.2336140871048	1.52180373668671	4	0.452802211046219	0.205029845237732	1	0	2	39	1	0.212500005960464	1.38994562625885	0.5	6.30000019073486	0.259011924266815	1.46553206443787
1576	D-W-Germany-West	3	0.0341536849737167	NA	NA	5.20803833007812	0.0138530610129237	0.043380293995142	0.0018818499520421	5	1.51709628105164	2.30158114433289	1	0	1	60	6	0.240560948848724	1.42988133430481	1.5	7.90000009536743	0.305831015110016	1.55850851535797
1577	D-W-Germany-West	2	-0.751777768135071	NA	NA	4.75671195983887	-0.24408808350563	-0.708845257759094	0.502461612224579	4	0.452802211046219	0.205029845237732	1	0	2	45	3	0.243722707033157	1.42822051048279	0.5	6.30000019073486	0.259011924266815	1.46553206443787
1578	D-W-Germany-West	3	0.0341536849737167	28	-1.20036244392395	NA	NA	-0.83159613609314	0.69155216217041	5	1.51709628105164	2.30158114433289	1	0	2	36	3	0.243722707033157	1.42822051048279	1.5	7.90000009536743	0.305831015110016	1.55850851535797
1579	D-W-Germany-West	2	-0.751777768135071	46	0.463571339845657	NA	NA	-0.198898449540138	0.0395605936646461	5	1.51709628105164	2.30158114433289	1	0	2	62	5	0.253585934638977	1.4389716386795	1.5	7.90000009536743	0.305831015110016	1.55850851535797
1580	D-W-Germany-West	2	-0.751777768135071	NA	NA	4.02439308166504	-0.66262149810791	-1.01044487953186	1.02099883556366	4	0.452802211046219	0.205029845237732	1	0	1	45	2	0.227151960134506	1.40249729156494	0.5	6.30000019073486	0.259011924266815	1.46553206443787
1581	D-W-Germany-West	2	-0.751777768135071	32	-0.830599367618561	NA	NA	-1.1314914226532	1.28027284145355	5	1.51709628105164	2.30158114433289	1	0	2	35	2	0.227151960134506	1.40249729156494	1.5	7.90000009536743	0.305831015110016	1.55850851535797
1582	D-W-Germany-West	2	-0.751777768135071	NA	NA	4.68459272384644	-0.28530552983284	-0.738546967506409	0.545451641082764	4	0.452802211046219	0.205029845237732	1	0	1	60	3	0.243722707033157	1.42822051048279	0.5	6.30000019073486	0.259011924266815	1.46553206443787
1583	D-W-Germany-West	2	-0.751777768135071	37	-0.368395537137985	NA	NA	-0.798422515392303	0.637478530406952	3	-0.611491799354553	0.373922228813171	3	1	2	59	3	0.243722707033157	1.42822051048279	-0.5	4.69999980926514	0.209742560982704	1.37203431129456
1584	D-W-Germany-West	2	-0.751777768135071	NA	NA	2.8809220790863	-1.31613576412201	-1.48137402534485	2.19446897506714	3	-0.611491799354553	0.373922228813171	1	0	1	56	1	0.212500005960464	1.38994562625885	-0.5	4.69999980926514	0.209742560982704	1.37203431129456
1585	D-W-Germany-West	6	2.39194798469543	49	0.740893602371216	NA	NA	2.26634454727173	5.13631772994995	4	0.452802211046219	0.205029845237732	1	0	2	37	10	0.302613854408264	1.56399893760681	0.5	6.30000019073486	0.259011924266815	1.46553206443787
1586	D-W-Germany-West	3	0.0341536849737167	NA	NA	7.77275276184082	1.47963356971741	1.09963715076447	1.20920181274414	4	0.452802211046219	0.205029845237732	2	1	2	54	9	0.292149990797043	1.54329645633698	0.5	6.30000019073486	0.259011924266815	1.46553206443787
1587	D-W-Germany-West	3	0.0341536849737167	NA	NA	3.0943238735199	-1.1941727399826	-0.827135741710663	0.68415355682373	4	0.452802211046219	0.205029845237732	1	0	2	34	3	0.243722707033157	1.42822051048279	0.5	6.30000019073486	0.259011924266815	1.46553206443787
1588	D-W-Germany-West	2	-0.751777768135071	NA	NA	2.99496674537659	-1.2509571313858	-1.43440568447113	2.05751967430115	4	0.452802211046219	0.205029845237732	1	0	1	31	1	0.212500005960464	1.38994562625885	0.5	6.30000019073486	0.259011924266815	1.46553206443787
1589	D-W-Germany-West	4	0.820085167884827	31	-0.923040091991425	NA	NA	-0.0654042735695839	0.00427771918475628	NA	NA	NA	4	1	2	31	6	0.240560948848724	1.42988133430481	NA	NA	0.270921975374222	1.50638294219971
1590	D-W-Germany-West	6	2.39194798469543	37	-0.368395537137985	NA	NA	1.46697926521301	2.15202808380127	6	2.58139038085938	6.66357612609863	2	1	1	49	10	0.302613854408264	1.56399893760681	2.5	9.5	0.337801605463028	1.68096518516541
1591	D-W-Germany-West	3	0.0341536849737167	54	1.20309746265411	2.766770362854	-1.38137555122375	-0.0604522414505482	0.00365447346121073	4	0.452802211046219	0.205029845237732	1	0	2	41	6	0.240560948848724	1.42988133430481	0.5	6.30000019073486	0.259011924266815	1.46553206443787
1592	D-W-Germany-West	2	-0.751777768135071	29	-1.1079216003418	NA	NA	-1.33133280277252	1.77244699001312	4	0.452802211046219	0.205029845237732	1	0	2	39	1	0.212500005960464	1.38994562625885	0.5	6.30000019073486	0.259011924266815	1.46553206443787
1593	D-W-Germany-West	3	0.0341536849737167	46	0.463571339845657	3.74068689346313	-0.824764668941498	-0.148326009511948	0.0220006052404642	5	1.51709628105164	2.30158114433289	1	0	2	31	5	0.253585934638977	1.4389716386795	1.5	7.90000009536743	0.305831015110016	1.55850851535797
1594	D-W-Germany-West	5	1.60601663589478	NA	NA	NA	NA	2.323410987854	5.39823865890503	4	0.452802211046219	0.205029845237732	1	0	2	30	10	0.302613854408264	1.56399893760681	0.5	6.30000019073486	0.259011924266815	1.46553206443787
1595	D-W-Germany-West	4	0.820085167884827	NA	NA	7.66152715682983	1.41606605052948	1.62018013000488	2.62498354911804	5	1.51709628105164	2.30158114433289	1	0	1	26	10	0.302613854408264	1.56399893760681	1.5	7.90000009536743	0.305831015110016	1.55850851535797
1596	D-W-Germany-West	3	0.0341536849737167	NA	NA	2.99496674537659	-1.2509571313858	-0.868055164813995	0.753519773483276	4	0.452802211046219	0.205029845237732	1	0	2	38	2	0.227151960134506	1.40249729156494	0.5	6.30000019073486	0.259011924266815	1.46553206443787
1597	D-W-Germany-West	3	0.0341536849737167	38	-0.275954782962799	NA	NA	-0.165458276867867	0.0273764412850142	4	0.452802211046219	0.205029845237732	1	0	1	87	5	0.253585934638977	1.4389716386795	0.5	6.30000019073486	0.259011924266815	1.46553206443787
1598	D-W-Germany-West	3	0.0341536849737167	NA	NA	4.84088897705078	-0.195979401469231	-0.107827179133892	0.0116267008706927	4	0.452802211046219	0.205029845237732	1	0	1	63	5	0.253585934638977	1.4389716386795	0.5	6.30000019073486	0.259011924266815	1.46553206443787
1599	D-W-Germany-West	2	-0.751777768135071	NA	NA	2.7309353351593	-1.40185582637787	-1.54314482212067	2.38129591941833	4	0.452802211046219	0.205029845237732	1	0	1	60	1	0.212500005960464	1.38994562625885	0.5	6.30000019073486	0.259011924266815	1.46553206443787
1600	D-W-Germany-West	4	0.820085167884827	NA	NA	NA	NA	1.19071006774902	1.41779041290283	4	0.452802211046219	0.205029845237732	1	0	2	19	9	0.292149990797043	1.54329645633698	0.5	6.30000019073486	0.259011924266815	1.46553206443787
1601	D-W-Germany-West	3	0.0341536849737167	NA	NA	3.48111414909363	-0.973115205764771	-0.667839407920837	0.446009486913681	4	0.452802211046219	0.205029845237732	1	0	2	65	3	0.243722707033157	1.42822051048279	0.5	6.30000019073486	0.259011924266815	1.46553206443787
1602	D-W-Germany-West	2	-0.751777768135071	52	1.0182158946991	4.75671195983887	-0.24408808350563	0.0195232443511486	0.000381157064111903	4	0.452802211046219	0.205029845237732	1	0	1	79	6	0.240560948848724	1.42988133430481	0.5	6.30000019073486	0.259011924266815	1.46553206443787
1603	D-W-Germany-West	3	0.0341536849737167	NA	NA	NA	NA	0.0580091364681721	0.00336505984887481	4	0.452802211046219	0.205029845237732	1	0	1	64	6	0.240560948848724	1.42988133430481	0.5	6.30000019073486	0.259011924266815	1.46553206443787
1604	D-W-Germany-West	2	-0.751777768135071	37	-0.368395537137985	NA	NA	-0.798422515392303	0.637478530406952	4	0.452802211046219	0.205029845237732	1	0	2	58	3	0.243722707033157	1.42822051048279	0.5	6.30000019073486	0.259011924266815	1.46553206443787
1605	D-W-Germany-West	3	0.0341536849737167	NA	NA	2.52700328826904	-1.51840674877167	-1.06078219413757	1.1252589225769	3	-0.611491799354553	0.373922228813171	1	0	2	31	2	0.227151960134506	1.40249729156494	-0.5	4.69999980926514	0.209742560982704	1.37203431129456
1606	D-W-Germany-West	2	-0.751777768135071	NA	NA	NA	NA	-1.07469177246094	1.15496242046356	NA	NA	NA	1	0	2	65	2	0.227151960134506	1.40249729156494	NA	NA	0.270921975374222	1.50638294219971
1607	D-W-Germany-West	2	-0.751777768135071	NA	NA	4.75671195983887	-0.24408808350563	-0.708845257759094	0.502461612224579	NA	NA	NA	1	0	2	75	3	0.243722707033157	1.42822051048279	NA	NA	0.270921975374222	1.50638294219971
1608	D-W-Germany-West	2	-0.751777768135071	NA	NA	4.75671195983887	-0.24408808350563	-0.708845257759094	0.502461612224579	4	0.452802211046219	0.205029845237732	1	0	2	64	3	0.243722707033157	1.42822051048279	0.5	6.30000019073486	0.259011924266815	1.46553206443787
1609	D-W-Germany-West	3	0.0341536849737167	NA	NA	5.35587024688721	0.0983416587114334	0.104263663291931	0.0108709111809731	5	1.51709628105164	2.30158114433289	1	0	2	58	6	0.240560948848724	1.42988133430481	1.5	7.90000009536743	0.305831015110016	1.55850851535797
1610	D-W-Germany-West	4	0.820085167884827	NA	NA	NA	NA	1.19071006774902	1.41779041290283	4	0.452802211046219	0.205029845237732	1	0	2	20	9	0.292149990797043	1.54329645633698	0.5	6.30000019073486	0.259011924266815	1.46553206443787
1611	D-W-Germany-West	2	-0.751777768135071	NA	NA	4.91451406478882	-0.153901338577271	-0.64385575056076	0.414550215005875	4	0.452802211046219	0.205029845237732	1	0	2	48	3	0.243722707033157	1.42822051048279	0.5	6.30000019073486	0.259011924266815	1.46553206443787
1612	D-W-Germany-West	2	-0.751777768135071	32	-0.830599367618561	4.97994089126587	-0.116508729755878	-0.807370483875275	0.651847124099731	4	0.452802211046219	0.205029845237732	1	0	1	31	3	0.243722707033157	1.42822051048279	0.5	6.30000019073486	0.259011924266815	1.46553206443787
1613	D-W-Germany-West	3	0.0341536849737167	NA	NA	NA	NA	0.0580091364681721	0.00336505984887481	4	0.452802211046219	0.205029845237732	4	1	1	62	6	0.240560948848724	1.42988133430481	0.5	6.30000019073486	0.259011924266815	1.46553206443787
1614	D-W-Germany-West	4	0.820085167884827	52	1.0182158946991	8.46589946746826	1.87577939033508	1.79305636882782	3.21505117416382	5	1.51709628105164	2.30158114433289	1	0	1	50	10	0.302613854408264	1.56399893760681	1.5	7.90000009536743	0.305831015110016	1.55850851535797
1615	D-W-Germany-West	4	0.820085167884827	NA	NA	6.80239486694336	0.925056517124176	1.26635360717773	1.6036514043808	4	0.452802211046219	0.205029845237732	1	0	2	25	9	0.292149990797043	1.54329645633698	0.5	6.30000019073486	0.259011924266815	1.46553206443787
1616	D-W-Germany-West	5	1.60601663589478	NA	NA	8.08641052246094	1.65889453887939	2.36151528358459	5.57675457000732	4	0.452802211046219	0.205029845237732	1	0	2	71	10	0.302613854408264	1.56399893760681	0.5	6.30000019073486	0.259011924266815	1.46553206443787
1617	D-W-Germany-West	4	0.820085167884827	31	-0.923040091991425	4.68459272384644	-0.28530552983284	-0.177736908197403	0.0315904095768929	3	-0.611491799354553	0.373922228813171	1	0	1	27	5	0.253585934638977	1.4389716386795	-0.5	4.69999980926514	0.209742560982704	1.37203431129456
1618	D-W-Germany-West	4	0.820085167884827	NA	NA	7.77275276184082	1.47963356971741	1.66598761081696	2.77551460266113	4	0.452802211046219	0.205029845237732	1	0	1	25	10	0.302613854408264	1.56399893760681	0.5	6.30000019073486	0.259011924266815	1.46553206443787
1619	D-W-Germany-West	2	-0.751777768135071	32	-0.830599367618561	4.50678062438965	-0.386928349733353	-0.937281966209412	0.87849748134613	3	-0.611491799354553	0.373922228813171	1	0	2	60	2	0.227151960134506	1.40249729156494	-0.5	4.69999980926514	0.209742560982704	1.37203431129456
1620	D-W-Germany-West	3	0.0341536849737167	31	-0.923040091991425	NA	NA	-0.631754755973816	0.399114072322845	5	1.51709628105164	2.30158114433289	1	0	1	59	3	0.243722707033157	1.42822051048279	1.5	7.90000009536743	0.305831015110016	1.55850851535797
1621	D-W-Germany-West	2	-0.751777768135071	NA	NA	4.43315505981445	-0.429006665945053	-0.842099547386169	0.70913165807724	3	-0.611491799354553	0.373922228813171	1	0	2	66	3	0.243722707033157	1.42822051048279	-0.5	4.69999980926514	0.209742560982704	1.37203431129456
1622	D-W-Germany-West	6	2.39194798469543	38	-0.275954782962799	5.03881406784058	-0.0828616470098495	0.985516786575317	0.971243321895599	5	1.51709628105164	2.30158114433289	1	0	1	75	9	0.292149990797043	1.54329645633698	1.5	7.90000009536743	0.305831015110016	1.55850851535797
1623	D-W-Germany-West	3	0.0341536849737167	NA	NA	4.63108015060425	-0.315888911485672	-0.194235250353813	0.0377273336052895	4	0.452802211046219	0.205029845237732	1	0	2	68	5	0.253585934638977	1.4389716386795	0.5	6.30000019073486	0.259011924266815	1.46553206443787
1624	D-W-Germany-West	3	0.0341536849737167	60	1.75774204730988	NA	NA	1.30004501342773	1.69011700153351	6	2.58139038085938	6.66357612609863	4	1	2	56	9	0.292149990797043	1.54329645633698	2.5	9.5	0.337801605463028	1.68096518516541
1625	D-W-Germany-West	3	0.0341536849737167	NA	NA	7.53636407852173	1.34453308582306	1.00228226184845	1.00456976890564	4	0.452802211046219	0.205029845237732	1	0	2	72	9	0.292149990797043	1.54329645633698	0.5	6.30000019073486	0.259011924266815	1.46553206443787
1626	D-W-Germany-West	3	0.0341536849737167	NA	NA	NA	NA	0.0580091364681721	0.00336505984887481	5	1.51709628105164	2.30158114433289	1	0	2	49	6	0.240560948848724	1.42988133430481	1.5	7.90000009536743	0.305831015110016	1.55850851535797
1627	D-W-Germany-West	3	0.0341536849737167	37	-0.368395537137985	NA	NA	-0.232072070240974	0.0538574457168579	5	1.51709628105164	2.30158114433289	1	0	1	18	5	0.253585934638977	1.4389716386795	1.5	7.90000009536743	0.305831015110016	1.55850851535797
1628	D-W-Germany-West	5	1.60601663589478	NA	NA	NA	NA	2.323410987854	5.39823865890503	5	1.51709628105164	2.30158114433289	1	0	2	53	10	0.302613854408264	1.56399893760681	1.5	7.90000009536743	0.305831015110016	1.55850851535797
1629	D-W-Germany-West	2	-0.751777768135071	NA	NA	3.49388289451599	-0.965817630290985	-1.22893106937408	1.51027154922485	4	0.452802211046219	0.205029845237732	1	0	2	44	1	0.212500005960464	1.38994562625885	0.5	6.30000019073486	0.259011924266815	1.46553206443787
1630	D-W-Germany-West	5	1.60601663589478	NA	NA	5.03881406784058	-0.0828616470098495	1.10638761520386	1.22409355640411	4	0.452802211046219	0.205029845237732	1	0	1	66	9	0.292149990797043	1.54329645633698	0.5	6.30000019073486	0.259011924266815	1.46553206443787
1631	D-W-Germany-West	6	2.39194798469543	NA	NA	8.56598377227783	1.93297934532166	3.12537407875061	9.76796340942383	5	1.51709628105164	2.30158114433289	1	0	1	90	10	0.302613854408264	1.56399893760681	1.5	7.90000009536743	0.305831015110016	1.55850851535797
1632	D-W-Germany-West	3	0.0341536849737167	NA	NA	5.20803833007812	0.0138530610129237	0.043380293995142	0.0018818499520421	4	0.452802211046219	0.205029845237732	1	0	2	50	6	0.240560948848724	1.42988133430481	0.5	6.30000019073486	0.259011924266815	1.46553206443787
1633	D-W-Germany-West	3	0.0341536849737167	NA	NA	4.97994089126587	-0.116508729755878	-0.0505597814917564	0.00255629140883684	4	0.452802211046219	0.205029845237732	1	0	2	62	6	0.240560948848724	1.42988133430481	0.5	6.30000019073486	0.259011924266815	1.46553206443787
1634	D-W-Germany-West	4	0.820085167884827	NA	NA	3.27913522720337	-1.08854973316193	-0.184672251343727	0.0341038405895233	4	0.452802211046219	0.205029845237732	1	0	2	38	5	0.253585934638977	1.4389716386795	0.5	6.30000019073486	0.259011924266815	1.46553206443787
1635	D-W-Germany-West	2	-0.751777768135071	NA	NA	4.91451406478882	-0.153901338577271	-0.64385575056076	0.414550215005875	3	-0.611491799354553	0.373922228813171	1	0	1	73	3	0.243722707033157	1.42822051048279	-0.5	4.69999980926514	0.209742560982704	1.37203431129456
1636	D-W-Germany-West	3	0.0341536849737167	38	-0.275954782962799	3.04796719551086	-1.22066640853882	-0.693793475627899	0.481349378824234	4	0.452802211046219	0.205029845237732	1	0	2	30	3	0.243722707033157	1.42822051048279	0.5	6.30000019073486	0.259011924266815	1.46553206443787
1637	D-W-Germany-West	2	-0.751777768135071	NA	NA	4.97994089126587	-0.116508729755878	-0.616910219192505	0.380578219890594	3	-0.611491799354553	0.373922228813171	1	0	1	66	3	0.243722707033157	1.42822051048279	-0.5	4.69999980926514	0.209742560982704	1.37203431129456
1638	D-W-Germany-West	2	-0.751777768135071	37	-0.368395537137985	2.61083579063416	-1.47049498558044	-1.23578906059265	1.52717459201813	4	0.452802211046219	0.205029845237732	1	0	1	36	1	0.212500005960464	1.38994562625885	0.5	6.30000019073486	0.259011924266815	1.46553206443787
1639	D-W-Germany-West	3	0.0341536849737167	NA	NA	3.04796719551086	-1.22066640853882	-0.846227407455444	0.716100811958313	3	-0.611491799354553	0.373922228813171	1	0	2	34	3	0.243722707033157	1.42822051048279	-0.5	4.69999980926514	0.209742560982704	1.37203431129456
1640	D-W-Germany-West	2	-0.751777768135071	NA	NA	4.91451406478882	-0.153901338577271	-0.64385575056076	0.414550215005875	4	0.452802211046219	0.205029845237732	1	0	2	67	3	0.243722707033157	1.42822051048279	0.5	6.30000019073486	0.259011924266815	1.46553206443787
1641	D-W-Germany-West	3	0.0341536849737167	55	1.29553818702698	3.17258644104004	-1.14944434165955	0.0953783020377159	0.00909702014178038	4	0.452802211046219	0.205029845237732	1	0	1	39	6	0.240560948848724	1.42988133430481	0.5	6.30000019073486	0.259011924266815	1.46553206443787
1642	D-W-Germany-West	2	-0.751777768135071	NA	NA	2.99496674537659	-1.2509571313858	-1.43440568447113	2.05751967430115	3	-0.611491799354553	0.373922228813171	1	0	2	35	1	0.212500005960464	1.38994562625885	-0.5	4.69999980926514	0.209742560982704	1.37203431129456
1643	D-W-Germany-West	3	0.0341536849737167	NA	NA	7.96380805969238	1.58882510662079	1.17832171916962	1.38844203948975	4	0.452802211046219	0.205029845237732	1	0	2	60	9	0.292149990797043	1.54329645633698	0.5	6.30000019073486	0.259011924266815	1.46553206443787
1644	D-W-Germany-West	2	-0.751777768135071	NA	NA	4.91451406478882	-0.153901338577271	-0.64385575056076	0.414550215005875	4	0.452802211046219	0.205029845237732	1	0	2	63	3	0.243722707033157	1.42822051048279	0.5	6.30000019073486	0.259011924266815	1.46553206443787
1645	D-W-Germany-West	2	-0.751777768135071	37	-0.368395537137985	4.75671195983887	-0.24408808350563	-0.646614551544189	0.418110370635986	4	0.452802211046219	0.205029845237732	1	0	1	43	3	0.243722707033157	1.42822051048279	0.5	6.30000019073486	0.259011924266815	1.46553206443787
1646	D-W-Germany-West	3	0.0341536849737167	NA	NA	3.8936288356781	-0.737355649471283	-0.497948586940765	0.247952789068222	4	0.452802211046219	0.205029845237732	1	0	1	65	4	0.251740753650665	1.43813610076904	0.5	6.30000019073486	0.259011924266815	1.46553206443787
1647	D-W-Germany-West	3	0.0341536849737167	42	0.0938082784414291	2.95378732681274	-1.27449190616608	-0.542014837265015	0.293780088424683	3	-0.611491799354553	0.373922228813171	1	0	2	47	4	0.251740753650665	1.43813610076904	-0.5	4.69999980926514	0.209742560982704	1.37203431129456
1648	D-W-Germany-West	2	-0.751777768135071	37	-0.368395537137985	5.20803833007812	0.0138530610129237	-0.522697865962982	0.273213058710098	3	-0.611491799354553	0.373922228813171	1	0	2	28	4	0.251740753650665	1.43813610076904	-0.5	4.69999980926514	0.209742560982704	1.37203431129456
1649	D-W-Germany-West	2	-0.751777768135071	27	-1.29280316829681	8.08641052246094	1.65889453887939	-0.17650032043457	0.0311523638665676	3	-0.611491799354553	0.373922228813171	1	0	1	38	5	0.253585934638977	1.4389716386795	-0.5	4.69999980926514	0.209742560982704	1.37203431129456
1650	D-W-Germany-West	2	-0.751777768135071	42	0.0938082784414291	5.03881406784058	-0.0828616470098495	-0.347114324569702	0.120488353073597	3	-0.611491799354553	0.373922228813171	1	0	2	49	4	0.251740753650665	1.43813610076904	-0.5	4.69999980926514	0.209742560982704	1.37203431129456
1651	D-W-Germany-West	3	0.0341536849737167	40	-0.091073252260685	5.03881406784058	-0.0828616470098495	-0.0583657436072826	0.00340656004846096	3	-0.611491799354553	0.373922228813171	1	0	1	48	6	0.240560948848724	1.42988133430481	-0.5	4.69999980926514	0.209742560982704	1.37203431129456
1652	D-W-Germany-West	3	0.0341536849737167	NA	NA	2.73824548721313	-1.39767801761627	-0.973783791065216	0.948254883289337	4	0.452802211046219	0.205029845237732	1	0	2	27	2	0.227151960134506	1.40249729156494	0.5	6.30000019073486	0.259011924266815	1.46553206443787
1653	D-W-Germany-West	2	-0.751777768135071	NA	NA	NA	NA	-1.07469177246094	1.15496242046356	4	0.452802211046219	0.205029845237732	1	0	2	55	2	0.227151960134506	1.40249729156494	0.5	6.30000019073486	0.259011924266815	1.46553206443787
1654	D-W-Germany-West	6	2.39194798469543	20	-1.93988847732544	3.04796719551086	-1.22066640853882	-0.360458016395569	0.129929974675179	4	0.452802211046219	0.205029845237732	1	0	2	29	4	0.251740753650665	1.43813610076904	0.5	6.30000019073486	0.259011924266815	1.46553206443787
1655	D-W-Germany-West	NA	NA	NA	NA	NA	NA	NA	NA	3	-0.611491799354553	0.373922228813171	1	0	2	19	NA	0.160714283585548	1.39285719394684	-0.5	4.69999980926514	0.209742560982704	1.37203431129456
1656	D-W-Germany-West	4	0.820085167884827	NA	NA	7.53636407852173	1.34453308582306	1.56863272190094	2.46060872077942	4	0.452802211046219	0.205029845237732	1	0	2	84	10	0.302613854408264	1.56399893760681	0.5	6.30000019073486	0.259011924266815	1.46553206443787
1657	D-W-Germany-West	2	-0.751777768135071	32	-0.830599367618561	NA	NA	-1.1314914226532	1.28027284145355	4	0.452802211046219	0.205029845237732	1	0	2	40	2	0.227151960134506	1.40249729156494	0.5	6.30000019073486	0.259011924266815	1.46553206443787
1658	D-W-Germany-West	2	-0.751777768135071	45	0.371130555868149	7.87283611297607	1.53683292865753	0.564225792884827	0.318350732326508	5	1.51709628105164	2.30158114433289	1	0	1	44	8	0.267432540655136	1.49078273773193	1.5	7.90000009536743	0.305831015110016	1.55850851535797
1659	D-W-Germany-West	2	-0.751777768135071	32	-0.830599367618561	7.39326286315918	1.26274824142456	-0.144765838980675	0.0209571477025747	3	-0.611491799354553	0.373922228813171	1	0	1	76	5	0.253585934638977	1.4389716386795	-0.5	4.69999980926514	0.209742560982704	1.37203431129456
1660	D-W-Germany-West	3	0.0341536849737167	49	0.740893602371216	3.2846405506134	-1.08540344238281	-0.140311136841774	0.0196872148662806	1	-2.74007987976074	7.50803756713867	1	0	2	33	5	0.253585934638977	1.4389716386795	-2.5	1.5	0.238811582326889	1.42572391033173
1661	D-W-Germany-West	3	0.0341536849737167	NA	NA	7.53636407852173	1.34453308582306	1.00228226184845	1.00456976890564	3	-0.611491799354553	0.373922228813171	4	1	2	58	9	0.292149990797043	1.54329645633698	-0.5	4.69999980926514	0.209742560982704	1.37203431129456
1662	D-W-Germany-West	4	0.820085167884827	NA	NA	7.53636407852173	1.34453308582306	1.56863272190094	2.46060872077942	4	0.452802211046219	0.205029845237732	1	0	1	48	10	0.302613854408264	1.56399893760681	0.5	6.30000019073486	0.259011924266815	1.46553206443787
[truncated: 35,530 more rows]
