# Supplementary material for: A Large Scale Test of the Effect of Social Class on Prosocial Behavior
Source: PLoS One. 2015 Jul 20;10(7):e0133193. doi: 10.1371/journal.pone.0133193 (PMC4507988; doi:10.1371/journal.pone.0133193)
Supplement: S2 File — Files are provided separately for each study. For more information, see also the included txt-file. (ZIP) [file pone.0133193.s002.zip › Study 6/Study6_analysis.log]

-----------------------------------------------------------------------------------
      name:  <unnamed>
       log:  C:\Users\USER\Desktop\Study 6\Study6_analysis.log
  log type:  text
 opened on:  22 Jan 2015, 15:42:30

. 
. use Study6, clear

. 
. /* ----------------( Descriptive analysis of the sample )----------------- */
. 
. tab sex if missing(vol, c_object, age, sex, v3)==0

respondent' |
      s sex |      Freq.     Percent        Cum.
------------+-----------------------------------
          1 |     17,249       46.45       46.45
          2 |     19,887       53.55      100.00
------------+-----------------------------------
      Total |     37,136      100.00

. sum age if missing(vol, c_object, age, sex, v3)==0

    Variable |       Obs        Mean    Std. Dev.       Min        Max
-------------+--------------------------------------------------------
         age |     37136    45.13879    17.11918         16         95

. tab sex if missing(vol, subject, age, sex, v3)==0

respondent' |
      s sex |      Freq.     Percent        Cum.
------------+-----------------------------------
          1 |     15,073       46.73       46.73
          2 |     17,184       53.27      100.00
------------+-----------------------------------
      Total |     32,257      100.00

. sum age if missing(vol, subject, age, sex, v3)==0

    Variable |       Obs        Mean    Std. Dev.       Min        Max
-------------+--------------------------------------------------------
         age |     32257    45.24792    17.04483         16         95

. sum siops if missing(vol, c_object, age, sex, v3)==0

    Variable |       Obs        Mean    Std. Dev.       Min        Max
-------------+--------------------------------------------------------
       siops |     22764    41.44272    13.21703         12         78

. sum degree if missing(vol, c_object, age, sex, v3)==0

    Variable |       Obs        Mean    Std. Dev.       Min        Max
-------------+--------------------------------------------------------
      degree |     36695    3.633438    1.378126          1          6

. sum subject if missing(vol, subject, age, sex, v3)==0

    Variable |       Obs        Mean    Std. Dev.       Min        Max
-------------+--------------------------------------------------------
     subject |     32257    3.184549    1.190556          1          6

. tab vol if missing(vol, c_object, age, sex, v3)==0

 respondent |
   has done |
  volunteer |
    work in |
 charitable |
 activities |
     (0=no; |
3=yes, 6 or |
          m |      Freq.     Percent        Cum.
------------+-----------------------------------
          1 |     27,640       74.43       74.43
          2 |      4,767       12.84       87.27
          3 |      1,833        4.94       92.20
          4 |      2,896        7.80      100.00
------------+-----------------------------------
      Total |     37,136      100.00

. 
. sum c_object if missing(vol, c_object, age, sex, v3)==0

    Variable |       Obs        Mean    Std. Dev.       Min        Max
-------------+--------------------------------------------------------
    c_object |     37136    .0023317    .9986054   -3.64485   5.510697

. sum c_subject if missing(vol, c_subject, age, sex, v3)==0

    Variable |       Obs        Mean    Std. Dev.       Min        Max
-------------+--------------------------------------------------------
   c_subject |     32257    .0003883    .9989325  -3.731606   3.323458

. 
. /* --------------( Analysis of social class' effects on volunteering )-----------
> ---- */
. 
. * 1. Probability of volunteering
. *       a) objective social class
.         xtmelogit dvol c_object qc_object age sex || v3: c_object qc_object, or

Refining starting values: 

Iteration 0:   log likelihood = -19827.201  (not concave)
Iteration 1:   log likelihood = -19787.434  (not concave)
Iteration 2:   log likelihood = -19763.214  

Performing gradient-based optimization: 

Iteration 0:   log likelihood = -19763.214  (not concave)
Iteration 1:   log likelihood = -19747.921  (not concave)
Iteration 2:   log likelihood = -19741.681  (not concave)
Iteration 3:   log likelihood = -19707.199  
Iteration 4:   log likelihood = -19693.402  
Iteration 5:   log likelihood =  -19690.79  
Iteration 6:   log likelihood = -19690.711  
Iteration 7:   log likelihood = -19690.711  

Mixed-effects logistic regression               Number of obs      =     37136
Group variable: v3                              Number of groups   =        30

                                                Obs per group: min =       755
                                                               avg =    1237.9
                                                               max =      2457

Integration points =   7                        Wald chi2(4)       =    160.99
Log likelihood = -19690.711                     Prob > chi2        =    0.0000

------------------------------------------------------------------------------
        dvol | Odds Ratio   Std. Err.      z    P>|z|     [95% Conf. Interval]
-------------+----------------------------------------------------------------
    c_object |   1.177176   .0297201     6.46   0.000     1.120344    1.236892
   qc_object |   .9738751    .010298    -2.50   0.012     .9538991    .9942695
         age |   1.007789   .0007623    10.26   0.000     1.006296    1.009285
         sex |   1.124857   .0281905     4.69   0.000      1.07094    1.181489
       _cons |   .1942805   .0264271   -12.05   0.000     .1488141    .2536379
------------------------------------------------------------------------------

------------------------------------------------------------------------------
  Random-effects Parameters  |   Estimate   Std. Err.     [95% Conf. Interval]
-----------------------------+------------------------------------------------
v3: Independent              |
                sd(c_object) |   .1146013   .0203567      .0809078    .1623263
                sd(qc_obj~t) |   .0272884   .0154663      .0089855    .0828737
                   sd(_cons) |   .6829706   .0895617      .5281767    .8831302
------------------------------------------------------------------------------
LR test vs. logistic regression:     chi2(3) =  2695.76   Prob > chi2 = 0.0000

Note: LR test is conservative and provided only for reference.

.         estimates store qobject

.         xtmelogit dvol c_object qc_object age sex || v3:, or

Refining starting values: 

Iteration 0:   log likelihood = -19731.322  
Iteration 1:   log likelihood = -19721.824  
Iteration 2:   log likelihood = -19712.323  

Performing gradient-based optimization: 

Iteration 0:   log likelihood = -19712.323  
Iteration 1:   log likelihood = -19711.593  
Iteration 2:   log likelihood = -19711.573  
Iteration 3:   log likelihood = -19711.573  

Mixed-effects logistic regression               Number of obs      =     37136
Group variable: v3                              Number of groups   =        30

                                                Obs per group: min =       755
                                                               avg =    1237.9
                                                               max =      2457

Integration points =   7                        Wald chi2(4)       =    237.35
Log likelihood = -19711.573                     Prob > chi2        =    0.0000

------------------------------------------------------------------------------
        dvol | Odds Ratio   Std. Err.      z    P>|z|     [95% Conf. Interval]
-------------+----------------------------------------------------------------
    c_object |   1.165453   .0154796    11.53   0.000     1.135505    1.196191
   qc_object |   .9803326   .0087474    -2.23   0.026      .963337     .997628
         age |   1.007414   .0007546     9.86   0.000     1.005937    1.008894
         sex |   1.126823   .0281692     4.78   0.000     1.072943    1.183409
       _cons |   .1965963   .0265501   -12.04   0.000     .1508765    .2561705
------------------------------------------------------------------------------

------------------------------------------------------------------------------
  Random-effects Parameters  |   Estimate   Std. Err.     [95% Conf. Interval]
-----------------------------+------------------------------------------------
v3: Identity                 |
                   sd(_cons) |   .6781132   .0888193        .52458    .8765822
------------------------------------------------------------------------------
LR test vs. logistic regression: chibar2(01) =  2654.03 Prob>=chibar2 = 0.0000

.         estimates store noobject

.         lrtest qobject noobject // test whether effect of obj. social class varie
> s between countries

Likelihood-ratio test                                 LR chi2(2)  =     41.72
(Assumption: noobject nested in qobject)              Prob > chi2 =    0.0000

Note: The reported degrees of freedom assumes the null hypothesis is not on the
      boundary of the parameter space.  If this is not true, then the reported
      test is conservative.

.         xtmelogit dvol c_object qc_object if missing(dvol, c_object, age, sex, v3
> )==0 ///
>                 || v3: c_object qc_object, or

Refining starting values: 

Iteration 0:   log likelihood =  -19872.86  (not concave)
Iteration 1:   log likelihood = -19843.996  (not concave)
Iteration 2:   log likelihood = -19820.326  

Performing gradient-based optimization: 

Iteration 0:   log likelihood = -19820.326  (not concave)
Iteration 1:   log likelihood = -19805.943  (not concave)
Iteration 2:   log likelihood = -19798.407  (not concave)
Iteration 3:   log likelihood = -19770.354  (not concave)
Iteration 4:   log likelihood = -19759.738  
Iteration 5:   log likelihood = -19755.644  
Iteration 6:   log likelihood = -19754.064  
Iteration 7:   log likelihood = -19753.922  
Iteration 8:   log likelihood = -19753.922  

Mixed-effects logistic regression               Number of obs      =     37136
Group variable: v3                              Number of groups   =        30

                                                Obs per group: min =       755
                                                               avg =    1237.9
                                                               max =      2457

Integration points =   7                        Wald chi2(2)       =     37.79
Log likelihood = -19753.922                     Prob > chi2        =    0.0000

------------------------------------------------------------------------------
        dvol | Odds Ratio   Std. Err.      z    P>|z|     [95% Conf. Interval]
-------------+----------------------------------------------------------------
    c_object |    1.16075   .0282164     6.13   0.000     1.106744    1.217392
   qc_object |    .983336   .0102177    -1.62   0.106     .9635122    1.003568
       _cons |   .3290589   .0403144    -9.07   0.000     .2588149    .4183674
------------------------------------------------------------------------------

------------------------------------------------------------------------------
  Random-effects Parameters  |   Estimate   Std. Err.     [95% Conf. Interval]
-----------------------------+------------------------------------------------
v3: Independent              |
                sd(c_object) |   .1086947   .0198651        .07597    .1555158
                sd(qc_obj~t) |   .0259173   .0160305      .0077108    .0871124
                   sd(_cons) |   .6652517   .0872762       .514416     .860315
------------------------------------------------------------------------------
LR test vs. logistic regression:     chi2(3) =  2602.26   Prob > chi2 = 0.0000

Note: LR test is conservative and provided only for reference.

. 
.         *       b) subjective social class
.         xtmelogit dvol c_subject qc_subject age sex || v3: c_subject qc_subject, 
> or

Refining starting values: 

Iteration 0:   log likelihood = -17043.803  (not concave)
Iteration 1:   log likelihood = -16998.212  (not concave)
Iteration 2:   log likelihood = -16973.929  

Performing gradient-based optimization: 

Iteration 0:   log likelihood = -16973.929  (not concave)
Iteration 1:   log likelihood = -16966.881  (not concave)
Iteration 2:   log likelihood = -16966.713  (not concave)
Iteration 3:   log likelihood = -16940.197  
Iteration 4:   log likelihood = -16930.446  
Iteration 5:   log likelihood = -16926.212  
Iteration 6:   log likelihood = -16926.151  
Iteration 7:   log likelihood = -16926.151  

Mixed-effects logistic regression               Number of obs      =     32257
Group variable: v3                              Number of groups   =        28

                                                Obs per group: min =       819
                                                               avg =    1152.0
                                                               max =      2399

Integration points =   7                        Wald chi2(4)       =    118.38
Log likelihood = -16926.151                     Prob > chi2        =    0.0000

------------------------------------------------------------------------------
        dvol | Odds Ratio   Std. Err.      z    P>|z|     [95% Conf. Interval]
-------------+----------------------------------------------------------------
   c_subject |   1.146096   .0297961     5.25   0.000      1.08916    1.206009
  qc_subject |   1.011807   .0132547     0.90   0.370     .9861586    1.038122
         age |   1.007629   .0008305     9.22   0.000     1.006003    1.009258
         sex |   1.092189   .0295073     3.26   0.001      1.03586    1.151581
       _cons |   .1972892   .0289594   -11.06   0.000     .1479648     .263056
------------------------------------------------------------------------------

------------------------------------------------------------------------------
  Random-effects Parameters  |   Estimate   Std. Err.     [95% Conf. Interval]
-----------------------------+------------------------------------------------
v3: Independent              |
                sd(c_subj~t) |   .1144245   .0217784       .078797    .1661607
                sd(qc_sub~t) |   .0299243   .0196254      .0082751    .1082111
                   sd(_cons) |   .7102908   .0964745      .5442802    .9269361
------------------------------------------------------------------------------
LR test vs. logistic regression:     chi2(3) =  2545.78   Prob > chi2 = 0.0000

Note: LR test is conservative and provided only for reference.

.         estimates store qsubject

.         xtmelogit dvol c_subject qc_subject age sex || v3:, or

Refining starting values: 

Iteration 0:   log likelihood = -16958.758  (not concave)
Iteration 1:   log likelihood = -16948.287  
Iteration 2:   log likelihood = -16943.074  

Performing gradient-based optimization: 

Iteration 0:   log likelihood = -16943.074  
Iteration 1:   log likelihood = -16942.091  
Iteration 2:   log likelihood =  -16942.09  

Mixed-effects logistic regression               Number of obs      =     32257
Group variable: v3                              Number of groups   =        28

                                                Obs per group: min =       819
                                                               avg =    1152.0
                                                               max =      2399

Integration points =   7                        Wald chi2(4)       =    180.33
Log likelihood =  -16942.09                     Prob > chi2        =    0.0000

------------------------------------------------------------------------------
        dvol | Odds Ratio   Std. Err.      z    P>|z|     [95% Conf. Interval]
-------------+----------------------------------------------------------------
   c_subject |   1.149232    .015517    10.30   0.000     1.119218     1.18005
  qc_subject |   1.018276   .0108888     1.69   0.090     .9971562    1.039843
         age |   1.007348    .000824     8.95   0.000     1.005734    1.008964
         sex |   1.092256   .0294493     3.27   0.001     1.036035    1.151528
       _cons |   .1991642   .0290073   -11.08   0.000     .1497056    .2649626
------------------------------------------------------------------------------

------------------------------------------------------------------------------
  Random-effects Parameters  |   Estimate   Std. Err.     [95% Conf. Interval]
-----------------------------+------------------------------------------------
v3: Identity                 |
                   sd(_cons) |   .7046214   .0955028      .5402389    .9190217
------------------------------------------------------------------------------
LR test vs. logistic regression: chibar2(01) =  2513.90 Prob>=chibar2 = 0.0000

.         estimates store nosubject

.         lrtest qsubject nosubject // test whether effect of subj. social class va
> ries between countries

Likelihood-ratio test                                 LR chi2(2)  =     31.88
(Assumption: nosubject nested in qsubject)            Prob > chi2 =    0.0000

Note: The reported degrees of freedom assumes the null hypothesis is not on the
      boundary of the parameter space.  If this is not true, then the reported
      test is conservative.

.         xtmelogit dvol c_subject qc_subject if missing(dvol, subject, age, sex, v
> 3)==0 ///
>                 || v3: c_subject qc_subject, or

Refining starting values: 

Iteration 0:   log likelihood = -17077.321  (not concave)
Iteration 1:   log likelihood = -17037.977  (not concave)
Iteration 2:   log likelihood = -17013.873  

Performing gradient-based optimization: 

Iteration 0:   log likelihood = -17013.873  (not concave)
Iteration 1:   log likelihood = -17005.206  (not concave)
Iteration 2:   log likelihood = -17004.366  (not concave)
Iteration 3:   log likelihood = -16982.537  
Iteration 4:   log likelihood = -16979.698  
Iteration 5:   log likelihood = -16975.674  
Iteration 6:   log likelihood = -16974.237  (not concave)
Iteration 7:   log likelihood =  -16974.06  
Iteration 8:   log likelihood = -16973.856  
Iteration 9:   log likelihood = -16973.854  
Iteration 10:  log likelihood = -16973.854  

Mixed-effects logistic regression               Number of obs      =     32257
Group variable: v3                              Number of groups   =        28

                                                Obs per group: min =       819
                                                               avg =    1152.0
                                                               max =      2399

Integration points =   7                        Wald chi2(2)       =     24.95
Log likelihood = -16973.854                     Prob > chi2        =    0.0000

------------------------------------------------------------------------------
        dvol | Odds Ratio   Std. Err.      z    P>|z|     [95% Conf. Interval]
-------------+----------------------------------------------------------------
   c_subject |   1.130369   .0283138     4.89   0.000     1.076215    1.187247
  qc_subject |   1.015079   .0129977     1.17   0.242      .989921    1.040876
       _cons |   .3191636   .0423172    -8.61   0.000     .2461243    .4138779
------------------------------------------------------------------------------

------------------------------------------------------------------------------
  Random-effects Parameters  |   Estimate   Std. Err.     [95% Conf. Interval]
-----------------------------+------------------------------------------------
v3: Independent              |
                sd(c_subj~t) |   .1090049    .021322      .0742927     .159936
                sd(qc_sub~t) |   .0273499   .0201189      .0064685    .1156405
                   sd(_cons) |   .6948053    .094404      .5323649    .9068111
------------------------------------------------------------------------------
LR test vs. logistic regression:     chi2(3) =  2472.72   Prob > chi2 = 0.0000

Note: LR test is conservative and provided only for reference.

.         
. * 2. Frequency of volunteering
. * To run the analyses faster and without errors, it is helpful to center all vari
> ables ...
. * ... across the sample before starting the calculation.
. * However, calculations still take a while
. 
. *       a) objective social class
.         use Study6, clear

.         keep if missing(vol,c_object,qc_object,age,sex,v3)==0
(56 observations deleted)

.         center c_object qc_object age sex

.         meoprobit vol c_c_object c_qc_object c_age c_sex ///
>                 || v3: c_c_object c_qc_object, trace intmethod(mcaghermite)

Fitting fixed-effects model:

Iteration 0:   log likelihood = -30852.016  
Iteration 1:   log likelihood = -30748.816  
Iteration 2:   log likelihood = -30748.769  
Iteration 3:   log likelihood = -30748.769  

Refining starting values:

Grid node 0:   log likelihood = -29704.742

Fitting full model:

-----------------------------------------------------------------------------------
Iteration 0:
Parameter vector:
           c1         c2         c3         c4         c5         c6         c7
r1   .0830604  -.0079102   .0031363   .0621643   .6590716   1.143922   1.425692

           c8         c9        c10
r1          1          1          1

                                                   log likelihood = -29704.742
                                                                 (not concave)
-----------------------------------------------------------------------------------
Iteration 1:
Parameter vector:
           c1         c2         c3         c4         c5         c6         c7
r1   .0828646  -.0079857   .0031797   .0626354   .6585442    1.14405   1.425979

           c8         c9        c10
r1   .6131773   .6141199   .5502141

                                                   log likelihood = -29681.669
                                                                 (not concave)
-----------------------------------------------------------------------------------
Iteration 2:
Parameter vector:
           c1         c2         c3         c4         c5         c6         c7
r1   .0840175  -.0084747      .0032   .0628591   .6583207     1.1441   1.426116

           c8         c9        c10
r1   .4955342   .4976289   .4023467

                                                   log likelihood =  -29671.46
                                                                 (not concave)
-----------------------------------------------------------------------------------
Iteration 3:
Parameter vector:
           c1         c2         c3         c4         c5         c6         c7
r1    .084884  -.0088405   .0032164   .0630373   .6581453   1.144144   1.426231

           c8         c9        c10
r1   .4155433   .4180619   .2847634

                                                   log likelihood = -29662.641
                                                                 (not concave)
-----------------------------------------------------------------------------------
Iteration 4:
Parameter vector:
           c1         c2         c3         c4         c5         c6         c7
r1   .0851167  -.0089353   .0032203   .0630777    .658112    1.14416   1.426265

           c8         c9        c10
r1   .3949406   .3976685   .2169322

                                                   log likelihood = -29659.066
                                                                 (not concave)
-----------------------------------------------------------------------------------
Iteration 5:
Parameter vector:
           c1         c2         c3         c4         c5         c6         c7
r1   .0884902  -.0102901   .0032946   .0639001   .6572802   1.144336   1.426757

           c8         c9        c10
r1   .1188582   .1238421   .1991435

                                                   log likelihood = -29622.107
                                                                 (not concave)
-----------------------------------------------------------------------------------
Iteration 6:
Parameter vector:
           c1         c2         c3         c4         c5         c6         c7
r1   .0913072  -.0112797   .0033883   .0649513   .6562235   1.144557   1.427381

           c8         c9        c10
r1   .0047009   .0105444   .1877381

                                                   log likelihood = -29553.599
                                                                 (not concave)
-----------------------------------------------------------------------------------
Iteration 7:
Parameter vector:
           c1         c2         c3         c4         c5         c6         c7
r1   .0912743  -.0108556   .0034655   .0658064   .6553595   1.144737   1.427892

           c8         c9        c10
r1   .0046485   .0005697   .1810894

                                                   log likelihood = -29530.455
-----------------------------------------------------------------------------------
Iteration 8:
Parameter vector:
           c1         c2         c3         c4         c5         c6         c7
r1   .0922294  -.0111585   .0044744   .0773409   .6816488   1.183427   1.471813

           c8         c9        c10
r1   .0043864   .0000916   .1083263

                                                   log likelihood = -29513.128
-----------------------------------------------------------------------------------
Iteration 9:
Parameter vector:
           c1         c2         c3         c4         c5         c6         c7
r1   .0937829  -.0123028   .0054779   .0890139   .6810871   1.196165   1.490022

           c8         c9        c10
r1   .0042664   .0001766   .1234383

                                                   log likelihood = -29507.419
-----------------------------------------------------------------------------------
Iteration 10:
Parameter vector:
          c1        c2        c3        c4        c5        c6        c7        c8
r1  .0938348  -.012326  .0054788  .0890476  .6814951   1.19691  1.490842  .0042857

          c9       c10
r1   .000201  .1285574

                                                   log likelihood = -29507.403
-----------------------------------------------------------------------------------
Iteration 11:
Parameter vector:
           c1         c2         c3         c4         c5         c6         c7
r1   .0938304  -.0123246   .0054788   .0890449   .6814668   1.196845   1.490769

           c8         c9        c10
r1   .0042836   .0001996   .1283475

                                                   log likelihood = -29507.403
-----------------------------------------------------------------------------------

Mixed-effects oprobit regression                Number of obs      =     37136
Group variable:              v3                 Number of groups   =        30

                                                Obs per group: min =       755
                                                               avg =    1237.9
                                                               max =      2457

Integration method: mcaghermite                 Integration points =         7

                                                Wald chi2(4)       =    240.41
Log likelihood = -29507.403                     Prob > chi2        =    0.0000
---------------------------------------------------------------------------------
            vol |      Coef.   Std. Err.      z    P>|z|     [95% Conf. Interval]
----------------+----------------------------------------------------------------
     c_c_object |   .0938304   .0142147     6.60   0.000     .0659701    .1216907
    c_qc_object |  -.0123246   .0057564    -2.14   0.032    -.0236069   -.0010422
          c_age |   .0054788   .0004245    12.91   0.000     .0046467    .0063108
          c_sex |   .0890449   .0139624     6.38   0.000      .061679    .1164107
----------------+----------------------------------------------------------------
          /cut1 |   .6814668   .0658433    10.35   0.000     .5524164    .8105172
          /cut2 |   1.196845   .0660099    18.13   0.000     1.067468    1.326222
          /cut3 |   1.490769   .0661938    22.52   0.000     1.361031    1.620506
----------------+----------------------------------------------------------------
v3              |
 var(c_c_object)|   .0042836   .0014877                      .0021686    .0084612
var(c_qc_object)|   .0001996   .0002574                      .0000159     .002501
      var(_cons)|   .1283475   .0335907                      .0768447    .2143687
---------------------------------------------------------------------------------
LR test vs. oprobit regression:      chi2(3) =  2482.73   Prob > chi2 = 0.0000

Note: LR test is conservative and provided only for reference.

.         estimates store qobject

.         meoprobit vol c_c_object c_qc_object c_age c_sex ///
>                 || v3:, trace intmethod(mcaghermite)

Fitting fixed-effects model:

Iteration 0:   log likelihood = -30852.016  
Iteration 1:   log likelihood = -30748.816  
Iteration 2:   log likelihood = -30748.769  
Iteration 3:   log likelihood = -30748.769  

Refining starting values:

Grid node 0:   log likelihood = -29578.357

Fitting full model:

-----------------------------------------------------------------------------------
Iteration 0:
Parameter vector:
           c1         c2         c3         c4         c5         c6         c7
r1   .0830604  -.0079102   .0031363   .0621643   .6590716   1.143922   1.425692

           c8
r1          1

                                                   log likelihood = -29578.357
                                                                 (not concave)
-----------------------------------------------------------------------------------
Iteration 1:
Parameter vector:
           c1         c2         c3         c4         c5         c6         c7
r1   .0831194  -.0079029   .0031611   .0624883   .6587571    1.14399   1.425878

           c8
r1   .6955493

                                                   log likelihood = -29573.116
                                                                 (not concave)
-----------------------------------------------------------------------------------
Iteration 2:
Parameter vector:
           c1         c2         c3         c4         c5         c6         c7
r1   .0831759  -.0078955    .003185   .0627994   .6584611   1.144057   1.426053

           c8
r1   .4673911

                                                   log likelihood = -29567.888
                                                                 (not concave)
-----------------------------------------------------------------------------------
Iteration 3:
Parameter vector:
          c1        c2        c3        c4        c5        c6        c7        c8
r1  .0832208   -.00789  .0032043  .0630512  .6582244  1.144113  1.426199  .3093802

                                                   log likelihood = -29563.281
                                                                 (not concave)
-----------------------------------------------------------------------------------
Iteration 4:
Parameter vector:
           c1         c2         c3         c4         c5         c6         c7
r1   .0832319  -.0078886   .0032094   .0631179   .6581667   1.144131   1.426242

           c8
r1   .2499176

                                                   log likelihood = -29561.395
                                                                 (not concave)
-----------------------------------------------------------------------------------
Iteration 5:
Parameter vector:
           c1         c2         c3         c4         c5         c6         c7
r1   .0832279  -.0078889   .0032085    .063106   .6581853   1.144135   1.426244

           c8
r1   .1991516

                                                   log likelihood =  -29559.91
-----------------------------------------------------------------------------------
Iteration 6:
Parameter vector:
           c1         c2         c3         c4         c5         c6         c7
r1   .0849823  -.0082379   .0037033   .0696204   .6751771   1.167819   1.452629

           c8
r1   .1188432

                                                   log likelihood = -29548.374
-----------------------------------------------------------------------------------
Iteration 7:
Parameter vector:
           c1         c2         c3         c4         c5         c6         c7
r1   .0903413  -.0092993   .0052022   .0893856   .6791043   1.192528   1.485603

           c8
r1   .1258545

                                                   log likelihood = -29535.123
-----------------------------------------------------------------------------------
Iteration 8:
Parameter vector:
           c1         c2         c3         c4         c5         c6         c7
r1   .0903761  -.0093048   .0052003   .0894011   .6796664   1.193824   1.487036

           c8
r1   .1265679

                                                   log likelihood = -29535.117
-----------------------------------------------------------------------------------
Iteration 9:
Parameter vector:
           c1         c2         c3         c4         c5         c6         c7
r1   .0903761  -.0093048   .0052003   .0894011   .6796684   1.193827   1.487039

           c8
r1   .1265798

                                                   log likelihood = -29535.117
-----------------------------------------------------------------------------------

Mixed-effects oprobit regression                Number of obs      =     37136
Group variable:              v3                 Number of groups   =        30

                                                Obs per group: min =       755
                                                               avg =    1237.9
                                                               max =      2457

Integration method: mcaghermite                 Integration points =         7

                                                Wald chi2(4)       =    325.95
Log likelihood = -29535.117                     Prob > chi2        =    0.0000
------------------------------------------------------------------------------
         vol |      Coef.   Std. Err.      z    P>|z|     [95% Conf. Interval]
-------------+----------------------------------------------------------------
  c_c_object |   .0903761   .0073752    12.25   0.000      .075921    .1048312
 c_qc_object |  -.0093048   .0049542    -1.88   0.060    -.0190149    .0004054
       c_age |   .0052003   .0004197    12.39   0.000     .0043777    .0060229
       c_sex |   .0894011   .0139313     6.42   0.000     .0620963     .116706
-------------+----------------------------------------------------------------
       /cut1 |   .6796684   .0653936    10.39   0.000     .5514993    .8078375
       /cut2 |   1.193827   .0655599    18.21   0.000     1.065332    1.322322
       /cut3 |   1.487039   .0657438    22.62   0.000     1.358184    1.615895
-------------+----------------------------------------------------------------
v3           |
   var(_cons)|   .1265798   .0331299                      .0757841    .2114222
------------------------------------------------------------------------------
LR test vs. oprobit regression:  chibar2(01) =  2427.31 Prob>=chibar2 = 0.0000

.         estimates store noobject

.         lrtest qobject noobject // test whether effect of obj. social class varie
> s between countries

Likelihood-ratio test                                 LR chi2(2)  =     55.43
(Assumption: noobject nested in qobject)              Prob > chi2 =    0.0000

Note: The reported degrees of freedom assumes the null hypothesis is not on the
      boundary of the parameter space.  If this is not true, then the reported
      test is conservative.

.         meoprobit vol c_c_object c_qc_object if missing(vol, c_object, age, sex, 
> v3)==0 ///
>                 || v3: c_c_object c_qc_object, trace intmethod(mcaghermite)

Fitting fixed-effects model:

Iteration 0:   log likelihood = -30852.016  
Iteration 1:   log likelihood = -30789.923  
Iteration 2:   log likelihood = -30789.893  
Iteration 3:   log likelihood = -30789.893  

Refining starting values:

Grid node 0:   log likelihood = -29790.993

Fitting full model:

-----------------------------------------------------------------------------------
Iteration 0:
Parameter vector:
           c1         c2         c3         c4         c5         c6         c7
r1  -.0038757   .0768918   .6584806    1.14227   1.422786          1          1

           c8
r1          1

                                                   log likelihood = -29790.993
                                                                 (not concave)
-----------------------------------------------------------------------------------
Iteration 1:
Parameter vector:
           c1         c2         c3         c4         c5         c6         c7
r1  -.0039103   .0766246   .6579466   1.142399   1.423076   .5977083   .5991836

           c8
r1   .5355141

                                                   log likelihood = -29767.421
                                                                 (not concave)
-----------------------------------------------------------------------------------
Iteration 2:
Parameter vector:
           c1         c2         c3         c4         c5         c6         c7
r1  -.0044102   .0778942   .6577254    1.14245   1.423211   .4789524   .4812809

           c8
r1    .386799

                                                   log likelihood = -29757.107
                                                                 (not concave)
-----------------------------------------------------------------------------------
Iteration 3:
Parameter vector:
           c1         c2         c3         c4         c5         c6         c7
r1  -.0047983   .0788491   .6575516   1.142495   1.423325   .3983316   .4014961

           c8
r1   .2688831

                                                   log likelihood = -29748.149
                                                                 (not concave)
-----------------------------------------------------------------------------------
Iteration 4:
Parameter vector:
           c1         c2         c3         c4         c5         c6         c7
r1  -.0048934   .0790808   .6575272    1.14251   1.423356   .3794947   .3828535

           c8
r1   .1976955

                                                   log likelihood = -29744.538
                                                                 (not concave)
-----------------------------------------------------------------------------------
Iteration 5:
Parameter vector:
           c1         c2         c3         c4         c5         c6         c7
r1  -.0063777   .0828647   .6566735   1.142693   1.423852   .0956614   .1009212

           c8
r1    .186029

                                                   log likelihood = -29703.837
                                                                 (not concave)
-----------------------------------------------------------------------------------
Iteration 6:
Parameter vector:
           c1         c2         c3         c4         c5         c6         c7
r1  -.0068991   .0844585   .6560933   1.142817    1.42419   .0418774   .0474272

           c8
r1    .180766

                                                   log likelihood = -29681.196
                                                                 (not concave)
-----------------------------------------------------------------------------------
Iteration 7:
Parameter vector:
           c1         c2         c3         c4         c5         c6         c7
r1  -.0071788   .0856141   .6554747   1.142948   1.424549   .0126902   .0188395

           c8
r1   .1759437

                                                   log likelihood = -29654.773
                                                                 (not concave)
-----------------------------------------------------------------------------------
Iteration 8:
Parameter vector:
           c1         c2         c3         c4         c5         c6         c7
r1  -.0069508   .0857371   .6552214   1.143002   1.424694   .0035651   .0128647

           c8
r1   .1738878

                                                   log likelihood = -29643.825
                                                                 (not concave)
-----------------------------------------------------------------------------------
Iteration 9:
Parameter vector:
           c1         c2         c3         c4         c5         c6         c7
r1  -.0066639   .0856747   .6546566   1.143121   1.425023    .003558   .0046356

           c8
r1    .170315

                                                   log likelihood = -29631.487
                                                                 (not concave)
-----------------------------------------------------------------------------------
Iteration 10:
Parameter vector:
           c1         c2         c3         c4         c5         c6         c7
r1  -.0062326   .0854961   .6540748   1.143245   1.425361   .0035444   .0003086

           c8
r1   .1668626

                                                   log likelihood = -29618.723
-----------------------------------------------------------------------------------
Iteration 11:
Parameter vector:
           c1         c2         c3         c4         c5         c6         c7
r1  -.0058058   .0848092   .6772363   1.177618   1.464271   .0035763   .0002569

           c8
r1   .1107458

                                                   log likelihood =  -29612.34
-----------------------------------------------------------------------------------
Iteration 12:
Parameter vector:
           c1         c2         c3         c4         c5         c6         c7
r1  -.0054465   .0841765   .6782675   1.190572   1.481923   .0036148   .0002241

           c8
r1   .1187508

                                                   log likelihood = -29610.285
-----------------------------------------------------------------------------------
Iteration 13:
Parameter vector:
           c1         c2         c3         c4         c5         c6         c7
r1  -.0054578    .084181   .6785938   1.191143   1.482543    .003616   .0002271

           c8
r1   .1199948

                                                   log likelihood = -29610.284
-----------------------------------------------------------------------------------

Mixed-effects oprobit regression                Number of obs      =     37136
Group variable:              v3                 Number of groups   =        30

                                                Obs per group: min =       755
                                                               avg =    1237.9
                                                               max =      2457

Integration method: mcaghermite                 Integration points =         7

                                                Wald chi2(2)       =     39.59
Log likelihood = -29610.284                     Prob > chi2        =    0.0000
---------------------------------------------------------------------------------
            vol |      Coef.   Std. Err.      z    P>|z|     [95% Conf. Interval]
----------------+----------------------------------------------------------------
     c_c_object |    .084181   .0133858     6.29   0.000     .0579453    .1104167
    c_qc_object |  -.0054578   .0058072    -0.94   0.347    -.0168398    .0059241
----------------+----------------------------------------------------------------
          /cut1 |   .6785938   .0636914    10.65   0.000     .5537609    .8034266
          /cut2 |   1.191143   .0638609    18.65   0.000     1.065978    1.316308
          /cut3 |   1.482543   .0640468    23.15   0.000     1.357014    1.608073
----------------+----------------------------------------------------------------
v3              |
 var(c_c_object)|    .003616   .0013201                      .0017679    .0073957
var(c_qc_object)|   .0002271   .0002673                      .0000226    .0022807
      var(_cons)|   .1199948   .0314172                       .071829    .2004588
---------------------------------------------------------------------------------
LR test vs. oprobit regression:      chi2(3) =  2359.22   Prob > chi2 = 0.0000

Note: LR test is conservative and provided only for reference.

.         
.         mixed vol c_c_object c_qc_object c_age c_sex ///
>                 || v3: c_c_object c_qc_object

Performing EM optimization: 

Performing gradient-based optimization: 

Iteration 0:   log likelihood = -47701.053  
Iteration 1:   log likelihood = -47701.036  
Iteration 2:   log likelihood = -47701.036  

Computing standard errors:

Mixed-effects ML regression                     Number of obs      =     37136
Group variable: v3                              Number of groups   =        30

                                                Obs per group: min =       755
                                                               avg =    1237.9
                                                               max =      2457


                                                Wald chi2(4)       =    295.73
Log likelihood = -47701.036                     Prob > chi2        =    0.0000

------------------------------------------------------------------------------
         vol |      Coef.   Std. Err.      z    P>|z|     [95% Conf. Interval]
-------------+----------------------------------------------------------------
  c_c_object |    .057789   .0088033     6.56   0.000     .0405349    .0750431
 c_qc_object |  -.0040849   .0038854    -1.05   0.293    -.0117002    .0035304
       c_age |   .0039857   .0002747    14.51   0.000     .0034473    .0045241
       c_sex |   .0650348   .0091191     7.13   0.000     .0471616    .0829079
       _cons |   1.475015   .0406273    36.31   0.000     1.395387    1.554643
------------------------------------------------------------------------------

------------------------------------------------------------------------------
  Random-effects Parameters  |   Estimate   Std. Err.     [95% Conf. Interval]
-----------------------------+------------------------------------------------
v3: Independent              |
               var(c_c_ob~t) |   .0015958   .0005726      .0007899     .003224
               var(c_qc_o~t) |   .0001157   .0001177      .0000157    .0008502
                  var(_cons) |   .0488649   .0127911      .0292538    .0816228
-----------------------------+------------------------------------------------
               var(Residual) |   .7605809   .0055884      .7497063    .7716133
------------------------------------------------------------------------------
LR test vs. linear regression:       chi2(3) =  2148.23   Prob > chi2 = 0.0000

Note: LR test is conservative and provided only for reference.

.         estimates store qobject_b

.         mixed vol c_c_object c_qc_object c_age c_sex ///
>                 || v3:

Performing EM optimization: 

Performing gradient-based optimization: 

Iteration 0:   log likelihood = -47724.396  
Iteration 1:   log likelihood = -47724.396  (backed up)

Computing standard errors:

Mixed-effects ML regression                     Number of obs      =     37136
Group variable: v3                              Number of groups   =        30

                                                Obs per group: min =       755
                                                               avg =    1237.9
                                                               max =      2457


                                                Wald chi2(4)       =    373.88
Log likelihood = -47724.396                     Prob > chi2        =    0.0000

------------------------------------------------------------------------------
         vol |      Coef.   Std. Err.      z    P>|z|     [95% Conf. Interval]
-------------+----------------------------------------------------------------
  c_c_object |   .0580359   .0048078    12.07   0.000     .0486128     .067459
 c_qc_object |   -.004316   .0032507    -1.33   0.184    -.0106873    .0020552
       c_age |   .0038185   .0002717    14.05   0.000     .0032859    .0043511
       c_sex |   .0655136   .0091188     7.18   0.000     .0476411     .083386
       _cons |   1.474908   .0405567    36.37   0.000     1.395418    1.554397
------------------------------------------------------------------------------

------------------------------------------------------------------------------
  Random-effects Parameters  |   Estimate   Std. Err.     [95% Conf. Interval]
-----------------------------+------------------------------------------------
v3: Identity                 |
                  var(_cons) |   .0486915    .012746      .0291497     .081334
-----------------------------+------------------------------------------------
               var(Residual) |   .7625083   .0055981      .7516149    .7735596
------------------------------------------------------------------------------
LR test vs. linear regression: chibar2(01) =  2101.51 Prob >= chibar2 = 0.0000

.         estimates store noobject_b

.         lrtest qobject_b noobject_b // test whether effect of obj. social class v
> aries between countries

Likelihood-ratio test                                 LR chi2(2)  =     46.72
(Assumption: noobject_b nested in qobject_b)          Prob > chi2 =    0.0000

Note: The reported degrees of freedom assumes the null hypothesis is not on the
      boundary of the parameter space.  If this is not true, then the reported
      test is conservative.

.         mixed vol c_c_object c_qc_object if missing(vol, c_object, age, sex, v3)=
> =0 ///
>                 || v3: c_c_object c_qc_object

Performing EM optimization: 

Performing gradient-based optimization: 

Iteration 0:   log likelihood = -47831.032  
Iteration 1:   log likelihood = -47831.025  
Iteration 2:   log likelihood = -47831.025  

Computing standard errors:

Mixed-effects ML regression                     Number of obs      =     37136
Group variable: v3                              Number of groups   =        30

                                                Obs per group: min =       755
                                                               avg =    1237.9
                                                               max =      2457


                                                Wald chi2(2)       =     38.18
Log likelihood = -47831.025                     Prob > chi2        =    0.0000

------------------------------------------------------------------------------
         vol |      Coef.   Std. Err.      z    P>|z|     [95% Conf. Interval]
-------------+----------------------------------------------------------------
  c_c_object |   .0507461   .0083711     6.06   0.000     .0343389    .0671532
 c_qc_object |    .001027   .0040089     0.26   0.798    -.0068304    .0088844
       _cons |   1.475356   .0392818    37.56   0.000     1.398365    1.552347
------------------------------------------------------------------------------

------------------------------------------------------------------------------
  Random-effects Parameters  |   Estimate   Std. Err.     [95% Conf. Interval]
-----------------------------+------------------------------------------------
v3: Independent              |
               var(c_c_ob~t) |   .0013742   .0005267      .0006484    .0029126
               var(c_qc_o~t) |   .0001445   .0001256      .0000263    .0007934
                  var(_cons) |   .0456349   .0119558      .0273081    .0762609
-----------------------------+------------------------------------------------
               var(Residual) |   .7659988   .0056283      .7550467    .7771098
------------------------------------------------------------------------------
LR test vs. linear regression:       chi2(3) =  2013.99   Prob > chi2 = 0.0000

Note: LR test is conservative and provided only for reference.

. 
. *       b) subjective social class
.         use Study6, clear

.         keep if missing(vol,c_subject,qc_subject,age,sex,v3)==0
(4935 observations deleted)

.         center c_subject qc_subject age sex     

.         meoprobit vol c_c_subject c_qc_subject c_age c_sex ///
>                 || v3: c_c_subject c_qc_subject, trace intmethod(mcaghermite)

Fitting fixed-effects model:

Iteration 0:   log likelihood = -26632.945  
Iteration 1:   log likelihood = -26559.361  
Iteration 2:   log likelihood = -26559.336  
Iteration 3:   log likelihood = -26559.336  

Refining starting values:

Grid node 0:   log likelihood = -25580.638

Fitting full model:

-----------------------------------------------------------------------------------
Iteration 0:
Parameter vector:
          c1        c2        c3        c4        c5        c6        c7        c8
r1  .0722708  .0147756  .0030513  .0459825  .6663982  1.152592  1.442527         1

          c9       c10
r1         1         1

                                                   log likelihood = -25580.638
                                                                 (not concave)
-----------------------------------------------------------------------------------
Iteration 1:
Parameter vector:
          c1        c2        c3        c4        c5        c6        c7        c8
r1  .0706983  .0143183  .0030866  .0464605  .6658671  1.152728  1.442811  .6399082

          c9       c10
r1  .6425313  .5788013

                                                   log likelihood =  -25561.13
                                                                 (not concave)
-----------------------------------------------------------------------------------
Iteration 2:
Parameter vector:
          c1        c2        c3        c4        c5        c6        c7        c8
r1  .0719962  .0125416  .0031199  .0469128   .665412  1.152833  1.443087   .412404

          c9       c10
r1  .4158424  .2896041

                                                   log likelihood = -25541.808
                                                                 (not concave)
-----------------------------------------------------------------------------------
Iteration 3:
Parameter vector:
          c1        c2        c3        c4        c5        c6        c7        c8
r1  .0721359  .0123451  .0031228  .0469508  .6653813  1.152849  1.443121  .3920378

          c9       c10
r1  .3957191   .195307

                                                   log likelihood = -25537.968
                                                                 (not concave)
-----------------------------------------------------------------------------------
Iteration 4:
Parameter vector:
          c1        c2        c3        c4        c5        c6        c7        c8
r1  .0745452  .0091232  .0032005  .0480117  .6643096  1.153086   1.44375  .0683358

          c9       c10
r1  .0728237  .1888606

                                                   log likelihood =  -25489.83
                                                                 (not concave)
-----------------------------------------------------------------------------------
Iteration 5:
Parameter vector:
          c1        c2        c3        c4        c5        c6        c7        c8
r1  .0756998  .0079474  .0032581  .0488121  .6635132  1.153263   1.44422  .0187876

          c9       c10
r1  .0243831  .1848539

                                                   log likelihood = -25460.331
                                                                 (not concave)
-----------------------------------------------------------------------------------
Iteration 6:
Parameter vector:
          c1        c2        c3        c4        c5        c6        c7        c8
r1  .0762538  .0080578  .0032852  .0492323  .6631289  1.153348  1.444444  .0057281

          c9       c10
r1  .0143765  .1829474

                                                   log likelihood = -25446.763
                                                                 (not concave)
-----------------------------------------------------------------------------------
Iteration 7:
Parameter vector:
          c1        c2        c3        c4        c5        c6        c7        c8
r1  .0761373  .0084004  .0033439  .0500186  .6623255  1.153525   1.44492  .0056118

          c9       c10
r1  .0023641  .1795077

                                                   log likelihood = -25429.825
                                                                 (not concave)
-----------------------------------------------------------------------------------
Iteration 8:
Parameter vector:
          c1        c2        c3        c4        c5        c6        c7        c8
r1  .0757513  .0089571  .0033556  .0501234   .662186  1.153556  1.445001  .0055199

          c9       c10
r1   .000992  .1788491

                                                   log likelihood = -25426.223
-----------------------------------------------------------------------------------
Iteration 9:
Parameter vector:
          c1        c2        c3        c4        c5        c6        c7        c8
r1  .0746626  .0108534  .0034635   .051474  .6638074  1.156757  1.448852  .0051332

          c9       c10
r1  .0001207  .1730359

                                                   log likelihood =  -25422.16
-----------------------------------------------------------------------------------
Iteration 10:
Parameter vector:
          c1        c2        c3        c4        c5        c6        c7        c8
r1  .0758679  .0127221  .0051258  .0744183   .688015  1.206157  1.508721   .003376

          c9       c10
r1  .0000438  .1017997

                                                   log likelihood = -25406.785
-----------------------------------------------------------------------------------
Iteration 11:
Parameter vector:
          c1        c2        c3        c4        c5        c6        c7        c8
r1  .0765328   .012329  .0051223  .0744356  .6773248   1.19701  1.499901  .0041082

          c9       c10
r1  .0000747  .1300878

                                                   log likelihood = -25406.029
-----------------------------------------------------------------------------------
Iteration 12:
Parameter vector:
          c1        c2        c3        c4        c5        c6        c7        c8
r1  .0764068   .012396  .0051261  .0744623  .6784749  1.197719   1.50052  .0040501

          c9       c10
r1  .0000696   .136231

                                                   log likelihood = -25406.013
-----------------------------------------------------------------------------------
Iteration 13:
Parameter vector:
          c1        c2        c3        c4        c5        c6        c7        c8
r1  .0764221  .0123879  .0051257  .0744601  .6783797  1.197674  1.500485  .0040575

          c9       c10
r1  .0000702  .1360474

                                                   log likelihood = -25406.013
-----------------------------------------------------------------------------------

Mixed-effects oprobit regression                Number of obs      =     32257
Group variable:              v3                 Number of groups   =        28

                                                Obs per group: min =       819
                                                               avg =    1152.0
                                                               max =      2399

Integration method: mcaghermite                 Integration points =         7

                                                Wald chi2(4)       =    174.69
Log likelihood = -25406.013                     Prob > chi2        =    0.0000
----------------------------------------------------------------------------------
             vol |      Coef.   Std. Err.      z    P>|z|     [95% Conf. Interval]
-----------------+----------------------------------------------------------------
     c_c_subject |   .0764221   .0143582     5.32   0.000     .0482807    .1045636
    c_qc_subject |   .0123879   .0065611     1.89   0.059    -.0004716    .0252474
           c_age |   .0051257    .000459    11.17   0.000     .0042262    .0060253
           c_sex |   .0744601   .0150015     4.96   0.000     .0450577    .1038626
-----------------+----------------------------------------------------------------
           /cut1 |   .6783797   .0701711     9.67   0.000     .5408469    .8159125
           /cut2 |   1.197674   .0703539    17.02   0.000     1.059783    1.335565
           /cut3 |   1.500485   .0705617    21.26   0.000     1.362187    1.638784
-----------------+----------------------------------------------------------------
v3               |
 var(c_c_subject)|   .0040575   .0015255                      .0019419    .0084779
var(c_qc_subject)|   .0000702   .0002992                      1.66e-08    .2977864
       var(_cons)|   .1360474   .0368524                      .0800051    .2313465
----------------------------------------------------------------------------------
LR test vs. oprobit regression:      chi2(3) =  2306.65   Prob > chi2 = 0.0000

Note: LR test is conservative and provided only for reference.

.         estimates store qsubject

.         meoprobit vol c_c_subject c_qc_subject c_age c_sex ///
>                 || v3:, trace intmethod(mcaghermite)

Fitting fixed-effects model:

Iteration 0:   log likelihood = -26632.945  
Iteration 1:   log likelihood = -26559.361  
Iteration 2:   log likelihood = -26559.336  
Iteration 3:   log likelihood = -26559.336  

Refining starting values:

Grid node 0:   log likelihood =  -25463.12

Fitting full model:

-----------------------------------------------------------------------------------
Iteration 0:
Parameter vector:
          c1        c2        c3        c4        c5        c6        c7        c8
r1  .0722708  .0147756  .0030513  .0459825  .6663982  1.152592  1.442527         1

                                                   log likelihood =  -25463.12
                                                                 (not concave)
-----------------------------------------------------------------------------------
Iteration 1:
Parameter vector:
          c1        c2        c3        c4        c5        c6        c7        c8
r1  .0723179  .0147834  .0030732  .0462975  .6660842  1.152665  1.442724  .7151757

                                                   log likelihood = -25458.659
                                                                 (not concave)
-----------------------------------------------------------------------------------
Iteration 2:
Parameter vector:
          c1        c2        c3        c4        c5        c6        c7        c8
r1  .0723626  .0147933  .0030942  .0465984  .6657852  1.152734    1.4429  .4956489

                                                   log likelihood = -25454.204
                                                                 (not concave)
-----------------------------------------------------------------------------------
Iteration 3:
Parameter vector:
          c1        c2        c3        c4        c5        c6        c7        c8
r1  .0723984  .0148014  .0031111  .0468402  .6655467  1.152792  1.443044  .3415718

                                                   log likelihood =  -25450.31
                                                                 (not concave)
-----------------------------------------------------------------------------------
Iteration 4:
Parameter vector:
          c1        c2        c3        c4        c5        c6        c7        c8
r1  .0724179  .0148061  .0031207   .046976  .6654144  1.152828  1.443132  .2255902

                                                   log likelihood = -25447.089
-----------------------------------------------------------------------------------
Iteration 5:
Parameter vector:
          c1        c2        c3        c4        c5        c6        c7        c8
r1  .0731783  .0148999  .0033563  .0503421  .6733537  1.164395  1.456149  .1572677

                                                   log likelihood =  -25440.83
-----------------------------------------------------------------------------------
Iteration 6:
Parameter vector:
          c1        c2        c3        c4        c5        c6        c7        c8
r1  .0786034  .0155632  .0050283  .0742803  .6807206  1.197768   1.49983  .1244857

                                                   log likelihood = -25424.671
-----------------------------------------------------------------------------------
Iteration 7:
Parameter vector:
          c1        c2        c3        c4        c5        c6        c7        c8
r1  .0786455   .015568  .0050254  .0742847  .6769458  1.195323  1.497619  .1350524

                                                   log likelihood = -25424.607
-----------------------------------------------------------------------------------
Iteration 8:
Parameter vector:
          c1        c2        c3        c4        c5        c6        c7        c8
r1  .0786415  .0155675  .0050259  .0742869  .6771147  1.195349  1.497619  .1355245

                                                   log likelihood = -25424.607
-----------------------------------------------------------------------------------

Mixed-effects oprobit regression                Number of obs      =     32257
Group variable:              v3                 Number of groups   =        28

                                                Obs per group: min =       819
                                                               avg =    1152.0
                                                               max =      2399

Integration method: mcaghermite                 Integration points =         7

                                                Wald chi2(4)       =    237.80
Log likelihood = -25424.607                     Prob > chi2        =    0.0000
------------------------------------------------------------------------------
         vol |      Coef.   Std. Err.      z    P>|z|     [95% Conf. Interval]
-------------+----------------------------------------------------------------
 c_c_subject |   .0786415   .0074934    10.49   0.000     .0639546    .0933284
c_qc_subject |   .0155675    .005827     2.67   0.008     .0041468    .0269883
       c_age |   .0050259   .0004562    11.02   0.000     .0041318      .00592
       c_sex |   .0742869   .0149801     4.96   0.000     .0449264    .1036475
-------------+----------------------------------------------------------------
       /cut1 |   .6771147   .0700354     9.67   0.000     .5398479    .8143816
       /cut2 |   1.195349    .070217    17.02   0.000     1.057726    1.332972
       /cut3 |   1.497619   .0704241    21.27   0.000      1.35959    1.635647
-------------+----------------------------------------------------------------
v3           |
   var(_cons)|   .1355245   .0367104                      .0796979    .2304563
------------------------------------------------------------------------------
LR test vs. oprobit regression:  chibar2(01) =  2269.46 Prob>=chibar2 = 0.0000

.         estimates store nosubject

.         lrtest qsubject nosubject // test whether effect of subj. social class va
> ries between countries

Likelihood-ratio test                                 LR chi2(2)  =     37.19
(Assumption: nosubject nested in qsubject)            Prob > chi2 =    0.0000

Note: The reported degrees of freedom assumes the null hypothesis is not on the
      boundary of the parameter space.  If this is not true, then the reported
      test is conservative.

.         meoprobit vol c_c_subject c_qc_subject if missing(vol, subject, age, sex,
>  v3)==0 ///
>                 || v3: c_c_subject c_qc_subject, trace intmethod(mcaghermite)

Fitting fixed-effects model:

Iteration 0:   log likelihood = -26632.945  
Iteration 1:   log likelihood = -26589.365  
Iteration 2:   log likelihood = -26589.351  
Iteration 3:   log likelihood = -26589.351  

Refining starting values:

Grid node 0:   log likelihood = -25643.495

Fitting full model:

-----------------------------------------------------------------------------------
Iteration 0:
Parameter vector:
          c1        c2        c3        c4        c5        c6        c7        c8
r1   .015776  .0668831  .6659138  1.151208  1.440011         1         1         1

                                                   log likelihood = -25643.495
                                                                 (not concave)
-----------------------------------------------------------------------------------
Iteration 1:
Parameter vector:
          c1        c2        c3        c4        c5        c6        c7        c8
r1  .0135252  .0652249  .6654272  1.151321  1.440313   .628292  .6315778  .5664289

                                                   log likelihood =  -25623.66
                                                                 (not concave)
-----------------------------------------------------------------------------------
Iteration 2:
Parameter vector:
          c1        c2        c3        c4        c5        c6        c7        c8
r1  .0127965  .0650257  .6652005  1.151373  1.440447  .5135068  .5172346  .4210194

                                                   log likelihood = -25614.863
                                                                 (not concave)
-----------------------------------------------------------------------------------
Iteration 3:
Parameter vector:
          c1        c2        c3        c4        c5        c6        c7        c8
r1  .0122737  .0650677  .6650197  1.151418   1.44056  .4345703  .4382057  .3061185

                                                   log likelihood = -25607.271
                                                                 (not concave)
-----------------------------------------------------------------------------------
Iteration 4:
Parameter vector:
          c1        c2        c3        c4        c5        c6        c7        c8
r1  .0121108  .0651024  .6649704  1.151434  1.440597  .4117022  .4153857  .2473063

                                                   log likelihood =  -25604.17
                                                                 (not concave)
-----------------------------------------------------------------------------------
Iteration 5:
Parameter vector:
          c1        c2        c3        c4        c5        c6        c7        c8
r1  .0102407  .0656162  .6642114  1.151612  1.441051  .1541981  .1588591  .1716222

                                                   log likelihood = -25575.091
                                                                 (not concave)
-----------------------------------------------------------------------------------
Iteration 6:
Parameter vector:
          c1        c2        c3        c4        c5        c6        c7        c8
r1  .0087318  .0673669  .6632199  1.151833  1.441626  .0239913  .0295578  .1684408

                                                   log likelihood = -25529.637
                                                                 (not concave)
-----------------------------------------------------------------------------------
Iteration 7:
Parameter vector:
          c1        c2        c3        c4        c5        c6        c7        c8
r1  .0084783  .0689405  .6625703  1.151978  1.442001  .0013456   .009955  .1663631

                                                   log likelihood =  -25510.43
                                                                 (not concave)
-----------------------------------------------------------------------------------
Iteration 8:
Parameter vector:
          c1        c2        c3        c4        c5        c6        c7        c8
r1  .0101183  .0688217  .6620215  1.152101   1.44232  .0013645  .0032887  .1647672

                                                   log likelihood = -25500.004
                                                                 (not concave)
-----------------------------------------------------------------------------------
Iteration 9:
Parameter vector:
          c1        c2        c3        c4        c5        c6        c7        c8
r1  .0110715  .0685845  .6617904  1.152152  1.442453  .0013696  .0014242  .1640714

                                                   log likelihood = -25495.277
                                                                 (not concave)
-----------------------------------------------------------------------------------
Iteration 10:
Parameter vector:
          c1        c2        c3        c4        c5        c6        c7        c8
r1  .0122531   .068102  .6618002  1.152152  1.442443  .0013643  .0000351  .1639483

                                                   log likelihood = -25492.025
-----------------------------------------------------------------------------------
Iteration 11:
Parameter vector:
          c1        c2        c3        c4        c5        c6        c7        c8
r1   .015011  .0677479  .6850331  1.200672  1.501044  .0022803  .0000157  .1005581

                                                   log likelihood = -25481.709
-----------------------------------------------------------------------------------
Iteration 12:
Parameter vector:
          c1        c2        c3        c4        c5        c6        c7        c8
r1  .0146035  .0673253  .6745732  1.191873  1.492588  .0034296  .0000305   .125767

                                                   log likelihood = -25480.439
-----------------------------------------------------------------------------------
Iteration 13:
Parameter vector:
          c1        c2        c3        c4        c5        c6        c7        c8
r1  .0145344  .0673743  .6759861   1.19283  1.493461  .0037663  .0000351  .1294617

                                                   log likelihood = -25480.401
-----------------------------------------------------------------------------------
Iteration 14:
Parameter vector:
          c1        c2        c3        c4        c5        c6        c7        c8
r1   .014533  .0673719  .6758683  1.192765  1.493406  .0037703  .0000351  .1292492

                                                   log likelihood = -25480.401
-----------------------------------------------------------------------------------

Mixed-effects oprobit regression                Number of obs      =     32257
Group variable:              v3                 Number of groups   =        28

                                                Obs per group: min =       819
                                                               avg =    1152.0
                                                               max =      2399

Integration method: mcaghermite                 Integration points =         7

                                                Wald chi2(2)       =     27.43
Log likelihood = -25480.401                     Prob > chi2        =    0.0000
----------------------------------------------------------------------------------
             vol |      Coef.   Std. Err.      z    P>|z|     [95% Conf. Interval]
-----------------+----------------------------------------------------------------
     c_c_subject |   .0673719   .0139423     4.83   0.000     .0400456    .0946982
    c_qc_subject |    .014533   .0063927     2.27   0.023     .0020034    .0270625
-----------------+----------------------------------------------------------------
           /cut1 |   .6758683   .0682891     9.90   0.000     .5420242    .8097124
           /cut2 |   1.192765   .0684736    17.42   0.000     1.058559     1.32697
           /cut3 |   1.493406   .0686839    21.74   0.000     1.358788    1.628024
-----------------+----------------------------------------------------------------
v3               |
 var(c_c_subject)|   .0037703   .0014427                       .001781    .0079817
var(c_qc_subject)|   .0000351   .0002798                      5.63e-12    218.0552
       var(_cons)|   .1292492   .0350247                      .0759914    .2198321
----------------------------------------------------------------------------------
LR test vs. oprobit regression:      chi2(3) =  2217.90   Prob > chi2 = 0.0000

Note: LR test is conservative and provided only for reference.

.         
.         mixed vol c_c_subject c_qc_subject c_age c_sex ///
>                 || v3: c_c_subject c_qc_subject

Performing EM optimization: 

Performing gradient-based optimization: 

Iteration 0:   log likelihood = -41075.375  
Iteration 1:   log likelihood =  -41074.84  
Iteration 2:   log likelihood =  -41074.84  

Computing standard errors:

Mixed-effects ML regression                     Number of obs      =     32257
Group variable: v3                              Number of groups   =        28

                                                Obs per group: min =       819
                                                               avg =    1152.0
                                                               max =      2399


                                                Wald chi2(4)       =    216.90
Log likelihood =  -41074.84                     Prob > chi2        =    0.0000

------------------------------------------------------------------------------
         vol |      Coef.   Std. Err.      z    P>|z|     [95% Conf. Interval]
-------------+----------------------------------------------------------------
 c_c_subject |    .049891   .0093842     5.32   0.000     .0314983    .0682838
c_qc_subject |   .0106543     .00389     2.74   0.006     .0030301    .0182784
       c_age |   .0036232   .0002916    12.42   0.000     .0030516    .0041948
       c_sex |   .0553976   .0096578     5.74   0.000     .0364686    .0743265
       _cons |   1.476898    .043521    33.94   0.000     1.391599    1.562198
------------------------------------------------------------------------------

------------------------------------------------------------------------------
  Random-effects Parameters  |   Estimate   Std. Err.     [95% Conf. Interval]
-----------------------------+------------------------------------------------
v3: Independent              |
               var(c_c_su~t) |   .0017627   .0006496       .000856    .0036298
               var(c_qc_s~t) |   1.70e-13   1.40e-12      1.61e-20    1.79e-06
                  var(_cons) |   .0523534   .0141815      .0307873    .0890263
-----------------------------+------------------------------------------------
               var(Residual) |   .7437275   .0058648      .7323211    .7553115
------------------------------------------------------------------------------
LR test vs. linear regression:       chi2(3) =  2024.73   Prob > chi2 = 0.0000

Note: LR test is conservative and provided only for reference.

.         estimates store qsubject_b

.         mixed vol c_c_subject c_qc_subject c_age c_sex ///
>                 || v3:

Performing EM optimization: 

Performing gradient-based optimization: 

Iteration 0:   log likelihood = -41094.146  
Iteration 1:   log likelihood = -41094.146  (backed up)

Computing standard errors:

Mixed-effects ML regression                     Number of obs      =     32257
Group variable: v3                              Number of groups   =        28

                                                Obs per group: min =       819
                                                               avg =    1152.0
                                                               max =      2399


                                                Wald chi2(4)       =    275.56
Log likelihood = -41094.146                     Prob > chi2        =    0.0000

------------------------------------------------------------------------------
         vol |      Coef.   Std. Err.      z    P>|z|     [95% Conf. Interval]
-------------+----------------------------------------------------------------
 c_c_subject |   .0511158   .0048989    10.43   0.000     .0415142    .0607175
c_qc_subject |   .0120086   .0036408     3.30   0.001     .0048727    .0191445
       c_age |   .0035954   .0002907    12.37   0.000     .0030257    .0041651
       c_sex |   .0553315   .0096642     5.73   0.000       .03639    .0742731
       _cons |   1.476826   .0435008    33.95   0.000     1.391565    1.562086
------------------------------------------------------------------------------

------------------------------------------------------------------------------
  Random-effects Parameters  |   Estimate   Std. Err.     [95% Conf. Interval]
-----------------------------+------------------------------------------------
v3: Identity                 |
                  var(_cons) |   .0523026   .0141676      .0307576    .0889394
-----------------------------+------------------------------------------------
               var(Residual) |   .7454598   .0058724      .7340385    .7570588
------------------------------------------------------------------------------
LR test vs. linear regression: chibar2(01) =  1986.12 Prob >= chibar2 = 0.0000

.         estimates store nosubject_b

.         lrtest qsubject_b nosubject_b // test whether effect of subj. social clas
> s varies between countries     

Likelihood-ratio test                                 LR chi2(2)  =     38.61
(Assumption: nosubject_b nested in qsubject_b)        Prob > chi2 =    0.0000

Note: The reported degrees of freedom assumes the null hypothesis is not on the
      boundary of the parameter space.  If this is not true, then the reported
      test is conservative.

.         mixed vol c_c_subject c_qc_subject if missing(vol, subject, age, sex, v3)
> ==0 ///
>                 || v3: c_c_subject c_qc_subject

Performing EM optimization: 

Performing gradient-based optimization: 

Iteration 0:   log likelihood = -41169.152  
Iteration 1:   log likelihood = -41168.552  
Iteration 2:   log likelihood = -41168.552  

Computing standard errors:

Mixed-effects ML regression                     Number of obs      =     32257
Group variable: v3                              Number of groups   =        28

                                                Obs per group: min =       819
                                                               avg =    1152.0
                                                               max =      2399


                                                Wald chi2(2)       =     29.34
Log likelihood = -41168.552                     Prob > chi2        =    0.0000

------------------------------------------------------------------------------
         vol |      Coef.   Std. Err.      z    P>|z|     [95% Conf. Interval]
-------------+----------------------------------------------------------------
 c_c_subject |   .0436095   .0092599     4.71   0.000     .0254605    .0617586
c_qc_subject |   .0120826   .0038969     3.10   0.002     .0044448    .0197204
       _cons |   1.477236   .0425207    34.74   0.000     1.393897    1.560575
------------------------------------------------------------------------------

------------------------------------------------------------------------------
  Random-effects Parameters  |   Estimate   Std. Err.     [95% Conf. Interval]
-----------------------------+------------------------------------------------
v3: Independent              |
               var(c_c_su~t) |   .0017014   .0006317      .0008218    .0035225
               var(c_qc_s~t) |   6.48e-14   5.01e-13      1.70e-20    2.47e-07
                  var(_cons) |   .0499394   .0135365      .0293574    .0849511
-----------------------------+------------------------------------------------
               var(Residual) |   .7481147   .0058995      .7366407    .7597673
------------------------------------------------------------------------------
LR test vs. linear regression:       chi2(3) =  1931.24   Prob > chi2 = 0.0000

Note: LR test is conservative and provided only for reference.

.                 
. 
. /* --( Regressions to determine correct intercepts for the figures )-- */
. 
. recode sex (1=-1) (2=1), generate(sexnew)
(32257 differences between sex and sexnew)

. center age if missing(vol, c_object, age, sex, v3)==0
c_age already defined or invalid name
r(110);

end of do-file

r(110);

. do "C:\Users\USER\AppData\Local\Temp\STD01000000.tmp"

. use Study6, clear

. recode sex (1=-1) (2=1), generate(sexnew)
(37192 differences between sex and sexnew)

. center age if missing(vol, c_object, age, sex, v3)==0

. rename c_age age_obj

. center age if missing(vol, c_subject, age, sex, v3)==0

. rename c_age age_subj

. sum age*

    Variable |       Obs        Mean    Std. Dev.       Min        Max
-------------+--------------------------------------------------------
         age |     37192    45.14533     17.1319         16         95
     age_obj |     37136    8.45e-07    17.11918  -29.13879   49.86121
    age_subj |     32257    1.82e-06    17.04483  -29.24791   49.75209

. 
. xtmelogit dvol c_object qc_object age_obj sexnew || v3: c_object qc_object

Refining starting values: 

Iteration 0:   log likelihood = -19827.201  (not concave)
Iteration 1:   log likelihood = -19790.167  (not concave)
Iteration 2:   log likelihood = -19762.798  

Performing gradient-based optimization: 

Iteration 0:   log likelihood = -19762.798  (not concave)
Iteration 1:   log likelihood = -19747.451  (not concave)
Iteration 2:   log likelihood = -19741.115  (not concave)
Iteration 3:   log likelihood = -19707.567  
Iteration 4:   log likelihood = -19693.022  
Iteration 5:   log likelihood = -19690.761  
Iteration 6:   log likelihood = -19690.711  
Iteration 7:   log likelihood = -19690.711  

Mixed-effects logistic regression               Number of obs      =     37136
Group variable: v3                              Number of groups   =        30

                                                Obs per group: min =       755
                                                               avg =    1237.9
                                                               max =      2457

Integration points =   7                        Wald chi2(4)       =    160.99
Log likelihood = -19690.711                     Prob > chi2        =    0.0000

------------------------------------------------------------------------------
        dvol |      Coef.   Std. Err.      z    P>|z|     [95% Conf. Interval]
-------------+----------------------------------------------------------------
    c_object |   .1631187    .025247     6.46   0.000     .1136356    .2126019
   qc_object |  -.0264723   .0105743    -2.50   0.012    -.0471975    -.005747
     age_obj |   .0077592   .0007564    10.26   0.000     .0062767    .0092417
      sexnew |    .058828   .0125307     4.69   0.000     .0342682    .0833877
       _cons |  -1.111729   .1257334    -8.84   0.000    -1.358162    -.865296
------------------------------------------------------------------------------

------------------------------------------------------------------------------
  Random-effects Parameters  |   Estimate   Std. Err.     [95% Conf. Interval]
-----------------------------+------------------------------------------------
v3: Independent              |
                sd(c_object) |   .1146014   .0203567      .0809079    .1623264
                sd(qc_obj~t) |   .0272885   .0154663      .0089855    .0828734
                   sd(_cons) |   .6829784   .0895626       .528183      .88314
------------------------------------------------------------------------------
LR test vs. logistic regression:     chi2(3) =  2695.76   Prob > chi2 = 0.0000

Note: LR test is conservative and provided only for reference.

. xtmelogit dvol c_subject qc_subject age_subj sexnew || v3: c_subject qc_subject

Refining starting values: 

Iteration 0:   log likelihood = -17043.803  (not concave)
Iteration 1:   log likelihood = -16998.096  (not concave)
Iteration 2:   log likelihood = -16972.376  

Performing gradient-based optimization: 

Iteration 0:   log likelihood = -16972.376  (not concave)
Iteration 1:   log likelihood = -16966.218  (not concave)
Iteration 2:   log likelihood = -16966.022  (not concave)
Iteration 3:   log likelihood = -16938.966  
Iteration 4:   log likelihood = -16929.974  
Iteration 5:   log likelihood =  -16926.19  
Iteration 6:   log likelihood = -16926.151  
Iteration 7:   log likelihood = -16926.151  

Mixed-effects logistic regression               Number of obs      =     32257
Group variable: v3                              Number of groups   =        28

                                                Obs per group: min =       819
                                                               avg =    1152.0
                                                               max =      2399

Integration points =   7                        Wald chi2(4)       =    118.38
Log likelihood = -16926.151                     Prob > chi2        =    0.0000

------------------------------------------------------------------------------
        dvol |      Coef.   Std. Err.      z    P>|z|     [95% Conf. Interval]
-------------+----------------------------------------------------------------
   c_subject |   .1363611   .0259983     5.25   0.000     .0854054    .1873168
  qc_subject |   .0117375   .0131001     0.90   0.370    -.0139383    .0374133
    age_subj |   .0076003   .0008243     9.22   0.000     .0059848    .0092158
      sexnew |    .044092   .0135083     3.26   0.001     .0176161    .0705678
       _cons |  -1.146913   .1355024    -8.46   0.000    -1.412493   -.8813333
------------------------------------------------------------------------------

------------------------------------------------------------------------------
  Random-effects Parameters  |   Estimate   Std. Err.     [95% Conf. Interval]
-----------------------------+------------------------------------------------
v3: Independent              |
                sd(c_subj~t) |   .1144269    .021779      .0787985    .1661646
                sd(qc_sub~t) |   .0299249   .0196249      .0082758    .1082072
                   sd(_cons) |   .7102922   .0964752      .5442806    .9269392
------------------------------------------------------------------------------
LR test vs. logistic regression:     chi2(3) =  2545.78   Prob > chi2 = 0.0000

Note: LR test is conservative and provided only for reference.

. 
. mixed vol c_object qc_object age_obj sexnew || v3: c_object qc_object

Performing EM optimization: 

Performing gradient-based optimization: 

Iteration 0:   log likelihood = -47701.144  
Iteration 1:   log likelihood = -47701.123  
Iteration 2:   log likelihood = -47701.123  

Computing standard errors:

Mixed-effects ML regression                     Number of obs      =     37136
Group variable: v3                              Number of groups   =        30

                                                Obs per group: min =       755
                                                               avg =    1237.9
                                                               max =      2457


                                                Wald chi2(4)       =    295.80
Log likelihood = -47701.123                     Prob > chi2        =    0.0000

------------------------------------------------------------------------------
         vol |      Coef.   Std. Err.      z    P>|z|     [95% Conf. Interval]
-------------+----------------------------------------------------------------
    c_object |   .0578062   .0087986     6.57   0.000     .0405613    .0750511
   qc_object |  -.0040695   .0038523    -1.06   0.291    -.0116199    .0034808
     age_obj |   .0039852   .0002747    14.51   0.000     .0034469    .0045236
      sexnew |   .0325193   .0045596     7.13   0.000     .0235828    .0414559
       _cons |   1.476634   .0408484    36.15   0.000     1.396572    1.556695
------------------------------------------------------------------------------

------------------------------------------------------------------------------
  Random-effects Parameters  |   Estimate   Std. Err.     [95% Conf. Interval]
-----------------------------+------------------------------------------------
v3: Independent              |
               var(c_object) |   .0015936   .0005719      .0007887    .0032199
               var(qc_obj~t) |   .0001084   .0001161      .0000133    .0008835
                  var(_cons) |   .0490695   .0128649      .0293526    .0820308
-----------------------------+------------------------------------------------
               var(Residual) |   .7605918   .0055886      .7497168    .7716244
------------------------------------------------------------------------------
LR test vs. linear regression:       chi2(3) =  2148.06   Prob > chi2 = 0.0000

Note: LR test is conservative and provided only for reference.

. mixed vol c_subject qc_subject age_subj sexnew || v3: c_subject qc_subject

Performing EM optimization: 

Performing gradient-based optimization: 

Iteration 0:   log likelihood = -41075.388  
Iteration 1:   log likelihood =  -41074.84  
Iteration 2:   log likelihood = -41074.839  

Computing standard errors:

Mixed-effects ML regression                     Number of obs      =     32257
Group variable: v3                              Number of groups   =        28

                                                Obs per group: min =       819
                                                               avg =    1152.0
                                                               max =      2399


                                                Wald chi2(4)       =    216.90
Log likelihood = -41074.839                     Prob > chi2        =    0.0000

------------------------------------------------------------------------------
         vol |      Coef.   Std. Err.      z    P>|z|     [95% Conf. Interval]
-------------+----------------------------------------------------------------
   c_subject |   .0498911   .0093844     5.32   0.000     .0314981    .0682841
  qc_subject |   .0106542     .00389     2.74   0.006       .00303    .0182783
    age_subj |   .0036232   .0002916    12.42   0.000     .0030516    .0041948
      sexnew |   .0276988   .0048289     5.74   0.000     .0182343    .0371632
       _cons |   1.464435    .043694    33.52   0.000     1.378797    1.550074
------------------------------------------------------------------------------

------------------------------------------------------------------------------
  Random-effects Parameters  |   Estimate   Std. Err.     [95% Conf. Interval]
-----------------------------+------------------------------------------------
v3: Independent              |
               var(c_subj~t) |   .0017628   .0006499      .0008559    .0036308
               var(qc_sub~t) |   2.54e-13   1.91e-12      9.94e-20    6.50e-07
                  var(_cons) |    .052352   .0141811      .0307865    .0890238
-----------------------------+------------------------------------------------
               var(Residual) |   .7437275   .0058671      .7323166    .7553162
------------------------------------------------------------------------------
LR test vs. linear regression:       chi2(3) =  2024.73   Prob > chi2 = 0.0000

Note: LR test is conservative and provided only for reference.

.                 
.                         
. /* -------------------------   Post hoc analyses    -------------------------- */
. * --- (because effcts of obj. & subj. social class vary between countries) ---*
. *  -> Ordered probit analyses separately for each country
. 
. use Study6, clear

. 
. foreach X of numlist 1/2 {
  2.   tab v3 if v3==`X'
  3.   sum c_object if v3==`X' & missing(vol,c_object,age,sex)==0
  4.   oprobit vol c_object qc_object age sex if v3==`X'
  5.   oprobit vol c_subject qc_subject age sex if v3==`X'
  6.   use Study6, clear  
  7.   }

    country (for more |
 details see also the |
 documentation of the |
           ISSP data) |      Freq.     Percent        Cum.
----------------------+-----------------------------------
        AUS-Australia |      1,156      100.00      100.00
----------------------+-----------------------------------
                Total |      1,156      100.00

    Variable |       Obs        Mean    Std. Dev.       Min        Max
-------------+--------------------------------------------------------
    c_object |      1155    .0058618    1.001918  -2.616176   2.400654

Iteration 0:   log likelihood =  -1271.497  
Iteration 1:   log likelihood = -1221.8086  
Iteration 2:   log likelihood = -1221.6575  
Iteration 3:   log likelihood = -1221.6575  

Ordered probit regression                         Number of obs   =       1155
                                                  LR chi2(4)      =      99.68
                                                  Prob > chi2     =     0.0000
Log likelihood = -1221.6575                       Pseudo R2       =     0.0392

------------------------------------------------------------------------------
         vol |      Coef.   Std. Err.      z    P>|z|     [95% Conf. Interval]
-------------+----------------------------------------------------------------
    c_object |   .0907191   .0390177     2.33   0.020     .0142458    .1671924
   qc_object |  -.0113471   .0340536    -0.33   0.739     -.078091    .0553969
         age |    .019759   .0021713     9.10   0.000     .0155032    .0240147
         sex |   .3583193   .0720106     4.98   0.000     .2171811    .4994576
-------------+----------------------------------------------------------------
       /cut1 |     1.8106   .1793977                      1.458987    2.162213
       /cut2 |   2.358835   .1829696                      2.000221    2.717448
       /cut3 |   2.657319   .1859037                      2.292954    3.021683
------------------------------------------------------------------------------

Iteration 0:   log likelihood = -1059.2038  
Iteration 1:   log likelihood = -1030.6315  
Iteration 2:   log likelihood = -1030.5967  
Iteration 3:   log likelihood = -1030.5967  

Ordered probit regression                         Number of obs   =        926
                                                  LR chi2(4)      =      57.21
                                                  Prob > chi2     =     0.0000
Log likelihood = -1030.5967                       Pseudo R2       =     0.0270

------------------------------------------------------------------------------
         vol |      Coef.   Std. Err.      z    P>|z|     [95% Conf. Interval]
-------------+----------------------------------------------------------------
   c_subject |   .0670006   .0408249     1.64   0.101    -.0130148     .147016
  qc_subject |   -.054923   .0472145    -1.16   0.245    -.1474617    .0376156
         age |   .0172246   .0028478     6.05   0.000      .011643    .0228062
         sex |    .349675   .0783713     4.46   0.000     .1960701    .5032799
-------------+----------------------------------------------------------------
       /cut1 |   1.610811   .2224954                      1.174728    2.046894
       /cut2 |   2.133644    .225385                      1.691897     2.57539
       /cut3 |   2.431962   .2280272                      1.985037    2.878887
------------------------------------------------------------------------------

    country (for more |
 details see also the |
 documentation of the |
           ISSP data) |      Freq.     Percent        Cum.
----------------------+-----------------------------------
     D-W-Germany-West |      1,967      100.00      100.00
----------------------+-----------------------------------
                Total |      1,967      100.00

    Variable |       Obs        Mean    Std. Dev.       Min        Max
-------------+--------------------------------------------------------
    c_object |      1960     .002253      1.0006  -2.301119   3.456112

Iteration 0:   log likelihood = -766.99191  
Iteration 1:   log likelihood = -760.61758  
Iteration 2:   log likelihood = -760.58574  
Iteration 3:   log likelihood = -760.58574  

Ordered probit regression                         Number of obs   =       1960
                                                  LR chi2(4)      =      12.81
                                                  Prob > chi2     =     0.0122
Log likelihood = -760.58574                       Pseudo R2       =     0.0084

------------------------------------------------------------------------------
         vol |      Coef.   Std. Err.      z    P>|z|     [95% Conf. Interval]
-------------+----------------------------------------------------------------
    c_object |   .1359577   .0491825     2.76   0.006     .0395618    .2323535
   qc_object |  -.0525322   .0285214    -1.84   0.065    -.1084332    .0033687
         age |   .0026546   .0023409     1.13   0.257    -.0019334    .0072427
         sex |   .1502999   .0808599     1.86   0.063    -.0081825    .3087823
-------------+----------------------------------------------------------------
       /cut1 |   1.678678   .1797622                      1.326351    2.031006
       /cut2 |   1.932742   .1815944                      1.576824    2.288661
       /cut3 |   2.150938    .183976                      1.790352    2.511525
------------------------------------------------------------------------------

Iteration 0:   log likelihood = -699.78238  
Iteration 1:   log likelihood = -694.22274  
Iteration 2:   log likelihood = -694.19878  
Iteration 3:   log likelihood = -694.19878  

Ordered probit regression                         Number of obs   =       1754
                                                  LR chi2(4)      =      11.17
                                                  Prob > chi2     =     0.0247
Log likelihood = -694.19878                       Pseudo R2       =     0.0080

------------------------------------------------------------------------------
         vol |      Coef.   Std. Err.      z    P>|z|     [95% Conf. Interval]
-------------+----------------------------------------------------------------
   c_subject |   .1193417   .0457072     2.61   0.009     .0297573    .2089262
  qc_subject |   .0425807   .0230146     1.85   0.064    -.0025272    .0876885
         age |   .0039285   .0024761     1.59   0.113    -.0009246    .0087817
         sex |   .1263971    .084624     1.49   0.135    -.0394629    .2922571
-------------+----------------------------------------------------------------
       /cut1 |   1.781421   .1888998                      1.411185    2.151658
       /cut2 |   2.044535   .1910284                      1.670126    2.418944
       /cut3 |   2.260699   .1936026                      1.881245    2.640153
------------------------------------------------------------------------------

. foreach X of numlist 4/4 {
  2.   tab v3 if v3==`X'
  3.   sum c_object if v3==`X' & missing(vol,c_object,age,sex)==0
  4.   oprobit vol c_object qc_object age sex if v3==`X'
  5.   use Study6, clear  
  6.   }

    country (for more |
 details see also the |
 documentation of the |
           ISSP data) |      Freq.     Percent        Cum.
----------------------+-----------------------------------
     GB-Great Britain |        755      100.00      100.00
----------------------+-----------------------------------
                Total |        755      100.00

    Variable |       Obs        Mean    Std. Dev.       Min        Max
-------------+--------------------------------------------------------
    c_object |       755    .0005413    .9988674  -1.710346   2.701249

Iteration 0:   log likelihood = -573.52363  
Iteration 1:   log likelihood = -560.42661  
Iteration 2:   log likelihood = -560.36046  
Iteration 3:   log likelihood = -560.36046  

Ordered probit regression                         Number of obs   =        755
                                                  LR chi2(4)      =      26.33
                                                  Prob > chi2     =     0.0000
Log likelihood = -560.36046                       Pseudo R2       =     0.0230

------------------------------------------------------------------------------
         vol |      Coef.   Std. Err.      z    P>|z|     [95% Conf. Interval]
-------------+----------------------------------------------------------------
    c_object |   .2195222    .060043     3.66   0.000       .10184    .3372044
   qc_object |  -.1048564   .0439312    -2.39   0.017    -.1909599   -.0187528
         age |   .0070457   .0027796     2.53   0.011     .0015978    .0124937
         sex |   .2724697   .1016194     2.68   0.007     .0732994    .4716401
-------------+----------------------------------------------------------------
       /cut1 |   1.412763   .2244612                      .9728272    1.852699
       /cut2 |   2.052463   .2302982                      1.601087    2.503839
       /cut3 |   2.266576   .2336613                      1.808608    2.724544
------------------------------------------------------------------------------

.  foreach X of numlist 6/10 {
  2.   tab v3 if v3==`X'
  3.   sum c_object if v3==`X' & missing(vol,c_object,age,sex)==0
  4.   oprobit vol c_object qc_object age sex if v3==`X'
  5.   oprobit vol c_subject qc_subject age sex if v3==`X'
  6.   use Study6, clear  
  7.   }

    country (for more |
 details see also the |
 documentation of the |
           ISSP data) |      Freq.     Percent        Cum.
----------------------+-----------------------------------
    USA-United States |      1,227      100.00      100.00
----------------------+-----------------------------------
                Total |      1,227      100.00

    Variable |       Obs        Mean    Std. Dev.       Min        Max
-------------+--------------------------------------------------------
    c_object |      1226    .0096074    1.001528  -3.208114   3.070455

Iteration 0:   log likelihood = -1299.9208  
Iteration 1:   log likelihood = -1292.1503  
Iteration 2:   log likelihood = -1292.1472  
Iteration 3:   log likelihood = -1292.1472  

Ordered probit regression                         Number of obs   =       1226
                                                  LR chi2(4)      =      15.55
                                                  Prob > chi2     =     0.0037
Log likelihood = -1292.1472                       Pseudo R2       =     0.0060

------------------------------------------------------------------------------
         vol |      Coef.   Std. Err.      z    P>|z|     [95% Conf. Interval]
-------------+----------------------------------------------------------------
    c_object |   .1034834   .0344319     3.01   0.003     .0359981    .1709688
   qc_object |  -.0057588   .0241925    -0.24   0.812    -.0531752    .0416575
         age |   .0048649     .00204     2.38   0.017     .0008666    .0088632
         sex |  -.0041359   .0681528    -0.06   0.952    -.1377129    .1294411
-------------+----------------------------------------------------------------
       /cut1 |   .4981328   .1416569                      .2204904    .7757752
       /cut2 |   1.123263   .1436627                      .8416895    1.404837
       /cut3 |   1.587776   .1480737                      1.297557    1.877996
------------------------------------------------------------------------------

Iteration 0:   log likelihood = -1293.6845  
Iteration 1:   log likelihood = -1287.5595  
Iteration 2:   log likelihood = -1287.5564  
Iteration 3:   log likelihood = -1287.5564  

Ordered probit regression                         Number of obs   =       1218
                                                  LR chi2(4)      =      12.26
                                                  Prob > chi2     =     0.0155
Log likelihood = -1287.5564                       Pseudo R2       =     0.0047

------------------------------------------------------------------------------
         vol |      Coef.   Std. Err.      z    P>|z|     [95% Conf. Interval]
-------------+----------------------------------------------------------------
   c_subject |   .0433129    .035558     1.22   0.223    -.0263795    .1130052
  qc_subject |    .048844   .0314092     1.56   0.120    -.0127168    .1104049
         age |   .0046793   .0020515     2.28   0.023     .0006585    .0087002
         sex |   .0113828     .06835     0.17   0.868    -.1225807    .1453464
-------------+----------------------------------------------------------------
       /cut1 |   .5615126   .1443394                      .2786126    .8444126
       /cut2 |   1.183771   .1464086                      .8968155    1.470726
       /cut3 |    1.65819   .1510813                      1.362076    1.954304
------------------------------------------------------------------------------

    country (for more |
 details see also the |
 documentation of the |
           ISSP data) |      Freq.     Percent        Cum.
----------------------+-----------------------------------
            A-Austria |        974      100.00      100.00
----------------------+-----------------------------------
                Total |        974      100.00

    Variable |       Obs        Mean    Std. Dev.       Min        Max
-------------+--------------------------------------------------------
    c_object |       974   -.0049292    1.002799   -2.60754   4.245429

Iteration 0:   log likelihood = -340.46655  
Iteration 1:   log likelihood = -335.91611  
Iteration 2:   log likelihood = -335.74474  
Iteration 3:   log likelihood = -335.74461  
Iteration 4:   log likelihood = -335.74461  

Ordered probit regression                         Number of obs   =        974
                                                  LR chi2(4)      =       9.44
                                                  Prob > chi2     =     0.0509
Log likelihood = -335.74461                       Pseudo R2       =     0.0139

------------------------------------------------------------------------------
         vol |      Coef.   Std. Err.      z    P>|z|     [95% Conf. Interval]
-------------+----------------------------------------------------------------
    c_object |   .1189804   .0662367     1.80   0.072     -.010841    .2488019
   qc_object |   .0334348   .0303459     1.10   0.271     -.026042    .0929116
         age |   .0000851   .0034927     0.02   0.981    -.0067605    .0069308
         sex |   .0809315    .120708     0.67   0.503    -.1556519    .3175148
-------------+----------------------------------------------------------------
       /cut1 |   1.600355   .2672788                      1.076498    2.124212
       /cut2 |    1.78844   .2691995                      1.260818    2.316061
       /cut3 |   1.903043   .2710276                      1.371839    2.434248
------------------------------------------------------------------------------

Iteration 0:   log likelihood = -320.31964  
Iteration 1:   log likelihood = -319.63968  
Iteration 2:   log likelihood = -319.63892  
Iteration 3:   log likelihood = -319.63892  

Ordered probit regression                         Number of obs   =        939
                                                  LR chi2(4)      =       1.36
                                                  Prob > chi2     =     0.8509
Log likelihood = -319.63892                       Pseudo R2       =     0.0021

------------------------------------------------------------------------------
         vol |      Coef.   Std. Err.      z    P>|z|     [95% Conf. Interval]
-------------+----------------------------------------------------------------
   c_subject |   .0510102   .0723883     0.70   0.481    -.0908683    .1928887
  qc_subject |   .0141533   .0296832     0.48   0.633    -.0440246    .0723312
         age |  -3.78e-06   .0035812    -0.00   0.999    -.0070229    .0070153
         sex |   .1146228   .1229443     0.93   0.351    -.1263436    .3555891
-------------+----------------------------------------------------------------
       /cut1 |   1.633005   .2767301                      1.090624    2.175386
       /cut2 |   1.822465   .2787572                      1.276111    2.368819
       /cut3 |    1.93208   .2805248                      1.382262    2.481899
------------------------------------------------------------------------------

    country (for more |
 details see also the |
 documentation of the |
           ISSP data) |      Freq.     Percent        Cum.
----------------------+-----------------------------------
            H-Hungary |        995      100.00      100.00
----------------------+-----------------------------------
                Total |        995      100.00

    Variable |       Obs        Mean    Std. Dev.       Min        Max
-------------+--------------------------------------------------------
    c_object |       995    .0000435     .999538  -2.285264   3.698938

Iteration 0:   log likelihood = -542.32861  
Iteration 1:   log likelihood = -531.33525  
Iteration 2:   log likelihood = -531.23929  
Iteration 3:   log likelihood = -531.23927  

Ordered probit regression                         Number of obs   =        995
                                                  LR chi2(4)      =      22.18
                                                  Prob > chi2     =     0.0002
Log likelihood = -531.23927                       Pseudo R2       =     0.0204

------------------------------------------------------------------------------
         vol |      Coef.   Std. Err.      z    P>|z|     [95% Conf. Interval]
-------------+----------------------------------------------------------------
    c_object |    .202785   .0578125     3.51   0.000     .0894747    .3160953
   qc_object |   .0033399   .0342958     0.10   0.922    -.0638786    .0705585
         age |  -.0044653   .0028422    -1.57   0.116     -.010036    .0011053
         sex |   .0931317     .09984     0.93   0.351    -.1025511    .2888145
-------------+----------------------------------------------------------------
       /cut1 |   1.035204   .2203727                      .6032814    1.467127
       /cut2 |   1.386205   .2223606                      .9503862    1.822024
       /cut3 |    1.61706   .2247914                      1.176477    2.057643
------------------------------------------------------------------------------

Iteration 0:   log likelihood =  -540.6893  
Iteration 1:   log likelihood = -533.35415  
Iteration 2:   log likelihood = -533.29602  
Iteration 3:   log likelihood =   -533.296  

Ordered probit regression                         Number of obs   =        984
                                                  LR chi2(4)      =      14.79
                                                  Prob > chi2     =     0.0052
Log likelihood =   -533.296                       Pseudo R2       =     0.0137

------------------------------------------------------------------------------
         vol |      Coef.   Std. Err.      z    P>|z|     [95% Conf. Interval]
-------------+----------------------------------------------------------------
   c_subject |   .1729554   .0531041     3.26   0.001     .0688733    .2770375
  qc_subject |  -.0595089   .0533813    -1.11   0.265    -.1641344    .0451167
         age |  -.0028528   .0028803    -0.99   0.322     -.008498    .0027924
         sex |   .0908445   .0995592     0.91   0.362    -.1042879    .2859769
-------------+----------------------------------------------------------------
       /cut1 |   1.038269   .2239562                      .5993234    1.477215
       /cut2 |   1.386773   .2259254                      .9439677    1.829579
       /cut3 |   1.615284   .2282567                      1.167909    2.062659
------------------------------------------------------------------------------

    country (for more |
 details see also the |
 documentation of the |
           ISSP data) |      Freq.     Percent        Cum.
----------------------+-----------------------------------
              I-Italy |      1,007      100.00      100.00
----------------------+-----------------------------------
                Total |      1,007      100.00

    Variable |       Obs        Mean    Std. Dev.       Min        Max
-------------+--------------------------------------------------------
    c_object |      1003   -3.52e-09           1  -2.552468   3.358192

Iteration 0:   log likelihood = -443.86429  
Iteration 1:   log likelihood = -440.68612  
Iteration 2:   log likelihood =  -440.6629  
Iteration 3:   log likelihood =  -440.6629  

Ordered probit regression                         Number of obs   =       1003
                                                  LR chi2(4)      =       6.40
                                                  Prob > chi2     =     0.1710
Log likelihood =  -440.6629                       Pseudo R2       =     0.0072

------------------------------------------------------------------------------
         vol |      Coef.   Std. Err.      z    P>|z|     [95% Conf. Interval]
-------------+----------------------------------------------------------------
    c_object |   .1489054   .0648226     2.30   0.022     .0218555    .2759554
   qc_object |  -.0696328   .0410175    -1.70   0.090    -.1500255      .01076
         age |   .0021493   .0031398     0.68   0.494    -.0040045    .0083032
         sex |   .0657735   .1051933     0.63   0.532    -.1404016    .2719486
-------------+----------------------------------------------------------------
       /cut1 |   1.374094   .2203209                      .9422727    1.805915
       /cut2 |   1.459709    .221003                      1.026551    1.892867
       /cut3 |   1.635385    .222522                       1.19925     2.07152
------------------------------------------------------------------------------

Iteration 0:   log likelihood = -443.40314  
Iteration 1:   log likelihood = -443.21075  
Iteration 2:   log likelihood = -443.21071  

Ordered probit regression                         Number of obs   =        999
                                                  LR chi2(4)      =       0.38
                                                  Prob > chi2     =     0.9837
Log likelihood = -443.21071                       Pseudo R2       =     0.0004

------------------------------------------------------------------------------
         vol |      Coef.   Std. Err.      z    P>|z|     [95% Conf. Interval]
-------------+----------------------------------------------------------------
   c_subject |  -.0027859   .0592688    -0.05   0.963    -.1189506    .1133789
  qc_subject |  -.0084102   .0282467    -0.30   0.766    -.0637727    .0469523
         age |   .0002131   .0030796     0.07   0.945    -.0058228    .0062491
         sex |   .0559769   .1050539     0.53   0.594     -.149925    .2618788
-------------+----------------------------------------------------------------
       /cut1 |   1.318516   .2192962                       .888703    1.748328
       /cut2 |   1.403266   .2199366                      .9721984    1.834334
       /cut3 |   1.577702   .2214024                      1.143761    2.011643
------------------------------------------------------------------------------

    country (for more |
 details see also the |
 documentation of the |
           ISSP data) |      Freq.     Percent        Cum.
----------------------+-----------------------------------
          IRL-Ireland |      1,002      100.00      100.00
----------------------+-----------------------------------
                Total |      1,002      100.00

    Variable |       Obs        Mean    Std. Dev.       Min        Max
-------------+--------------------------------------------------------
    c_object |      1001   -.0010665    1.001061  -2.831494   3.582735

Iteration 0:   log likelihood = -772.35957  
Iteration 1:   log likelihood = -764.86497  
Iteration 2:   log likelihood = -764.84768  
Iteration 3:   log likelihood = -764.84768  

Ordered probit regression                         Number of obs   =       1001
                                                  LR chi2(4)      =      15.02
                                                  Prob > chi2     =     0.0047
Log likelihood = -764.84768                       Pseudo R2       =     0.0097

------------------------------------------------------------------------------
         vol |      Coef.   Std. Err.      z    P>|z|     [95% Conf. Interval]
-------------+----------------------------------------------------------------
    c_object |   .1406794   .0486085     2.89   0.004     .0454084    .2359504
   qc_object |   .0188055   .0282312     0.67   0.505    -.0365266    .0741377
         age |     .00006    .002499     0.02   0.981     -.004838     .004958
         sex |   .0708207   .0858125     0.83   0.409    -.0973686      .23901
-------------+----------------------------------------------------------------
       /cut1 |   .8895451   .1775474                      .5415585    1.237532
       /cut2 |    1.30925   .1796558                       .957131    1.661369
       /cut3 |    1.59736   .1827918                      1.239095    1.955625
------------------------------------------------------------------------------

Iteration 0:   log likelihood = -718.34099  
Iteration 1:   log likelihood = -711.52994  
Iteration 2:   log likelihood = -711.51335  
Iteration 3:   log likelihood = -711.51335  

Ordered probit regression                         Number of obs   =        934
                                                  LR chi2(4)      =      13.66
                                                  Prob > chi2     =     0.0085
Log likelihood = -711.51335                       Pseudo R2       =     0.0095

------------------------------------------------------------------------------
         vol |      Coef.   Std. Err.      z    P>|z|     [95% Conf. Interval]
-------------+----------------------------------------------------------------
   c_subject |   .1579171   .0483943     3.26   0.001      .063066    .2527682
  qc_subject |  -.0465896   .0500382    -0.93   0.352    -.1446627    .0514836
         age |  -.0008105   .0025409    -0.32   0.750    -.0057905    .0041696
         sex |   .1187872   .0892068     1.33   0.183     -.056055    .2936293
-------------+----------------------------------------------------------------
       /cut1 |   .8630228   .1900024                      .4906249    1.235421
       /cut2 |   1.288041   .1920351                      .9116594    1.664423
       /cut3 |   1.579059    .195195                      1.196484    1.961634
------------------------------------------------------------------------------

.  foreach X of numlist 11/11 {
  2.   tab v3 if v3==`X'
  3.   sum c_object if v3==`X' & missing(vol,c_object,age,sex)==0
  4.   oprobit vol c_object qc_object age sex if v3==`X'
  5.   use Study6, clear  
  6.   }

    country (for more |
 details see also the |
 documentation of the |
           ISSP data) |      Freq.     Percent        Cum.
----------------------+-----------------------------------
       NL-Netherlands |      1,966      100.00      100.00
----------------------+-----------------------------------
                Total |      1,966      100.00

    Variable |       Obs        Mean    Std. Dev.       Min        Max
-------------+--------------------------------------------------------
    c_object |      1966    .0052971    1.001085   -2.06749   2.959351

Iteration 0:   log likelihood = -1834.1578  
Iteration 1:   log likelihood = -1827.3261  
Iteration 2:   log likelihood = -1827.3241  
Iteration 3:   log likelihood = -1827.3241  

Ordered probit regression                         Number of obs   =       1966
                                                  LR chi2(4)      =      13.67
                                                  Prob > chi2     =     0.0084
Log likelihood = -1827.3241                       Pseudo R2       =     0.0037

------------------------------------------------------------------------------
         vol |      Coef.   Std. Err.      z    P>|z|     [95% Conf. Interval]
-------------+----------------------------------------------------------------
    c_object |   .0408589   .0294533     1.39   0.165    -.0168686    .0985864
   qc_object |  -.0457766   .0234853    -1.95   0.051    -.0918068    .0002537
         age |   .0029533   .0017394     1.70   0.090    -.0004559    .0063625
         sex |   .1524963   .0574484     2.65   0.008     .0398994    .2650931
-------------+----------------------------------------------------------------
       /cut1 |   .8306833   .1220604                      .5914493    1.069917
       /cut2 |   1.232168   .1232572                      .9905879    1.473747
       /cut3 |   1.464514   .1246242                      1.220255    1.708773
------------------------------------------------------------------------------

.  foreach X of numlist 12/22 {
  2.  tab v3 if v3==`X'
  3.   sum c_object if v3==`X' & missing(vol,c_object,age,sex)==0
  4.   oprobit vol c_object qc_object age sex if v3==`X'
  5.   oprobit vol c_subject qc_subject age sex if v3==`X'
  6.   use Study6, clear  
  7.   }

    country (for more |
 details see also the |
 documentation of the |
           ISSP data) |      Freq.     Percent        Cum.
----------------------+-----------------------------------
             N-Norway |      1,346      100.00      100.00
----------------------+-----------------------------------
                Total |      1,346      100.00

    Variable |       Obs        Mean    Std. Dev.       Min        Max
-------------+--------------------------------------------------------
    c_object |      1343    .0339127    .9906128  -2.186614   2.945858

Iteration 0:   log likelihood = -1316.5651  
Iteration 1:   log likelihood = -1282.1494  
Iteration 2:   log likelihood = -1282.1174  
Iteration 3:   log likelihood = -1282.1174  

Ordered probit regression                         Number of obs   =       1343
                                                  LR chi2(4)      =      68.90
                                                  Prob > chi2     =     0.0000
Log likelihood = -1282.1174                       Pseudo R2       =     0.0262

------------------------------------------------------------------------------
         vol |      Coef.   Std. Err.      z    P>|z|     [95% Conf. Interval]
-------------+----------------------------------------------------------------
    c_object |   -.060593    .035314    -1.72   0.086    -.1298071    .0086211
   qc_object |   .0141063   .0282359     0.50   0.617     -.041235    .0694477
         age |   .0172255   .0021044     8.19   0.000     .0131009      .02135
         sex |   .0420978   .0683891     0.62   0.538    -.0919424     .176138
-------------+----------------------------------------------------------------
       /cut1 |   1.276477   .1482508                      .9859104    1.567043
       /cut2 |   1.748852   .1507996                       1.45329    2.044413
       /cut3 |    2.08051   .1538203                      1.779027    2.381992
------------------------------------------------------------------------------

Iteration 0:   log likelihood =  -1170.942  
Iteration 1:   log likelihood = -1135.4133  
Iteration 2:   log likelihood = -1135.3695  
Iteration 3:   log likelihood = -1135.3695  

Ordered probit regression                         Number of obs   =       1209
                                                  LR chi2(4)      =      71.14
                                                  Prob > chi2     =     0.0000
Log likelihood = -1135.3695                       Pseudo R2       =     0.0304

------------------------------------------------------------------------------
         vol |      Coef.   Std. Err.      z    P>|z|     [95% Conf. Interval]
-------------+----------------------------------------------------------------
   c_subject |  -.0165885   .0361005    -0.46   0.646    -.0873442    .0541672
  qc_subject |   .0586053   .0415751     1.41   0.159    -.0228803     .140091
         age |   .0183769   .0022388     8.21   0.000     .0139889    .0227648
         sex |   .0069487    .072512     0.10   0.924    -.1351722    .1490695
-------------+----------------------------------------------------------------
       /cut1 |   1.345053   .1631725                      1.025241    1.664865
       /cut2 |   1.818645   .1658711                      1.493543    2.143746
       /cut3 |   2.183899    .169508                      1.851669    2.516128
------------------------------------------------------------------------------

    country (for more |
 details see also the |
 documentation of the |
           ISSP data) |      Freq.     Percent        Cum.
----------------------+-----------------------------------
             S-Sweden |      1,157      100.00      100.00
----------------------+-----------------------------------
                Total |      1,157      100.00

    Variable |       Obs        Mean    Std. Dev.       Min        Max
-------------+--------------------------------------------------------
    c_object |      1153   -.0026624    1.000724  -2.098071   3.017947

Iteration 0:   log likelihood = -996.89898  
Iteration 1:   log likelihood = -974.29593  
Iteration 2:   log likelihood =  -974.2537  
Iteration 3:   log likelihood =  -974.2537  

Ordered probit regression                         Number of obs   =       1153
                                                  LR chi2(4)      =      45.29
                                                  Prob > chi2     =     0.0000
Log likelihood =  -974.2537                       Pseudo R2       =     0.0227

------------------------------------------------------------------------------
         vol |      Coef.   Std. Err.      z    P>|z|     [95% Conf. Interval]
-------------+----------------------------------------------------------------
    c_object |    .012519   .0409211     0.31   0.760    -.0676849    .0927228
   qc_object |  -.0177563    .034271    -0.52   0.604    -.0849262    .0494135
         age |    .015425   .0023589     6.54   0.000     .0108016    .0200485
         sex |  -.0872663   .0770513    -1.13   0.257    -.2382841    .0637515
-------------+----------------------------------------------------------------
       /cut1 |   1.158609   .1664505                      .8323716    1.484845
       /cut2 |   1.652945    .169235                      1.321251     1.98464
       /cut3 |   1.937244   .1723679                      1.599409    2.275079
------------------------------------------------------------------------------

Iteration 0:   log likelihood = -946.15852  
Iteration 1:   log likelihood = -923.05277  
Iteration 2:   log likelihood = -923.01028  
Iteration 3:   log likelihood = -923.01028  

Ordered probit regression                         Number of obs   =       1079
                                                  LR chi2(4)      =      46.30
                                                  Prob > chi2     =     0.0000
Log likelihood = -923.01028                       Pseudo R2       =     0.0245

------------------------------------------------------------------------------
         vol |      Coef.   Std. Err.      z    P>|z|     [95% Conf. Interval]
-------------+----------------------------------------------------------------
   c_subject |   .0147912   .0414621     0.36   0.721     -.066473    .0960553
  qc_subject |   .0742338   .0466837     1.59   0.112    -.0172646    .1657323
         age |    .015706   .0024225     6.48   0.000     .0109581     .020454
         sex |  -.0788112   .0786422    -1.00   0.316    -.2329471    .0753248
-------------+----------------------------------------------------------------
       /cut1 |   1.256337   .1779504                      .9075606    1.605113
       /cut2 |   1.758639   .1810408                      1.403805    2.113472
       /cut3 |   2.038328   .1844292                      1.676854    2.399803
------------------------------------------------------------------------------

    country (for more |
 details see also the |
 documentation of the |
           ISSP data) |      Freq.     Percent        Cum.
----------------------+-----------------------------------
    CZ-Czech Republic |      1,204      100.00      100.00
----------------------+-----------------------------------
                Total |      1,204      100.00

    Variable |       Obs        Mean    Std. Dev.       Min        Max
-------------+--------------------------------------------------------
    c_object |      1202     .001865    .9984643  -2.906013   3.360261

Iteration 0:   log likelihood = -926.62536  
Iteration 1:   log likelihood = -919.54089  
Iteration 2:   log likelihood = -919.53033  
Iteration 3:   log likelihood = -919.53033  

Ordered probit regression                         Number of obs   =       1202
                                                  LR chi2(4)      =      14.19
                                                  Prob > chi2     =     0.0067
Log likelihood = -919.53033                       Pseudo R2       =     0.0077

------------------------------------------------------------------------------
         vol |      Coef.   Std. Err.      z    P>|z|     [95% Conf. Interval]
-------------+----------------------------------------------------------------
    c_object |    .144662   .0427924     3.38   0.001     .0607903    .2285336
   qc_object |   -.019169   .0269541    -0.71   0.477    -.0719981    .0336601
         age |   .0031822   .0022873     1.39   0.164    -.0013007    .0076652
         sex |   .0439128   .0779387     0.56   0.573    -.1088442    .1966698
-------------+----------------------------------------------------------------
       /cut1 |   .8905637   .1709265                      .5555539    1.225574
       /cut2 |   1.606796   .1752356                       1.26334    1.950251
       /cut3 |   1.988726   .1813493                      1.633288    2.344164
------------------------------------------------------------------------------

Iteration 0:   log likelihood = -867.27153  
Iteration 1:   log likelihood = -865.08157  
Iteration 2:   log likelihood = -865.08086  
Iteration 3:   log likelihood = -865.08086  

Ordered probit regression                         Number of obs   =       1114
                                                  LR chi2(4)      =       4.38
                                                  Prob > chi2     =     0.3569
Log likelihood = -865.08086                       Pseudo R2       =     0.0025

------------------------------------------------------------------------------
         vol |      Coef.   Std. Err.      z    P>|z|     [95% Conf. Interval]
-------------+----------------------------------------------------------------
   c_subject |   .0631647   .0406608     1.55   0.120    -.0165291    .1428584
  qc_subject |   -.015437   .0345467    -0.45   0.655    -.0831472    .0522732
         age |   .0039142   .0024254     1.61   0.107    -.0008396     .008668
         sex |  -.0008553   .0801308    -0.01   0.991    -.1579087    .1561981
-------------+----------------------------------------------------------------
       /cut1 |   .8417283   .1791953                       .490512    1.192945
       /cut2 |   1.550466   .1833999                      1.191009    1.909923
       /cut3 |   1.938002   .1897078                      1.566182    2.309822
------------------------------------------------------------------------------

    country (for more |
 details see also the |
 documentation of the |
           ISSP data) |      Freq.     Percent        Cum.
----------------------+-----------------------------------
         SLO-Slovenia |      1,006      100.00      100.00
----------------------+-----------------------------------
                Total |      1,006      100.00

    Variable |       Obs        Mean    Std. Dev.       Min        Max
-------------+--------------------------------------------------------
    c_object |      1002   -8.68e-10           1  -1.939647   2.602503

Iteration 0:   log likelihood = -873.62881  
Iteration 1:   log likelihood = -869.83565  
Iteration 2:   log likelihood =  -869.8336  
Iteration 3:   log likelihood =  -869.8336  

Ordered probit regression                         Number of obs   =       1002
                                                  LR chi2(4)      =       7.59
                                                  Prob > chi2     =     0.1078
Log likelihood =  -869.8336                       Pseudo R2       =     0.0043

------------------------------------------------------------------------------
         vol |      Coef.   Std. Err.      z    P>|z|     [95% Conf. Interval]
-------------+----------------------------------------------------------------
    c_object |   .0819627   .0465205     1.76   0.078    -.0092158    .1731412
   qc_object |   .0298155   .0372864     0.80   0.424    -.0432645    .1028954
         age |   .0020482    .002667     0.77   0.442    -.0031789    .0072754
         sex |  -.0766324   .0816062    -0.94   0.348    -.2365776    .0833128
-------------+----------------------------------------------------------------
       /cut1 |    .613504   .1721828                      .2760318    .9509762
       /cut2 |   1.077885    .174065                      .7367244    1.419047
       /cut3 |   1.369461   .1766127                      1.023307    1.715616
------------------------------------------------------------------------------

Iteration 0:   log likelihood = -846.61912  
Iteration 1:   log likelihood = -845.24905  
Iteration 2:   log likelihood =  -845.2486  
Iteration 3:   log likelihood =  -845.2486  

Ordered probit regression                         Number of obs   =        971
                                                  LR chi2(4)      =       2.74
                                                  Prob > chi2     =     0.6021
Log likelihood =  -845.2486                       Pseudo R2       =     0.0016

------------------------------------------------------------------------------
         vol |      Coef.   Std. Err.      z    P>|z|     [95% Conf. Interval]
-------------+----------------------------------------------------------------
   c_subject |   .0286034    .043476     0.66   0.511     -.056608    .1138148
  qc_subject |   .0668316   .0471725     1.42   0.157    -.0256249    .1592881
         age |   .0017029   .0026336     0.65   0.518    -.0034589    .0068647
         sex |  -.0441972   .0826829    -0.53   0.593    -.2062528    .1178584
-------------+----------------------------------------------------------------
       /cut1 |   .6837454   .1787645                      .3333734    1.034117
       /cut2 |   1.142817   .1807359                      .7885811    1.497053
       /cut3 |   1.443812   .1834098                      1.084335    1.803289
------------------------------------------------------------------------------

    country (for more |
 details see also the |
 documentation of the |
           ISSP data) |      Freq.     Percent        Cum.
----------------------+-----------------------------------
            PL-Poland |      1,112      100.00      100.00
----------------------+-----------------------------------
                Total |      1,112      100.00

    Variable |       Obs        Mean    Std. Dev.       Min        Max
-------------+--------------------------------------------------------
    c_object |      1111   -.0077588    .9999841  -2.335852   3.655116

Iteration 0:   log likelihood = -1036.6301  
Iteration 1:   log likelihood =  -1029.399  
Iteration 2:   log likelihood =  -1029.394  
Iteration 3:   log likelihood =  -1029.394  

Ordered probit regression                         Number of obs   =       1111
                                                  LR chi2(4)      =      14.47
                                                  Prob > chi2     =     0.0059
Log likelihood =  -1029.394                       Pseudo R2       =     0.0070

------------------------------------------------------------------------------
         vol |      Coef.   Std. Err.      z    P>|z|     [95% Conf. Interval]
-------------+----------------------------------------------------------------
    c_object |    .100147   .0427441     2.34   0.019     .0163701    .1839239
   qc_object |   .0196977   .0285387     0.69   0.490    -.0362371    .0756325
         age |  -.0043593   .0022379    -1.95   0.051    -.0087456    .0000269
         sex |   .0636914   .0752799     0.85   0.398    -.0838545    .2112374
-------------+----------------------------------------------------------------
       /cut1 |   .3818518   .1602284                      .0678099    .6958937
       /cut2 |   1.051742   .1623505                      .7335406    1.369943
       /cut3 |   1.414573   .1657908                      1.089629    1.739517
------------------------------------------------------------------------------

Iteration 0:   log likelihood =  -982.0875  
Iteration 1:   log likelihood = -976.46635  
Iteration 2:   log likelihood = -976.46335  
Iteration 3:   log likelihood = -976.46335  

Ordered probit regression                         Number of obs   =       1045
                                                  LR chi2(4)      =      11.25
                                                  Prob > chi2     =     0.0239
Log likelihood = -976.46335                       Pseudo R2       =     0.0057

------------------------------------------------------------------------------
         vol |      Coef.   Std. Err.      z    P>|z|     [95% Conf. Interval]
-------------+----------------------------------------------------------------
   c_subject |   .1248229   .0447612     2.79   0.005     .0370925    .2125532
  qc_subject |  -.0468356   .0427703    -1.10   0.273    -.1306639    .0369927
         age |   -.002104    .002324    -0.91   0.365     -.006659    .0024509
         sex |   .0875137   .0768563     1.14   0.255     -.063122    .2381493
-------------+----------------------------------------------------------------
       /cut1 |   .4471924   .1671111                      .1196608    .7747241
       /cut2 |   1.126113   .1694626                      .7939723    1.458253
       /cut3 |   1.487132   .1729186                      1.148218    1.826047
------------------------------------------------------------------------------

    country (for more |
 details see also the |
 documentation of the |
           ISSP data) |      Freq.     Percent        Cum.
----------------------+-----------------------------------
          BG-Bulgaria |      1,095      100.00      100.00
----------------------+-----------------------------------
                Total |      1,095      100.00

    Variable |       Obs        Mean    Std. Dev.       Min        Max
-------------+--------------------------------------------------------
    c_object |      1095   -.0029184    1.000459   -2.33685   3.788689

Iteration 0:   log likelihood = -775.32199  
Iteration 1:   log likelihood = -761.11196  
Iteration 2:   log likelihood = -761.05931  
Iteration 3:   log likelihood = -761.05931  

Ordered probit regression                         Number of obs   =       1095
                                                  LR chi2(4)      =      28.53
                                                  Prob > chi2     =     0.0000
Log likelihood = -761.05931                       Pseudo R2       =     0.0184

------------------------------------------------------------------------------
         vol |      Coef.   Std. Err.      z    P>|z|     [95% Conf. Interval]
-------------+----------------------------------------------------------------
    c_object |   .1571444   .0436739     3.60   0.000     .0715451    .2427437
   qc_object |   .0278984   .0280145     1.00   0.319     -.027009    .0828058
         age |  -.0071615   .0025567    -2.80   0.005    -.0121724   -.0021505
         sex |   .1002004   .0835342     1.20   0.230    -.0635236    .2639244
-------------+----------------------------------------------------------------
       /cut1 |   .6672233   .1832781                      .3080048    1.026442
       /cut2 |   1.244233   .1863616                      .8789706    1.609495
       /cut3 |    1.66045   .1919287                      1.284277    2.036624
------------------------------------------------------------------------------

Iteration 0:   log likelihood = -727.44771  
Iteration 1:   log likelihood =  -714.7898  
Iteration 2:   log likelihood = -714.74309  
Iteration 3:   log likelihood = -714.74309  

Ordered probit regression                         Number of obs   =       1023
                                                  LR chi2(4)      =      25.41
                                                  Prob > chi2     =     0.0000
Log likelihood = -714.74309                       Pseudo R2       =     0.0175

------------------------------------------------------------------------------
         vol |      Coef.   Std. Err.      z    P>|z|     [95% Conf. Interval]
-------------+----------------------------------------------------------------
   c_subject |    .197205   .0535972     3.68   0.000     .0921564    .3022536
  qc_subject |  -.0608597   .0473695    -1.28   0.199    -.1537022    .0319828
         age |  -.0065353   .0026892    -2.43   0.015    -.0118061   -.0012645
         sex |   .1009902   .0864026     1.17   0.242    -.0683559    .2703362
-------------+----------------------------------------------------------------
       /cut1 |   .6096575   .1958522                      .2257943    .9935207
       /cut2 |   1.167651   .1987758                      .7780581    1.557245
       /cut3 |   1.584125   .2039254                      1.184439    1.983811
------------------------------------------------------------------------------

    country (for more |
 details see also the |
 documentation of the |
           ISSP data) |      Freq.     Percent        Cum.
----------------------+-----------------------------------
           RUS-Russia |      1,703      100.00      100.00
----------------------+-----------------------------------
                Total |      1,703      100.00

    Variable |       Obs        Mean    Std. Dev.       Min        Max
-------------+--------------------------------------------------------
    c_object |      1702    1.51e-09           1  -3.630895   2.905254

Iteration 0:   log likelihood =  -1020.758  
Iteration 1:   log likelihood =  -1019.952  
Iteration 2:   log likelihood = -1019.9517  
Iteration 3:   log likelihood = -1019.9517  

Ordered probit regression                         Number of obs   =       1702
                                                  LR chi2(4)      =       1.61
                                                  Prob > chi2     =     0.8065
Log likelihood = -1019.9517                       Pseudo R2       =     0.0008

------------------------------------------------------------------------------
         vol |      Coef.   Std. Err.      z    P>|z|     [95% Conf. Interval]
-------------+----------------------------------------------------------------
    c_object |   .0402472   .0371402     1.08   0.279    -.0325461    .1130406
   qc_object |   .0009676   .0242519     0.04   0.968    -.0465652    .0485005
         age |   .0004213   .0021277     0.20   0.843     -.003749    .0045915
         sex |   .0258717   .0712648     0.36   0.717    -.1138048    .1655482
-------------+----------------------------------------------------------------
       /cut1 |   1.022113   .1383959                      .7508624    1.293364
       /cut2 |   1.641148   .1425044                      1.361845    1.920452
       /cut3 |   1.933383   .1468485                      1.645565      2.2212
------------------------------------------------------------------------------

Iteration 0:   log likelihood = -922.18705  
Iteration 1:   log likelihood = -922.07494  
Iteration 2:   log likelihood = -922.07493  

Ordered probit regression                         Number of obs   =       1539
                                                  LR chi2(4)      =       0.22
                                                  Prob > chi2     =     0.9942
Log likelihood = -922.07493                       Pseudo R2       =     0.0001

------------------------------------------------------------------------------
         vol |      Coef.   Std. Err.      z    P>|z|     [95% Conf. Interval]
-------------+----------------------------------------------------------------
   c_subject |  -.0074988   .0385889    -0.19   0.846    -.0831316    .0681341
  qc_subject |  -.0085105    .044812    -0.19   0.849    -.0963404    .0793194
         age |  -.0001445   .0023518    -0.06   0.951     -.004754     .004465
         sex |   .0309807   .0751987     0.41   0.680    -.1164061    .1783675
-------------+----------------------------------------------------------------
       /cut1 |   .9968484   .1500058                      .7028425    1.290854
       /cut2 |   1.612408   .1540193                      1.310535     1.91428
       /cut3 |   1.906539   .1584211                      1.596039    2.217038
------------------------------------------------------------------------------

    country (for more |
 details see also the |
 documentation of the |
           ISSP data) |      Freq.     Percent        Cum.
----------------------+-----------------------------------
       NZ-New Zealand |        929      100.00      100.00
----------------------+-----------------------------------
                Total |        929      100.00

    Variable |       Obs        Mean    Std. Dev.       Min        Max
-------------+--------------------------------------------------------
    c_object |       929    .0055103    .9817605  -2.162802   3.042594

Iteration 0:   log likelihood = -1079.9633  
Iteration 1:   log likelihood = -1057.0165  
Iteration 2:   log likelihood = -1057.0042  
Iteration 3:   log likelihood = -1057.0042  

Ordered probit regression                         Number of obs   =        929
                                                  LR chi2(4)      =      45.92
                                                  Prob > chi2     =     0.0000
Log likelihood = -1057.0042                       Pseudo R2       =     0.0213

------------------------------------------------------------------------------
         vol |      Coef.   Std. Err.      z    P>|z|     [95% Conf. Interval]
-------------+----------------------------------------------------------------
    c_object |   .0183547   .0396923     0.46   0.644    -.0594407    .0961501
   qc_object |  -.0108428   .0289441    -0.37   0.708    -.0675721    .0458865
         age |   .0154683   .0023714     6.52   0.000     .0108205     .020116
         sex |   .1440327    .076883     1.87   0.061    -.0066553    .2947207
-------------+----------------------------------------------------------------
       /cut1 |   1.080784   .1730051                         .7417    1.419867
       /cut2 |    1.64639    .175915                      1.301603    1.991177
       /cut3 |    2.02159   .1795349                      1.669708    2.373472
------------------------------------------------------------------------------

Iteration 0:   log likelihood = -959.20802  
Iteration 1:   log likelihood =  -941.1501  
Iteration 2:   log likelihood = -941.14217  
Iteration 3:   log likelihood = -941.14217  

Ordered probit regression                         Number of obs   =        819
                                                  LR chi2(4)      =      36.13
                                                  Prob > chi2     =     0.0000
Log likelihood = -941.14217                       Pseudo R2       =     0.0188

------------------------------------------------------------------------------
         vol |      Coef.   Std. Err.      z    P>|z|     [95% Conf. Interval]
-------------+----------------------------------------------------------------
   c_subject |  -.0088825   .0425455    -0.21   0.835    -.0922702    .0745052
  qc_subject |   .0130819   .0372998     0.35   0.726    -.0600245    .0861882
         age |   .0145866   .0025002     5.83   0.000     .0096862     .019487
         sex |   .1333771   .0817195     1.63   0.103    -.0267901    .2935444
-------------+----------------------------------------------------------------
       /cut1 |   1.030361   .1885992                      .6607134    1.400009
       /cut2 |   1.600892   .1914755                      1.225607    1.976177
       /cut3 |   1.986884    .195265                      1.604171    2.369596
------------------------------------------------------------------------------

    country (for more |
 details see also the |
 documentation of the |
           ISSP data) |      Freq.     Percent        Cum.
----------------------+-----------------------------------
           CDN-Canada |        930      100.00      100.00
----------------------+-----------------------------------
                Total |        930      100.00

    Variable |       Obs        Mean    Std. Dev.       Min        Max
-------------+--------------------------------------------------------
    c_object |       928      .00998    .9819969   -3.64485   2.548693

Iteration 0:   log likelihood = -1121.7925  
Iteration 1:   log likelihood = -1102.4505  
Iteration 2:   log likelihood = -1102.4466  
Iteration 3:   log likelihood = -1102.4466  

Ordered probit regression                         Number of obs   =        928
                                                  LR chi2(4)      =      38.69
                                                  Prob > chi2     =     0.0000
Log likelihood = -1102.4466                       Pseudo R2       =     0.0172

------------------------------------------------------------------------------
         vol |      Coef.   Std. Err.      z    P>|z|     [95% Conf. Interval]
-------------+----------------------------------------------------------------
    c_object |   .0512329   .0382998     1.34   0.181    -.0238333    .1262991
   qc_object |   .0100587   .0266023     0.38   0.705    -.0420809    .0621983
         age |   .0150841   .0025803     5.85   0.000     .0100268    .0201415
         sex |   .2274507    .078855     2.88   0.004     .0728978    .3820036
-------------+----------------------------------------------------------------
       /cut1 |   .9164883   .1691341                      .5849915    1.247985
       /cut2 |   1.606728   .1725866                      1.268464    1.944991
       /cut3 |   1.948538   .1751306                      1.605289    2.291788
------------------------------------------------------------------------------

Iteration 0:   log likelihood = -1025.2185  
Iteration 1:   log likelihood = -1009.2718  
Iteration 2:   log likelihood = -1009.2691  
Iteration 3:   log likelihood = -1009.2691  

Ordered probit regression                         Number of obs   =        849
                                                  LR chi2(4)      =      31.90
                                                  Prob > chi2     =     0.0000
Log likelihood = -1009.2691                       Pseudo R2       =     0.0156

------------------------------------------------------------------------------
         vol |      Coef.   Std. Err.      z    P>|z|     [95% Conf. Interval]
-------------+----------------------------------------------------------------
   c_subject |  -.0087441   .0415535    -0.21   0.833    -.0901875    .0726993
  qc_subject |  -.0117119   .0371253    -0.32   0.752    -.0844761    .0610524
         age |   .0139642   .0026665     5.24   0.000      .008738    .0191903
         sex |    .239175   .0822656     2.91   0.004     .0779373    .4004126
-------------+----------------------------------------------------------------
       /cut1 |   .8706525   .1784952                      .5208084    1.220497
       /cut2 |   1.566209    .181931                      1.209631    1.922787
       /cut3 |   1.923035   .1847813                       1.56087    2.285199
------------------------------------------------------------------------------

    country (for more |
 details see also the |
 documentation of the |
           ISSP data) |      Freq.     Percent        Cum.
----------------------+-----------------------------------
       RP-Philippines |      1,200      100.00      100.00
----------------------+-----------------------------------
                Total |      1,200      100.00

    Variable |       Obs        Mean    Std. Dev.       Min        Max
-------------+--------------------------------------------------------
    c_object |      1199    7.88e-10           1  -2.185207   5.510697

Iteration 0:   log likelihood = -1511.2085  
Iteration 1:   log likelihood = -1497.7864  
Iteration 2:   log likelihood = -1497.7836  
Iteration 3:   log likelihood = -1497.7836  

Ordered probit regression                         Number of obs   =       1199
                                                  LR chi2(4)      =      26.85
                                                  Prob > chi2     =     0.0000
Log likelihood = -1497.7836                       Pseudo R2       =     0.0089

------------------------------------------------------------------------------
         vol |      Coef.   Std. Err.      z    P>|z|     [95% Conf. Interval]
-------------+----------------------------------------------------------------
    c_object |   .1693988     .03684     4.60   0.000     .0971937    .2416039
   qc_object |  -.0499429   .0204175    -2.45   0.014    -.0899605   -.0099252
         age |   .0057137   .0023356     2.45   0.014     .0011361    .0102914
         sex |  -.0740384   .0650929    -1.14   0.255    -.2016182    .0535413
-------------+----------------------------------------------------------------
       /cut1 |  -.0613666   .1433108                     -.3422506    .2195173
       /cut2 |   .6367991   .1441278                      .3543137    .9192844
       /cut3 |   1.020027   .1455214                      .7348107    1.305244
------------------------------------------------------------------------------

Iteration 0:   log likelihood = -1463.6311  
Iteration 1:   log likelihood = -1453.3353  
Iteration 2:   log likelihood = -1453.3347  
Iteration 3:   log likelihood = -1453.3347  

Ordered probit regression                         Number of obs   =       1159
                                                  LR chi2(4)      =      20.59
                                                  Prob > chi2     =     0.0004
Log likelihood = -1453.3347                       Pseudo R2       =     0.0070

------------------------------------------------------------------------------
         vol |      Coef.   Std. Err.      z    P>|z|     [95% Conf. Interval]
-------------+----------------------------------------------------------------
   c_subject |   .1376227    .036897     3.73   0.000     .0653058    .2099395
  qc_subject |   -.017935   .0377165    -0.48   0.634    -.0918581    .0559881
         age |   .0046373   .0023499     1.97   0.048     .0000316    .0092431
         sex |  -.0855157   .0662578    -1.29   0.197    -.2153785    .0443471
-------------+----------------------------------------------------------------
       /cut1 |  -.0893736   .1476002                     -.3786647    .1999175
       /cut2 |   .5957562   .1482881                      .3051169    .8863954
       /cut3 |   .9827672   .1496735                      .6894126    1.276122
------------------------------------------------------------------------------

    country (for more |
 details see also the |
 documentation of the |
           ISSP data) |      Freq.     Percent        Cum.
----------------------+-----------------------------------
 IL-Israel Jews Arabs |      1,166      100.00      100.00
----------------------+-----------------------------------
                Total |      1,166      100.00

    Variable |       Obs        Mean    Std. Dev.       Min        Max
-------------+--------------------------------------------------------
    c_object |      1165    -.003876    1.002314  -2.360559   2.379671

Iteration 0:   log likelihood = -1109.8948  
Iteration 1:   log likelihood = -1093.1538  
Iteration 2:   log likelihood = -1093.0911  
Iteration 3:   log likelihood = -1093.0911  

Ordered probit regression                         Number of obs   =       1165
                                                  LR chi2(4)      =      33.61
                                                  Prob > chi2     =     0.0000
Log likelihood = -1093.0911                       Pseudo R2       =     0.0151

------------------------------------------------------------------------------
         vol |      Coef.   Std. Err.      z    P>|z|     [95% Conf. Interval]
-------------+----------------------------------------------------------------
    c_object |   .1706043   .0377386     4.52   0.000     .0966381    .2445706
   qc_object |  -.0138987   .0320779    -0.43   0.665    -.0767703    .0489729
         age |  -.0078202   .0024367    -3.21   0.001     -.012596   -.0030443
         sex |  -.1152922   .0735334    -1.57   0.117    -.2594151    .0288306
-------------+----------------------------------------------------------------
       /cut1 |  -.0093545   .1501706                     -.3036834    .2849744
       /cut2 |   .4116021   .1506801                      .1162745    .7069298
       /cut3 |   .6565602    .152094                      .3584615    .9546589
------------------------------------------------------------------------------

Iteration 0:   log likelihood =  -1106.704  
Iteration 1:   log likelihood =  -1086.096  
Iteration 2:   log likelihood = -1085.8374  
Iteration 3:   log likelihood =  -1085.837  
Iteration 4:   log likelihood =  -1085.837  

Ordered probit regression                         Number of obs   =       1161
                                                  LR chi2(4)      =      41.73
                                                  Prob > chi2     =     0.0000
Log likelihood =  -1085.837                       Pseudo R2       =     0.0189

------------------------------------------------------------------------------
         vol |      Coef.   Std. Err.      z    P>|z|     [95% Conf. Interval]
-------------+----------------------------------------------------------------
   c_subject |   .2185698   .0435649     5.02   0.000     .1331841    .3039554
  qc_subject |  -.0061644   .0230727    -0.27   0.789    -.0513861    .0390574
         age |  -.0049366   .0023897    -2.07   0.039    -.0096204   -.0002528
         sex |  -.1166785   .0738171    -1.58   0.114    -.2613573    .0280004
-------------+----------------------------------------------------------------
       /cut1 |   .1155763   .1516405                     -.1816336    .4127862
       /cut2 |   .5401527    .152312                      .2416266    .8386788
       /cut3 |   .7861462   .1539189                      .4844707    1.087822
------------------------------------------------------------------------------

.  foreach X of numlist 24/33 {
  2.   tab v3 if v3==`X'
  3.   sum c_object if v3==`X' & missing(vol,c_object,age,sex)==0
  4.   oprobit vol c_object qc_object age sex if v3==`X'
  5.   oprobit vol c_subject qc_subject age sex if v3==`X'
  6.   use Study6, clear  
  7.   }

    country (for more |
 details see also the |
 documentation of the |
           ISSP data) |      Freq.     Percent        Cum.
----------------------+-----------------------------------
              J-Japan |      1,366      100.00      100.00
----------------------+-----------------------------------
                Total |      1,366      100.00

    Variable |       Obs        Mean    Std. Dev.       Min        Max
-------------+--------------------------------------------------------
    c_object |      1366    .0001059    1.000728  -2.071251      4.221

Iteration 0:   log likelihood = -829.27993  
Iteration 1:   log likelihood = -825.86497  
Iteration 2:   log likelihood = -825.86264  
Iteration 3:   log likelihood = -825.86264  

Ordered probit regression                         Number of obs   =       1366
                                                  LR chi2(4)      =       6.83
                                                  Prob > chi2     =     0.1449
Log likelihood = -825.86264                       Pseudo R2       =     0.0041

------------------------------------------------------------------------------
         vol |      Coef.   Std. Err.      z    P>|z|     [95% Conf. Interval]
-------------+----------------------------------------------------------------
    c_object |    .020237   .0411317     0.49   0.623    -.0603796    .1008536
   qc_object |  -.0221387   .0262996    -0.84   0.400     -.073685    .0294076
         age |   .0058118   .0022797     2.55   0.011     .0013436      .01028
         sex |   .0182501   .0779754     0.23   0.815    -.1345789     .171079
-------------+----------------------------------------------------------------
       /cut1 |   1.215483   .1655381                       .891034    1.539931
       /cut2 |   1.899579   .1708913                      1.564638     2.23452
       /cut3 |   2.098107    .173955                      1.757162    2.439053
------------------------------------------------------------------------------

Iteration 0:   log likelihood = -828.69958  
Iteration 1:   log likelihood = -821.66548  
Iteration 2:   log likelihood = -821.65526  
Iteration 3:   log likelihood = -821.65526  

Ordered probit regression                         Number of obs   =       1363
                                                  LR chi2(4)      =      14.09
                                                  Prob > chi2     =     0.0070
Log likelihood = -821.65526                       Pseudo R2       =     0.0085

------------------------------------------------------------------------------
         vol |      Coef.   Std. Err.      z    P>|z|     [95% Conf. Interval]
-------------+----------------------------------------------------------------
   c_subject |   .1210933   .0428099     2.83   0.005     .0371874    .2049992
  qc_subject |   .0301887   .0198199     1.52   0.128    -.0086575    .0690349
         age |   .0059488   .0022543     2.64   0.008     .0015305    .0103671
         sex |   .0129596   .0778193     0.17   0.868    -.1395634    .1654827
-------------+----------------------------------------------------------------
       /cut1 |   1.269155   .1652414                      .9452879    1.593022
       /cut2 |    1.95719     .17075                      1.622526    2.291854
       /cut3 |   2.157038   .1738935                      1.816213    2.497863
------------------------------------------------------------------------------

    country (for more |
 details see also the |
 documentation of the |
           ISSP data) |      Freq.     Percent        Cum.
----------------------+-----------------------------------
              E-Spain |      2,467      100.00      100.00
----------------------+-----------------------------------
                Total |      2,467      100.00

    Variable |       Obs        Mean    Std. Dev.       Min        Max
-------------+--------------------------------------------------------
    c_object |      2457    .0019546    .9992468  -1.701815   2.445327

Iteration 0:   log likelihood = -1286.2158  
Iteration 1:   log likelihood = -1258.6643  
Iteration 2:   log likelihood = -1258.4372  
Iteration 3:   log likelihood = -1258.4372  

Ordered probit regression                         Number of obs   =       2457
                                                  LR chi2(4)      =      55.56
                                                  Prob > chi2     =     0.0000
Log likelihood = -1258.4372                       Pseudo R2       =     0.0216

------------------------------------------------------------------------------
         vol |      Coef.   Std. Err.      z    P>|z|     [95% Conf. Interval]
-------------+----------------------------------------------------------------
    c_object |   .2394963   .0388356     6.17   0.000     .1633799    .3156127
   qc_object |   .0177887   .0290865     0.61   0.541    -.0392198    .0747972
         age |   .0033627   .0020935     1.61   0.108    -.0007405    .0074658
         sex |   .1609929   .0640441     2.51   0.012     .0354688    .2865171
-------------+----------------------------------------------------------------
       /cut1 |    1.56112   .1374633                      1.291697    1.830544
       /cut2 |   1.895824   .1392723                      1.622855    2.168793
       /cut3 |   2.059454   .1405328                      1.784015    2.334893
------------------------------------------------------------------------------

Iteration 0:   log likelihood =  -1249.521  
Iteration 1:   log likelihood = -1237.7079  
Iteration 2:   log likelihood = -1237.6771  
Iteration 3:   log likelihood = -1237.6771  

Ordered probit regression                         Number of obs   =       2399
                                                  LR chi2(4)      =      23.69
                                                  Prob > chi2     =     0.0001
Log likelihood = -1237.6771                       Pseudo R2       =     0.0095

------------------------------------------------------------------------------
         vol |      Coef.   Std. Err.      z    P>|z|     [95% Conf. Interval]
-------------+----------------------------------------------------------------
   c_subject |   .0936868   .0345578     2.71   0.007     .0259548    .1614189
  qc_subject |   .0520036    .032347     1.61   0.108    -.0113954    .1154026
         age |   -.002291   .0017687    -1.30   0.195    -.0057576    .0011756
         sex |   .1413848   .0642814     2.20   0.028     .0153956    .2673741
-------------+----------------------------------------------------------------
       /cut1 |   1.297757   .1307231                      1.041544    1.553969
       /cut2 |   1.627558   .1323967                      1.368065    1.887051
       /cut3 |   1.790206   .1335921                      1.528371    2.052042
------------------------------------------------------------------------------

    country (for more |
 details see also the |
 documentation of the |
           ISSP data) |      Freq.     Percent        Cum.
----------------------+-----------------------------------
            LV-Latvia |      1,196      100.00      100.00
----------------------+-----------------------------------
                Total |      1,196      100.00

    Variable |       Obs        Mean    Std. Dev.       Min        Max
-------------+--------------------------------------------------------
    c_object |      1196    .0001491    1.000966  -2.661585   3.746024

Iteration 0:   log likelihood = -1174.4174  
Iteration 1:   log likelihood = -1164.6497  
Iteration 2:   log likelihood = -1164.6446  
Iteration 3:   log likelihood = -1164.6446  

Ordered probit regression                         Number of obs   =       1196
                                                  LR chi2(4)      =      19.55
                                                  Prob > chi2     =     0.0006
Log likelihood = -1164.6446                       Pseudo R2       =     0.0083

------------------------------------------------------------------------------
         vol |      Coef.   Std. Err.      z    P>|z|     [95% Conf. Interval]
-------------+----------------------------------------------------------------
    c_object |   .1096531   .0397544     2.76   0.006     .0317359    .1875703
   qc_object |  -.0052549   .0269668    -0.19   0.845    -.0581088     .047599
         age |   .0031453   .0022514     1.40   0.162    -.0012673    .0075579
         sex |   .1863001   .0725988     2.57   0.010     .0440091    .3285911
-------------+----------------------------------------------------------------
       /cut1 |   .8447038   .1517395                      .5472999    1.142108
       /cut2 |   1.446063    .154883                      1.142498    1.749629
       /cut3 |   1.827773    .158558                      1.517005    2.138541
------------------------------------------------------------------------------

Iteration 0:   log likelihood = -1118.9695  
Iteration 1:   log likelihood = -1105.1712  
Iteration 2:   log likelihood = -1105.1568  
Iteration 3:   log likelihood = -1105.1568  

Ordered probit regression                         Number of obs   =       1141
                                                  LR chi2(4)      =      27.63
                                                  Prob > chi2     =     0.0000
Log likelihood = -1105.1568                       Pseudo R2       =     0.0123

------------------------------------------------------------------------------
         vol |      Coef.   Std. Err.      z    P>|z|     [95% Conf. Interval]
-------------+----------------------------------------------------------------
   c_subject |   .1411496   .0384162     3.67   0.000     .0658552     .216444
  qc_subject |   -.091832   .0398226    -2.31   0.021    -.1698828   -.0137811
         age |   .0064993   .0023995     2.71   0.007     .0017964    .0112022
         sex |   .1846543   .0743626     2.48   0.013     .0389063    .3304022
-------------+----------------------------------------------------------------
       /cut1 |   .9070693   .1584675                      .5964787     1.21766
       /cut2 |   1.507096   .1617333                      1.190105    1.824088
       /cut3 |   1.885471   .1654902                      1.561116    2.209826
------------------------------------------------------------------------------

    country (for more |
 details see also the |
 documentation of the |
           ISSP data) |      Freq.     Percent        Cum.
----------------------+-----------------------------------
   SK-Slovak Republic |      1,271      100.00      100.00
----------------------+-----------------------------------
                Total |      1,271      100.00

    Variable |       Obs        Mean    Std. Dev.       Min        Max
-------------+--------------------------------------------------------
    c_object |      1271    .0001119    .9995263  -2.667573   4.229016

Iteration 0:   log likelihood =  -1119.031  
Iteration 1:   log likelihood = -1099.9046  
Iteration 2:   log likelihood = -1099.8817  
Iteration 3:   log likelihood = -1099.8817  

Ordered probit regression                         Number of obs   =       1271
                                                  LR chi2(4)      =      38.30
                                                  Prob > chi2     =     0.0000
Log likelihood = -1099.8817                       Pseudo R2       =     0.0171

------------------------------------------------------------------------------
         vol |      Coef.   Std. Err.      z    P>|z|     [95% Conf. Interval]
-------------+----------------------------------------------------------------
    c_object |   .0593397   .0389599     1.52   0.128    -.0170203    .1356996
   qc_object |   .0025413   .0219678     0.12   0.908    -.0405148    .0455973
         age |   .0074066   .0022327     3.32   0.001     .0030306    .0117826
         sex |   .3223444    .072197     4.46   0.000     .1808408    .4638479
-------------+----------------------------------------------------------------
       /cut1 |   1.344909   .1428631                      1.064902    1.624915
       /cut2 |   1.995813   .1476021                      1.706518    2.285108
       /cut3 |   2.320403   .1519317                      2.022622    2.618184
------------------------------------------------------------------------------

Iteration 0:   log likelihood = -1030.6589  
Iteration 1:   log likelihood = -1014.0378  
Iteration 2:   log likelihood = -1014.0184  
Iteration 3:   log likelihood = -1014.0184  

Ordered probit regression                         Number of obs   =       1166
                                                  LR chi2(4)      =      33.28
                                                  Prob > chi2     =     0.0000
Log likelihood = -1014.0184                       Pseudo R2       =     0.0161

------------------------------------------------------------------------------
         vol |      Coef.   Std. Err.      z    P>|z|     [95% Conf. Interval]
-------------+----------------------------------------------------------------
   c_subject |   .0282576    .038814     0.73   0.467    -.0478165    .1043316
  qc_subject |   .0151791   .0347788     0.44   0.663    -.0529862    .0833443
         age |    .007746   .0024028     3.22   0.001     .0030366    .0124554
         sex |    .326176    .075108     4.34   0.000      .178967     .473385
-------------+----------------------------------------------------------------
       /cut1 |   1.368641    .151323                      1.072053    1.665229
       /cut2 |   2.023529   .1562507                      1.717283    2.329775
       /cut3 |   2.348811   .1607155                      2.033815    2.663808
------------------------------------------------------------------------------

    country (for more |
 details see also the |
 documentation of the |
           ISSP data) |      Freq.     Percent        Cum.
----------------------+-----------------------------------
             F-France |      1,080      100.00      100.00
----------------------+-----------------------------------
                Total |      1,080      100.00

    Variable |       Obs        Mean    Std. Dev.       Min        Max
-------------+--------------------------------------------------------
    c_object |      1078    .0168141    .9977379  -2.678177   2.158858

Iteration 0:   log likelihood = -1016.3139  
Iteration 1:   log likelihood = -967.68457  
Iteration 2:   log likelihood =  -967.5562  
Iteration 3:   log likelihood =  -967.5562  

Ordered probit regression                         Number of obs   =       1078
                                                  LR chi2(4)      =      97.52
                                                  Prob > chi2     =     0.0000
Log likelihood =  -967.5562                       Pseudo R2       =     0.0480

------------------------------------------------------------------------------
         vol |      Coef.   Std. Err.      z    P>|z|     [95% Conf. Interval]
-------------+----------------------------------------------------------------
    c_object |   .0606699   .0397496     1.53   0.127    -.0172379    .1385777
   qc_object |   .0641585   .0333471     1.92   0.054    -.0012007    .1295177
         age |   .0216663   .0023355     9.28   0.000     .0170888    .0262437
         sex |   .2271767   .0796147     2.85   0.004     .0711348    .3832186
-------------+----------------------------------------------------------------
       /cut1 |   1.868891    .187533                      1.501333    2.236449
       /cut2 |   2.462449   .1924794                      2.085197    2.839702
       /cut3 |     2.8043   .1964853                      2.419196    3.189404
------------------------------------------------------------------------------

Iteration 0:   log likelihood = -839.41574  
Iteration 1:   log likelihood = -798.45858  
Iteration 2:   log likelihood = -798.34461  
Iteration 3:   log likelihood = -798.34461  

Ordered probit regression                         Number of obs   =        878
                                                  LR chi2(4)      =      82.14
                                                  Prob > chi2     =     0.0000
Log likelihood = -798.34461                       Pseudo R2       =     0.0489

------------------------------------------------------------------------------
         vol |      Coef.   Std. Err.      z    P>|z|     [95% Conf. Interval]
-------------+----------------------------------------------------------------
   c_subject |   .1322185   .0457152     2.89   0.004     .0426182    .2218187
  qc_subject |   .0812909   .0328225     2.48   0.013     .0169599    .1456219
         age |   .0218612   .0025063     8.72   0.000     .0169489    .0267735
         sex |   .2348917   .0885742     2.65   0.008     .0612895    .4084938
-------------+----------------------------------------------------------------
       /cut1 |   1.899666   .2103826                      1.487323    2.312008
       /cut2 |   2.473743   .2156497                      2.051077    2.896408
       /cut3 |   2.809119   .2197824                      2.378353    3.239885
------------------------------------------------------------------------------

    country (for more |
 details see also the |
 documentation of the |
           ISSP data) |      Freq.     Percent        Cum.
----------------------+-----------------------------------
            CY-Cyprus |      1,000      100.00      100.00
----------------------+-----------------------------------
                Total |      1,000      100.00

    Variable |       Obs        Mean    Std. Dev.       Min        Max
-------------+--------------------------------------------------------
    c_object |      1000    1.77e-09           1  -2.958687   3.666799

Iteration 0:   log likelihood = -912.63934  
Iteration 1:   log likelihood = -898.58761  
Iteration 2:   log likelihood = -898.56664  
Iteration 3:   log likelihood = -898.56663  

Ordered probit regression                         Number of obs   =       1000
                                                  LR chi2(4)      =      28.15
                                                  Prob > chi2     =     0.0000
Log likelihood = -898.56663                       Pseudo R2       =     0.0154

------------------------------------------------------------------------------
         vol |      Coef.   Std. Err.      z    P>|z|     [95% Conf. Interval]
-------------+----------------------------------------------------------------
    c_object |   .1516999   .0428183     3.54   0.000     .0677775    .2356223
   qc_object |  -.0431904   .0264244    -1.63   0.102    -.0949812    .0086004
         age |   .0014568   .0026296     0.55   0.580    -.0036971    .0066106
         sex |   .3084439   .0771028     4.00   0.000     .1573251    .4595626
-------------+----------------------------------------------------------------
       /cut1 |   .8414002   .1677431                      .5126298    1.170171
       /cut2 |   1.863701   .1745011                      1.521685    2.205716
       /cut3 |   2.399516   .1850508                      2.036823    2.762209
------------------------------------------------------------------------------

Iteration 0:   log likelihood = -864.25277  
Iteration 1:   log likelihood = -850.38013  
Iteration 2:   log likelihood = -850.37149  
Iteration 3:   log likelihood = -850.37149  

Ordered probit regression                         Number of obs   =        938
                                                  LR chi2(4)      =      27.76
                                                  Prob > chi2     =     0.0000
Log likelihood = -850.37149                       Pseudo R2       =     0.0161

------------------------------------------------------------------------------
         vol |      Coef.   Std. Err.      z    P>|z|     [95% Conf. Interval]
-------------+----------------------------------------------------------------
   c_subject |   .1482335   .0438192     3.38   0.001     .0623495    .2341174
  qc_subject |    .051764   .0276563     1.87   0.061    -.0024414    .1059693
         age |   .0023251   .0028003     0.83   0.406    -.0031634    .0078136
         sex |   .3155558   .0794032     3.97   0.000     .1599284    .4711832
-------------+----------------------------------------------------------------
       /cut1 |   .9647504   .1782034                      .6154782    1.314023
       /cut2 |   1.996042   .1853647                      1.632734     2.35935
       /cut3 |   2.528139   .1955621                      2.144844    2.911433
------------------------------------------------------------------------------

    country (for more |
 details see also the |
 documentation of the |
           ISSP data) |      Freq.     Percent        Cum.
----------------------+-----------------------------------
           P-Portugal |      1,200      100.00      100.00
----------------------+-----------------------------------
                Total |      1,200      100.00

    Variable |       Obs        Mean    Std. Dev.       Min        Max
-------------+--------------------------------------------------------
    c_object |      1195    2.41e-09           1  -2.022955   3.819791

Iteration 0:   log likelihood = -674.21803  
Iteration 1:   log likelihood = -669.49233  
Iteration 2:   log likelihood = -669.48555  
Iteration 3:   log likelihood = -669.48555  

Ordered probit regression                         Number of obs   =       1195
                                                  LR chi2(4)      =       9.46
                                                  Prob > chi2     =     0.0505
Log likelihood = -669.48555                       Pseudo R2       =     0.0070

------------------------------------------------------------------------------
         vol |      Coef.   Std. Err.      z    P>|z|     [95% Conf. Interval]
-------------+----------------------------------------------------------------
    c_object |   .0379419   .0559454     0.68   0.498     -.071709    .1475928
   qc_object |  -.0184205   .0278575    -0.66   0.508    -.0730202    .0361791
         age |    .005919   .0026453     2.24   0.025     .0007343    .0111037
         sex |  -.1741577    .087781    -1.98   0.047    -.3462053   -.0021101
-------------+----------------------------------------------------------------
       /cut1 |   1.046631   .1889293                      .6763361    1.416925
       /cut2 |   1.443973   .1913876                       1.06886    1.819086
       /cut3 |    1.67262   .1944671                      1.291472    2.053769
------------------------------------------------------------------------------

Iteration 0:   log likelihood = -659.95147  
Iteration 1:   log likelihood = -653.76243  
Iteration 2:   log likelihood = -653.74846  
Iteration 3:   log likelihood = -653.74846  

Ordered probit regression                         Number of obs   =       1158
                                                  LR chi2(4)      =      12.41
                                                  Prob > chi2     =     0.0146
Log likelihood = -653.74846                       Pseudo R2       =     0.0094

------------------------------------------------------------------------------
         vol |      Coef.   Std. Err.      z    P>|z|     [95% Conf. Interval]
-------------+----------------------------------------------------------------
   c_subject |  -.0443196   .0471964    -0.94   0.348    -.1368228    .0481836
  qc_subject |   .0795121   .0485152     1.64   0.101    -.0155759    .1746001
         age |   .0052298   .0028515     1.83   0.067    -.0003589    .0108185
         sex |  -.1812966    .089054    -2.04   0.042    -.3558392   -.0067539
-------------+----------------------------------------------------------------
       /cut1 |   1.095192   .1979577                      .7072022    1.483182
       /cut2 |   1.492605   .2004738                      1.099683    1.885526
       /cut3 |   1.717464   .2035009                      1.318609    2.116318
------------------------------------------------------------------------------

    country (for more |
 details see also the |
 documentation of the |
           ISSP data) |      Freq.     Percent        Cum.
----------------------+-----------------------------------
            RCH-Chile |      1,501      100.00      100.00
----------------------+-----------------------------------
                Total |      1,501      100.00

    Variable |       Obs        Mean    Std. Dev.       Min        Max
-------------+--------------------------------------------------------
    c_object |      1495     .000062    1.000332   -1.85002   3.842516

Iteration 0:   log likelihood = -1223.4167  
Iteration 1:   log likelihood = -1211.7224  
Iteration 2:   log likelihood = -1211.7048  
Iteration 3:   log likelihood = -1211.7048  

Ordered probit regression                         Number of obs   =       1495
                                                  LR chi2(4)      =      23.42
                                                  Prob > chi2     =     0.0001
Log likelihood = -1211.7048                       Pseudo R2       =     0.0096

------------------------------------------------------------------------------
         vol |      Coef.   Std. Err.      z    P>|z|     [95% Conf. Interval]
-------------+----------------------------------------------------------------
    c_object |   .1571033   .0395617     3.97   0.000     .0795637    .2346429
   qc_object |  -.0237173    .023874    -0.99   0.320    -.0705095    .0230749
         age |   .0022526   .0021239     1.06   0.289    -.0019102    .0064153
         sex |   .1712723   .0698738     2.45   0.014     .0343223    .3082224
-------------+----------------------------------------------------------------
       /cut1 |   1.039383    .147833                      .7496358     1.32913
       /cut2 |   1.449774   .1497877                      1.156195    1.743353
       /cut3 |   1.755901    .152529                       1.45695    2.054852
------------------------------------------------------------------------------

Iteration 0:   log likelihood = -1213.0906  
Iteration 1:   log likelihood = -1195.6111  
Iteration 2:   log likelihood = -1195.5746  
Iteration 3:   log likelihood = -1195.5746  

Ordered probit regression                         Number of obs   =       1476
                                                  LR chi2(4)      =      35.03
                                                  Prob > chi2     =     0.0000
Log likelihood = -1195.5746                       Pseudo R2       =     0.0144

------------------------------------------------------------------------------
         vol |      Coef.   Std. Err.      z    P>|z|     [95% Conf. Interval]
-------------+----------------------------------------------------------------
   c_subject |   .1908862   .0366161     5.21   0.000       .11912    .2626524
  qc_subject |  -.0149427   .0373228    -0.40   0.689    -.0880941    .0582086
         age |   .0027108   .0021292     1.27   0.203    -.0014623    .0068839
         sex |   .1457666   .0702895     2.07   0.038     .0080017    .2835315
-------------+----------------------------------------------------------------
       /cut1 |   1.026075    .151659                      .7288288    1.323321
       /cut2 |   1.440808   .1536044                      1.139749    1.741867
       /cut3 |   1.742272    .156227                      1.436073    2.048471
------------------------------------------------------------------------------

    country (for more |
 details see also the |
 documentation of the |
           ISSP data) |      Freq.     Percent        Cum.
----------------------+-----------------------------------
            D-Denmark |      1,111      100.00      100.00
----------------------+-----------------------------------
                Total |      1,111      100.00

    Variable |       Obs        Mean    Std. Dev.       Min        Max
-------------+--------------------------------------------------------
    c_object |      1111    .0005621    1.000128  -2.092456   3.258242

Iteration 0:   log likelihood = -525.46276  
Iteration 1:   log likelihood = -520.24727  
Iteration 2:   log likelihood =  -520.2258  
Iteration 3:   log likelihood =  -520.2258  

Ordered probit regression                         Number of obs   =       1111
                                                  LR chi2(4)      =      10.47
                                                  Prob > chi2     =     0.0332
Log likelihood =  -520.2258                       Pseudo R2       =     0.0100

------------------------------------------------------------------------------
         vol |      Coef.   Std. Err.      z    P>|z|     [95% Conf. Interval]
-------------+----------------------------------------------------------------
    c_object |   .0186972   .0533307     0.35   0.726    -.0858291    .1232235
   qc_object |  -.0469282   .0408918    -1.15   0.251    -.1270746    .0332183
         age |   .0068376   .0026891     2.54   0.011      .001567    .0121082
         sex |   .1270475   .0991932     1.28   0.200    -.0673676    .3214626
-------------+----------------------------------------------------------------
       /cut1 |   1.707733   .2127017                      1.290845    2.124621
       /cut2 |   1.985437   .2152107                      1.563632    2.407243
       /cut3 |   2.237447   .2195227                       1.80719    2.667703
------------------------------------------------------------------------------

Iteration 0:   log likelihood = -517.48083  
Iteration 1:   log likelihood = -512.77347  
Iteration 2:   log likelihood = -512.76095  
Iteration 3:   log likelihood = -512.76095  

Ordered probit regression                         Number of obs   =       1095
                                                  LR chi2(4)      =       9.44
                                                  Prob > chi2     =     0.0510
Log likelihood = -512.76095                       Pseudo R2       =     0.0091

------------------------------------------------------------------------------
         vol |      Coef.   Std. Err.      z    P>|z|     [95% Conf. Interval]
-------------+----------------------------------------------------------------
   c_subject |  -.0285871   .0630135    -0.45   0.650    -.1520913    .0949171
  qc_subject |   .0186773   .0465717     0.40   0.688    -.0726016    .1099561
         age |   .0069551   .0026304     2.64   0.008     .0017996    .0121106
         sex |    .106912   .0996002     1.07   0.283    -.0883008    .3021248
-------------+----------------------------------------------------------------
       /cut1 |   1.745673   .2152482                      1.323794    2.167552
       /cut2 |   2.021782   .2178393                      1.594825    2.448739
       /cut3 |   2.278707   .2224577                      1.842697    2.714716
------------------------------------------------------------------------------

    country (for more |
 details see also the |
 documentation of the |
           ISSP data) |      Freq.     Percent        Cum.
----------------------+-----------------------------------
       CH-Switzerland |      1,103      100.00      100.00
----------------------+-----------------------------------
                Total |      1,103      100.00

    Variable |       Obs        Mean    Std. Dev.       Min        Max
-------------+--------------------------------------------------------
    c_object |      1103    -.007478    .9977763  -2.354579   3.298789

Iteration 0:   log likelihood = -831.82351  
Iteration 1:   log likelihood = -816.70591  
Iteration 2:   log likelihood = -816.67576  
Iteration 3:   log likelihood = -816.67576  

Ordered probit regression                         Number of obs   =       1103
                                                  LR chi2(4)      =      30.30
                                                  Prob > chi2     =     0.0000
Log likelihood = -816.67576                       Pseudo R2       =     0.0182

------------------------------------------------------------------------------
         vol |      Coef.   Std. Err.      z    P>|z|     [95% Conf. Interval]
-------------+----------------------------------------------------------------
    c_object |   .0154428   .0442546     0.35   0.727    -.0712946    .1021802
   qc_object |  -.0062456   .0329321    -0.19   0.850    -.0707913    .0583001
         age |   .0138312   .0027142     5.10   0.000     .0085114    .0191509
         sex |   .1445362   .0835549     1.73   0.084    -.0192284    .3083007
-------------+----------------------------------------------------------------
       /cut1 |   1.608349   .1905776                      1.234824    1.981875
       /cut2 |   1.965697   .1930209                      1.587384    2.344011
       /cut3 |    2.16841   .1953305                      1.785569    2.551251
------------------------------------------------------------------------------

Iteration 0:   log likelihood = -675.66258  
Iteration 1:   log likelihood = -661.69201  
Iteration 2:   log likelihood = -661.65839  
Iteration 3:   log likelihood = -661.65839  

Ordered probit regression                         Number of obs   =        921
                                                  LR chi2(4)      =      28.01
                                                  Prob > chi2     =     0.0000
Log likelihood = -661.65839                       Pseudo R2       =     0.0207

------------------------------------------------------------------------------
         vol |      Coef.   Std. Err.      z    P>|z|     [95% Conf. Interval]
-------------+----------------------------------------------------------------
   c_subject |   .0136861   .0463448     0.30   0.768     -.077148    .1045203
  qc_subject |   .0133795   .0336231     0.40   0.691    -.0525205    .0792795
         age |    .014994   .0029761     5.04   0.000     .0091608    .0208271
         sex |   .1289428   .0915343     1.41   0.159    -.0504612    .3083468
-------------+----------------------------------------------------------------
       /cut1 |   1.688398   .2062634                       1.28413    2.092667
       /cut2 |   2.053113   .2091393                      1.643207    2.463018
       /cut3 |   2.236306   .2116259                      1.821527    2.651085
------------------------------------------------------------------------------

.  
.  
.  /* --( Supplementary analysis of the effects of indicators of social class )-- *
> /
. 
. generate qc_wincome = c_wincome^2
(11570 missing values generated)

. generate qc_degree = c_degree^2
(497 missing values generated)

. generate qc_siops = c_siops^2
(14428 missing values generated)

. 
. * 1. Probability of volunteering
.         xtmelogit dvol c_wincome qc_wincome age sex || v3: c_wincome qc_wincome, 
> or

Refining starting values: 

Iteration 0:   log likelihood =  -13881.08  (not concave)
Iteration 1:   log likelihood = -13824.051  (not concave)
Iteration 2:   log likelihood =  -13800.59  

Performing gradient-based optimization: 

Iteration 0:   log likelihood =  -13800.59  (not concave)
Iteration 1:   log likelihood = -13782.712  
Iteration 2:   log likelihood = -13771.892  
Iteration 3:   log likelihood = -13754.752  
Iteration 4:   log likelihood = -13749.128  
Iteration 5:   log likelihood = -13749.091  
Iteration 6:   log likelihood = -13749.091  

Mixed-effects logistic regression               Number of obs      =     25622
Group variable: v3                              Number of groups   =        25

                                                Obs per group: min =       638
                                                               avg =    1024.9
                                                               max =      1533

Integration points =   7                        Wald chi2(4)       =     62.46
Log likelihood = -13749.091                     Prob > chi2        =    0.0000

------------------------------------------------------------------------------
        dvol | Odds Ratio   Std. Err.      z    P>|z|     [95% Conf. Interval]
-------------+----------------------------------------------------------------
   c_wincome |   .9753746   .0205693    -1.18   0.237     .9358814    1.016534
  qc_wincome |   1.003204   .0114151     0.28   0.779     .9810782    1.025828
         age |   1.007045    .000976     7.24   0.000     1.005134    1.008959
         sex |   1.096344   .0327812     3.08   0.002     1.033941    1.162514
       _cons |   .1987356   .0315173   -10.19   0.000     .1456413    .2711858
------------------------------------------------------------------------------

------------------------------------------------------------------------------
  Random-effects Parameters  |   Estimate   Std. Err.     [95% Conf. Interval]
-----------------------------+------------------------------------------------
v3: Independent              |
                sd(c_winc~e) |   .0299096   .0266325      .0052224    .1712966
                sd(qc_win~e) |   6.03e-06   .0117773             0           .
                   sd(_cons) |   .7140556   .1028161      .5384785    .9468815
------------------------------------------------------------------------------
LR test vs. logistic regression:     chi2(3) =  1919.98   Prob > chi2 = 0.0000

Note: LR test is conservative and provided only for reference.

.         xtmelogit dvol c_wincome qc_wincome if missing(dvol, c_wincome, age, sex,
>  v3)==0 ///
>                 || v3: c_wincome qc_wincome, or

Refining starting values: 

Iteration 0:   log likelihood = -13886.344  (not concave)
Iteration 1:   log likelihood = -13839.172  (not concave)
Iteration 2:   log likelihood = -13813.752  

Performing gradient-based optimization: 

Iteration 0:   log likelihood = -13813.752  (not concave)
Iteration 1:   log likelihood = -13812.732  (not concave)
Iteration 2:   log likelihood = -13782.462  (not concave)
Iteration 3:   log likelihood = -13782.274  
Iteration 4:   log likelihood = -13780.376  
Iteration 5:   log likelihood = -13779.906  
Iteration 6:   log likelihood = -13779.893  
Iteration 7:   log likelihood = -13779.893  

Mixed-effects logistic regression               Number of obs      =     25622
Group variable: v3                              Number of groups   =        25

                                                Obs per group: min =       638
                                                               avg =    1024.9
                                                               max =      1533

Integration points =   7                        Wald chi2(2)       =      1.06
Log likelihood = -13779.893                     Prob > chi2        =    0.5884

------------------------------------------------------------------------------
        dvol | Odds Ratio   Std. Err.      z    P>|z|     [95% Conf. Interval]
-------------+----------------------------------------------------------------
   c_wincome |    1.02075   .0205481     1.02   0.308     .9812606    1.061829
  qc_wincome |   .9918423   .0111573    -0.73   0.467     .9702137    1.013953
       _cons |   .3198218   .0448416    -8.13   0.000     .2429755    .4209722
------------------------------------------------------------------------------

------------------------------------------------------------------------------
  Random-effects Parameters  |   Estimate   Std. Err.     [95% Conf. Interval]
-----------------------------+------------------------------------------------
v3: Independent              |
                sd(c_winc~e) |   .0289232   .0264072      .0048316    .1731426
                sd(qc_win~e) |   1.49e-07   .0118307             0           .
                   sd(_cons) |   .6939714   .1000042      .5232146    .9204567
------------------------------------------------------------------------------
LR test vs. logistic regression:     chi2(3) =  1859.94   Prob > chi2 = 0.0000

Note: LR test is conservative and provided only for reference.

.         xtmelogit dvol c_degree qc_degree age sex || v3: c_degree qc_degree, or

Refining starting values: 

Iteration 0:   log likelihood =  -19533.52  (not concave)
Iteration 1:   log likelihood = -19493.562  (not concave)
Iteration 2:   log likelihood = -19471.294  

Performing gradient-based optimization: 

Iteration 0:   log likelihood = -19471.294  (not concave)
Iteration 1:   log likelihood = -19458.656  (not concave)
Iteration 2:   log likelihood = -19454.961  (not concave)
Iteration 3:   log likelihood = -19429.966  
Iteration 4:   log likelihood = -19421.076  (not concave)
Iteration 5:   log likelihood = -19419.835  
Iteration 6:   log likelihood = -19407.163  
Iteration 7:   log likelihood = -19405.933  
Iteration 8:   log likelihood = -19405.923  
Iteration 9:   log likelihood = -19405.923  

Mixed-effects logistic regression               Number of obs      =     36695
Group variable: v3                              Number of groups   =        30

                                                Obs per group: min =       755
                                                               avg =    1223.2
                                                               max =      2455

Integration points =   7                        Wald chi2(4)       =    239.63
Log likelihood = -19405.923                     Prob > chi2        =    0.0000

------------------------------------------------------------------------------
        dvol | Odds Ratio   Std. Err.      z    P>|z|     [95% Conf. Interval]
-------------+----------------------------------------------------------------
    c_degree |   1.243739   .0379805     7.14   0.000     1.171483    1.320453
   qc_degree |   .9821976    .013919    -1.27   0.205     .9552923    1.009861
         age |   1.011227   .0008228    13.72   0.000     1.009616    1.012841
         sex |   1.137361   .0287529     5.09   0.000      1.08238    1.195135
       _cons |   .1619522   .0224801   -13.12   0.000      .123377    .2125884
------------------------------------------------------------------------------

------------------------------------------------------------------------------
  Random-effects Parameters  |   Estimate   Std. Err.     [95% Conf. Interval]
-----------------------------+------------------------------------------------
v3: Independent              |
                sd(c_degree) |   .1466036   .0237026      .1067884    .2012635
                sd(qc_deg~e) |   .0448458   .0174757       .020894    .0962548
                   sd(_cons) |   .6954701   .0913365      .5376376     .899637
------------------------------------------------------------------------------
LR test vs. logistic regression:     chi2(3) =  2760.79   Prob > chi2 = 0.0000

Note: LR test is conservative and provided only for reference.

.         xtmelogit dvol c_degree qc_degree if missing(dvol, c_degree, age, sex, v3
> )==0 ///
>                 || v3: c_degree qc_degree, or

Refining starting values: 

Iteration 0:   log likelihood =  -19618.73  (not concave)
Iteration 1:   log likelihood = -19586.842  (not concave)
Iteration 2:   log likelihood =  -19567.08  

Performing gradient-based optimization: 

Iteration 0:   log likelihood =  -19567.08  (not concave)
Iteration 1:   log likelihood = -19554.956  (not concave)
Iteration 2:   log likelihood = -19550.011  (not concave)
Iteration 3:   log likelihood = -19513.597  
Iteration 4:   log likelihood = -19513.128  
Iteration 5:   log likelihood =  -19512.05  
Iteration 6:   log likelihood = -19512.045  
Iteration 7:   log likelihood = -19512.045  

Mixed-effects logistic regression               Number of obs      =     36695
Group variable: v3                              Number of groups   =        30

                                                Obs per group: min =       755
                                                               avg =    1223.2
                                                               max =      2455

Integration points =   7                        Wald chi2(2)       =     33.52
Log likelihood = -19512.045                     Prob > chi2        =    0.0000

------------------------------------------------------------------------------
        dvol | Odds Ratio   Std. Err.      z    P>|z|     [95% Conf. Interval]
-------------+----------------------------------------------------------------
    c_degree |   1.167427   .0329726     5.48   0.000     1.104559    1.233875
   qc_degree |   1.017422   .0139427     1.26   0.208     .9904589     1.04512
       _cons |   .3176167    .039358    -9.26   0.000     .2491295    .4049315
------------------------------------------------------------------------------

------------------------------------------------------------------------------
  Random-effects Parameters  |   Estimate   Std. Err.     [95% Conf. Interval]
-----------------------------+------------------------------------------------
v3: Independent              |
                sd(c_degree) |   .1348639   .0224272       .097352    .1868299
                sd(qc_deg~e) |     .04352   .0173358      .0199352    .0950073
                   sd(_cons) |   .6719263   .0883117      .5193351    .8693518
------------------------------------------------------------------------------
LR test vs. logistic regression:     chi2(3) =  2622.13   Prob > chi2 = 0.0000

Note: LR test is conservative and provided only for reference.

.         xtmelogit dvol c_siops qc_siops age sex || v3: c_siops qc_siops, or

Refining starting values: 

Iteration 0:   log likelihood = -12889.273  (not concave)
Iteration 1:   log likelihood = -12813.853  (not concave)
Iteration 2:   log likelihood = -12794.323  

Performing gradient-based optimization: 

Iteration 0:   log likelihood = -12794.323  
Iteration 1:   log likelihood = -12783.157  
Iteration 2:   log likelihood = -12778.923  
Iteration 3:   log likelihood = -12778.872  
Iteration 4:   log likelihood = -12778.869  
Iteration 5:   log likelihood = -12778.869  

Mixed-effects logistic regression               Number of obs      =     22764
Group variable: v3                              Number of groups   =        26

                                                Obs per group: min =       372
                                                               avg =     875.5
                                                               max =      1653

Integration points =   7                        Wald chi2(4)       =    126.15
Log likelihood = -12778.869                     Prob > chi2        =    0.0000

------------------------------------------------------------------------------
        dvol | Odds Ratio   Std. Err.      z    P>|z|     [95% Conf. Interval]
-------------+----------------------------------------------------------------
     c_siops |   1.109361   .0273002     4.22   0.000     1.057124     1.16418
    qc_siops |   1.024814   .0122432     2.05   0.040     1.001097    1.049093
         age |   1.009721   .0010355     9.43   0.000     1.007694    1.011753
         sex |    1.11198   .0344865     3.42   0.001     1.046401    1.181669
       _cons |   .1965043   .0297777   -10.74   0.000     .1460103    .2644604
------------------------------------------------------------------------------

------------------------------------------------------------------------------
  Random-effects Parameters  |   Estimate   Std. Err.     [95% Conf. Interval]
-----------------------------+------------------------------------------------
v3: Independent              |
                 sd(c_siops) |   .0926452   .0222945      .0578078    .1484769
                sd(qc_siops) |   .0000497   .0765329             0           .
                   sd(_cons) |   .6866763   .0975034      .5198609      .90702
------------------------------------------------------------------------------
LR test vs. logistic regression:     chi2(3) =  1480.88   Prob > chi2 = 0.0000

Note: LR test is conservative and provided only for reference.

.         xtmelogit dvol c_siops qc_siops if missing(dvol, c_siops, age, sex, v3)==
> 0 ///
>                 || v3: c_siops qc_siops, or

Refining starting values: 

Iteration 0:   log likelihood = -12932.549  (not concave)
Iteration 1:   log likelihood = -12862.983  (not concave)
Iteration 2:   log likelihood =  -12842.94  

Performing gradient-based optimization: 

Iteration 0:   log likelihood =  -12842.94  (not concave)
Iteration 1:   log likelihood = -12835.174  
Iteration 2:   log likelihood = -12833.274  (not concave)
Iteration 3:   log likelihood = -12829.646  
Iteration 4:   log likelihood = -12828.107  
Iteration 5:   log likelihood = -12828.082  
Iteration 6:   log likelihood = -12828.082  

Mixed-effects logistic regression               Number of obs      =     22764
Group variable: v3                              Number of groups   =        26

                                                Obs per group: min =       372
                                                               avg =     875.5
                                                               max =      1653

Integration points =   7                        Wald chi2(2)       =     29.43
Log likelihood = -12828.082                     Prob > chi2        =    0.0000

------------------------------------------------------------------------------
        dvol | Odds Ratio   Std. Err.      z    P>|z|     [95% Conf. Interval]
-------------+----------------------------------------------------------------
     c_siops |   1.112155   .0267938     4.41   0.000     1.060861    1.165929
    qc_siops |   1.027329   .0122322     2.26   0.024     1.003632    1.051586
       _cons |   .3518008   .0470148    -7.82   0.000     .2707334    .4571427
------------------------------------------------------------------------------

------------------------------------------------------------------------------
  Random-effects Parameters  |   Estimate   Std. Err.     [95% Conf. Interval]
-----------------------------+------------------------------------------------
v3: Independent              |
                 sd(c_siops) |   .0893745    .022031      .0551304    .1448893
                sd(qc_siops) |   .0000145   .0445936             0           .
                   sd(_cons) |   .6729425   .0956702      .5092901    .8891821
------------------------------------------------------------------------------
LR test vs. logistic regression:     chi2(3) =  1428.99   Prob > chi2 = 0.0000

Note: LR test is conservative and provided only for reference.

. 
. * 2. Frequency of volunteering
. * To run the analyses faster and without errors, it is helpful to center all vari
> ables ...
. * ... across the sample before starting the calculation.
. * However, calculations still take a while
. 
.         use Study6, clear

.         generate qc_wincome = c_wincome^2
(11570 missing values generated)

.         keep if missing(vol,c_wincome,qc_wincome,age,sex,v3)==0
(11570 observations deleted)

.         center c_wincome qc_wincome age sex

.         meoprobit vol c_c_wincome c_qc_wincome c_age c_sex ///
>                 || v3: c_c_wincome c_qc_wincome, trace intmethod(mcaghermite)

Fitting fixed-effects model:

Iteration 0:   log likelihood = -21505.123  
Iteration 1:   log likelihood = -21496.877  
Iteration 2:   log likelihood = -21496.877  

Refining starting values:

Grid node 0:   log likelihood = -20788.396

Fitting full model:

-----------------------------------------------------------------------------------
Iteration 0:
Parameter vector:
           c1         c2         c3         c4         c5         c6         c7
r1   .0044403  -.0007795   .0014287   .0423729   .6401983   1.150282   1.445628

           c8         c9        c10
r1          1          1          1

                                                   log likelihood = -20788.396
                                                                 (not concave)
-----------------------------------------------------------------------------------
Iteration 1:
Parameter vector:
           c1         c2         c3         c4         c5         c6         c7
r1   .0080997  -.0004832   .0015153   .0431291   .6394544   1.150484   1.445997

           c8         c9        c10
r1   .3316849   .3340543   .4214129

                                                   log likelihood = -20751.134
                                                                 (not concave)
-----------------------------------------------------------------------------------
Iteration 2:
Parameter vector:
           c1         c2         c3         c4         c5         c6         c7
r1   .0082599  -.0011046    .001539   .0433444   .6392956   1.150535   1.446118

           c8         c9        c10
r1   .2812089   .2839769   .3036672

                                                   log likelihood = -20744.182
                                                                 (not concave)
-----------------------------------------------------------------------------------
Iteration 3:
Parameter vector:
           c1         c2         c3         c4         c5         c6         c7
r1   .0083047  -.0012769   .0015443   .0433923   .6392816   1.150556   1.446158

           c8         c9        c10
r1    .268283   .2711835   .2337586

                                                   log likelihood = -20741.368
                                                                 (not concave)
-----------------------------------------------------------------------------------
Iteration 4:
Parameter vector:
           c1         c2         c3         c4         c5         c6         c7
r1   .0088266  -.0036165   .0016519   .0443678   .6384762   1.150741   1.446652

           c8         c9        c10
r1   .0945362   .0986058   .2161754

                                                   log likelihood = -20714.409
                                                                 (not concave)
-----------------------------------------------------------------------------------
Iteration 5:
Parameter vector:
           c1         c2         c3         c4         c5         c6         c7
r1   .0089412  -.0053876   .0017783    .045504   .6375335   1.150954   1.447228

           c8         c9        c10
r1   .0152869   .0205043   .2053549

                                                   log likelihood = -20676.022
                                                                 (not concave)
-----------------------------------------------------------------------------------
Iteration 6:
Parameter vector:
          c1        c2        c3        c4        c5        c6        c7        c8
r1  .0087997  -.005627  .0018071  .0457302  .6373419  1.150999  1.447339   .007347

          c9       c10
r1  .0142034  .2035131

                                                   log likelihood = -20667.285
                                                                 (not concave)
-----------------------------------------------------------------------------------
Iteration 7:
Parameter vector:
           c1         c2         c3         c4         c5         c6         c7
r1   .0085549  -.0058236   .0018337   .0459261   .6371767   1.151041   1.447432

           c8         c9        c10
r1   .0034206    .008486   .2018089

                                                   log likelihood = -20659.503
                                                                 (not concave)
-----------------------------------------------------------------------------------
Iteration 8:
Parameter vector:
           c1         c2         c3         c4         c5         c6         c7
r1   .0082735  -.0059811    .001892   .0464562    .636732   1.151141   1.447703

           c8         c9        c10
r1   .0032199   .0040562   .1984156

                                                   log likelihood = -20651.785
                                                                 (not concave)
-----------------------------------------------------------------------------------
Iteration 9:
Parameter vector:
           c1         c2         c3         c4         c5         c6         c7
r1   .0079626  -.0059677   .0019387   .0468665   .6363836    1.15122   1.447913

           c8         c9        c10
r1    .002848   .0014296   .1958528

                                                   log likelihood = -20643.987
                                                                 (not concave)
-----------------------------------------------------------------------------------
Iteration 10:
Parameter vector:
           c1         c2         c3         c4         c5         c6         c7
r1   .0079021  -.0059252   .0019624   .0470815   .6361832   1.151271   1.448018

           c8         c9        c10
r1   .0026817   .0006839   .1945892

                                                   log likelihood = -20640.536
                                                                 (not concave)
-----------------------------------------------------------------------------------
Iteration 11:
Parameter vector:
           c1         c2         c3         c4         c5         c6         c7
r1   .0078591  -.0058395   .0019701   .0471403   .6361196   1.151288    1.44805

           c8         c9        c10
r1   .0023937    .000145   .1941416

                                                   log likelihood =  -20637.49
                                                                 (not concave)
-----------------------------------------------------------------------------------
Iteration 12:
Parameter vector:
           c1         c2         c3         c4         c5         c6         c7
r1    .007862  -.0058257   .0019702   .0471388   .6361195   1.151288    1.44805

           c8         c9        c10
r1   .0023513   .0000394   .1941359

                                                   log likelihood = -20636.879
                                                                 (not concave)
-----------------------------------------------------------------------------------
Iteration 13:
Parameter vector:
           c1         c2         c3         c4         c5         c6         c7
r1    .007841  -.0057629   .0019927   .0473432   .6359259   1.151337   1.448152

           c8         c9        c10
r1   .0020304   .0000124   .1929889

                                                   log likelihood = -20635.898
                                                                 (not concave)
-----------------------------------------------------------------------------------
Iteration 14:
Parameter vector:
           c1         c2         c3         c4         c5         c6         c7
r1    .007791  -.0056777   .0020059   .0474595   .6358222   1.151361   1.448215

           c8         c9        c10
r1   .0019465   2.97e-06   .1923757

                                                   log likelihood = -20635.505
                                                                 (not concave)
-----------------------------------------------------------------------------------
Iteration 15:
Parameter vector:
          c1        c2        c3        c4        c5        c6        c7        c8
r1  .0077685  -.005649  .0020123  .0475171  .6357719  1.151372  1.448246  .0019208

          c9       c10
r1  4.35e-07  .1920885

                                                   log likelihood = -20635.349
                                                                 (not concave)
-----------------------------------------------------------------------------------
Iteration 16:
Parameter vector:
           c1         c2         c3         c4         c5         c6         c7
r1   .0077662  -.0056463    .002013   .0475231   .6357666   1.151373   1.448249

           c8         c9        c10
r1   .0019184   2.07e-07    .192059

                                                   log likelihood = -20635.333
                                                                 (not concave)
-----------------------------------------------------------------------------------
Iteration 17:
Parameter vector:
           c1         c2         c3         c4         c5         c6         c7
r1   .0077643  -.0056441   .0020135    .047528   .6357624   1.151374   1.448252

           c8         c9        c10
r1   .0019165   2.67e-08   .1920353

numerical derivatives are approximate
nearby values are missing
                                                   log likelihood = -20635.321
                                                                 (not concave)
-----------------------------------------------------------------------------------
Iteration 18:
Parameter vector:
           c1         c2         c3         c4         c5         c6         c7
r1   .0077641  -.0056438   .0020136   .0475284    .635762   1.151374   1.448252

           c8         c9        c10
r1   .0019163   8.79e-09   .1920329

numerical derivatives are approximate
nearby values are missing
                                                   log likelihood = -20635.319
                                                                 (not concave)
-----------------------------------------------------------------------------------
Iteration 19:
Parameter vector:
           c1         c2         c3         c4         c5         c6         c7
r1   .0077641  -.0056438   .0020136   .0475286   .6357619   1.151374   1.448252

           c8         c9        c10
r1   .0019162   2.90e-09   .1920321

numerical derivatives are approximate
nearby values are missing
                                                   log likelihood = -20635.319
                                                                 (not concave)
-----------------------------------------------------------------------------------
Iteration 20:
Parameter vector:
           c1         c2         c3         c4         c5         c6         c7
r1    .007764  -.0056437   .0020136   .0475287   .6357618   1.151374   1.448252

           c8         c9        c10
r1   .0019162   2.54e-10   .1920317

numerical derivatives are approximate
nearby values are missing
                                                   log likelihood = -20635.319
                                                                 (not concave)
-----------------------------------------------------------------------------------
Iteration 21:
Parameter vector:
           c1         c2         c3         c4         c5         c6         c7
r1    .007764  -.0056437   .0020136   .0475287   .6357618   1.151374   1.448252

           c8         c9        c10
r1   .0019162   9.29e-11   .1920317

numerical derivatives are approximate
nearby values are missing
                                                   log likelihood = -20635.319
                                                                 (not concave)
-----------------------------------------------------------------------------------
Iteration 22:
Parameter vector:
           c1         c2         c3         c4         c5         c6         c7
r1    .007764  -.0056437   .0020136   .0475287   .6357618   1.151374   1.448252

           c8         c9        c10
r1   .0019162   4.42e-11   .1920317

numerical derivatives are approximate
nearby values are missing
                                                   log likelihood = -20635.319
-----------------------------------------------------------------------------------
Iteration 23:
Parameter vector:
           c1         c2         c3         c4         c5         c6         c7
r1   .0042446  -.0041294   .0024021   .0510233   .6480152   1.166847   1.465092

           c8         c9        c10
r1   .0009289   4.42e-11   .1731053

numerical derivatives are approximate
nearby values are missing
                                                   log likelihood = -20628.076
-----------------------------------------------------------------------------------
Iteration 24:
Parameter vector:
           c1         c2         c3         c4         c5         c6         c7
r1  -.0063999  -.0003498   .0037707   .0636022   .6796292   1.210054   1.513258

           c8         c9        c10
r1   .0006169   8.39e-07   .1388828

                                                   log likelihood = -20613.482
-----------------------------------------------------------------------------------
Iteration 25:
Parameter vector:
           c1         c2         c3         c4         c5         c6         c7
r1  -.0064116  -.0003383   .0037715   .0636075   .6796336   1.210065   1.513271

           c8         c9        c10
r1   .0006168   3.54e-07    .138883

                                                   log likelihood = -20613.473
                                                                   (backed up)
-----------------------------------------------------------------------------------
Iteration 26:
Parameter vector:
           c1         c2         c3         c4         c5         c6         c7
r1  -.0064174  -.0003326   .0037719   .0636102   .6796359    1.21007   1.513277

           c8         c9        c10
r1   .0006167   1.16e-07   .1388831

                                                   log likelihood = -20613.468
                                                                   (backed up)
-----------------------------------------------------------------------------------
Iteration 27:
Parameter vector:
           c1         c2         c3         c4         c5         c6         c7
r1  -.0064189  -.0003312   .0037719   .0636109   .6796364   1.210071   1.513279

           c8         c9        c10
r1   .0006167   5.69e-08   .1388831

                                                   log likelihood = -20613.467
                                                                   (backed up)
-----------------------------------------------------------------------------------
Iteration 28:
Parameter vector:
           c1         c2         c3         c4         c5         c6         c7
r1  -.0064196  -.0003305    .003772   .0636112   .6796367   1.210072    1.51328

           c8         c9        c10
r1   .0006167   2.75e-08   .1388831

numerical derivatives are approximate
nearby values are missing
                                                   log likelihood = -20613.466
                                                                   (backed up)
-----------------------------------------------------------------------------------
Iteration 29:
Parameter vector:
           c1         c2         c3         c4         c5         c6         c7
r1    -.00642  -.0003302    .003772   .0636114   .6796369   1.210072    1.51328

           c8         c9        c10
r1   .0006167   1.28e-08   .1388831

numerical derivatives are approximate
nearby values are missing
                                                   log likelihood = -20613.466
                                                                   (backed up)
-----------------------------------------------------------------------------------
Iteration 30:
Parameter vector:
           c1         c2         c3         c4         c5         c6         c7
r1  -.0064202    -.00033    .003772   .0636115   .6796369   1.210072    1.51328

           c8         c9        c10
r1   .0006167   5.52e-09   .1388831

numerical derivatives are approximate
nearby values are missing
                                                   log likelihood = -20613.466
                                                                   (backed up)
-----------------------------------------------------------------------------------
Iteration 31:
Parameter vector:
           c1         c2         c3         c4         c5         c6         c7
r1  -.0064202  -.0003299    .003772   .0636115    .679637   1.210072    1.51328

           c8         c9        c10
r1   .0006167   1.75e-09   .1388831

numerical derivatives are approximate
nearby values are missing
                                                   log likelihood = -20613.466
                                                                   (backed up)
-----------------------------------------------------------------------------------
Iteration 32:
Parameter vector:
           c1         c2         c3         c4         c5         c6         c7
r1  -.0064203  -.0003299    .003772   .0636115    .679637   1.210072    1.51328

           c8         c9        c10
r1   .0006166   5.85e-10   .1388831

numerical derivatives are approximate
nearby values are missing
                                                   log likelihood = -20613.466
                                                                   (backed up)
-----------------------------------------------------------------------------------
Iteration 33:
Parameter vector:
           c1         c2         c3         c4         c5         c6         c7
r1  -.0064203  -.0003299    .003772   .0636115    .679637   1.210072    1.51328

           c8         c9        c10
r1   .0006166   2.08e-10   .1388831

numerical derivatives are approximate
nearby values are missing
                                                   log likelihood = -20613.466
                                                                   (backed up)
-----------------------------------------------------------------------------------
Iteration 34:
Parameter vector:
           c1         c2         c3         c4         c5         c6         c7
r1  -.0168293   .0032366   .0051391   .0762144   .6894447     1.2321   1.540417

           c8         c9        c10
r1   .0005317   2.08e-10   .1392966

numerical derivatives are approximate
nearby values are missing
                                                   log likelihood = -20608.735
-----------------------------------------------------------------------------------
Iteration 35:
Parameter vector:
          c1        c2        c3        c4        c5        c6        c7        c8
r1  -.016817   .003211  .0051383  .0762261  .6894748  1.232351  1.540716  .0005465

          c9       c10
r1  2.08e-10  .1395299

numerical derivatives are approximate
nearby values are missing
                                                   log likelihood = -20608.734
                                                                 (not concave)
-----------------------------------------------------------------------------------
Iteration 36:
Parameter vector:
          c1        c2        c3        c4        c5        c6        c7        c8
r1  -.016817   .003211  .0051383  .0762261  .6894748  1.232351  1.540716  .0005465

          c9       c10
r1  3.41e-11  .1395299

numerical derivatives are approximate
nearby values are missing
                                                   log likelihood = -20608.734
                                                                 (not concave)
-----------------------------------------------------------------------------------
Iteration 37:
Parameter vector:
          c1        c2        c3        c4        c5        c6        c7        c8
r1  -.016817   .003211  .0051383  .0762261  .6894748  1.232351  1.540716  .0005465

          c9       c10
r1  1.23e-11  .1395299

numerical derivatives are approximate
nearby values are missing
                                                   log likelihood = -20608.734
                                                                   (backed up)
-----------------------------------------------------------------------------------

Mixed-effects oprobit regression                Number of obs      =     25622
Group variable:              v3                 Number of groups   =        25

                                                Obs per group: min =       638
                                                               avg =    1024.9
                                                               max =      1533

Integration method: mcaghermite                 Integration points =         7

                                                Wald chi2(4)       =    111.00
Log likelihood = -20608.734                     Prob > chi2        =    0.0000
----------------------------------------------------------------------------------
             vol |      Coef.   Std. Err.      z    P>|z|     [95% Conf. Interval]
-----------------+----------------------------------------------------------------
     c_c_wincome |   -.016817   .0121718    -1.38   0.167    -.0406732    .0070393
    c_qc_wincome |    .003211   .0063317     0.51   0.612     -.009199    .0156209
           c_age |   .0051383   .0005438     9.45   0.000     .0040726    .0062041
           c_sex |   .0762261   .0166767     4.57   0.000     .0435404    .1089118
-----------------+----------------------------------------------------------------
           /cut1 |   .6894748   .0752714     9.16   0.000     .5419456     .837004
           /cut2 |   1.232351    .075497    16.32   0.000      1.08438    1.380323
           /cut3 |   1.540716   .0757497    20.34   0.000      1.39225    1.689183
-----------------+----------------------------------------------------------------
v3               |
 var(c_c_wincome)|   .0005465   .0006143                      .0000604     .004948
var(c_qc_wincome)|   1.23e-11          .                             .           .
       var(_cons)|   .1395299    .040105                      .0794341    .2450911
----------------------------------------------------------------------------------
LR test vs. oprobit regression:      chi2(2) =  1776.28   Prob > chi2 = 0.0000

Note: LR test is conservative and provided only for reference.

.         mixed vol c_c_wincome c_qc_wincome c_age c_sex ///
>                 || v3: c_c_wincome c_qc_wincome

Performing EM optimization: 

Performing gradient-based optimization: 

Iteration 0:   log likelihood = -32627.123  
Iteration 1:   log likelihood = -32626.473  
Iteration 2:   log likelihood = -32626.454  
Iteration 3:   log likelihood = -32626.454  

Computing standard errors:

Mixed-effects ML regression                     Number of obs      =     25622
Group variable: v3                              Number of groups   =        25

                                                Obs per group: min =       638
                                                               avg =    1024.9
                                                               max =      1533


                                                Wald chi2(4)       =    145.07
Log likelihood = -32626.454                     Prob > chi2        =    0.0000

------------------------------------------------------------------------------
         vol |      Coef.   Std. Err.      z    P>|z|     [95% Conf. Interval]
-------------+----------------------------------------------------------------
 c_c_wincome |  -.0123068   .0087145    -1.41   0.158    -.0293869    .0047733
c_qc_wincome |   .0031691   .0042233     0.75   0.453    -.0051084    .0114466
       c_age |   .0037374   .0003497    10.69   0.000      .003052    .0044227
       c_sex |   .0584628    .010852     5.39   0.000     .0371933    .0797323
       _cons |   1.459154   .0461399    31.62   0.000     1.368721    1.549586
------------------------------------------------------------------------------

------------------------------------------------------------------------------
  Random-effects Parameters  |   Estimate   Std. Err.     [95% Conf. Interval]
-----------------------------+------------------------------------------------
v3: Independent              |
               var(c_c_wi~e) |   .0005476   .0003665      .0001475    .0020327
               var(c_qc_w~e) |   1.50e-21   1.35e-20      3.38e-29    6.66e-14
                  var(_cons) |   .0524509   .0150631      .0298746    .0920884
-----------------------------+------------------------------------------------
               var(Residual) |   .7439162   .0066038       .731085    .7569727
------------------------------------------------------------------------------
LR test vs. linear regression:       chi2(3) =  1568.51   Prob > chi2 = 0.0000

Note: LR test is conservative and provided only for reference.

.         meoprobit vol c_c_wincome c_qc_wincome if missing(vol, c_wincome, age, se
> x, v3)==0 ///
>                 || v3: c_c_wincome c_qc_wincome, trace intmethod(mcaghermite)

Fitting fixed-effects model:

Iteration 0:   log likelihood = -21505.123  
Iteration 1:   log likelihood = -21504.111  
Iteration 2:   log likelihood = -21504.111  

Refining starting values:

Grid node 0:   log likelihood = -20817.671

Fitting full model:

-----------------------------------------------------------------------------------
Iteration 0:
Parameter vector:
           c1         c2         c3         c4         c5         c6         c7
r1  -.0032304   .0140828   .6402055   1.149984   1.444802          1          1

           c8
r1          1

                                                   log likelihood = -20817.671
                                                                 (not concave)
-----------------------------------------------------------------------------------
Iteration 1:
Parameter vector:
          c1        c2        c3        c4        c5        c6        c7        c8
r1  .0002845  .0337127  .6397091  1.150119  1.445051  .1803509  .2316751  .6009219

                                                   log likelihood = -20773.063
                                                                 (not concave)
-----------------------------------------------------------------------------------
Iteration 2:
Parameter vector:
           c1         c2         c3         c4         c5         c6         c7
r1  -.0019598   .0316436   .6393262   1.150221     1.4453    .117597   .1537931

           c8
r1   .3259833

                                                   log likelihood = -20757.455
                                                                 (not concave)
-----------------------------------------------------------------------------------
Iteration 3:
Parameter vector:
           c1         c2         c3         c4         c5         c6         c7
r1  -.0026769   .0309673   .6392371    1.15027     1.4454   .1013165   .1336246

           c8
r1   .1952861

                                                   log likelihood = -20750.959
                                                                 (not concave)
-----------------------------------------------------------------------------------
Iteration 4:
Parameter vector:
           c1         c2         c3         c4         c5         c6         c7
r1  -.0068487   .0270279   .6382655   1.150496   1.445978   .0127886   .0240523

           c8
r1   .1885516

                                                   log likelihood = -20710.249
                                                                 (not concave)
-----------------------------------------------------------------------------------
Iteration 5:
Parameter vector:
           c1         c2         c3         c4         c5         c6         c7
r1  -.0076135   .0254331   .6381092   1.150537   1.446064   .0040412   .0165439

           c8
r1    .187361

                                                   log likelihood = -20701.233
                                                                 (not concave)
-----------------------------------------------------------------------------------
Iteration 6:
Parameter vector:
           c1         c2         c3         c4         c5         c6         c7
r1  -.0088829   .0251578   .6375133   1.150675   1.446417   .0038155   .0063817

           c8
r1   .1839641

                                                   log likelihood = -20691.122
                                                                 (not concave)
-----------------------------------------------------------------------------------
Iteration 7:
Parameter vector:
           c1         c2         c3         c4         c5         c6         c7
r1  -.0097124   .0246741   .6369576   1.150806   1.446745   .0033022    .001155

           c8
r1   .1809377

                                                   log likelihood = -20678.975
                                                                 (not concave)
-----------------------------------------------------------------------------------
Iteration 8:
Parameter vector:
           c1         c2         c3         c4         c5         c6         c7
r1  -.0097003   .0245799   .6368543   1.150833   1.446798   .0030206   .0005657

           c8
r1   .1804418

                                                   log likelihood = -20676.321
                                                                 (not concave)
-----------------------------------------------------------------------------------
Iteration 9:
Parameter vector:
           c1         c2         c3         c4         c5         c6         c7
r1  -.0096893   .0245504   .6367408   1.150864   1.446853   .0028599   .0001287

           c8
r1   .1799564

                                                   log likelihood =  -20674.09
                                                                 (not concave)
-----------------------------------------------------------------------------------
Iteration 10:
Parameter vector:
           c1         c2         c3         c4         c5         c6         c7
r1  -.0096851   .0244887   .6367328   1.150867   1.446856   .0002928   .0001008

           c8
r1   .1799051

                                                   log likelihood = -20671.511
-----------------------------------------------------------------------------------
Iteration 11:
Parameter vector:
          c1        c2        c3        c4        c5        c6        c7        c8
r1  -.008613  .0235476  .6425275  1.158229   1.45483  .0002874  .0000383  .1716639

                                                   log likelihood = -20670.063
-----------------------------------------------------------------------------------
Iteration 12:
Parameter vector:
           c1         c2         c3         c4         c5         c6         c7
r1  -.0076605   .0224473   .6516695   1.170352   1.468122   .0003124   .0000113

           c8
r1   .1598596

                                                   log likelihood = -20668.282
-----------------------------------------------------------------------------------
Iteration 13:
Parameter vector:
          c1        c2        c3        c4        c5        c6        c7        c8
r1  -.007313  .0220004  .6546879  1.174691  1.472977  .0003254  4.15e-06  .1564097

                                                   log likelihood = -20667.631
-----------------------------------------------------------------------------------
Iteration 14:
Parameter vector:
           c1         c2         c3         c4         c5         c6         c7
r1  -.0071559   .0217929   .6560223   1.176647   1.475176   .0003317   1.14e-06

           c8
r1   .1549648

                                                   log likelihood = -20667.344
-----------------------------------------------------------------------------------
Iteration 15:
Parameter vector:
           c1         c2         c3         c4         c5         c6         c7
r1  -.0071184   .0217428   .6563358   1.177112   1.475699   .0003333   4.44e-07

           c8
r1   .1546312

                                                   log likelihood = -20667.277
                                                                   (backed up)
-----------------------------------------------------------------------------------
Iteration 16:
Parameter vector:
           c1         c2         c3         c4         c5         c6         c7
r1  -.0070998   .0217179   .6564903   1.177341   1.475958   .0003341   1.01e-07

           c8
r1   .1544674

                                                   log likelihood = -20667.243
                                                                   (backed up)
-----------------------------------------------------------------------------------
Iteration 17:
Parameter vector:
           c1         c2         c3         c4         c5         c6         c7
r1  -.0070952   .0217117   .6565288   1.177398   1.476022   .0003343   1.56e-08

           c8
r1   .1544268

numerical derivatives are approximate
nearby values are missing
                                                   log likelihood = -20667.235
                                                                   (backed up)
-----------------------------------------------------------------------------------
Iteration 18:
Parameter vector:
           c1         c2         c3         c4         c5         c6         c7
r1  -.0070946    .021711   .6565338   1.177406   1.476031   .0003343   4.98e-09

           c8
r1   .1544217

numerical derivatives are approximate
nearby values are missing
                                                   log likelihood = -20667.234
                                                                   (backed up)
-----------------------------------------------------------------------------------
Iteration 19:
Parameter vector:
           c1         c2         c3         c4         c5         c6         c7
r1  -.0070945   .0217108    .656535   1.177407   1.476033   .0003343   2.31e-09

           c8
r1   .1544204

numerical derivatives are approximate
nearby values are missing
                                                   log likelihood = -20667.233
                                                                   (backed up)
-----------------------------------------------------------------------------------
Iteration 20:
Parameter vector:
           c1         c2         c3         c4         c5         c6         c7
r1  -.0070944   .0217107   .6565356   1.177408   1.476034   .0003343   9.68e-10

           c8
r1   .1544198

numerical derivatives are approximate
nearby values are missing
                                                   log likelihood = -20667.233
                                                                   (backed up)
-----------------------------------------------------------------------------------
Iteration 21:
Parameter vector:
           c1         c2         c3         c4         c5         c6         c7
r1  -.0070944   .0217107   .6565357   1.177409   1.476034   .0003343   4.47e-10

           c8
r1   .1544197

numerical derivatives are approximate
nearby values are missing
                                                   log likelihood = -20667.233
                                                                   (backed up)
-----------------------------------------------------------------------------------
Iteration 22:
Parameter vector:
           c1         c2         c3         c4         c5         c6         c7
r1  -.0070944   .0217106   .6565359   1.177409   1.476034   .0003343   1.08e-10

           c8
r1   .1544195

numerical derivatives are approximate
nearby values are missing
                                                   log likelihood = -20667.233
                                                                   (backed up)
-----------------------------------------------------------------------------------
Iteration 23:
Parameter vector:
           c1         c2         c3         c4         c5         c6         c7
r1  -.0070924    .021706    .656575   1.177467   1.476099   .0003344   2.13e-11

           c8
r1    .154379

numerical derivatives are approximate
nearby values are missing
                                                   log likelihood = -20667.226
                                                                 (not concave)
-----------------------------------------------------------------------------------
Iteration 24:
Parameter vector:
           c1         c2         c3         c4         c5         c6         c7
r1  -.0070924    .021706    .656575   1.177467   1.476099   .0003344   9.11e-12

           c8
r1   .1543789

numerical derivatives are approximate
nearby values are missing
                                                   log likelihood = -20667.226
                                                                 (not concave)
-----------------------------------------------------------------------------------
Iteration 25:
Parameter vector:
           c1         c2         c3         c4         c5         c6         c7
r1  -.0070924    .021706   .6565748   1.177467   1.476099   .0003345   3.59e-12

           c8
r1   .1543786

could not calculate numerical derivatives -- discontinuous region with missing
values encountered
could not calculate numerical derivatives -- discontinuous region with missing
values encountered
r(430);

end of do-file

r(430);

. do "C:\Users\USER\AppData\Local\Temp\STD01000000.tmp"

.         mixed vol c_c_wincome c_qc_wincome if missing(vol, c_wincome, age, sex, v
> 3)==0 ///
>                 || v3: c_c_wincome c_qc_wincome

Performing EM optimization: 

Performing gradient-based optimization: 

Iteration 0:   log likelihood = -32698.023  
Iteration 1:   log likelihood = -32697.513  
Iteration 2:   log likelihood = -32697.499  
Iteration 3:   log likelihood = -32697.499  

Computing standard errors:

Mixed-effects ML regression                     Number of obs      =     25622
Group variable: v3                              Number of groups   =        25

                                                Obs per group: min =       638
                                                               avg =    1024.9
                                                               max =      1533


                                                Wald chi2(2)       =      2.49
Log likelihood = -32697.499                     Prob > chi2        =    0.2882

------------------------------------------------------------------------------
         vol |      Coef.   Std. Err.      z    P>|z|     [95% Conf. Interval]
-------------+----------------------------------------------------------------
 c_c_wincome |   .0129321   .0082045     1.58   0.115    -.0031484    .0290127
c_qc_wincome |  -.0032699   .0041809    -0.78   0.434    -.0114643    .0049245
       _cons |   1.460188   .0440774    33.13   0.000     1.373798    1.546578
------------------------------------------------------------------------------

------------------------------------------------------------------------------
  Random-effects Parameters  |   Estimate   Std. Err.     [95% Conf. Interval]
-----------------------------+------------------------------------------------
v3: Independent              |
               var(c_c_wi~e) |   .0004628   .0003405      .0001094    .0019574
               var(c_qc_w~e) |   2.12e-17   2.09e-16      8.36e-26    5.38e-09
                  var(_cons) |   .0477948   .0137414      .0272053     .083967
-----------------------------+------------------------------------------------
               var(Residual) |   .7481752   .0066402      .7352732    .7613036
------------------------------------------------------------------------------
LR test vs. linear regression:       chi2(3) =  1458.22   Prob > chi2 = 0.0000

Note: LR test is conservative and provided only for reference.

.                 
.         
.         use Study6, clear

.         generate qc_degree = c_degree^2
(497 missing values generated)

.         keep if missing(vol,c_degree,qc_degree,age,sex,v3)==0
(497 observations deleted)

.         center c_degree qc_degree age sex

.         meoprobit vol c_c_degree c_qc_degree c_age c_sex ///
>                 || v3: c_c_degree c_qc_degree, trace intmethod(mcaghermite)

Fitting fixed-effects model:

Iteration 0:   log likelihood = -30555.866  
Iteration 1:   log likelihood = -30413.596  
Iteration 2:   log likelihood = -30413.516  
Iteration 3:   log likelihood = -30413.516  

Refining starting values:

Grid node 0:   log likelihood = -29323.399

Fitting full model:

-----------------------------------------------------------------------------------
Iteration 0:
Parameter vector:
           c1         c2         c3         c4         c5         c6         c7
r1   .1028227  -.0022073   .0046122    .065511   .6574568   1.143444   1.426725

           c8         c9        c10
r1          1          1          1

                                                   log likelihood = -29323.399
                                                                 (not concave)
-----------------------------------------------------------------------------------
Iteration 1:
Parameter vector:
           c1         c2         c3         c4         c5         c6         c7
r1   .1016201  -.0016134   .0046622   .0660095   .6569177   1.143573   1.427018

           c8         c9        c10
r1   .6198597   .6224618   .5589483

                                                   log likelihood = -29300.796
                                                                 (not concave)
-----------------------------------------------------------------------------------
Iteration 2:
Parameter vector:
           c1         c2         c3         c4         c5         c6         c7
r1   .1027622  -.0015408   .0046858   .0662488   .6566879   1.143625   1.427162

           c8         c9        c10
r1   .5031437   .5065462   .4117807

                                                   log likelihood = -29290.748
                                                                 (not concave)
-----------------------------------------------------------------------------------
Iteration 3:
Parameter vector:
           c1         c2         c3         c4         c5         c6         c7
r1   .1036344  -.0014892   .0047049   .0664413    .656507   1.143669   1.427282

           c8         c9        c10
r1   .4232644   .4271818   .2949439

                                                   log likelihood =  -29282.09
                                                                 (not concave)
-----------------------------------------------------------------------------------
Iteration 4:
Parameter vector:
          c1        c2        c3        c4        c5        c6        c7        c8
r1  .1038855  -.001473  .0047098  .0664902  .6564678  1.143686   1.42732  .4015863

          c9       c10
r1  .4057123  .2300151

                                                   log likelihood = -29278.569
                                                                 (not concave)
-----------------------------------------------------------------------------------
Iteration 5:
Parameter vector:
           c1         c2         c3         c4         c5         c6         c7
r1    .107266  -.0013052    .004794   .0673467   .6556311   1.143862   1.427823

           c8         c9        c10
r1   .1299026   .1360983   .2037822

                                                   log likelihood =  -29243.59
                                                                 (not concave)
-----------------------------------------------------------------------------------
Iteration 6:
Parameter vector:
           c1         c2         c3         c4         c5         c6         c7
r1    .110328  -.0012163    .004897    .068403    .654594   1.144077   1.428442

           c8         c9        c10
r1    .011275   .0186453    .192675

                                                   log likelihood = -29187.395
                                                                 (not concave)
-----------------------------------------------------------------------------------
Iteration 7:
Parameter vector:
          c1        c2        c3        c4        c5        c6        c7        c8
r1  .1105473  -.001007  .0049679  .0691342   .653878  1.144226  1.428869  .0107732

          c9       c10
r1  .0046681   .187198

                                                   log likelihood = -29171.332
                                                                 (not concave)
-----------------------------------------------------------------------------------
Iteration 8:
Parameter vector:
           c1         c2         c3         c4         c5         c6         c7
r1   .1104108  -.0006923   .0049987   .0694411   .6535929   1.144288   1.429034

           c8         c9        c10
r1   .0106586   .0011093   .1851041

                                                   log likelihood = -29164.848
-----------------------------------------------------------------------------------
Iteration 9:
Parameter vector:
           c1         c2         c3         c4         c5         c6         c7
r1    .118162  -.0038731   .0061868   .0821085    .683705     1.1875   1.477872

           c8         c9        c10
r1   .0060427   .0009547   .1109023

                                                   log likelihood = -29144.756
-----------------------------------------------------------------------------------
Iteration 10:
Parameter vector:
           c1         c2         c3         c4         c5         c6         c7
r1   .1252345  -.0072041   .0073915   .0949961    .682661   1.200554   1.496827

           c8         c9        c10
r1   .0071111   .0008763   .1266817

                                                   log likelihood =  -29138.04
-----------------------------------------------------------------------------------
Iteration 11:
Parameter vector:
           c1         c2         c3         c4         c5         c6         c7
r1    .125325  -.0072571   .0073944   .0950331   .6832863   1.201557   1.497917

           c8         c9        c10
r1   .0074269   .0008865   .1320409

                                                   log likelihood = -29138.019
-----------------------------------------------------------------------------------
Iteration 12:
Parameter vector:
           c1         c2         c3         c4         c5         c6         c7
r1   .1253177  -.0072526   .0073942   .0950302   .6832421   1.201471   1.497823

           c8         c9        c10
r1   .0074127   .0008854   .1318289

                                                   log likelihood = -29138.019
-----------------------------------------------------------------------------------

Mixed-effects oprobit regression                Number of obs      =     36695
Group variable:              v3                 Number of groups   =        30

                                                Obs per group: min =       755
                                                               avg =    1223.2
                                                               max =      2455

Integration method: mcaghermite                 Integration points =         7

                                                Wald chi2(4)       =    333.22
Log likelihood = -29138.019                     Prob > chi2        =    0.0000
---------------------------------------------------------------------------------
            vol |      Coef.   Std. Err.      z    P>|z|     [95% Conf. Interval]
----------------+----------------------------------------------------------------
     c_c_degree |   .1253177   .0176603     7.10   0.000     .0907041    .1599312
    c_qc_degree |  -.0072526   .0084209    -0.86   0.389    -.0237573    .0092522
          c_age |   .0073942   .0004551    16.25   0.000     .0065022    .0082862
          c_sex |   .0950302   .0140732     6.75   0.000     .0674472    .1226132
----------------+----------------------------------------------------------------
          /cut1 |   .6832421   .0667275    10.24   0.000     .5524586    .8140255
          /cut2 |   1.201471   .0668956    17.96   0.000     1.070359    1.332584
          /cut3 |   1.497823   .0670813    22.33   0.000     1.366346      1.6293
----------------+----------------------------------------------------------------
v3              |
 var(c_c_degree)|   .0074127   .0023325                      .0040006    .0137348
var(c_qc_degree)|   .0008854   .0005559                      .0002587    .0030307
      var(_cons)|   .1318289      .0345                      .0789312    .2201773
---------------------------------------------------------------------------------
LR test vs. oprobit regression:      chi2(3) =  2551.00   Prob > chi2 = 0.0000

Note: LR test is conservative and provided only for reference.

.         mixed vol c_c_degree c_qc_degree c_age c_sex ///
>                 || v3: c_c_degree c_qc_degree

Performing EM optimization: 

Performing gradient-based optimization: 

Iteration 0:   log likelihood = -47090.973  
Iteration 1:   log likelihood = -47090.973  

Computing standard errors:

Mixed-effects ML regression                     Number of obs      =     36695
Group variable: v3                              Number of groups   =        30

                                                Obs per group: min =       755
                                                               avg =    1223.2
                                                               max =      2455


                                                Wald chi2(4)       =    397.28
Log likelihood = -47090.973                     Prob > chi2        =    0.0000

------------------------------------------------------------------------------
         vol |      Coef.   Std. Err.      z    P>|z|     [95% Conf. Interval]
-------------+----------------------------------------------------------------
  c_c_degree |   .0806683   .0115289     7.00   0.000      .058072    .1032646
 c_qc_degree |  -.0006635   .0062275    -0.11   0.915    -.0128692    .0115423
       c_age |    .005245    .000295    17.78   0.000     .0046668    .0058232
       c_sex |   .0684964   .0091709     7.47   0.000     .0505218     .086471
       _cons |   1.475765   .0409483    36.04   0.000     1.395508    1.556023
------------------------------------------------------------------------------

------------------------------------------------------------------------------
  Random-effects Parameters  |   Estimate   Std. Err.     [95% Conf. Interval]
-----------------------------+------------------------------------------------
v3: Independent              |
               var(c_c_de~e) |   .0031797   .0009974      .0017194    .0058801
               var(c_qc_d~e) |    .000621   .0003188       .000227    .0016985
                  var(_cons) |   .0496441    .012994      .0297215    .0829208
-----------------------------+------------------------------------------------
               var(Residual) |   .7580822   .0056038      .7471781    .7691455
------------------------------------------------------------------------------
LR test vs. linear regression:       chi2(3) =  2221.03   Prob > chi2 = 0.0000

Note: LR test is conservative and provided only for reference.

.         meoprobit vol c_c_degree c_qc_degree if missing(vol, c_degree, age, sex, 
> v3)==0 ///
>                 || v3: c_c_degree c_qc_degree, trace intmethod(mcaghermite)

Fitting fixed-effects model:

Iteration 0:   log likelihood = -30555.866  
Iteration 1:   log likelihood = -30483.068  
Iteration 2:   log likelihood = -30483.028  
Iteration 3:   log likelihood = -30483.028  

Refining starting values:

Grid node 0:   log likelihood = -29456.832

Fitting full model:

-----------------------------------------------------------------------------------
Iteration 0:
Parameter vector:
          c1        c2        c3        c4        c5        c6        c7        c8
r1  .0109941  .0774058  .6561948  1.140415  1.421875         1         1         1

                                                   log likelihood = -29456.832
                                                                 (not concave)
-----------------------------------------------------------------------------------
Iteration 1:
Parameter vector:
          c1        c2        c3        c4        c5        c6        c7        c8
r1  .0115264  .0766666  .6556508  1.140544  1.422171  .6020903  .6040785  .5404391

                                                   log likelihood = -29433.617
                                                                 (not concave)
-----------------------------------------------------------------------------------
Iteration 2:
Parameter vector:
          c1        c2        c3        c4        c5        c6        c7        c8
r1  .0118476  .0775862  .6554241  1.140596   1.42231  .4836323  .4863964  .3923945

                                                   log likelihood = -29423.434
                                                                 (not concave)
-----------------------------------------------------------------------------------
Iteration 3:
Parameter vector:
          c1        c2        c3        c4        c5        c6        c7        c8
r1  .0120929  .0782802   .655247  1.140642  1.422428  .4030464  .4062144   .275436

                                                   log likelihood = -29414.597
                                                                 (not concave)
-----------------------------------------------------------------------------------
Iteration 4:
Parameter vector:
          c1        c2        c3        c4        c5        c6        c7        c8
r1   .012161  .0784631  .6552162  1.140658  1.422463  .3828122  .3860016  .2083167

                                                   log likelihood = -29411.013
                                                                 (not concave)
-----------------------------------------------------------------------------------
Iteration 5:
Parameter vector:
          c1        c2        c3        c4        c5        c6        c7        c8
r1  .0131251  .0812081  .6543491  1.140842  1.422974  .1001157  .1055431  .1910123

                                                   log likelihood = -29371.536
                                                                 (not concave)
-----------------------------------------------------------------------------------
Iteration 6:
Parameter vector:
          c1        c2        c3        c4        c5        c6        c7        c8
r1  .0135731  .0824353  .6537713  1.140964  1.423314  .0446131  .0507885   .185044

                                                   log likelihood = -29349.956
                                                                 (not concave)
-----------------------------------------------------------------------------------
Iteration 7:
Parameter vector:
          c1        c2        c3        c4        c5        c6        c7        c8
r1  .0139617  .0834732  .6531727  1.141091  1.423666  .0134416   .021177  .1798422

                                                   log likelihood = -29325.832
                                                                 (not concave)
-----------------------------------------------------------------------------------
Iteration 8:
Parameter vector:
          c1        c2        c3        c4        c5        c6        c7        c8
r1  .0139299    .08399   .653194   1.14109  1.423648  .0043421  .0207247  .1795038

                                                   log likelihood = -29322.909
                                                                 (not concave)
-----------------------------------------------------------------------------------
Iteration 9:
Parameter vector:
          c1        c2        c3        c4        c5        c6        c7        c8
r1  .0142336  .0839551  .6525715  1.141221  1.424013  .0043743    .00643  .1749845

                                                   log likelihood = -29309.467
                                                                 (not concave)
-----------------------------------------------------------------------------------
Iteration 10:
Parameter vector:
          c1        c2        c3        c4        c5        c6        c7        c8
r1  .0145293  .0838225  .6522841  1.141284   1.42418  .0044011  .0027246  .1730168

                                                   log likelihood = -29303.372
-----------------------------------------------------------------------------------
Iteration 11:
Parameter vector:
          c1        c2        c3        c4        c5        c6        c7        c8
r1    .01516  .0833894  .6555798  1.146015  1.429481   .004519  .0011002   .164177

                                                   log likelihood = -29299.854
-----------------------------------------------------------------------------------
Iteration 12:
Parameter vector:
          c1        c2        c3        c4        c5        c6        c7        c8
r1  .0155006  .0836314  .6765138  1.178234  1.466316   .005061  .0009716  .1158995

                                                   log likelihood = -29293.294
-----------------------------------------------------------------------------------
Iteration 13:
Parameter vector:
          c1        c2        c3        c4        c5        c6        c7        c8
r1     .0158  .0839729  .6788603  1.192585   1.48545  .0058804  .0008861  .1204865

                                                   log likelihood = -29291.115
-----------------------------------------------------------------------------------
Iteration 14:
Parameter vector:
          c1        c2        c3        c4        c5        c6        c7        c8
r1  .0157932  .0840065  .6789766  1.192951   1.48587   .006111  .0008919  .1208862

                                                   log likelihood = -29291.106
-----------------------------------------------------------------------------------
Iteration 15:
Parameter vector:
          c1        c2        c3        c4        c5        c6        c7        c8
r1  .0157933  .0840073  .6789781  1.192953  1.485872  .0061265  .0008919  .1208892

                                                   log likelihood = -29291.106
-----------------------------------------------------------------------------------

Mixed-effects oprobit regression                Number of obs      =     36695
Group variable:              v3                 Number of groups   =        30

                                                Obs per group: min =       755
                                                               avg =    1223.2
                                                               max =      2455

Integration method: mcaghermite                 Integration points =         7

                                                Wald chi2(2)       =     32.60
Log likelihood = -29291.106                     Prob > chi2        =    0.0000
---------------------------------------------------------------------------------
            vol |      Coef.   Std. Err.      z    P>|z|     [95% Conf. Interval]
----------------+----------------------------------------------------------------
     c_c_degree |   .0840073    .016191     5.19   0.000     .0522736     .115741
    c_qc_degree |   .0157933   .0082845     1.91   0.057     -.000444    .0320305
----------------+----------------------------------------------------------------
          /cut1 |   .6789781   .0639328    10.62   0.000     .5536721    .8042841
          /cut2 |   1.192953   .0641042    18.61   0.000     1.067311    1.318595
          /cut3 |   1.485872   .0642924    23.11   0.000     1.359861    1.611883
----------------+----------------------------------------------------------------
v3              |
 var(c_c_degree)|   .0061265    .001992                      .0032393    .0115873
var(c_qc_degree)|   .0008919   .0005561                      .0002628    .0030269
      var(_cons)|   .1208892   .0316631                      .0723506    .2019914
---------------------------------------------------------------------------------
LR test vs. oprobit regression:      chi2(3) =  2383.84   Prob > chi2 = 0.0000

Note: LR test is conservative and provided only for reference.

.         mixed vol c_c_degree c_qc_degree if missing(vol, c_degree, age, sex, v3)=
> =0 ///
>                 || v3: c_c_degree c_qc_degree

Performing EM optimization: 

Performing gradient-based optimization: 

Iteration 0:   log likelihood = -47274.486  
Iteration 1:   log likelihood = -47274.486  

Computing standard errors:

Mixed-effects ML regression                     Number of obs      =     36695
Group variable: v3                              Number of groups   =        30

                                                Obs per group: min =       755
                                                               avg =    1223.2
                                                               max =      2455


                                                Wald chi2(2)       =     29.66
Log likelihood = -47274.486                     Prob > chi2        =    0.0000

------------------------------------------------------------------------------
         vol |      Coef.   Std. Err.      z    P>|z|     [95% Conf. Interval]
-------------+----------------------------------------------------------------
  c_c_degree |   .0507707   .0109941     4.62   0.000     .0292226    .0723188
 c_qc_degree |   .0162335   .0061981     2.62   0.009     .0040854    .0283817
       _cons |   1.476078   .0392643    37.59   0.000     1.399122    1.553035
------------------------------------------------------------------------------

------------------------------------------------------------------------------
  Random-effects Parameters  |   Estimate   Std. Err.     [95% Conf. Interval]
-----------------------------+------------------------------------------------
v3: Independent              |
               var(c_c_de~e) |   .0028901     .00093      .0015381    .0054303
               var(c_qc_d~e) |   .0006327   .0003224      .0002331    .0017176
                  var(_cons) |    .045585   .0119449      .0272757    .0761846
-----------------------------+------------------------------------------------
               var(Residual) |   .7658121    .005661      .7547968    .7769882
------------------------------------------------------------------------------
LR test vs. linear regression:       chi2(3) =  2044.75   Prob > chi2 = 0.0000

Note: LR test is conservative and provided only for reference.

.         
.         use Study6, clear

.         generate qc_siops = c_siops^2
(14428 missing values generated)

.         keep if missing(vol,c_siops,qc_siops,age,sex,v3)==0
(14428 observations deleted)

.         center c_siops qc_siops age sex

.         meoprobit vol c_c_siops c_qc_siops c_age c_sex ///
>                 || v3: c_c_siops c_qc_siops, trace intmethod(mcaghermite)

Fitting fixed-effects model:

Iteration 0:   log likelihood = -20220.918  
Iteration 1:   log likelihood =  -20140.61  
Iteration 2:   log likelihood =  -20140.58  
Iteration 3:   log likelihood =  -20140.58  

Refining starting values:

Grid node 0:   log likelihood = -19635.438

Fitting full model:

-----------------------------------------------------------------------------------
Iteration 0:
Parameter vector:
          c1        c2        c3        c4        c5        c6        c7        c8
r1   .057751  .0132514  .0050252  .0637557  .5750682  1.076018  1.379514         1

          c9       c10
r1         1         1

                                                   log likelihood = -19635.438
                                                                 (not concave)
-----------------------------------------------------------------------------------
Iteration 1:
Parameter vector:
          c1        c2        c3        c4        c5        c6        c7        c8
r1  .0582978  .0144658  .0050461   .064117  .5747291   1.07611  1.379681  .7255411

          c9       c10
r1  .7364792  .6809975

                                                   log likelihood = -19622.837
                                                                 (not concave)
-----------------------------------------------------------------------------------
Iteration 2:
Parameter vector:
          c1        c2        c3        c4        c5        c6        c7        c8
r1  .0590777  .0134714  .0050692  .0645099  .5744264   1.07619  1.379883  .5052265

          c9       c10
r1  .5141691  .4124229

                                                   log likelihood = -19608.348
                                                                 (not concave)
-----------------------------------------------------------------------------------
Iteration 3:
Parameter vector:
          c1        c2        c3        c4        c5        c6        c7        c8
r1  .0593614  .0131104  .0050787  .0646676  .5743145  1.076229  1.379973  .4368098

          c9       c10
r1   .445153  .3099834

                                                   log likelihood = -19602.159
                                                                 (not concave)
-----------------------------------------------------------------------------------
Iteration 4:
Parameter vector:
          c1        c2        c3        c4        c5        c6        c7        c8
r1  .0595321  .0128864  .0050841  .0647513  .5742757  1.076262  1.380037  .3958855

          c9       c10
r1  .4039221  .2067862

                                                   log likelihood = -19597.062
                                                                 (not concave)
-----------------------------------------------------------------------------------
Iteration 5:
Parameter vector:
          c1        c2        c3        c4        c5        c6        c7        c8
r1  .0606667  .0114692  .0051295  .0655409  .5736483  1.076408  1.380423  .1560905

          c9       c10
r1  .1616398  .1981645

                                                   log likelihood = -19572.708
                                                                 (not concave)
-----------------------------------------------------------------------------------
Iteration 6:
Parameter vector:
          c1        c2        c3        c4        c5        c6        c7        c8
r1  .0615494  .0104012  .0051824  .0664751  .5729175  1.076578  1.380876   .039663

          c9       c10
r1  .0441721  .1905867

                                                   log likelihood = -19539.243
                                                                 (not concave)
-----------------------------------------------------------------------------------
Iteration 7:
Parameter vector:
          c1        c2        c3        c4        c5        c6        c7        c8
r1  .0617531  .0101661  .0052163   .067136  .5724402   1.07669  1.381172  .0164946

          c9       c10
r1  .0211851  .1865088

                                                   log likelihood = -19521.109
                                                                 (not concave)
-----------------------------------------------------------------------------------
Iteration 8:
Parameter vector:
          c1        c2        c3        c4        c5        c6        c7        c8
r1  .0616078  .0103342  .0052486  .0679267  .5719643    1.0768  1.381464  .0029779

          c9       c10
r1  .0088766  .1825848

                                                   log likelihood = -19502.089
                                                                 (not concave)
-----------------------------------------------------------------------------------
Iteration 9:
Parameter vector:
          c1        c2        c3        c4        c5        c6        c7        c8
r1  .0616925  .0108474  .0052825  .0686267  .5714741  1.076914   1.38177   .002977

          c9       c10
r1  .0025062  .1791251

                                                   log likelihood = -19491.496
                                                                 (not concave)
-----------------------------------------------------------------------------------
Iteration 10:
Parameter vector:
          c1        c2        c3        c4        c5        c6        c7        c8
r1  .0619579  .0112813  .0052934   .068952  .5712873  1.076958  1.381885  .0030476

          c9       c10
r1  .0007445  .1776557

                                                   log likelihood = -19486.827
-----------------------------------------------------------------------------------
Iteration 11:
Parameter vector:
          c1        c2        c3        c4        c5        c6        c7        c8
r1  .0625405   .011717  .0054554  .0723633  .5812903  1.089531  1.395546  .0031412

          c9       c10
r1  .0002488    .16147

                                                   log likelihood = -19483.589
-----------------------------------------------------------------------------------
Iteration 12:
Parameter vector:
          c1        c2        c3        c4        c5        c6        c7        c8
r1  .0629978  .0119858  .0060471  .0842431  .6062106  1.123705  1.433633  .0029829

          c9       c10
r1  .0000877  .1293556

                                                   log likelihood = -19478.448
-----------------------------------------------------------------------------------
Iteration 13:
Parameter vector:
          c1        c2        c3        c4        c5        c6        c7        c8
r1   .063289  .0120865  .0066433  .0961272  .6154065  1.142631  1.456586   .002836

          c9       c10
r1  .0000527  .1273399

                                                   log likelihood = -19476.878
-----------------------------------------------------------------------------------
Iteration 14:
Parameter vector:
          c1        c2        c3        c4        c5        c6        c7        c8
r1  .0632842  .0120776  .0066434  .0961236  .6151842  1.142561  1.456547  .0028472

          c9       c10
r1  .0000571  .1276285

                                                   log likelihood = -19476.877
-----------------------------------------------------------------------------------

Mixed-effects oprobit regression                Number of obs      =     22764
Group variable:              v3                 Number of groups   =        26

                                                Obs per group: min =       372
                                                               avg =     875.5
                                                               max =      1653

Integration method: mcaghermite                 Integration points =         7

                                                Wald chi2(4)       =    186.55
Log likelihood = -19476.877                     Prob > chi2        =    0.0000
--------------------------------------------------------------------------------
           vol |      Coef.   Std. Err.      z    P>|z|     [95% Conf. Interval]
---------------+----------------------------------------------------------------
     c_c_siops |   .0632842   .0139806     4.53   0.000     .0358827    .0906857
    c_qc_siops |   .0120776   .0069085     1.75   0.080    -.0014628    .0256181
         c_age |   .0066434   .0005798    11.46   0.000     .0055069    .0077798
         c_sex |   .0961236   .0174177     5.52   0.000     .0619856    .1302617
---------------+----------------------------------------------------------------
         /cut1 |   .6151842   .0707425     8.70   0.000     .4765315    .7538369
         /cut2 |   1.142561   .0709693    16.10   0.000     1.003464    1.281659
         /cut3 |   1.456547   .0712388    20.45   0.000     1.316922    1.596173
---------------+----------------------------------------------------------------
v3             |
 var(c_c_siops)|   .0028472   .0013715                      .0011077    .0073186
var(c_qc_siops)|   .0000571   .0003308                      6.66e-10    4.890774
     var(_cons)|   .1276285   .0361922                      .0732097    .2224984
--------------------------------------------------------------------------------
LR test vs. oprobit regression:      chi2(3) =  1327.41   Prob > chi2 = 0.0000

Note: LR test is conservative and provided only for reference.

.         mixed vol c_c_siops c_qc_siops c_age c_sex ///
>                 || v3: c_c_siops c_qc_siops

Performing EM optimization: 

Performing gradient-based optimization: 

Iteration 0:   log likelihood = -30125.772  
Iteration 1:   log likelihood = -30125.718  
Iteration 2:   log likelihood = -30125.718  

Computing standard errors:

Mixed-effects ML regression                     Number of obs      =     22764
Group variable: v3                              Number of groups   =        26

                                                Obs per group: min =       372
                                                               avg =     875.5
                                                               max =      1653


                                                Wald chi2(4)       =    231.67
Log likelihood = -30125.718                     Prob > chi2        =    0.0000

------------------------------------------------------------------------------
         vol |      Coef.   Std. Err.      z    P>|z|     [95% Conf. Interval]
-------------+----------------------------------------------------------------
   c_c_siops |   .0443258   .0093748     4.73   0.000     .0259515       .0627
  c_qc_siops |    .008787   .0051598     1.70   0.089    -.0013261       .0189
       c_age |   .0051334   .0004028    12.74   0.000     .0043438    .0059229
       c_sex |   .0802578   .0121645     6.60   0.000     .0564159    .1040997
       _cons |   1.511265   .0446128    33.88   0.000     1.423826    1.598704
------------------------------------------------------------------------------

------------------------------------------------------------------------------
  Random-effects Parameters  |   Estimate   Std. Err.     [95% Conf. Interval]
-----------------------------+------------------------------------------------
v3: Independent              |
               var(c_c_si~s) |   .0012333   .0006083       .000469    .0032428
               var(c_qc_s~s) |   .0001008    .000176      3.28e-06    .0030936
                  var(_cons) |   .0507041   .0143819      .0290807    .0884059
-----------------------------+------------------------------------------------
               var(Residual) |   .8214046   .0077107        .80643    .8366572
------------------------------------------------------------------------------
LR test vs. linear regression:       chi2(3) =  1106.66   Prob > chi2 = 0.0000

Note: LR test is conservative and provided only for reference.

.         meoprobit vol c_c_siops c_qc_siops if missing(vol, c_siops, age, sex, v3)
> ==0 ///
>                 || v3: c_c_siops c_qc_siops, trace intmethod(mcaghermite)

Fitting fixed-effects model:

Iteration 0:   log likelihood = -20220.918  
Iteration 1:   log likelihood = -20189.412  
Iteration 2:   log likelihood = -20189.399  
Iteration 3:   log likelihood = -20189.399  

Refining starting values:

Grid node 0:   log likelihood =   -19709.5

Fitting full model:

-----------------------------------------------------------------------------------
Iteration 0:
Parameter vector:
          c1        c2        c3        c4        c5        c6        c7        c8
r1  .0143091  .0590468  .5739796  1.073009  1.374392         1         1         1

                                                   log likelihood =   -19709.5
                                                                 (not concave)
-----------------------------------------------------------------------------------
Iteration 1:
Parameter vector:
          c1        c2        c3        c4        c5        c6        c7        c8
r1  .0309223  .1465453  .5735518  1.073123  1.374672  .2250984  .6085251  .4596273

                                                   log likelihood = -19675.998
                                                                 (not concave)
-----------------------------------------------------------------------------------
Iteration 2:
Parameter vector:
          c1        c2        c3        c4        c5        c6        c7        c8
r1  .0280272  .1300483  .5733356  1.073193  1.374834  .1348862  .4535712  .2722147

                                                   log likelihood = -19661.375
                                                                 (not concave)
-----------------------------------------------------------------------------------
Iteration 3:
Parameter vector:
          c1        c2        c3        c4        c5        c6        c7        c8
r1  .0276941  .1281233  .5733539  1.073212  1.374861  .1269755  .4378962  .2032535

                                                   log likelihood = -19658.436
                                                                 (not concave)
-----------------------------------------------------------------------------------
Iteration 4:
Parameter vector:
          c1        c2        c3        c4        c5        c6        c7        c8
r1  .0224735  .0991365  .5728149  1.073341  1.375191  .0105792  .2008591  .1948336

                                                   log likelihood = -19622.614
                                                                 (not concave)
-----------------------------------------------------------------------------------
Iteration 5:
Parameter vector:
          c1        c2        c3        c4        c5        c6        c7        c8
r1  .0223968  .0968169  .5727901  1.073347  1.375204  .0053109  .1955729  .1944839

                                                   log likelihood = -19619.006
                                                                 (not concave)
-----------------------------------------------------------------------------------
Iteration 6:
Parameter vector:
          c1        c2        c3        c4        c5        c6        c7        c8
r1  .0167642  .0947491  .5720054  1.073534  1.375684  .0049866  .0351663  .1852736

                                                   log likelihood = -19596.453
                                                                 (not concave)
-----------------------------------------------------------------------------------
Iteration 7:
Parameter vector:
          c1        c2        c3        c4        c5        c6        c7        c8
r1  .0143079  .0933121  .5714127  1.073673  1.376048  .0047824  .0109585  .1800546

                                                   log likelihood = -19582.469
                                                                 (not concave)
-----------------------------------------------------------------------------------
Iteration 8:
Parameter vector:
          c1        c2        c3        c4        c5        c6        c7        c8
r1  .0124951  .0917764  .5707039   1.07384  1.376486  .0045895  .0000474  .1745536

                                                   log likelihood = -19562.361
-----------------------------------------------------------------------------------
Iteration 9:
Parameter vector:
          c1        c2        c3        c4        c5        c6        c7        c8
r1  .0135084  .0664156  .6155299  1.128609  1.435252  .0017271  .0000177  .1026531

                                                   log likelihood = -19557.105
-----------------------------------------------------------------------------------
Iteration 10:
Parameter vector:
          c1        c2        c3        c4        c5        c6        c7        c8
r1  .0135998  .0661756  .6157681  1.131508  1.439197  .0018998  2.40e-06   .106167

numerical derivatives are approximate
nearby values are missing
                                                   log likelihood = -19556.442
-----------------------------------------------------------------------------------
Iteration 11:
Parameter vector:
          c1        c2        c3        c4        c5        c6        c7        c8
r1  .0136068  .0661509  .6157997  1.131792   1.43958  .0019194  9.00e-07  .1065455

numerical derivatives are approximate
nearby values are missing
                                                   log likelihood = -19556.385
-----------------------------------------------------------------------------------
Iteration 12:
Parameter vector:
          c1        c2        c3        c4        c5        c6        c7        c8
r1  .0136102  .0661389  .6158154   1.13193  1.439765  .0019291  1.69e-07  .1067312

numerical derivatives are approximate
nearby values are missing
                                                   log likelihood = -19556.358
                                                                   (backed up)
-----------------------------------------------------------------------------------
Iteration 13:
Parameter vector:
          c1        c2        c3        c4        c5        c6        c7        c8
r1  .0136106  .0661374  .6158174  1.131947  1.439788  .0019303  7.83e-08  .1067542

numerical derivatives are approximate
nearby values are missing
                                                   log likelihood = -19556.355
                                                                   (backed up)
-----------------------------------------------------------------------------------
Iteration 14:
Parameter vector:
          c1        c2        c3        c4        c5        c6        c7        c8
r1  .0136108  .0661366  .6158184  1.131955    1.4398  .0019309  3.33e-08  .1067656

numerical derivatives are approximate
nearby values are missing
                                                   log likelihood = -19556.353
                                                                   (backed up)
-----------------------------------------------------------------------------------
Iteration 15:
Parameter vector:
          c1        c2        c3        c4        c5        c6        c7        c8
r1  .0136109  .0661363  .6158189   1.13196  1.439805  .0019312  1.08e-08  .1067714

numerical derivatives are approximate
nearby values are missing
                                                   log likelihood = -19556.352
                                                                   (backed up)
-----------------------------------------------------------------------------------
Iteration 16:
Parameter vector:
          c1        c2        c3        c4        c5        c6        c7        c8
r1  .0136109  .0661362   .615819  1.131961  1.439807  .0019313  5.19e-09  .1067728

numerical derivatives are approximate
nearby values are missing
                                                   log likelihood = -19556.352
                                                                   (backed up)
-----------------------------------------------------------------------------------
Iteration 17:
Parameter vector:
          c1        c2        c3        c4        c5        c6        c7        c8
r1   .013611  .0661361   .615819  1.131961  1.439808  .0019313  2.52e-09  .1067735

numerical derivatives are approximate
nearby values are missing
                                                   log likelihood = -19556.352
                                                                   (backed up)
-----------------------------------------------------------------------------------
Iteration 18:
Parameter vector:
          c1        c2        c3        c4        c5        c6        c7        c8
r1   .013611  .0661361  .6158191  1.131961  1.439808  .0019314  1.10e-09  .1067739

numerical derivatives are approximate
nearby values are missing
                                                   log likelihood = -19556.352
                                                                   (backed up)
-----------------------------------------------------------------------------------
Iteration 19:
Parameter vector:
          c1        c2        c3        c4        c5        c6        c7        c8
r1   .013611  .0661361  .6158191  1.131962  1.439808  .0019314  3.49e-10   .106774

numerical derivatives are approximate
nearby values are missing
                                                   log likelihood = -19556.352
                                                                   (backed up)
-----------------------------------------------------------------------------------
Iteration 20:
Parameter vector:
          c1        c2        c3        c4        c5        c6        c7        c8
r1  .0138723   .065089  .6169681  1.141769  1.453007  .0025928  3.49e-10  .1200005

numerical derivatives are approximate
nearby values are missing
                                                   log likelihood = -19555.465
-----------------------------------------------------------------------------------
Iteration 21:
Parameter vector:
          c1        c2        c3        c4        c5        c6        c7        c8
r1  .0137793  .0650412  .6172823  1.141236  1.452124  .0027692  3.49e-10  .1215925

numerical derivatives are approximate
nearby values are missing
                                                   log likelihood = -19555.446
-----------------------------------------------------------------------------------
Iteration 22:
Parameter vector:
          c1        c2        c3        c4        c5        c6        c7        c8
r1  .0137793  .0650412  .6172823  1.141236  1.452124  .0027692  1.54e-10  .1215925

numerical derivatives are approximate
nearby values are missing
                                                   log likelihood = -19555.446
                                                                 (not concave)
-----------------------------------------------------------------------------------
Iteration 23:
Parameter vector:
          c1        c2        c3        c4        c5        c6        c7        c8
r1  .0137793  .0650412  .6172823  1.141236  1.452124  .0027692  5.94e-11  .1215925

numerical derivatives are approximate
nearby values are missing
                                                   log likelihood = -19555.446
                                                                   (backed up)
-----------------------------------------------------------------------------------
Iteration 24:
Parameter vector:
          c1        c2        c3        c4        c5        c6        c7        c8
r1  .0137758    .06504  .6172823  1.141238  1.452126  .0027848  5.94e-11   .121637

numerical derivatives are approximate
nearby values are missing
                                                   log likelihood = -19555.445
-----------------------------------------------------------------------------------

Mixed-effects oprobit regression                Number of obs      =     22764
Group variable:              v3                 Number of groups   =        26

                                                Obs per group: min =       372
                                                               avg =     875.5
                                                               max =      1653

Integration method: mcaghermite                 Integration points =         7

                                                Wald chi2(2)       =     30.68
Log likelihood = -19555.445                     Prob > chi2        =    0.0000
--------------------------------------------------------------------------------
           vol |      Coef.   Std. Err.      z    P>|z|     [95% Conf. Interval]
---------------+----------------------------------------------------------------
     c_c_siops |     .06504   .0138324     4.70   0.000     .0379289     .092151
    c_qc_siops |   .0137758   .0066974     2.06   0.040     .0006491    .0269024
---------------+----------------------------------------------------------------
         /cut1 |   .6172823   .0690902     8.93   0.000     .4818679    .7526967
         /cut2 |   1.141238   .0693191    16.46   0.000     1.005375    1.277101
         /cut3 |   1.452126   .0695893    20.87   0.000     1.315734    1.588519
---------------+----------------------------------------------------------------
v3             |
 var(c_c_siops)|   .0027848   .0013146                       .001104    .0070243
var(c_qc_siops)|   5.94e-11          .                             .           .
     var(_cons)|    .121637   .0345403                      .0697199    .2122143
--------------------------------------------------------------------------------
LR test vs. oprobit regression:      chi2(2) =  1267.91   Prob > chi2 = 0.0000

Note: LR test is conservative and provided only for reference.

.         mixed vol c_c_siops c_qc_siops if missing(vol, c_siops, age, sex, v3)==0 
> ///
>                 || v3: c_c_siops c_qc_siops

Performing EM optimization: 

Performing gradient-based optimization: 

Iteration 0:   log likelihood = -30225.597  
Iteration 1:   log likelihood = -30225.437  
Iteration 2:   log likelihood = -30225.436  

Computing standard errors:

Mixed-effects ML regression                     Number of obs      =     22764
Group variable: v3                              Number of groups   =        26

                                                Obs per group: min =       372
                                                               avg =     875.5
                                                               max =      1653


                                                Wald chi2(2)       =     30.92
Log likelihood = -30225.436                     Prob > chi2        =    0.0000

------------------------------------------------------------------------------
         vol |      Coef.   Std. Err.      z    P>|z|     [95% Conf. Interval]
-------------+----------------------------------------------------------------
   c_c_siops |   .0458573   .0095749     4.79   0.000     .0270909    .0646237
  c_qc_siops |   .0101221   .0048748     2.08   0.038     .0005677    .0196766
       _cons |    1.50791   .0433361    34.80   0.000     1.422973    1.592847
------------------------------------------------------------------------------

------------------------------------------------------------------------------
  Random-effects Parameters  |   Estimate   Std. Err.     [95% Conf. Interval]
-----------------------------+------------------------------------------------
v3: Independent              |
               var(c_c_si~s) |   .0013245   .0006338      .0005185    .0033836
               var(c_qc_s~s) |    .000027   .0001521      4.39e-10    1.666121
                  var(_cons) |   .0477771   .0135734      .0273776    .0833766
-----------------------------+------------------------------------------------
               var(Residual) |   .8287727   .0077798      .8136639    .8441619
------------------------------------------------------------------------------
LR test vs. linear regression:       chi2(3) =  1039.96   Prob > chi2 = 0.0000

Note: LR test is conservative and provided only for reference.

.                 
. 
.  log close
      name:  <unnamed>
       log:  C:\Users\USER\Desktop\Study 6\Study6_analysis.log
  log type:  text
 closed on:  24 Jan 2015, 21:12:06
-----------------------------------------------------------------------------------
