# Supplementary material for: A Large Scale Test of the Effect of Social Class on Prosocial Behavior
Source: PLoS One. 2015 Jul 20;10(7):e0133193. doi: 10.1371/journal.pone.0133193 (PMC4507988; doi:10.1371/journal.pone.0133193)
Supplement: S2 File — Files are provided separately for each study. For more information, see also the included txt-file. (ZIP) [file pone.0133193.s002.zip › Study 6/Study6_data_preparation.do]

*******************************************************************************************
* The ISSP data can be downloaded from http://www.gesis.org/en/issp/search-and-data-access/
*******************************************************************************************
* For our analyses, we used the dataset ZA3190.dta (downloaded on 23-Oct-2013) ************
*******************************************************************************************

/* ------------   Here you can customize the paths    --------------- */

global MY_IN_PATH   = "path/to/the/directory/that/contains/the/ISSP/data/file/"                                                             
global MY_OUT_PATH  = "path/to/the/directory/for/the/resulting/file/"                                                                             

global MY_LOG_FILE  ${MY_OUT_PATH}Study6_data_preparation.log

log using "${MY_LOG_FILE}", text replace


use "${MY_IN_PATH}ZA3190.dta", clear

* Check available countries
tab v3
recode v3 (3=2) // pool Eastern and Western Germany
drop if v3==5
drop if v3==3
drop if v3==.

/* ------------   Create composite measure of objective social class    --------------- */

* 1. Education
tab v205 
generate degree = v205-1 if v205~=1
tab degree
by v3, sort: center degree, standardize

* 2. Occupational Prestige 
gen siops = v208
recode siops (1000=51)  (1100=67)  (1110=64)  (1120=71)  (1130=63)  (1140=63)  (1141=63) ///
    (1142=63)  (1143=63)  (1200=60)  (1210=70)  (1220=63)  (1221=60)  (1222=60)  ///
    (1223=60)  (1224=60)  (1225=60)  (1226=60)  (1227=60)  (1228=60)  (1229=60) ///
    (1230=60)  (1231=60)  (1232=60)  (1233=60)  (1234=60)  (1235=60)  (1236=60) ///
    (1237=60)  (1239=60)  (1240=55)  (1250=65)  (1251=73)  (1252=63)  (1300=50)  ///
    (1310=50)  (1311=47)  (1312=52)  (1313=52)  (1314=46)  (1315=38)  (1316=52) ///
    (1317=52)  (1318=52)  (1319=52)  (2000=62)  (2100=63)  (2110=69)  (2111=75) ///
    (2112=72)  (2113=69)  (2114=67)  (2120=56)  (2121=69)  (2122=55)  (2130=51) ///
    (2131=51)  (2132=51)  (2139=51)  (2140=63)  (2141=72)  (2142=70)  (2143=65) ///
    (2144=65)  (2145=66)  (2146=66)  (2147=61)  (2148=58)  (2149=56)  (2200=70) ///
    (2210=62)  (2211=69)  (2212=68)  (2213=56)  (2220=73)  (2221=78)  (2222=70) ///
    (2223=61)  (2224=64)  (2229=73)  (2230=54)  (2300=61)  (2310=78)  (2320=60)  ///
    (2321=60)  (2322=57)  (2330=57)  (2331=57)  (2332=49)  (2340=62)  (2350=62)  ///
    (2351=68)  (2352=68)  (2359=62)  (2400=60)  (2410=57)  (2411=62)  (2412=56) ///
    (2419=57)  (2420=73)  (2421=73)  (2422=76)  (2429=71)  (2430=54)  (2431=54) ///
    (2432=54)  (2440=58)  (2441=60)  (2442=67)  (2443=67)  (2444=62)  (2445=67) ///
    (2446=52)  (2450=57)  (2451=58)  (2452=57)  (2453=45)  (2454=40)  (2455=57) ///
    (2460=60)  (2500=49)  (3000=48)  (3100=48)  (3110=47)  (3111=46)  (3112=39) ///
    (3113=46)  (3114=46)  (3115=46)  (3116=46)  (3117=53)  (3118=55)  (3119=46) ///
    (3120=53)  (3121=53)  (3122=53)  (3123=53)  (3130=46)  (3131=46)  (3132=49) ///
    (3133=58)  (3139=44)  (3140=57)  (3141=60)  (3142=55)  (3143=60)  (3144=50) ///
    (3145=46)  (3150=54)  (3151=54)  (3152=54)  (3200=51)  (3210=52)  (3211=52) ///
    (3212=47)  (3213=55)  (3220=51)  (3221=53)  (3222=48)  (3223=52)  (3224=60) ///
    (3225=44)  (3226=51)  (3227=48)  (3228=44)  (3229=45)  (3230=44)  (3231=44) ///
    (3232=44)  (3240=29)  (3241=29)  (3242=22)  (3300=50)  (3310=50)  (3320=50) ///
    (3330=50)  (3340=50)  (3400=48)  (3410=47)  (3411=50)  (3412=44)  (3413=49)  ///
    (3414=43)  (3415=46)  (3416=49)  (3417=46)  (3419=46)  (3420=42)  (3421=55) ///
    (3422=50)  (3423=49)  (3429=42)  (3430=49)  (3431=53)  (3432=49)  (3433=49) ///
    (3434=51)  (3439=53)  (3440=52)  (3441=44)  (3442=52)  (3443=55)  (3444=54) ///
    (3449=55)  (3450=45)  (3451=60)  (3452=44)  (3460=49)  (3470=45)  (3471=49) ///
    (3472=50)  (3473=32)  (3474=33)  (3475=49)  (3480=50)  (4000=37)  (4100=37) ///
    (4110=45)  (4111=42)  (4112=42)  (4113=45)  (4114=45)  (4115=53)  (4120=44) ///
    (4121=45)  (4122=36)  (4130=32)  (4131=30)  (4132=44)  (4133=37)  (4140=37) ///
    (4141=36)  (4142=33)  (4143=41)  (4144=37)  (4190=37)  (4200=39)  (4210=37)  ///
    (4211=34)  (4212=42)  (4213=34)  (4214=15)  (4215=27)  (4220=38)  (4221=38) ///
    (4222=38)  (4223=38)  (4300=999) (4400=33)  (4500=999) (5000=32)  (5100=32) ///
    (5110=32)  (5111=50)  (5112=32)  (5113=29)  (5120=26)  (5121=37)  (5122=31) ///
    (5123=21)  (5130=27)  (5131=23)  (5132=42)  (5133=17)  (5139=29)  (5140=29) ///
    (5141=32)  (5142=17)  (5143=34)  (5149=29)  (5150=37)  (5151=37)  (5152=37) ///
    (5160=37)  (5161=35)  (5162=40)  (5163=39)  (5164=39)  (5169=30)  (5200=31) ///
    (5210=28)  (5220=32)  (5230=24)  (6000=37)  (6100=38)  (6110=40)  (6111=40)  ///
    (6112=40)  (6113=40)  (6114=40)  (6120=40)  (6121=40)  (6122=40)  (6123=40) ///
    (6124=40)  (6129=40)  (6130=38)  (6131=40)  (6132=41)  (6133=40)  (6134=30) ///
    (6140=24)  (6141=24)  (6142=16)  (6150=28)  (6151=23)  (6152=23)  (6153=28) ///
    (6154= 6)  (6200=38)  (6210=38)  (7000=38)  (7100=34)  (7110=34)  (7111=34) ///
    (7112=36)  (7113=34)  (7120=34)  (7121=36)  (7122=34)  (7123=34)  (7124=37) ///
    (7129=28)  (7130=37)  (7131=31)  (7132=31)  (7133=31)  (7134=28)  (7135=26) ///
    (7136=34)  (7137=44)  (7140=31)  (7141=31)  (7142=29)  (7143=20)  (7200=40)  ///
    (7210=38)  (7211=38)  (7212=39)  (7213=34)  (7214=44)  (7215=32)  (7216=26) ///
    (7220=37)  (7221=35)  (7234=20)  (7222=40)  (7223=38)  (7224=27)  (7230=43) ///
    (7231=43)  (7232=50)  (7233=42)  (7240=38)  (7241=38)  (7242=48)  (7243=42) ///
    (7244=35)  (7245=36)  (7300=39)  (7310=45)  (7311=47)  (7312=33)  (7313=43)  ///
    (7320=28)  (7321=25)  (7322=37)  (7323=31)  (7324=31)  (7330=31)  (7331=31) ///
    (7332=31)  (7340=42)  (7341=42)  (7342=41)  (7343=41)  (7344=42)  (7345=32) ///
    (7346=52)  (7400=33)  (7410=28)  (7411=24)  (7412=33)  (7413=34)  (7414=35) ///
    (7415=34)  (7416=34)  (7420=29)  (7421=29)  (7422=40)  (7423=36)  (7424=21) ///
    (7430=34)  (7431=29)  (7432=32)  (7433=40)  (7434=35)  (7435=40)  (7436=26) ///
    (7437=31)  (7440=27)  (7441=22)  (7442=27)  (7500=48)  (7510=46)  (7520=46) ///
    (7530=37)  (7900=34)  (8000=34)  (8100=36)  (8110=31)  (8111=34)  (8112=32) ///
    (8113=31)  (8120=40)  (8121=45)  (8122=36)  (8123=38)  (8124=28)  (8130=31) ///
    (8131=31)  (8139=31)  (8140=28)  (8141=29)  (8142=28)  (8143=28)  (8150=42) ///
    (8151=43)  (8152=43)  (8153=43)  (8154=43)  (8155=37)  (8159=43)  (8160=38) ///
    (8161=42)  (8162=35)  (8163=34)  (8170=30)  (8171=30)  (8172=30)  (8200=34)  ///
    (8210=37)  (8211=38)  (8212=30)  (8220=43)  (8221=43)  (8222=43)  (8223=28) ///
    (8224=43)  (8229=43)  (8230=30)  (8231=30)  (8232=30)  (8240=31)  (8250=41) ///
    (8251=41)  (8252=32)  (8253=28)  (8260=28)  (8261=29)  (8262=29)  (8263=25) ///
    (8264=25)  (8265=26)  (8266=28)  (8269=26)  (8270=33)  (8271=31)  (8272=34) ///
    (8273=33)  (8274=33)  (8275=35)  (8276=45)  (8277=34)  (8278=34)  (8279=39) ///
    (8280=33)  (8281=30)  (8282=48)  (8283=48)  (8284=30)  (8285=31)  (8286=28) ///
    (8290=33)  (8300=33)  (8310=36)  (8311=43)  (8312=29)  (8320=32)  (8321=31) ///
    (8322=31)  (8323=32)  (8324=33)  (8330=32)  (8331=31)  (8400=33)  (8332=32) ///
    (8333=33)  (8334=28)  (8340=29)  (9000=21)  (9100=23)  (9110=25)  (9111=24) ///
    (9112=24)  (9113=26)  (9120=12)  (9130=21)  (9131=22)  (9132=21)  (9133=22) ///
    (9140=23)  (9141=25)  (9142=19)  (9150=20)  (9151=22)  (9152=20)  (9153=21) ///
    (9160=13)  (9161=13)  (9162=13)  (9200=23)  (9210=23)  (9211=23)  (9212=18) ///
    (9213=23)  (9300=18)  (9310=16)  (9311=18)  (9312=15)  (9313=15)  (9320=19) ///
    (9321=18)  (9322=22)  (9330=20)  (9331=17)  (9332=22)  (9910/9990=21) ///
    (2470=60)  (7139=37)  (110=39)   (9333=20) (else=.)
tab siops
sum siops
by v3, sort:  center siops, standardize

* 3. HH-Income
sum v216 // income in each countries' currency
generate income = log(v216)
* Generate OECD equivalence weight
tab v253
gen oecd = v253
recode oecd (1=1) (2=1.5) (3=2) (4=2.5) (5=1.7) (6=2.2) (7=2.7) (8=3.2) (9=2.4) (10=2.9) ///
		(11=3.1) (12=3.6) (13=3.8) (14=4.3) (15=4.5) (16=5) (17=5.2) (18=5.7) ///
		(19=5.9) (20=6.4) (21=6.6) (22=7.1) (23=7.3) (24=7.8) (25=8) (26=8.5) ///
		(27=8.7) (28=9.2) (95=.b)
tab oecd
* Weight the income measures
generate wincome = income/oecd
by v3, sort: center wincome, standardize

* 4. Combination of the three indicators
egen object = rowmean(c_siops c_degree c_wincome) 
by v3, sort: center object, standardize
generate qc_object = c_object^2


/* ----------------   Measure of subjective social class    ------------------ */
tab v219
generate subject = v219
by v3, sort: center subject, standardize
generate qc_subject = c_subject^2


/* ----------------   Measure of volunteering    ------------------ */
tab v33
generate vol = v33
recode vol (1=0) (2=1) (3=1) (4=1), prefix(d)


/* ----------------   Age and sex    ------------------ */
tab v200
tab v201
gen sex = v200
gen age = v201


/* ----------------   Prepare data for figures (that are drawn in R)    ------------------ */

xtile dobject = c_object, n(10)
keep if missing(vol,c_object,v3,age,sex)==0 | missing(vol,c_subject,v3,age,sex)==0
egen objdvol = mean(dvol), by(dobject)
egen objvol = mean(vol), by(dobject)

* to display curves for subj. and obj. social class in one figure, ...
* the values for subj. social class have to be changes
gen subjectBD = subject-3.5
gen subjectAC = 1.5+((subject-1)*1.6)
egen subjdvol = mean(dvol), by(subjectAC)
egen subjvol = mean(vol), by(subjectAC)


/* ---------- Delete variables that are not needed for final analyses -------------- */
keep v3 dvol vol c_subject qc_subject c_object qc_object age sex dobject subject ///
 subjectAC subjectBD objdvol objvol subjdvol subjvol degree siops wincome c_siops c_degree c_wincome
 
label variable v3 "country (for more details see also the documentation of the ISSP data)"
label variable sex	"respondent's sex"
label variable age	"age of respondent"
label variable wincome "logarithmized and adjusted income measure"
label variable degree "respondent's highest educational category"
label variable siops "respondent's siops score"
label variable c_object	"standardized objective social class"
label variable qc_object "squared standardized objective social class"
label variable subject "subjective social class for (1=lower class; 6=upper class)"
label variable subjectAC "subjective social class for figure 6 panels a & c"
label variable subjectBD "subjective social class for figure 6 panels b & d"
label variable c_subject "standardized subjective social class"
label variable qc_subject "squared standardized subjective social class"
label variable vol "respondent has done volunteer work in charitable activities (0=no; 3=yes, 6 or more times)"
label variable dvol "respondent has done volunteer work in charitable activities (0=no; 1=yes)"
label variable dobject "decile of objective social class"
label variable objdvol "proportion of volunteers per decile of objective social class"
label variable objvol "mean volunteering category per decile of objective social class"
label variable subjdvol "proportion of volunteers per category of subjective social class"
label variable subjvol	"mean volunteering category per category of subjective social class"
 
 
/* ---------- save file for  (re)analyses  ------------------------ */
saveold "${MY_OUT_PATH}Study6", replace


log close
