# Supplementary material for: A Large Scale Test of the Effect of Social Class on Prosocial Behavior
Source: PLoS One. 2015 Jul 20;10(7):e0133193. doi: 10.1371/journal.pone.0133193 (PMC4507988; doi:10.1371/journal.pone.0133193)
Supplement: S2 File — Files are provided separately for each study. For more information, see also the included txt-file. (ZIP) [file pone.0133193.s002.zip › Study 6/Study6_data_preparation.log]

------------------------------------------------------------------------------------------------------------------------------------------------------------------
      name:  <unnamed>
       log:  C:/Users/USER/Desktop/Study 6/Study6_data_preparation.log
  log type:  text
 opened on:   7 Oct 2014, 10:41:57

. 
. 
. use "${MY_IN_PATH}ZA3190.dta", clear

. 
. * Check available countries
. tab v3

              Country |      Freq.     Percent        Cum.
----------------------+-----------------------------------
        AUS-Australia |      1,310        3.36        3.36
     D-W-Germany-West |      1,000        2.56        5.92
     D-E-Germany-East |      1,006        2.58        8.50
     GB-Great Britain |        804        2.06       10.55
NIRL-Northern Ireland |        812        2.08       12.64
    USA-United States |      1,284        3.29       15.92
            A-Austria |      1,002        2.57       18.49
            H-Hungary |      1,000        2.56       21.05
              I-Italy |      1,008        2.58       23.64
          IRL-Ireland |      1,010        2.59       26.22
       NL-Netherlands |      2,020        5.17       31.40
             N-Norway |      1,532        3.92       35.32
             S-Sweden |      1,189        3.05       38.37
    CZ-Czech Republic |      1,224        3.14       41.50
         SLO-Slovenia |      1,006        2.58       44.08
            PL-Poland |      1,147        2.94       47.02
          BG-Bulgaria |      1,102        2.82       49.84
           RUS-Russia |      1,703        4.36       54.21
       NZ-New Zealand |        998        2.56       56.76
           CDN-Canada |        974        2.50       59.26
       RP-Philippines |      1,200        3.07       62.33
 IL-Israel Jews Arabs |      1,208        3.09       65.43
              J-Japan |      1,368        3.50       68.93
              E-Spain |      2,488        6.37       75.31
            LV-Latvia |      1,200        3.07       78.38
   SK-Slovak Republic |      1,284        3.29       81.67
             F-France |      1,133        2.90       84.57
            CY-Cyprus |      1,000        2.56       87.13
           P-Portugal |      1,201        3.08       90.21
            RCH-Chile |      1,503        3.85       94.06
            D-Denmark |      1,114        2.85       96.92
       CH-Switzerland |      1,204        3.08      100.00
----------------------+-----------------------------------
                Total |     39,034      100.00

. recode v3 (3=2) // pool Eastern and Western Germany
(v3: 1006 changes made)

. drop if v3==5
(812 observations deleted)

. drop if v3==3
(0 observations deleted)

. drop if v3==.
(0 observations deleted)

. 
. /* ------------   Create composite measure of objective social class    --------------- */
. 
. * 1. Education
. tab v205 

  R: Education II: categories |      Freq.     Percent        Cum.
------------------------------+-----------------------------------
         None;still at school |        412        1.08        1.08
                Incpl primary |      1,783        4.68        5.76
                Primary compl |      7,271       19.09       24.85
              Incpl secondary |      7,559       19.85       44.70
              Secondary compl |     12,405       32.57       77.26
Semi-higher,incompl uni,other |      3,613        9.49       86.75
             University compl |      5,047       13.25      100.00
------------------------------+-----------------------------------
                        Total |     38,090      100.00

. generate degree = v205-1 if v205~=1
(544 missing values generated)

. tab degree

     degree |      Freq.     Percent        Cum.
------------+-----------------------------------
          1 |      1,783        4.73        4.73
          2 |      7,271       19.30       24.03
          3 |      7,559       20.06       44.09
          4 |     12,405       32.92       77.02
          5 |      3,613        9.59       86.60
          6 |      5,047       13.40      100.00
------------+-----------------------------------
      Total |     37,678      100.00

. by v3, sort: center degree, standardize

. 
. * 2. Occupational Prestige 
. gen siops = v208
(14400 missing values generated)

. recode siops (1000=51)  (1100=67)  (1110=64)  (1120=71)  (1130=63)  (1140=63)  (1141=63) ///
>     (1142=63)  (1143=63)  (1200=60)  (1210=70)  (1220=63)  (1221=60)  (1222=60)  ///
>     (1223=60)  (1224=60)  (1225=60)  (1226=60)  (1227=60)  (1228=60)  (1229=60) ///
>     (1230=60)  (1231=60)  (1232=60)  (1233=60)  (1234=60)  (1235=60)  (1236=60) ///
>     (1237=60)  (1239=60)  (1240=55)  (1250=65)  (1251=73)  (1252=63)  (1300=50)  ///
>     (1310=50)  (1311=47)  (1312=52)  (1313=52)  (1314=46)  (1315=38)  (1316=52) ///
>     (1317=52)  (1318=52)  (1319=52)  (2000=62)  (2100=63)  (2110=69)  (2111=75) ///
>     (2112=72)  (2113=69)  (2114=67)  (2120=56)  (2121=69)  (2122=55)  (2130=51) ///
>     (2131=51)  (2132=51)  (2139=51)  (2140=63)  (2141=72)  (2142=70)  (2143=65) ///
>     (2144=65)  (2145=66)  (2146=66)  (2147=61)  (2148=58)  (2149=56)  (2200=70) ///
>     (2210=62)  (2211=69)  (2212=68)  (2213=56)  (2220=73)  (2221=78)  (2222=70) ///
>     (2223=61)  (2224=64)  (2229=73)  (2230=54)  (2300=61)  (2310=78)  (2320=60)  ///
>     (2321=60)  (2322=57)  (2330=57)  (2331=57)  (2332=49)  (2340=62)  (2350=62)  ///
>     (2351=68)  (2352=68)  (2359=62)  (2400=60)  (2410=57)  (2411=62)  (2412=56) ///
>     (2419=57)  (2420=73)  (2421=73)  (2422=76)  (2429=71)  (2430=54)  (2431=54) ///
>     (2432=54)  (2440=58)  (2441=60)  (2442=67)  (2443=67)  (2444=62)  (2445=67) ///
>     (2446=52)  (2450=57)  (2451=58)  (2452=57)  (2453=45)  (2454=40)  (2455=57) ///
>     (2460=60)  (2500=49)  (3000=48)  (3100=48)  (3110=47)  (3111=46)  (3112=39) ///
>     (3113=46)  (3114=46)  (3115=46)  (3116=46)  (3117=53)  (3118=55)  (3119=46) ///
>     (3120=53)  (3121=53)  (3122=53)  (3123=53)  (3130=46)  (3131=46)  (3132=49) ///
>     (3133=58)  (3139=44)  (3140=57)  (3141=60)  (3142=55)  (3143=60)  (3144=50) ///
>     (3145=46)  (3150=54)  (3151=54)  (3152=54)  (3200=51)  (3210=52)  (3211=52) ///
>     (3212=47)  (3213=55)  (3220=51)  (3221=53)  (3222=48)  (3223=52)  (3224=60) ///
>     (3225=44)  (3226=51)  (3227=48)  (3228=44)  (3229=45)  (3230=44)  (3231=44) ///
>     (3232=44)  (3240=29)  (3241=29)  (3242=22)  (3300=50)  (3310=50)  (3320=50) ///
>     (3330=50)  (3340=50)  (3400=48)  (3410=47)  (3411=50)  (3412=44)  (3413=49)  ///
>     (3414=43)  (3415=46)  (3416=49)  (3417=46)  (3419=46)  (3420=42)  (3421=55) ///
>     (3422=50)  (3423=49)  (3429=42)  (3430=49)  (3431=53)  (3432=49)  (3433=49) ///
>     (3434=51)  (3439=53)  (3440=52)  (3441=44)  (3442=52)  (3443=55)  (3444=54) ///
>     (3449=55)  (3450=45)  (3451=60)  (3452=44)  (3460=49)  (3470=45)  (3471=49) ///
>     (3472=50)  (3473=32)  (3474=33)  (3475=49)  (3480=50)  (4000=37)  (4100=37) ///
>     (4110=45)  (4111=42)  (4112=42)  (4113=45)  (4114=45)  (4115=53)  (4120=44) ///
>     (4121=45)  (4122=36)  (4130=32)  (4131=30)  (4132=44)  (4133=37)  (4140=37) ///
>     (4141=36)  (4142=33)  (4143=41)  (4144=37)  (4190=37)  (4200=39)  (4210=37)  ///
>     (4211=34)  (4212=42)  (4213=34)  (4214=15)  (4215=27)  (4220=38)  (4221=38) ///
>     (4222=38)  (4223=38)  (4300=999) (4400=33)  (4500=999) (5000=32)  (5100=32) ///
>     (5110=32)  (5111=50)  (5112=32)  (5113=29)  (5120=26)  (5121=37)  (5122=31) ///
>     (5123=21)  (5130=27)  (5131=23)  (5132=42)  (5133=17)  (5139=29)  (5140=29) ///
>     (5141=32)  (5142=17)  (5143=34)  (5149=29)  (5150=37)  (5151=37)  (5152=37) ///
>     (5160=37)  (5161=35)  (5162=40)  (5163=39)  (5164=39)  (5169=30)  (5200=31) ///
>     (5210=28)  (5220=32)  (5230=24)  (6000=37)  (6100=38)  (6110=40)  (6111=40)  ///
>     (6112=40)  (6113=40)  (6114=40)  (6120=40)  (6121=40)  (6122=40)  (6123=40) ///
>     (6124=40)  (6129=40)  (6130=38)  (6131=40)  (6132=41)  (6133=40)  (6134=30) ///
>     (6140=24)  (6141=24)  (6142=16)  (6150=28)  (6151=23)  (6152=23)  (6153=28) ///
>     (6154= 6)  (6200=38)  (6210=38)  (7000=38)  (7100=34)  (7110=34)  (7111=34) ///
>     (7112=36)  (7113=34)  (7120=34)  (7121=36)  (7122=34)  (7123=34)  (7124=37) ///
>     (7129=28)  (7130=37)  (7131=31)  (7132=31)  (7133=31)  (7134=28)  (7135=26) ///
>     (7136=34)  (7137=44)  (7140=31)  (7141=31)  (7142=29)  (7143=20)  (7200=40)  ///
>     (7210=38)  (7211=38)  (7212=39)  (7213=34)  (7214=44)  (7215=32)  (7216=26) ///
>     (7220=37)  (7221=35)  (7234=20)  (7222=40)  (7223=38)  (7224=27)  (7230=43) ///
>     (7231=43)  (7232=50)  (7233=42)  (7240=38)  (7241=38)  (7242=48)  (7243=42) ///
>     (7244=35)  (7245=36)  (7300=39)  (7310=45)  (7311=47)  (7312=33)  (7313=43)  ///
>     (7320=28)  (7321=25)  (7322=37)  (7323=31)  (7324=31)  (7330=31)  (7331=31) ///
>     (7332=31)  (7340=42)  (7341=42)  (7342=41)  (7343=41)  (7344=42)  (7345=32) ///
>     (7346=52)  (7400=33)  (7410=28)  (7411=24)  (7412=33)  (7413=34)  (7414=35) ///
>     (7415=34)  (7416=34)  (7420=29)  (7421=29)  (7422=40)  (7423=36)  (7424=21) ///
>     (7430=34)  (7431=29)  (7432=32)  (7433=40)  (7434=35)  (7435=40)  (7436=26) ///
>     (7437=31)  (7440=27)  (7441=22)  (7442=27)  (7500=48)  (7510=46)  (7520=46) ///
>     (7530=37)  (7900=34)  (8000=34)  (8100=36)  (8110=31)  (8111=34)  (8112=32) ///
>     (8113=31)  (8120=40)  (8121=45)  (8122=36)  (8123=38)  (8124=28)  (8130=31) ///
>     (8131=31)  (8139=31)  (8140=28)  (8141=29)  (8142=28)  (8143=28)  (8150=42) ///
>     (8151=43)  (8152=43)  (8153=43)  (8154=43)  (8155=37)  (8159=43)  (8160=38) ///
>     (8161=42)  (8162=35)  (8163=34)  (8170=30)  (8171=30)  (8172=30)  (8200=34)  ///
>     (8210=37)  (8211=38)  (8212=30)  (8220=43)  (8221=43)  (8222=43)  (8223=28) ///
>     (8224=43)  (8229=43)  (8230=30)  (8231=30)  (8232=30)  (8240=31)  (8250=41) ///
>     (8251=41)  (8252=32)  (8253=28)  (8260=28)  (8261=29)  (8262=29)  (8263=25) ///
>     (8264=25)  (8265=26)  (8266=28)  (8269=26)  (8270=33)  (8271=31)  (8272=34) ///
>     (8273=33)  (8274=33)  (8275=35)  (8276=45)  (8277=34)  (8278=34)  (8279=39) ///
>     (8280=33)  (8281=30)  (8282=48)  (8283=48)  (8284=30)  (8285=31)  (8286=28) ///
>     (8290=33)  (8300=33)  (8310=36)  (8311=43)  (8312=29)  (8320=32)  (8321=31) ///
>     (8322=31)  (8323=32)  (8324=33)  (8330=32)  (8331=31)  (8400=33)  (8332=32) ///
>     (8333=33)  (8334=28)  (8340=29)  (9000=21)  (9100=23)  (9110=25)  (9111=24) ///
>     (9112=24)  (9113=26)  (9120=12)  (9130=21)  (9131=22)  (9132=21)  (9133=22) ///
>     (9140=23)  (9141=25)  (9142=19)  (9150=20)  (9151=22)  (9152=20)  (9153=21) ///
>     (9160=13)  (9161=13)  (9162=13)  (9200=23)  (9210=23)  (9211=23)  (9212=18) ///
>     (9213=23)  (9300=18)  (9310=16)  (9311=18)  (9312=15)  (9313=15)  (9320=19) ///
>     (9321=18)  (9322=22)  (9330=20)  (9331=17)  (9332=22)  (9910/9990=21) ///
>     (2470=60)  (7139=37)  (110=39)   (9333=20) (else=.)
(siops: 23822 changes made)

. tab siops

      siops |      Freq.     Percent        Cum.
------------+-----------------------------------
          6 |          1        0.00        0.00
         12 |          6        0.03        0.03
         13 |         49        0.21        0.24
         15 |        147        0.63        0.87
         16 |         41        0.17        1.04
         17 |        115        0.49        1.53
         18 |        216        0.92        2.45
         19 |        106        0.45        2.90
         20 |        276        1.18        4.08
         21 |        820        3.50        7.57
         22 |        242        1.03        8.61
         23 |        372        1.59       10.19
         24 |        185        0.79       10.98
         25 |        265        1.13       12.11
         26 |        251        1.07       13.18
         27 |        318        1.36       14.54
         28 |        368        1.57       16.10
         29 |        269        1.15       17.25
         30 |        309        1.32       18.57
         31 |        799        3.41       21.97
         32 |      1,605        6.84       28.82
         33 |        673        2.87       31.69
         34 |        770        3.28       34.97
         35 |         71        0.30       35.27
         36 |        232        0.99       36.26
         37 |      1,176        5.01       41.27
         38 |      1,191        5.08       46.35
         39 |        285        1.21       47.56
         40 |        915        3.90       51.46
         41 |         60        0.26       51.72
         42 |        684        2.92       54.64
         43 |        396        1.69       56.32
         44 |        825        3.52       59.84
         45 |        596        2.54       62.38
         46 |        908        3.87       66.25
         47 |        442        1.88       68.14
         48 |        113        0.48       68.62
         49 |        775        3.30       71.92
         50 |        822        3.50       75.43
         51 |        361        1.54       76.96
         52 |        455        1.94       78.90
         53 |        729        3.11       82.01
         54 |        357        1.52       83.53
         55 |         97        0.41       83.95
         56 |        145        0.62       84.56
         57 |        664        2.83       87.40
         58 |         99        0.42       87.82
         60 |      1,252        5.34       93.15
         61 |         72        0.31       93.46
         62 |        328        1.40       94.86
         63 |        235        1.00       95.86
         64 |         48        0.20       96.07
         65 |         54        0.23       96.30
         66 |         72        0.31       96.60
         67 |         49        0.21       96.81
         68 |         14        0.06       96.87
         69 |         38        0.16       97.03
         70 |        190        0.81       97.84
         71 |         88        0.38       98.22
         72 |         61        0.26       98.48
         73 |        120        0.51       98.99
         75 |          3        0.01       99.00
         76 |          7        0.03       99.03
         78 |        227        0.97      100.00
------------+-----------------------------------
      Total |     23,459      100.00

. sum siops

    Variable |       Obs        Mean    Std. Dev.       Min        Max
-------------+--------------------------------------------------------
       siops |     23459    41.47065    13.23063          6         78

. by v3, sort:  center siops, standardize

. 
. * 3. HH-Income
. sum v216 // income in each countries' currency

    Variable |       Obs        Mean    Std. Dev.       Min        Max
-------------+--------------------------------------------------------
        v216 |     31676    70645.45    133145.7          9     999996

. generate income = log(v216)
(6546 missing values generated)

. * Generate OECD equivalence weight
. tab v253

   Household cycle |      Freq.     Percent        Cum.
-------------------+-----------------------------------
  Single household |      5,025       16.30       16.30
   1 adult,1 child |        489        1.59       17.89
   1 adult,2 child |        262        0.85       18.74
 1 adult,3 or > ch |        116        0.38       19.11
          2 adults |      8,146       26.43       45.54
  2 adults,1 child |      2,992        9.71       55.25
  2 adults,2 child |      3,193       10.36       65.61
2 adults,3 or > ch |      1,456        4.72       70.33
          3 adults |      2,872        9.32       79.65
 3 adults+children |      2,246        7.29       86.93
          4 adults |      1,665        5.40       92.33
4 adults+ children |      1,141        3.70       96.04
          5 adults |        416        1.35       97.39
 5 adults+children |        399        1.29       98.68
          6 adults |        130        0.42       99.10
 6 adults+children |        160        0.52       99.62
          7 adults |         27        0.09       99.71
 7 adults+children |         41        0.13       99.84
          8 adults |         10        0.03       99.87
 8 adults+children |         14        0.05       99.92
 9 adults+children |          6        0.02       99.94
10 adults+children |          3        0.01       99.95
         Otherwise |         16        0.05      100.00
-------------------+-----------------------------------
             Total |     30,825      100.00

. gen oecd = v253
(7397 missing values generated)

. recode oecd (1=1) (2=1.5) (3=2) (4=2.5) (5=1.7) (6=2.2) (7=2.7) (8=3.2) (9=2.4) (10=2.9) ///
>                 (11=3.1) (12=3.6) (13=3.8) (14=4.3) (15=4.5) (16=5) (17=5.2) (18=5.7) ///
>                 (19=5.9) (20=6.4) (21=6.6) (22=7.1) (23=7.3) (24=7.8) (25=8) (26=8.5) ///
>                 (27=8.7) (28=9.2) (95=.b)
(oecd: 25800 changes made)

. tab oecd

       oecd |      Freq.     Percent        Cum.
------------+-----------------------------------
          1 |      5,025       16.31       16.31
        1.5 |        489        1.59       17.90
        1.7 |      8,146       26.44       44.34
          2 |        262        0.85       45.19
        2.2 |      2,992        9.71       54.90
        2.4 |      2,872        9.32       64.22
        2.5 |        116        0.38       64.60
        2.7 |      3,193       10.36       74.96
        2.9 |      2,246        7.29       82.25
        3.1 |      1,665        5.40       87.66
        3.2 |      1,456        4.73       92.38
        3.6 |      1,141        3.70       96.09
        3.8 |        416        1.35       97.44
        4.3 |        399        1.30       98.73
        4.5 |        130        0.42       99.15
          5 |        160        0.52       99.67
        5.2 |         27        0.09       99.76
        5.7 |         41        0.13       99.89
        5.9 |         10        0.03       99.93
        6.4 |         14        0.05       99.97
        7.1 |          6        0.02       99.99
        7.8 |          3        0.01      100.00
------------+-----------------------------------
      Total |     30,809      100.00

. * Weight the income measures
. generate wincome = income/oecd
(12031 missing values generated)

. by v3, sort: center wincome, standardize

. 
. * 4. Combination of the three indicators
. egen object = rowmean(c_siops c_degree c_wincome) 
(87 missing values generated)

. by v3, sort: center object, standardize

. generate qc_object = c_object^2
(87 missing values generated)

. 
. 
. /* ----------------   Measure of subjective social class    ------------------ */
. tab v219

R: Subjective social |
 class               |      Freq.     Percent        Cum.
---------------------+-----------------------------------
         Lower class |      2,691        8.15        8.15
       Working class |      9,033       27.36       35.50
  Lower middle class |      4,023       12.18       47.69
              Middle |     14,295       43.29       90.98
        Upper middle |      2,595        7.86       98.84
               Upper |        384        1.16      100.00
---------------------+-----------------------------------
               Total |     33,021      100.00

. generate subject = v219
(5201 missing values generated)

. by v3, sort: center subject, standardize

. generate qc_subject = c_subject^2
(5201 missing values generated)

. 
. 
. /* ----------------   Measure of volunteering    ------------------ */
. tab v33

   Volunteer work in |
          charitable |
          activities |      Freq.     Percent        Cum.
---------------------+-----------------------------------
                  No |     27,752       74.39       74.39
  Yes, once or twice |      4,795       12.85       87.24
      Yes, 3-5 times |      1,845        4.95       92.19
Yes, 6 or more times |      2,915        7.81      100.00
---------------------+-----------------------------------
               Total |     37,307      100.00

. generate vol = v33
(915 missing values generated)

. recode vol (1=0) (2=1) (3=1) (4=1), prefix(d)
(37307 differences between vol and dvol)

. 
. 
. /* ----------------   Age and sex    ------------------ */
. tab v200

     R: sex |      Freq.     Percent        Cum.
------------+-----------------------------------
       Male |     17,707       46.37       46.37
     Female |     20,479       53.63      100.00
------------+-----------------------------------
      Total |     38,186      100.00

. tab v201

     R: Age |      Freq.     Percent        Cum.
------------+-----------------------------------
   16 years |        103        0.27        0.27
         17 |         93        0.24        0.51
         18 |        521        1.37        1.88
         19 |        648        1.70        3.58
         20 |        701        1.84        5.42
         21 |        696        1.83        7.24
         22 |        650        1.70        8.95
         23 |        701        1.84       10.79
         24 |        729        1.91       12.70
         25 |        741        1.94       14.64
         26 |        730        1.91       16.55
         27 |        693        1.82       18.37
         28 |        778        2.04       20.41
         29 |        677        1.78       22.19
         30 |        725        1.90       24.09
         31 |        659        1.73       25.82
         32 |        767        2.01       27.83
         33 |        740        1.94       29.77
         34 |        768        2.01       31.78
         35 |        768        2.01       33.80
         36 |        792        2.08       35.87
         37 |        754        1.98       37.85
         38 |        857        2.25       40.10
         39 |        795        2.08       42.18
         40 |        823        2.16       44.34
         41 |        654        1.71       46.05
         42 |        760        1.99       48.05
         43 |        712        1.87       49.91
         44 |        729        1.91       51.83
         45 |        729        1.91       53.74
         46 |        659        1.73       55.47
         47 |        675        1.77       57.24
         48 |        697        1.83       59.06
         49 |        628        1.65       60.71
         50 |        719        1.89       62.60
         51 |        616        1.62       64.21
         52 |        620        1.63       65.84
         53 |        578        1.52       67.35
         54 |        599        1.57       68.92
         55 |        604        1.58       70.51
         56 |        531        1.39       71.90
         57 |        481        1.26       73.16
         58 |        607        1.59       74.75
         59 |        510        1.34       76.09
         60 |        590        1.55       77.64
         61 |        493        1.29       78.93
         62 |        534        1.40       80.33
         63 |        502        1.32       81.65
         64 |        534        1.40       83.05
         65 |        545        1.43       84.48
         66 |        482        1.26       85.74
         67 |        481        1.26       87.00
         68 |        480        1.26       88.26
         69 |        498        1.31       89.57
         70 |        511        1.34       90.91
         71 |        385        1.01       91.92
         72 |        426        1.12       93.03
         73 |        357        0.94       93.97
         74 |        350        0.92       94.89
         75 |        326        0.85       95.74
         76 |        268        0.70       96.44
         77 |        262        0.69       97.13
         78 |        196        0.51       97.65
         79 |        152        0.40       98.04
         80 |        161        0.42       98.47
         81 |         85        0.22       98.69
         82 |         95        0.25       98.94
         83 |         67        0.18       99.11
         84 |         81        0.21       99.33
         85 |         76        0.20       99.53
         86 |         43        0.11       99.64
         87 |         37        0.10       99.74
         88 |         34        0.09       99.82
         89 |         20        0.05       99.88
         90 |         19        0.05       99.93
         91 |          6        0.02       99.94
         92 |         11        0.03       99.97
         93 |          6        0.02       99.99
         94 |          1        0.00       99.99
         95 |          4        0.01      100.00
------------+-----------------------------------
      Total |     38,135      100.00

. gen sex = v200
(36 missing values generated)

. gen age = v201
(87 missing values generated)

. 
. 
. /* ----------------   Prepare data for figures (that are drawn in R)    ------------------ */
. 
. xtile dobject = c_object, n(10)

. keep if missing(vol,c_object,v3,age,sex)==0 | missing(vol,c_subject,v3,age,sex)==0
(1030 observations deleted)

. egen objdvol = mean(dvol), by(dobject)

. egen objvol = mean(vol), by(dobject)

. 
. * to display curves for subj. and obj. social class in one figure, ...
. * the values for subj. social class have to be changes
. gen subjectBD = subject-3.5
(4935 missing values generated)

. gen subjectAC = 1.5+((subject-1)*1.6)
(4935 missing values generated)

. egen subjdvol = mean(dvol), by(subjectAC)

. egen subjvol = mean(vol), by(subjectAC)

. 
. 
. /* ---------- Delete variables that are not needed for final analyses -------------- */
. keep v3 dvol vol c_subject qc_subject c_object qc_object age sex dobject subject ///
>  subjectAC subjectBD objdvol objvol subjdvol subjvol degree siops wincome c_siops c_degree c_wincome

.  
. label variable v3 "country (for more details see also the documentation of the ISSP data)"

. label variable sex      "respondent's sex"

. label variable age      "age of respondent"

. label variable wincome "logarithmized and adjusted income measure"

. label variable degree "respondent's highest educational category"

. label variable siops "respondent's siops score"

. label variable c_object "standardized objective social class"

. label variable qc_object "squared standardized objective social class"

. label variable subject "subjective social class for (1=lower class; 6=upper class)"

. label variable subjectAC "subjective social class for figure 6 panels a & c"

. label variable subjectBD "subjective social class for figure 6 panels b & d"

. label variable c_subject "standardized subjective social class"

. label variable qc_subject "squared standardized subjective social class"

. label variable vol "respondent has done volunteer work in charitable activities (0=no; 3=yes, 6 or more times)"
note: label truncated to 80 characters

. label variable dvol "respondent has done volunteer work in charitable activities (0=no; 1=yes)"

. label variable dobject "decile of objective social class"

. label variable objdvol "proportion of volunteers per decile of objective social class"

. label variable objvol "mean volunteering category per decile of objective social class"

. label variable subjdvol "proportion of volunteers per category of subjective social class"

. label variable subjvol  "mean volunteering category per category of subjective social class"

.  
.  
. /* ---------- save file for  (re)analyses  ------------------------ */
. saveold "${MY_OUT_PATH}Study6", replace
file C:/Users/USER/Desktop/Study 6/Study6.dta saved

. 
. 
. log close
      name:  <unnamed>
       log:  C:/Users/USER/Desktop/Study 6/Study6_data_preparation.log
  log type:  text
 closed on:   7 Oct 2014, 10:42:05
------------------------------------------------------------------------------------------------------------------------------------------------------------------
