# Supplementary material for: A Large Scale Test of the Effect of Social Class on Prosocial Behavior
Source: PLoS One. 2015 Jul 20;10(7):e0133193. doi: 10.1371/journal.pone.0133193 (PMC4507988; doi:10.1371/journal.pone.0133193)
Supplement: S2 File — Files are provided separately for each study. For more information, see also the included txt-file. (ZIP) [file pone.0133193.s002.zip › Study 7/Study7_analysis.log]

-----------------------------------------------------------------------------------
      name:  <unnamed>
       log:  C:\Users\USER\Desktop\Study 7\Study7_analysis.log
  log type:  text
 opened on:  22 Jan 2015, 15:09:12

. 
. use Study7, clear

. 
. 
. /* ----------------( Descriptive analysis of the sample )----------------- */
. 
. pwcorr c_subject c_object if missing(ehb, c_object, age, sex, year)==0, obs sig

             | c_subj~t c_object
-------------+------------------
   c_subject |   1.0000 
             |
             |     3886
             |
    c_object |   0.4212   1.0000 
             |   0.0000
             |     3886     3902
             |

. tab sex if missing(ehb, c_object, age, sex, year)==0

respondent' |
      s sex |      Freq.     Percent        Cum.
------------+-----------------------------------
       male |      1,807       46.31       46.31
     female |      2,095       53.69      100.00
------------+-----------------------------------
      Total |      3,902      100.00

. sum age if missing(ehb, c_object, age, sex, year)==0

    Variable |       Obs        Mean    Std. Dev.       Min        Max
-------------+--------------------------------------------------------
         age |      3902    46.78088     17.3254         18         89

. sum income98 if missing(ehb, c_object, age, sex, year)==0 & year~=2012

    Variable |       Obs        Mean    Std. Dev.       Min        Max
-------------+--------------------------------------------------------
    income98 |      2351    16.16163    5.410808          1         23

. sum income06 if missing(ehb, c_object, age, sex, year)==0 & year==2012

    Variable |       Obs        Mean    Std. Dev.       Min        Max
-------------+--------------------------------------------------------
    income06 |      1135    16.74714    5.936794          1         25

. sum siops if missing(ehb, c_object, age, sex, year)==0

    Variable |       Obs        Mean    Std. Dev.       Min        Max
-------------+--------------------------------------------------------
       siops |      2496     43.5613    14.22142         13         78

. sum degree if missing(ehb, c_object, age, sex, year)==0

    Variable |       Obs        Mean    Std. Dev.       Min        Max
-------------+--------------------------------------------------------
      degree |      3901    1.566265    1.194444          0          4

. sum subject if missing(ehb, subject, age, sex, year)==0

    Variable |       Obs        Mean    Std. Dev.       Min        Max
-------------+--------------------------------------------------------
     subject |      3886    2.432064    .6729877          1          4

. sum ehb if missing(ehb, c_object, age, sex, year)==0

    Variable |       Obs        Mean    Std. Dev.       Min        Max
-------------+--------------------------------------------------------
         ehb |      3902    10.18016    5.372902          0         38

. 
. sum c_object if missing(ehb, c_object, age, sex, year)==0

    Variable |       Obs        Mean    Std. Dev.       Min        Max
-------------+--------------------------------------------------------
    c_object |      3902    .0009119    1.005315  -2.489119   2.692737

. sum c_subject if missing(ehb, c_subject, age, sex, year)==0

    Variable |       Obs        Mean    Std. Dev.       Min        Max
-------------+--------------------------------------------------------
   c_subject |      3886   -.0121888    .9894837   -2.20966   2.317971

. 
. /* --------------( Analysis of social class' effects on everyday helping )-------
> -------- */
. 
. * 1. objective social class
. regress ehb c_object qc_object age sex i.year

      Source |       SS       df       MS              Number of obs =    3902
-------------+------------------------------           F(  6,  3895) =   43.03
       Model |  7000.72961     6  1166.78827           Prob > F      =  0.0000
    Residual |  105613.615  3895  27.1151772           R-squared     =  0.0622
-------------+------------------------------           Adj R-squared =  0.0607
       Total |  112614.345  3901  28.8680709           Root MSE      =  5.2072

------------------------------------------------------------------------------
         ehb |      Coef.   Std. Err.      t    P>|t|     [95% Conf. Interval]
-------------+----------------------------------------------------------------
    c_object |   .3973824   .0838635     4.74   0.000     .2329618     .561803
   qc_object |  -.1100066   .0697645    -1.58   0.115    -.2467851    .0267718
         age |  -.0611516   .0048285   -12.66   0.000    -.0706181    -.051685
         sex |  -.7763356    .167562    -4.63   0.000    -1.104853   -.4478179
             |
        year |
       2004  |   1.199764   .2032061     5.90   0.000     .8013633    1.598164
       2012  |   .2176899   .2049317     1.06   0.288    -.1840938    .6194736
             |
       _cons |   13.87004   .3679375    37.70   0.000     13.14867    14.59141
------------------------------------------------------------------------------

. regress ehb c_object qc_object i.year if missing(age,sex)==0

      Source |       SS       df       MS              Number of obs =    3902
-------------+------------------------------           F(  4,  3897) =   16.98
       Model |  1928.60808     4   482.15202           Prob > F      =  0.0000
    Residual |  110685.737  3897  28.4028064           R-squared     =  0.0171
-------------+------------------------------           Adj R-squared =  0.0161
       Total |  112614.345  3901  28.8680709           Root MSE      =  5.3294

------------------------------------------------------------------------------
         ehb |      Coef.   Std. Err.      t    P>|t|     [95% Conf. Interval]
-------------+----------------------------------------------------------------
    c_object |   .4063467   .0857385     4.74   0.000       .23825    .5744433
   qc_object |  -.1469597   .0713408    -2.06   0.039    -.2868286   -.0070907
             |
        year |
       2004  |   1.236061   .2079473     5.94   0.000     .8283654    1.643757
       2012  |   .0915494   .2095185     0.44   0.662    -.3192268    .5023257
             |
       _cons |   9.882463     .16444    60.10   0.000     9.560067    10.20486
------------------------------------------------------------------------------

. * 2. subjective social class
. regress ehb c_subject qc_subject age sex i.year

      Source |       SS       df       MS              Number of obs =    3886
-------------+------------------------------           F(  6,  3879) =   39.18
       Model |  6413.40105     6  1068.90017           Prob > F      =  0.0000
    Residual |  105813.538  3879   27.278561           R-squared     =  0.0571
-------------+------------------------------           Adj R-squared =  0.0557
       Total |  112226.939  3885   28.887243           Root MSE      =  5.2229

------------------------------------------------------------------------------
         ehb |      Coef.   Std. Err.      t    P>|t|     [95% Conf. Interval]
-------------+----------------------------------------------------------------
   c_subject |   .0578727   .0867003     0.67   0.504    -.1121098    .2278553
  qc_subject |    .005541   .0662598     0.08   0.933    -.1243664    .1354484
         age |  -.0619937   .0049063   -12.64   0.000     -.071613   -.0523745
         sex |  -.8052264    .168285    -4.78   0.000    -1.135162   -.4752909
             |
        year |
       2004  |   1.213005   .2041247     5.94   0.000     .8128033    1.613207
       2012  |   .2381242    .206077     1.16   0.248    -.1659054    .6421539
             |
       _cons |   13.83482   .3698678    37.40   0.000     13.10967    14.55998
------------------------------------------------------------------------------

. regress ehb c_subject qc_subject i.year if missing(age,sex)==0

      Source |       SS       df       MS              Number of obs =    3886
-------------+------------------------------           F(  4,  3881) =   11.20
       Model |  1280.14743     4  320.036858           Prob > F      =  0.0000
    Residual |  110946.792  3881  28.5871661           R-squared     =  0.0114
-------------+------------------------------           Adj R-squared =  0.0104
       Total |  112226.939  3885   28.887243           Root MSE      =  5.3467

------------------------------------------------------------------------------
         ehb |      Coef.   Std. Err.      t    P>|t|     [95% Conf. Interval]
-------------+----------------------------------------------------------------
   c_subject |  -.0930701   .0877726    -1.06   0.289    -.2651549    .0790147
  qc_subject |  -.0264146   .0677737    -0.39   0.697    -.1592901    .1064608
             |
        year |
       2004  |   1.248101   .2089395     5.97   0.000     .8384593    1.657743
       2012  |   .1176566    .210758     0.56   0.577    -.2955503    .5308636
             |
       _cons |    9.75717   .1619486    60.25   0.000     9.439658    10.07468
------------------------------------------------------------------------------

. 
. 
. /* --( Regressions to determine correct intercepts for the figures )-- */
. 
. recode sex (1=-1) (2=1), generate(sexnew)
(3902 differences between sex and sexnew)

. center age if missing(ehb, c_object, age, sex, year)==0

. 
. regress ehb c_object qc_object c_age sexnew i.year

      Source |       SS       df       MS              Number of obs =    3902
-------------+------------------------------           F(  6,  3895) =   43.03
       Model |  7000.72961     6  1166.78827           Prob > F      =  0.0000
    Residual |  105613.615  3895  27.1151772           R-squared     =  0.0622
-------------+------------------------------           Adj R-squared =  0.0607
       Total |  112614.345  3901  28.8680709           Root MSE      =  5.2072

------------------------------------------------------------------------------
         ehb |      Coef.   Std. Err.      t    P>|t|     [95% Conf. Interval]
-------------+----------------------------------------------------------------
    c_object |   .3973824   .0838635     4.74   0.000     .2329618     .561803
   qc_object |  -.1100066   .0697645    -1.58   0.115    -.2467851    .0267718
       c_age |  -.0611516   .0048285   -12.66   0.000    -.0706181    -.051685
      sexnew |  -.3881678    .083781    -4.63   0.000    -.5524266    -.223909
             |
        year |
       2004  |   1.199764   .2032061     5.90   0.000     .8013633    1.598164
       2012  |   .2176899   .2049317     1.06   0.288    -.1840938    .6194736
             |
       _cons |   9.844814   .1607873    61.23   0.000     9.529578    10.16005
------------------------------------------------------------------------------

. regress ehb c_subject qc_subject c_age sexnew i.year

      Source |       SS       df       MS              Number of obs =    3886
-------------+------------------------------           F(  6,  3879) =   39.18
       Model |  6413.40105     6  1068.90017           Prob > F      =  0.0000
    Residual |  105813.538  3879   27.278561           R-squared     =  0.0571
-------------+------------------------------           Adj R-squared =  0.0557
       Total |  112226.939  3885   28.887243           Root MSE      =  5.2229

------------------------------------------------------------------------------
         ehb |      Coef.   Std. Err.      t    P>|t|     [95% Conf. Interval]
-------------+----------------------------------------------------------------
   c_subject |   .0578727   .0867003     0.67   0.504    -.1121098    .2278553
  qc_subject |    .005541   .0662598     0.08   0.933    -.1243664    .1354484
       c_age |  -.0619937   .0049063   -12.64   0.000     -.071613   -.0523745
      sexnew |  -.4026132   .0841425    -4.78   0.000     -.567581   -.2376454
             |
        year |
       2004  |   1.213005   .2041247     5.94   0.000     .8128033    1.613207
       2012  |   .2381242    .206077     1.16   0.248    -.1659054    .6421539
             |
       _cons |   9.726862   .1583207    61.44   0.000     9.416462    10.03726
------------------------------------------------------------------------------

. 
. 
. /* --( Supplementary analysis of the effects of indicators of social class )-- */
. 
. generate qc_income = c_income^2
(416 missing values generated)

. generate qc_degree = c_degree^2
(1 missing value generated)

. generate qc_siops = c_siops^2
(1406 missing values generated)

. 
. regress ehb c_income qc_income age sex i.year

      Source |       SS       df       MS              Number of obs =    3486
-------------+------------------------------           F(  6,  3479) =   33.35
       Model |  5413.11035     6  902.185058           Prob > F      =  0.0000
    Residual |  94101.3911  3479  27.0484022           R-squared     =  0.0544
-------------+------------------------------           Adj R-squared =  0.0528
       Total |  99514.5014  3485  28.5550937           Root MSE      =  5.2008

------------------------------------------------------------------------------
         ehb |      Coef.   Std. Err.      t    P>|t|     [95% Conf. Interval]
-------------+----------------------------------------------------------------
    c_income |   .3027239   .1080684     2.80   0.005       .09084    .5146077
   qc_income |   .1811422   .0756061     2.40   0.017     .0329054     .329379
         age |  -.0585239   .0052281   -11.19   0.000    -.0687743   -.0482735
         sex |  -.7317707    .177834    -4.11   0.000     -1.08044   -.3831011
             |
        year |
       2004  |   1.168345   .2146194     5.44   0.000      .747552    1.589138
       2012  |    .136342   .2159214     0.63   0.528    -.2870034    .5596875
             |
       _cons |   13.53529   .3977367    34.03   0.000     12.75547    14.31511
------------------------------------------------------------------------------

. regress ehb c_income qc_income i.year if missing(age,sex)==0

      Source |       SS       df       MS              Number of obs =    3486
-------------+------------------------------           F(  4,  3481) =   13.26
       Model |  1493.73561     4  373.433902           Prob > F      =  0.0000
    Residual |  98020.7658  3481  28.1587951           R-squared     =  0.0150
-------------+------------------------------           Adj R-squared =  0.0139
       Total |  99514.5014  3485  28.5550937           Root MSE      =  5.3065

------------------------------------------------------------------------------
         ehb |      Coef.   Std. Err.      t    P>|t|     [95% Conf. Interval]
-------------+----------------------------------------------------------------
    c_income |   .3854082   .1095289     3.52   0.000     .1706608    .6001557
   qc_income |   .2275104   .0770321     2.95   0.003     .0764778    .3785431
             |
        year |
       2004  |   1.220387   .2189314     5.57   0.000     .7911404    1.649634
       2012  |   .0135975   .2200596     0.06   0.951    -.4178614    .4450565
             |
       _cons |   9.689831   .1714842    56.51   0.000     9.353611    10.02605
------------------------------------------------------------------------------

. regress ehb c_degree qc_degree age sex i.year

      Source |       SS       df       MS              Number of obs =    3901
-------------+------------------------------           F(  6,  3894) =   44.14
       Model |  7164.14635     6  1194.02439           Prob > F      =  0.0000
    Residual |  105346.536  3894  27.0535532           R-squared     =  0.0637
-------------+------------------------------           Adj R-squared =  0.0622
       Total |  112510.682  3900  28.8488929           Root MSE      =  5.2013

------------------------------------------------------------------------------
         ehb |      Coef.   Std. Err.      t    P>|t|     [95% Conf. Interval]
-------------+----------------------------------------------------------------
    c_degree |   .5668579   .1069675     5.30   0.000     .3571403    .7765755
   qc_degree |  -.2364546   .0907708    -2.60   0.009    -.4144174   -.0584918
         age |   -.059387   .0048591   -12.22   0.000    -.0689135   -.0498604
         sex |  -.8031033   .1673465    -4.80   0.000    -1.131198   -.4750082
             |
        year |
       2004  |   1.212015   .2029926     5.97   0.000     .8140325    1.609996
       2012  |   .2116298   .2047126     1.03   0.301    -.1897242    .6129838
             |
       _cons |   13.95357    .368765    37.84   0.000     13.23058    14.67656
------------------------------------------------------------------------------

. regress ehb c_degree qc_degree i.year if missing(age,sex)==0

      Source |       SS       df       MS              Number of obs =    3901
-------------+------------------------------           F(  4,  3896) =   20.76
       Model |  2348.52237     4  587.130593           Prob > F      =  0.0000
    Residual |   110162.16  3896  28.2757084           R-squared     =  0.0209
-------------+------------------------------           Adj R-squared =  0.0199
       Total |  112510.682  3900  28.8488929           Root MSE      =  5.3175

------------------------------------------------------------------------------
         ehb |      Coef.   Std. Err.      t    P>|t|     [95% Conf. Interval]
-------------+----------------------------------------------------------------
    c_degree |   .6784956   .1089608     6.23   0.000     .4648699    .8921213
   qc_degree |   -.366345   .0919858    -3.98   0.000    -.5466899   -.1860001
             |
        year |
       2004  |   1.248621   .2074972     6.02   0.000     .8418074    1.655434
       2012  |   .0849782    .209054     0.41   0.684    -.3248875    .4948439
             |
       _cons |   10.09868   .1730114    58.37   0.000     9.759475    10.43788
------------------------------------------------------------------------------

. regress ehb c_siops qc_siops age sex i.year

      Source |       SS       df       MS              Number of obs =    2496
-------------+------------------------------           F(  5,  2490) =   30.27
       Model |  4009.00671     5  801.801343           Prob > F      =  0.0000
    Residual |  65963.5762  2490  26.4913961           R-squared     =  0.0573
-------------+------------------------------           Adj R-squared =  0.0554
       Total |  69972.5829  2495  28.0451234           Root MSE      =   5.147

------------------------------------------------------------------------------
         ehb |      Coef.   Std. Err.      t    P>|t|     [95% Conf. Interval]
-------------+----------------------------------------------------------------
     c_siops |   .4068336   .1030764     3.95   0.000     .2047093    .6089578
    qc_siops |  -.1605259   .0903383    -1.78   0.076    -.3376717      .01662
         age |  -.0597729   .0061146    -9.78   0.000    -.0717631   -.0477826
         sex |  -.6609735   .2068376    -3.20   0.001    -1.066565   -.2553821
             |
        year |
       2004  |   1.154262   .2061345     5.60   0.000     .7500494    1.558475
             |
       _cons |   13.79184   .4573898    30.15   0.000     12.89494    14.68874
------------------------------------------------------------------------------

. regress ehb c_siops qc_siops i.year if missing(age,sex)==0

      Source |       SS       df       MS              Number of obs =    2496
-------------+------------------------------           F(  3,  2492) =   14.03
       Model |    1162.343     3  387.447666           Prob > F      =  0.0000
    Residual |  68810.2399  2492  27.6124558           R-squared     =  0.0166
-------------+------------------------------           Adj R-squared =  0.0154
       Total |  69972.5829  2495  28.0451234           Root MSE      =  5.2548

------------------------------------------------------------------------------
         ehb |      Coef.   Std. Err.      t    P>|t|     [95% Conf. Interval]
-------------+----------------------------------------------------------------
     c_siops |   .3121757   .1047962     2.98   0.003     .1066792    .5176722
    qc_siops |  -.1231388   .0920343    -1.34   0.181    -.3036104    .0573328
             |
        year |
       2004  |    1.18426   .2104267     5.63   0.000     .7716309    1.596889
             |
       _cons |   9.968061   .1760128    56.63   0.000     9.622915    10.31321
------------------------------------------------------------------------------

. 
. 
. log close
      name:  <unnamed>
       log:  C:\Users\USER\Desktop\Study 7\Study7_analysis.log
  log type:  text
 closed on:  22 Jan 2015, 15:09:13
-----------------------------------------------------------------------------------
