# Supplementary material for: A Large Scale Test of the Effect of Social Class on Prosocial Behavior
Source: PLoS One. 2015 Jul 20;10(7):e0133193. doi: 10.1371/journal.pone.0133193 (PMC4507988; doi:10.1371/journal.pone.0133193)
Supplement: S2 File — Files are provided separately for each study. For more information, see also the included txt-file. (ZIP) [file pone.0133193.s002.zip › Study 7/Study7_data_preparation.do]

/* ------------   Here you can customize the paths    --------------- */

global MY_IN_PATH   = "path/to/the/directory/that/contains/the/GSS/data/file/"                                                             
global MY_OUT_PATH  = "path/to/the/directory/for/the/resulting/file/"                                                                             

global MY_LOG_FILE  ${MY_OUT_PATH}Study7_data_preparation.log
log using "${MY_LOG_FILE}", text replace


**************************************************************************************************
* The GSS data can be downloaded from http://www3.norc.org/GSS+Website/Download/STATA+v8.0+Format/
**************************************************************************************************
* For our analyses, we used the dataset GSS7212_R2.DTA (downloaded on 18-Jun-2013) *************
**************************************************************************************************

set memory 800m
set maxvar 32000
use "${MY_IN_PATH}GSS7212_R2.dta", clear

/* ------------   Create composite measure of objective social class    --------------- */

* 1. Education
tab degree
by year, sort: center degree, standardize

* 2. Occupational Prestige 
tab isco88
gen siops = isco88
recode siops (1000=51)  (1100=67)  (1110=64)  (1120=71)  (1130=63)  (1140=63)  (1141=63) ///
    (1142=63)  (1143=63)  (1200=60)  (1210=70)  (1220=63)  (1221=60)  (1222=60)  ///
    (1223=60)  (1224=60)  (1225=60)  (1226=60)  (1227=60)  (1228=60)  (1229=60) ///
    (1230=60)  (1231=60)  (1232=60)  (1233=60)  (1234=60)  (1235=60)  (1236=60) ///
    (1237=60)  (1239=60)  (1240=55)  (1250=65)  (1251=73)  (1252=63)  (1300=50)  ///
    (1310=50)  (1311=47)  (1312=52)  (1313=52)  (1314=46)  (1315=38)  (1316=52) ///
    (1317=52)  (1318=52)  (1319=52)  (2000=62)  (2100=63)  (2110=69)  (2111=75) ///
    (2112=72)  (2113=69)  (2114=67)  (2120=56)  (2121=69)  (2122=55)  (2130=51) ///
    (2131=51)  (2132=51)  (2139=51)  (2140=63)  (2141=72)  (2142=70)  (2143=65) ///
    (2144=65)  (2145=66)  (2146=66)  (2147=61)  (2148=58)  (2149=56)  (2200=70) ///
    (2210=62)  (2211=69)  (2212=68)  (2213=56)  (2220=73)  (2221=78)  (2222=70) ///
    (2223=61)  (2224=64)  (2229=73)  (2230=54)  (2300=61)  (2310=78)  (2320=60)  ///
    (2321=60)  (2322=57)  (2330=57)  (2331=57)  (2332=49)  (2340=62)  (2350=62)  ///
    (2351=68)  (2352=68)  (2359=62)  (2400=60)  (2410=57)  (2411=62)  (2412=56) ///
    (2419=57)  (2420=73)  (2421=73)  (2422=76)  (2429=71)  (2430=54)  (2431=54) ///
    (2432=54)  (2440=58)  (2441=60)  (2442=67)  (2443=67)  (2444=62)  (2445=67) ///
    (2446=52)  (2450=57)  (2451=58)  (2452=57)  (2453=45)  (2454=40)  (2455=57) ///
    (2460=60)  (2500=49)  (3000=48)  (3100=48)  (3110=47)  (3111=46)  (3112=39) ///
    (3113=46)  (3114=46)  (3115=46)  (3116=46)  (3117=53)  (3118=55)  (3119=46) ///
    (3120=53)  (3121=53)  (3122=53)  (3123=53)  (3130=46)  (3131=46)  (3132=49) ///
    (3133=58)  (3139=44)  (3140=57)  (3141=60)  (3142=55)  (3143=60)  (3144=50) ///
    (3145=46)  (3150=54)  (3151=54)  (3152=54)  (3200=51)  (3210=52)  (3211=52) ///
    (3212=47)  (3213=55)  (3220=51)  (3221=53)  (3222=48)  (3223=52)  (3224=60) ///
    (3225=44)  (3226=51)  (3227=48)  (3228=44)  (3229=45)  (3230=44)  (3231=44) ///
    (3232=44)  (3240=29)  (3241=29)  (3242=22)  (3300=50)  (3310=50)  (3320=50) ///
    (3330=50)  (3340=50)  (3400=48)  (3410=47)  (3411=50)  (3412=44)  (3413=49)  ///
    (3414=43)  (3415=46)  (3416=49)  (3417=46)  (3419=46)  (3420=42)  (3421=55) ///
    (3422=50)  (3423=49)  (3429=42)  (3430=49)  (3431=53)  (3432=49)  (3433=49) ///
    (3434=51)  (3439=53)  (3440=52)  (3441=44)  (3442=52)  (3443=55)  (3444=54) ///
    (3449=55)  (3450=45)  (3451=60)  (3452=44)  (3460=49)  (3470=45)  (3471=49) ///
    (3472=50)  (3473=32)  (3474=33)  (3475=49)  (3480=50)  (4000=37)  (4100=37) ///
    (4110=45)  (4111=42)  (4112=42)  (4113=45)  (4114=45)  (4115=53)  (4120=44) ///
    (4121=45)  (4122=36)  (4130=32)  (4131=30)  (4132=44)  (4133=37)  (4140=37) ///
    (4141=36)  (4142=33)  (4143=41)  (4144=37)  (4190=37)  (4200=39)  (4210=37)  ///
    (4211=34)  (4212=42)  (4213=34)  (4214=15)  (4215=27)  (4220=38)  (4221=38) ///
    (4222=38)  (4223=38)  (4300=999) (4400=33)  (4500=999) (5000=32)  (5100=32) ///
    (5110=32)  (5111=50)  (5112=32)  (5113=29)  (5120=26)  (5121=37)  (5122=31) ///
    (5123=21)  (5130=27)  (5131=23)  (5132=42)  (5133=17)  (5139=29)  (5140=29) ///
    (5141=32)  (5142=17)  (5143=34)  (5149=29)  (5150=37)  (5151=37)  (5152=37) ///
    (5160=37)  (5161=35)  (5162=40)  (5163=39)  (5164=39)  (5169=30)  (5200=31) ///
    (5210=28)  (5220=32)  (5230=24)  (6000=37)  (6100=38)  (6110=40)  (6111=40)  ///
    (6112=40)  (6113=40)  (6114=40)  (6120=40)  (6121=40)  (6122=40)  (6123=40) ///
    (6124=40)  (6129=40)  (6130=38)  (6131=40)  (6132=41)  (6133=40)  (6134=30) ///
    (6140=24)  (6141=24)  (6142=16)  (6150=28)  (6151=23)  (6152=23)  (6153=28) ///
    (6154= 6)  (6200=38)  (6210=38)  (7000=38)  (7100=34)  (7110=34)  (7111=34) ///
    (7112=36)  (7113=34)  (7120=34)  (7121=36)  (7122=34)  (7123=34)  (7124=37) ///
    (7129=28)  (7130=37)  (7131=31)  (7132=31)  (7133=31)  (7134=28)  (7135=26) ///
    (7136=34)  (7137=44)  (7140=31)  (7141=31)  (7142=29)  (7143=20)  (7200=40)  ///
    (7210=38)  (7211=38)  (7212=39)  (7213=34)  (7214=44)  (7215=32)  (7216=26) ///
    (7220=37)  (7221=35)  (7234=20)  (7222=40)  (7223=38)  (7224=27)  (7230=43) ///
    (7231=43)  (7232=50)  (7233=42)  (7240=38)  (7241=38)  (7242=48)  (7243=42) ///
    (7244=35)  (7245=36)  (7300=39)  (7310=45)  (7311=47)  (7312=33)  (7313=43)  ///
    (7320=28)  (7321=25)  (7322=37)  (7323=31)  (7324=31)  (7330=31)  (7331=31) ///
    (7332=31)  (7340=42)  (7341=42)  (7342=41)  (7343=41)  (7344=42)  (7345=32) ///
    (7346=52)  (7400=33)  (7410=28)  (7411=24)  (7412=33)  (7413=34)  (7414=35) ///
    (7415=34)  (7416=34)  (7420=29)  (7421=29)  (7422=40)  (7423=36)  (7424=21) ///
    (7430=34)  (7431=29)  (7432=32)  (7433=40)  (7434=35)  (7435=40)  (7436=26) ///
    (7437=31)  (7440=27)  (7441=22)  (7442=27)  (7500=48)  (7510=46)  (7520=46) ///
    (7530=37)  (7900=34)  (8000=34)  (8100=36)  (8110=31)  (8111=34)  (8112=32) ///
    (8113=31)  (8120=40)  (8121=45)  (8122=36)  (8123=38)  (8124=28)  (8130=31) ///
    (8131=31)  (8139=31)  (8140=28)  (8141=29)  (8142=28)  (8143=28)  (8150=42) ///
    (8151=43)  (8152=43)  (8153=43)  (8154=43)  (8155=37)  (8159=43)  (8160=38) ///
    (8161=42)  (8162=35)  (8163=34)  (8170=30)  (8171=30)  (8172=30)  (8200=34)  ///
    (8210=37)  (8211=38)  (8212=30)  (8220=43)  (8221=43)  (8222=43)  (8223=28) ///
    (8224=43)  (8229=43)  (8230=30)  (8231=30)  (8232=30)  (8240=31)  (8250=41) ///
    (8251=41)  (8252=32)  (8253=28)  (8260=28)  (8261=29)  (8262=29)  (8263=25) ///
    (8264=25)  (8265=26)  (8266=28)  (8269=26)  (8270=33)  (8271=31)  (8272=34) ///
    (8273=33)  (8274=33)  (8275=35)  (8276=45)  (8277=34)  (8278=34)  (8279=39) ///
    (8280=33)  (8281=30)  (8282=48)  (8283=48)  (8284=30)  (8285=31)  (8286=28) ///
    (8290=33)  (8300=33)  (8310=36)  (8311=43)  (8312=29)  (8320=32)  (8321=31) ///
    (8322=31)  (8323=32)  (8324=33)  (8330=32)  (8331=31)  (8400=33)  (8332=32) ///
    (8333=33)  (8334=28)  (8340=29)  (9000=21)  (9100=23)  (9110=25)  (9111=24) ///
    (9112=24)  (9113=26)  (9120=12)  (9130=21)  (9131=22)  (9132=21)  (9133=22) ///
    (9140=23)  (9141=25)  (9142=19)  (9150=20)  (9151=22)  (9152=20)  (9153=21) ///
    (9160=13)  (9161=13)  (9162=13)  (9200=23)  (9210=23)  (9211=23)  (9212=18) ///
    (9213=23)  (9300=18)  (9310=16)  (9311=18)  (9312=15)  (9313=15)  (9320=19) ///
    (9321=18)  (9322=22)  (9330=20)  (9331=17)  (9332=22)  (9910/9990=21) ///
    (2470=60)  (7139=37)  (110=39)   (9333=20) (else=.)
tab siops
sum siops
by year, sort: center siops, standardize

* 3. Income
sum income98 if year==2002
by year, sort: center income98, standardize
by year, sort: center income06, standardize
gen c_income = c_income98
replace c_income = c_income06 if year==2012

* 4. Combination of the three indicators
egen object = rowmean(c_income c_degree c_siops)
by year, sort: center object, standardize
generate qc_object = c_object^2

/* ------------   Measure of subjective social class    --------------- */
tab class
mvdecode class, mv (5=.)
generate subject = class
by year, sort: center subject, standardize
generate qc_subject = c_subject^2

/* ------------   Drop other years  --------------- */
drop if year~=2002 & year~=2004 & year~=2012


/* ------------   Recode the everyday helping measures  --------------- */
recode givblood-cutahead givseat-loanitem (1=5) (2=4) (3=3) (4=2) (5=1) (6=0)


/* ------------   Development of the scale  --------------- */
alpha givblood-cutahead givseat-loanitem, item // givblood shows a considerable low item-factor correlation 
* therefore it is removed
alpha givhmlss-cutahead givseat-loanitem, item
factor givhmlss-cutahead givseat-loanitem

gen ehb = givhmlss+retchnge+cutahead+givseat+helpaway+carried+directns+loanitem 
sum ehb if missing(ehb, c_object, age, sex, year)==0


/* ------------   Prepare data for the figures (that are drawn in R)    --------------- */
xtile dobject = c_object, n(10)
keep if missing(ehb, c_object, age, sex, year)==0 | missing(ehb, c_subject, age, sex, year)==0
egen objehb = mean(ehb), by(dobject)
egen subjehb = mean(ehb), by(subject)


/* ---------- Delete variables that are not needed for final analyses -------------- */
keep ehb c_subject qc_subject c_object qc_object subject dobject ///
 age sex year degree siops income98 income06 objehb subjehb c_income c_degree c_siops
 
label variable year	"gss year for this respondent"
label variable age "age of respondent"
label variable sex "respondent's sex"
label variable income98 "income category for the years 2002 and 2004"
label variable income06	"income category for the year 2012"
label variable degree "respondent's highest educational category"
label variable siops "respondent's siops score"
label variable c_object	"standardized objective social class"
label variable qc_object "squared standardized objective social class"
label variable subject "subjective social class (1 = lower class; 4 = upper class)"
label variable c_subject "standardized subjective social class"
label variable qc_subject "squared standardized subjective social class"
label variable ehb "everyday helping behavior"
label variable dobject "decile of objective social class"
label variable objehb "mean score of everyday helping per decile of objective social class"
label variable subjehb	"mean score of everyday helping per category of subjective social class"
 
 
 
/* ---------- save file for  (re)analyses  ------------------------ */
saveold "${MY_OUT_PATH}Study7", replace

log close
