# Supplementary material for: A Large Scale Test of the Effect of Social Class on Prosocial Behavior
Source: PLoS One. 2015 Jul 20;10(7):e0133193. doi: 10.1371/journal.pone.0133193 (PMC4507988; doi:10.1371/journal.pone.0133193)
Supplement: S2 File — Files are provided separately for each study. For more information, see also the included txt-file. (ZIP) [file pone.0133193.s002.zip › Study 8/Study8_analysis.log]

-----------------------------------------------------------------------------------
      name:  <unnamed>
       log:  C:\Users\USER\Desktop\Study 8\Study8_analysis.log
  log type:  text
 opened on:  22 Jan 2015, 15:09:55

. 
. use Study8, clear
(SOEPINFO: Magic at Work! http://panel.gsoep.de/soepinfo/)

. 
. 
. /* ----------------( Descriptive analysis of the sample )----------------- */
. 
. xtset persnr year
       panel variable:  persnr (unbalanced)
        time variable:  year, 2003 to 2005
                delta:  1 unit

. 
. xtsum age if missing(pgive, c_soclass, age, sex, year)==0 & (player==1 | player==
> 3)

Variable         |      Mean   Std. Dev.       Min        Max |    Observations
-----------------+--------------------------------------------+----------------
age      overall |  50.34302   17.14439         18         96 |     N =    3819
         between |             17.23901         18       95.5 |     n =    1421
         within  |              .775813   49.34302   51.34302 | T-bar = 2.68754

. xttab sex if missing(pgive, c_soclass, age, sex, year)==0 & (player==1 | player==
> 3)

                  Overall             Between            Within
      sex |    Freq.  Percent      Freq.  Percent        Percent
----------+-----------------------------------------------------
 [1] maen |    1863     48.78       705     49.61         100.00
 [2] weib |    1956     51.22       716     50.39         100.00
----------+-----------------------------------------------------
    Total |    3819    100.00      1421    100.00         100.00
                              (n = 1421)

. sum pgive if missing(pgive, c_soclass, age, sex, year)==0 & player==1

    Variable |       Obs        Mean    Std. Dev.       Min        Max
-------------+--------------------------------------------------------
       pgive |      1901    5.395581    2.571353          0         10

. sum pgive if missing(pgive, pget, c_soclass, age, sex, year)==0 & player==3

    Variable |       Obs        Mean    Std. Dev.       Min        Max
-------------+--------------------------------------------------------
       pgive |      1918    4.895725    2.675957          0         10

. sum pget if missing(pgive, pget, c_soclass, age, sex, year)==0 & player==3

    Variable |       Obs        Mean    Std. Dev.       Min        Max
-------------+--------------------------------------------------------
        pget |      1918    5.145464    2.794511          0         10

. xtsum euro if missing(pgive, c_soclass, age, sex, year)==0 & (player==1 | player=
> =3)

Variable         |      Mean   Std. Dev.       Min        Max |    Observations
-----------------+--------------------------------------------+----------------
euro     overall |  14.96989   4.984038          0         30 |     N =    3819
         between |             3.229419          0         28 |     n =    1421
         within  |              3.94953  -.0301126   29.96989 | T-bar = 2.68754

. 
. xtsum wincome if missing(pgive, c_soclass, age, sex, year)==0 & (player==1 | play
> er==3)

Variable         |      Mean   Std. Dev.       Min        Max |    Observations
-----------------+--------------------------------------------+----------------
wincome  overall |  3.681413    1.29679          1          8 |     N =    3594
         between |             1.209906          1          8 |     n =    1334
         within  |             .5022909   .6814135   6.681413 | T-bar = 2.69415

. xtsum isced if missing(pgive, c_soclass, age, sex, year)==0 & (player==1 | player
> ==3)

Variable         |      Mean   Std. Dev.       Min        Max |    Observations
-----------------+--------------------------------------------+----------------
isced    overall |  3.512221   1.320303          1          6 |     N =    3723
         between |             1.322751          1          6 |     n =    1395
         within  |             .1085211   1.512221   5.512221 | T-bar = 2.66882

. xtsum siops if missing(pgive, c_soclass, age, sex, year)==0 & (player==1 | player
> ==3)

Variable         |      Mean   Std. Dev.       Min        Max |    Observations
-----------------+--------------------------------------------+----------------
siops    overall |  42.62924   12.49346         15         78 |     N =    1977
         between |             12.14431         15         78 |     n =     810
         within  |              3.38859   16.62924    75.2959 | T-bar = 2.44074

. 
. xtsum c_soclass if missing(pgive, c_soclass, age, sex, year)==0 & (player==1 | pl
> ayer==3)

Variable         |      Mean   Std. Dev.       Min        Max |    Observations
-----------------+--------------------------------------------+----------------
c_socl~s overall | -.0580856     .86362  -2.240136   2.864597 |     N =    3819
         between |             .8514371  -2.240136   2.532071 |     n =    1421
         within  |              .216102   -2.24308   1.624077 | T-bar = 2.68754

. xtsum c_soclass if missing(pgive, c_soclass, age, sex, year)==0 & player==1 

Variable         |      Mean   Std. Dev.       Min        Max |    Observations
-----------------+--------------------------------------------+----------------
c_socl~s overall | -.0496214   .8551279  -2.240136   2.864597 |     N =    1901
         between |             .8419817  -1.898451   2.532071 |     n =     709
         within  |             .2292211  -2.234616   1.632542 | T-bar = 2.68124

. xtsum c_soclass if missing(pgive, c_soclass, age, sex, year)==0 & player==3

Variable         |      Mean   Std. Dev.       Min        Max |    Observations
-----------------+--------------------------------------------+----------------
c_socl~s overall | -.0664747   .8720972  -2.240136    2.52838 |     N =    1918
         between |             .8609864  -2.240136   2.393333 |     n =     712
         within  |             .2023215  -1.020276   1.198394 | T-bar = 2.69382

. 
. /* --------------( Analysis of social class' effects on trust behavior )---------
> ------ */
. 
. * 1. Analysis for Player 1
. xtset, clear

. mixed pgive c_soclass qc_soclass age sex i.year if player==1 || persnr:

Performing EM optimization: 

Performing gradient-based optimization: 

Iteration 0:   log likelihood = -4314.1971  
Iteration 1:   log likelihood = -4314.1969  

Computing standard errors:

Mixed-effects ML regression                     Number of obs      =      1901
Group variable: persnr                          Number of groups   =       709

                                                Obs per group: min =         1
                                                               avg =       2.7
                                                               max =         3


                                                Wald chi2(6)       =     67.56
Log likelihood = -4314.1969                     Prob > chi2        =    0.0000

------------------------------------------------------------------------------
       pgive |      Coef.   Std. Err.      z    P>|z|     [95% Conf. Interval]
-------------+----------------------------------------------------------------
   c_soclass |   .4678508   .0851239     5.50   0.000      .301011    .6346907
  qc_soclass |  -.0238279   .0688228    -0.35   0.729    -.1587182    .1110623
         age |  -.0163572   .0044153    -3.70   0.000     -.025011   -.0077034
         sex |   .2072247   .1513713     1.37   0.171    -.0894575     .503907
             |
        year |
       2004  |   .3504511   .1086459     3.23   0.001     .1375091    .5633931
       2005  |   .5788206   .1121504     5.16   0.000     .3590099    .7986314
             |
       _cons |   5.643884   .3338549    16.91   0.000      4.98954    6.298227
------------------------------------------------------------------------------

------------------------------------------------------------------------------
  Random-effects Parameters  |   Estimate   Std. Err.     [95% Conf. Interval]
-----------------------------+------------------------------------------------
persnr: Identity             |
                  var(_cons) |   2.564986    .221007      2.166421    3.036877
-----------------------------+------------------------------------------------
               var(Residual) |   3.731094   .1524497      3.443949     4.04218
------------------------------------------------------------------------------
LR test vs. linear regression: chibar2(01) =   261.25 Prob >= chibar2 = 0.0000

. estat icc

Residual intraclass correlation

------------------------------------------------------------------------------
                       Level |        ICC   Std. Err.     [95% Conf. Interval]
-----------------------------+------------------------------------------------
                      persnr |   .4073941   .0252704       .358955    .4577027
------------------------------------------------------------------------------

. mixed pgive c_soclass qc_soclass i.year ///
>         if player==1 & missing(pgive, c_soclass, age, sex, year)==0 || persnr:

Performing EM optimization: 

Performing gradient-based optimization: 

Iteration 0:   log likelihood =   -4321.87  
Iteration 1:   log likelihood = -4321.8699  

Computing standard errors:

Mixed-effects ML regression                     Number of obs      =      1901
Group variable: persnr                          Number of groups   =       709

                                                Obs per group: min =         1
                                                               avg =       2.7
                                                               max =         3


                                                Wald chi2(4)       =     51.26
Log likelihood = -4321.8699                     Prob > chi2        =    0.0000

------------------------------------------------------------------------------
       pgive |      Coef.   Std. Err.      z    P>|z|     [95% Conf. Interval]
-------------+----------------------------------------------------------------
   c_soclass |   .4432616   .0854957     5.18   0.000      .275693    .6108301
  qc_soclass |  -.0256977   .0693472    -0.37   0.711    -.1616157    .1102203
             |
        year |
       2004  |   .3336747   .1085416     3.07   0.002     .1209372    .5464122
       2005  |   .5469476   .1118005     4.89   0.000     .3278227    .7660725
             |
       _cons |   5.142449   .1117762    46.01   0.000     4.923372    5.361526
------------------------------------------------------------------------------

------------------------------------------------------------------------------
  Random-effects Parameters  |   Estimate   Std. Err.     [95% Conf. Interval]
-----------------------------+------------------------------------------------
persnr: Identity             |
                  var(_cons) |   2.660988   .2257595      2.253339    3.142384
-----------------------------+------------------------------------------------
               var(Residual) |   3.727625   .1522652      3.440825    4.038331
------------------------------------------------------------------------------
LR test vs. linear regression: chibar2(01) =   274.35 Prob >= chibar2 = 0.0000

. 
. * 2. Analysis for Player 2
. mixed pgive pget c_soclass qc_soclass age sex i.year if player==3 || persnr:

Performing EM optimization: 

Performing gradient-based optimization: 

Iteration 0:   log likelihood = -4361.1396  
Iteration 1:   log likelihood = -4361.1018  
Iteration 2:   log likelihood = -4361.1018  

Computing standard errors:

Mixed-effects ML regression                     Number of obs      =      1918
Group variable: persnr                          Number of groups   =       712

                                                Obs per group: min =         1
                                                               avg =       2.7
                                                               max =         3


                                                Wald chi2(7)       =    488.18
Log likelihood = -4361.1018                     Prob > chi2        =    0.0000

------------------------------------------------------------------------------
       pgive |      Coef.   Std. Err.      z    P>|z|     [95% Conf. Interval]
-------------+----------------------------------------------------------------
        pget |   .3900441   .0185849    20.99   0.000     .3536184    .4264698
   c_soclass |   .4210582   .0759792     5.54   0.000     .2721418    .5699746
  qc_soclass |  -.0749677   .0626543    -1.20   0.231    -.1977678    .0478325
         age |   .0048937   .0038101     1.28   0.199    -.0025738    .0123613
         sex |   .3254638   .1323172     2.46   0.014     .0661268    .5848007
             |
        year |
       2004  |  -.0643841   .1175171    -0.55   0.584    -.2947133    .1659452
       2005  |   .0574993   .1207346     0.48   0.634    -.1791362    .2941349
             |
       _cons |   2.247327   .3039011     7.39   0.000     1.651692    2.842962
------------------------------------------------------------------------------

------------------------------------------------------------------------------
  Random-effects Parameters  |   Estimate   Std. Err.     [95% Conf. Interval]
-----------------------------+------------------------------------------------
persnr: Identity             |
                  var(_cons) |   1.366385   .1738674      1.064783    1.753418
-----------------------------+------------------------------------------------
               var(Residual) |   4.425099   .1792724      4.087319    4.790793
------------------------------------------------------------------------------
LR test vs. linear regression: chibar2(01) =    88.28 Prob >= chibar2 = 0.0000

. estat icc

Residual intraclass correlation

------------------------------------------------------------------------------
                       Level |        ICC   Std. Err.     [95% Conf. Interval]
-----------------------------+------------------------------------------------
                      persnr |   .2359301   .0265976      .1878094    .2919483
------------------------------------------------------------------------------

. mixed pgive pget c_soclass qc_soclass i.year ///
>         if player==3 & missing(pgive, pget, c_soclass, age, sex, year)==0 || pers
> nr:

Performing EM optimization: 

Performing gradient-based optimization: 

Iteration 0:   log likelihood = -4365.0949  
Iteration 1:   log likelihood = -4365.0608  
Iteration 2:   log likelihood = -4365.0608  

Computing standard errors:

Mixed-effects ML regression                     Number of obs      =      1918
Group variable: persnr                          Number of groups   =       712

                                                Obs per group: min =         1
                                                               avg =       2.7
                                                               max =         3


                                                Wald chi2(5)       =    478.83
Log likelihood = -4365.0608                     Prob > chi2        =    0.0000

------------------------------------------------------------------------------
       pgive |      Coef.   Std. Err.      z    P>|z|     [95% Conf. Interval]
-------------+----------------------------------------------------------------
        pget |   .3883798   .0185826    20.90   0.000     .3519585    .4248011
   c_soclass |   .4027596   .0757609     5.32   0.000      .254271    .5512481
  qc_soclass |  -.0725742   .0629196    -1.15   0.249    -.1958943    .0507459
             |
        year |
       2004  |  -.0603401   .1174981    -0.51   0.608    -.2906321    .1699518
       2005  |   .0680343   .1205379     0.56   0.572    -.1682156    .3042842
             |
       _cons |    2.98504   .1406004    21.23   0.000     2.709469    3.260612
------------------------------------------------------------------------------

------------------------------------------------------------------------------
  Random-effects Parameters  |   Estimate   Std. Err.     [95% Conf. Interval]
-----------------------------+------------------------------------------------
persnr: Identity             |
                  var(_cons) |    1.39727   .1757325      1.092008    1.787865
-----------------------------+------------------------------------------------
               var(Residual) |   4.427225   .1794669      4.089087    4.793324
------------------------------------------------------------------------------
LR test vs. linear regression: chibar2(01) =    90.91 Prob >= chibar2 = 0.0000

. 
.         
. 
. /* --( Regressions to determine correct intercepts for the figures )-- */
. 
. recode sex (1=-1) (2=1), generate(sexnew)
(3819 differences between sex and sexnew)

. center age if missing(pgive, c_soclass, age, sex, year)==0 & player==1

. rename c_age age_pl1

. center age if missing(pgive, pget, c_soclass, age, sex, year)==0 & player==3

. rename c_age age_pl2

. sum age*

    Variable |       Obs        Mean    Std. Dev.       Min        Max
-------------+--------------------------------------------------------
         age |      3819    50.34302    17.14439         18         96
     age_pl1 |      1901   -6.78e-07    17.05146  -32.71226   40.28774
     age_pl2 |      1918    1.03e-06    17.23263  -31.97706   46.02294

. 
. mixed pgive c_soclass qc_soclass age_pl1 sexnew i.year if player==1 || persnr:

Performing EM optimization: 

Performing gradient-based optimization: 

Iteration 0:   log likelihood = -4314.1971  
Iteration 1:   log likelihood = -4314.1969  

Computing standard errors:

Mixed-effects ML regression                     Number of obs      =      1901
Group variable: persnr                          Number of groups   =       709

                                                Obs per group: min =         1
                                                               avg =       2.7
                                                               max =         3


                                                Wald chi2(6)       =     67.56
Log likelihood = -4314.1969                     Prob > chi2        =    0.0000

------------------------------------------------------------------------------
       pgive |      Coef.   Std. Err.      z    P>|z|     [95% Conf. Interval]
-------------+----------------------------------------------------------------
   c_soclass |   .4678508   .0851239     5.50   0.000      .301011    .6346907
  qc_soclass |  -.0238279   .0688228    -0.35   0.729    -.1587182    .1110623
     age_pl1 |  -.0163572   .0044153    -3.70   0.000     -.025011   -.0077034
      sexnew |   .1036124   .0756856     1.37   0.171    -.0447288    .2519535
             |
        year |
       2004  |   .3504511   .1086459     3.23   0.001     .1375091    .5633931
       2005  |   .5788206   .1121504     5.16   0.000     .3590099    .7986314
             |
       _cons |    5.12521   .1110788    46.14   0.000       4.9075     5.34292
------------------------------------------------------------------------------

------------------------------------------------------------------------------
  Random-effects Parameters  |   Estimate   Std. Err.     [95% Conf. Interval]
-----------------------------+------------------------------------------------
persnr: Identity             |
                  var(_cons) |   2.564986    .221007      2.166421    3.036876
-----------------------------+------------------------------------------------
               var(Residual) |   3.731094   .1524497      3.443949     4.04218
------------------------------------------------------------------------------
LR test vs. linear regression: chibar2(01) =   261.25 Prob >= chibar2 = 0.0000

. mixed resid c_soclass qc_soclass age_pl2 sexnew i.year if player==3 || persnr:

Performing EM optimization: 

Performing gradient-based optimization: 

Iteration 0:   log likelihood = -4361.1539  
Iteration 1:   log likelihood =  -4361.116  
Iteration 2:   log likelihood =  -4361.116  

Computing standard errors:

Mixed-effects ML regression                     Number of obs      =      1918
Group variable: persnr                          Number of groups   =       712

                                                Obs per group: min =         1
                                                               avg =       2.7
                                                               max =         3


                                                Wald chi2(6)       =     37.54
Log likelihood =  -4361.116                     Prob > chi2        =    0.0000

------------------------------------------------------------------------------
       resid |      Coef.   Std. Err.      z    P>|z|     [95% Conf. Interval]
-------------+----------------------------------------------------------------
   c_soclass |   .4207811   .0759604     5.54   0.000     .2719015    .5696608
  qc_soclass |  -.0750673   .0626514    -1.20   0.231    -.1978618    .0477273
     age_pl2 |   .0048802   .0038092     1.28   0.200    -.0025856    .0123461
      sexnew |   .1632582    .066084     2.47   0.013     .0337359    .2927806
             |
        year |
       2004  |  -.0649509   .1174714    -0.55   0.580    -.2951906    .1652889
       2005  |    .055808   .1203212     0.46   0.643    -.1800172    .2916332
             |
       _cons |    4.98812   .1071011    46.57   0.000     4.778205    5.198034
------------------------------------------------------------------------------

------------------------------------------------------------------------------
  Random-effects Parameters  |   Estimate   Std. Err.     [95% Conf. Interval]
-----------------------------+------------------------------------------------
persnr: Identity             |
                  var(_cons) |   1.366246   .1738681      1.064646    1.753285
-----------------------------+------------------------------------------------
               var(Residual) |   4.425267   .1792807      4.087472    4.790978
------------------------------------------------------------------------------
LR test vs. linear regression: chibar2(01) =    88.26 Prob >= chibar2 = 0.0000

. 
.         
. /* --( Supplementary analysis of the effects of indicators of social class )-- */
. 
. generate qc_wincome = c_wincome^2
(225 missing values generated)

. generate qc_isced = c_isced^2
(96 missing values generated)

. generate qc_siops = c_siops^2
(1842 missing values generated)

. 
. * 1. Analysis for Player 1
. meglm pgive c_wincome qc_wincome age sex i.year if player==1 || persnr:

Fitting fixed-effects model:

Iteration 0:   log likelihood = -4163.1112  
Iteration 1:   log likelihood = -4163.1112  

Refining starting values:

Grid node 0:   log likelihood = -4146.6479

Fitting full model:

Iteration 0:   log likelihood = -4146.6479  
Iteration 1:   log likelihood =  -4058.171  
Iteration 2:   log likelihood = -4051.2712  
Iteration 3:   log likelihood = -4051.2138  
Iteration 4:   log likelihood = -4051.2138  

Mixed-effects GLM                               Number of obs      =      1785
Family:                Gaussian
Link:                  identity
Group variable:          persnr                 Number of groups   =       667

                                                Obs per group: min =         1
                                                               avg =       2.7
                                                               max =         3

Integration method: mvaghermite                 Integration points =         7

                                                Wald chi2(6)       =     57.42
Log likelihood = -4051.2138                     Prob > chi2        =    0.0000
------------------------------------------------------------------------------
       pgive |      Coef.   Std. Err.      z    P>|z|     [95% Conf. Interval]
-------------+----------------------------------------------------------------
   c_wincome |   .3498321   .0759873     4.60   0.000     .2008998    .4987644
  qc_wincome |   .0090375   .0542057     0.17   0.868    -.0972038    .1152787
         age |  -.0169321   .0045464    -3.72   0.000     -.025843   -.0080213
         sex |   .1750036   .1540459     1.14   0.256    -.1269209    .4769281
             |
        year |
       2004  |   .3227291   .1129399     2.86   0.004     .1013709    .5440872
       2005  |   .5809403   .1163551     4.99   0.000     .3528884    .8089922
             |
       _cons |   5.727116   .3404359    16.82   0.000     5.059874    6.394358
-------------+----------------------------------------------------------------
persnr       |
   var(_cons)|   2.459112   .2260139                       2.05374    2.944498
-------------+----------------------------------------------------------------
 var(e.pgive)|   3.780949   .1601914                      3.479662    4.108323
------------------------------------------------------------------------------
LR test vs. linear regression:   chibar2(01) =   223.79 Prob>=chibar2 = 0.0000

. meglm pgive c_wincome qc_wincome i.year ///
>         if player==1 & missing(pgive, c_wincome, age, sex, year)==0 || persnr:

Fitting fixed-effects model:

Iteration 0:   log likelihood = -4176.0834  
Iteration 1:   log likelihood = -4176.0834  

Refining starting values:

Grid node 0:   log likelihood =  -4156.899

Fitting full model:

Iteration 0:   log likelihood =  -4156.899  
Iteration 1:   log likelihood = -4070.9569  
Iteration 2:   log likelihood = -4058.6942  
Iteration 3:   log likelihood = -4058.6739  
Iteration 4:   log likelihood = -4058.6739  

Mixed-effects GLM                               Number of obs      =      1785
Family:                Gaussian
Link:                  identity
Group variable:          persnr                 Number of groups   =       667

                                                Obs per group: min =         1
                                                               avg =       2.7
                                                               max =         3

Integration method: mvaghermite                 Integration points =         7

                                                Wald chi2(4)       =     41.72
Log likelihood = -4058.6739                     Prob > chi2        =    0.0000
------------------------------------------------------------------------------
       pgive |      Coef.   Std. Err.      z    P>|z|     [95% Conf. Interval]
-------------+----------------------------------------------------------------
   c_wincome |   .3294663   .0764075     4.31   0.000     .1797103    .4792223
  qc_wincome |   .0102632   .0545066     0.19   0.851    -.0965677    .1170941
             |
        year |
       2004  |   .3093426   .1128548     2.74   0.006     .0881512    .5305339
       2005  |   .5501607   .1160087     4.74   0.000     .3227878    .7775335
             |
       _cons |   5.145771   .1103359    46.64   0.000     4.929517    5.362025
-------------+----------------------------------------------------------------
persnr       |
   var(_cons)|   2.557164   .2312362                       2.14184    3.053023
-------------+----------------------------------------------------------------
 var(e.pgive)|   3.776951   .1600343                       3.47596    4.104004
------------------------------------------------------------------------------
LR test vs. linear regression:   chibar2(01) =   234.82 Prob>=chibar2 = 0.0000

. meglm pgive c_isced qc_isced age sex i.year if player==1 || persnr:

Fitting fixed-effects model:

Iteration 0:   log likelihood = -4329.3221  
Iteration 1:   log likelihood = -4329.3221  

Refining starting values:

Grid node 0:   log likelihood = -4295.5714

Fitting full model:

Iteration 0:   log likelihood = -4295.5714  
Iteration 1:   log likelihood = -4191.4207  
Iteration 2:   log likelihood = -4181.5175  
Iteration 3:   log likelihood =  -4181.395  
Iteration 4:   log likelihood = -4181.3946  

Mixed-effects GLM                               Number of obs      =      1842
Family:                Gaussian
Link:                  identity
Group variable:          persnr                 Number of groups   =       693

                                                Obs per group: min =         1
                                                               avg =       2.7
                                                               max =         3

Integration method: mvaghermite                 Integration points =         7

                                                Wald chi2(6)       =     46.73
Log likelihood = -4181.3946                     Prob > chi2        =    0.0000
------------------------------------------------------------------------------
       pgive |      Coef.   Std. Err.      z    P>|z|     [95% Conf. Interval]
-------------+----------------------------------------------------------------
     c_isced |   .2621845   .1103854     2.38   0.018     .0458331    .4785359
    qc_isced |   .0577068   .1001128     0.58   0.564    -.1385107    .2539243
         age |  -.0152573   .0047599    -3.21   0.001    -.0245866    -.005928
         sex |   .1814064   .1580566     1.15   0.251    -.1283789    .4911916
             |
        year |
       2004  |   .3203986   .1091349     2.94   0.003     .1064982     .534299
       2005  |    .558163   .1124297     4.96   0.000     .3378048    .7785213
             |
       _cons |   5.574369   .3577812    15.58   0.000      4.87313    6.275607
-------------+----------------------------------------------------------------
persnr       |
   var(_cons)|   2.823256   .2346216                      2.398903    3.322675
-------------+----------------------------------------------------------------
 var(e.pgive)|   3.619236    .150315                      3.336296    3.926171
------------------------------------------------------------------------------
LR test vs. linear regression:   chibar2(01) =   295.86 Prob>=chibar2 = 0.0000

. meglm pgive c_isced qc_isced i.year ///
>         if player==1 & missing(pgive, c_isced, age, sex, year)==0 || persnr:

Fitting fixed-effects model:

Iteration 0:   log likelihood =  -4340.323  
Iteration 1:   log likelihood =  -4340.323  

Refining starting values:

Grid node 0:   log likelihood =  -4304.021

Fitting full model:

Iteration 0:   log likelihood =  -4304.021  
Iteration 1:   log likelihood = -4200.8549  
Iteration 2:   log likelihood = -4188.4698  
Iteration 3:   log likelihood = -4187.1508  
Iteration 4:   log likelihood = -4187.1462  
Iteration 5:   log likelihood = -4187.1462  

Mixed-effects GLM                               Number of obs      =      1842
Family:                Gaussian
Link:                  identity
Group variable:          persnr                 Number of groups   =       693

                                                Obs per group: min =         1
                                                               avg =       2.7
                                                               max =         3

Integration method: mvaghermite                 Integration points =         7

                                                Wald chi2(4)       =     34.88
Log likelihood = -4187.1462                     Prob > chi2        =    0.0000
------------------------------------------------------------------------------
       pgive |      Coef.   Std. Err.      z    P>|z|     [95% Conf. Interval]
-------------+----------------------------------------------------------------
     c_isced |   .2730578   .1104163     2.47   0.013     .0566459    .4894697
    qc_isced |   .0390343    .100675     0.39   0.698     -.158285    .2363536
             |
        year |
       2004  |   .3068561   .1090556     2.81   0.005     .0931112    .5206011
       2005  |    .532408   .1121274     4.75   0.000     .3126424    .7521736
             |
       _cons |   5.090164   .1352229    37.64   0.000     4.825132    5.355197
-------------+----------------------------------------------------------------
persnr       |
   var(_cons)|   2.899155   .2383991                      2.467611    3.406169
-------------+----------------------------------------------------------------
 var(e.pgive)|   3.617376   .1501929                      3.334663    3.924058
------------------------------------------------------------------------------
LR test vs. linear regression:   chibar2(01) =   306.35 Prob>=chibar2 = 0.0000

. meglm pgive c_siops qc_siops age sex i.year if player==1 || persnr:

Fitting fixed-effects model:

Iteration 0:   log likelihood = -2239.3017  
Iteration 1:   log likelihood = -2239.3017  

Refining starting values:

Grid node 0:   log likelihood = -2229.6984

Fitting full model:

Iteration 0:   log likelihood = -2229.6984  
Iteration 1:   log likelihood = -2179.6539  
Iteration 2:   log likelihood = -2168.5443  
Iteration 3:   log likelihood = -2163.5655  
Iteration 4:   log likelihood = -2163.4489  
Iteration 5:   log likelihood = -2163.4487  
Iteration 6:   log likelihood = -2163.4487  

Mixed-effects GLM                               Number of obs      =       946
Family:                Gaussian
Link:                  identity
Group variable:          persnr                 Number of groups   =       392

                                                Obs per group: min =         1
                                                               avg =       2.4
                                                               max =         3

Integration method: mvaghermite                 Integration points =         7

                                                Wald chi2(6)       =     41.32
Log likelihood = -2163.4487                     Prob > chi2        =    0.0000
------------------------------------------------------------------------------
       pgive |      Coef.   Std. Err.      z    P>|z|     [95% Conf. Interval]
-------------+----------------------------------------------------------------
     c_siops |   .5399042   .1092193     4.94   0.000     .3258383      .75397
    qc_siops |  -.0200455   .0900691    -0.22   0.824    -.1965777    .1564868
         age |   .0032127   .0095629     0.34   0.737    -.0155303    .0219557
         sex |   .0812928    .221404     0.37   0.713     -.352651    .5152365
             |
        year |
       2004  |   .4912269   .1538199     3.19   0.001     .1897454    .7927085
       2005  |   .6141379   .1609558     3.82   0.000     .2986703    .9296055
             |
       _cons |   5.156472   .5272542     9.78   0.000     4.123073    6.189872
-------------+----------------------------------------------------------------
persnr       |
   var(_cons)|   3.110839   .3529301                      2.490619    3.885509
-------------+----------------------------------------------------------------
 var(e.pgive)|   3.600548   .2162152                      3.200762    4.050268
------------------------------------------------------------------------------
LR test vs. linear regression:   chibar2(01) =   151.71 Prob>=chibar2 = 0.0000

. meglm pgive c_siops qc_siops i.year ///
>         if player==1 & missing(pgive, c_siops, age, sex, year)==0 || persnr:

Fitting fixed-effects model:

Iteration 0:   log likelihood = -2239.9017  
Iteration 1:   log likelihood = -2239.9017  

Refining starting values:

Grid node 0:   log likelihood = -2229.8902

Fitting full model:

Iteration 0:   log likelihood = -2229.8902  
Iteration 1:   log likelihood = -2179.2494  
Iteration 2:   log likelihood = -2168.5377  
Iteration 3:   log likelihood = -2163.6912  
Iteration 4:   log likelihood = -2163.5816  
Iteration 5:   log likelihood = -2163.5814  

Mixed-effects GLM                               Number of obs      =       946
Family:                Gaussian
Link:                  identity
Group variable:          persnr                 Number of groups   =       392

                                                Obs per group: min =         1
                                                               avg =       2.4
                                                               max =         3

Integration method: mvaghermite                 Integration points =         7

                                                Wald chi2(4)       =     41.04
Log likelihood = -2163.5814                     Prob > chi2        =    0.0000
------------------------------------------------------------------------------
       pgive |      Coef.   Std. Err.      z    P>|z|     [95% Conf. Interval]
-------------+----------------------------------------------------------------
     c_siops |   .5393879   .1091775     4.94   0.000      .325404    .7533718
    qc_siops |    -.01863   .0900347    -0.21   0.836    -.1950947    .1578347
             |
        year |
       2004  |   .4924122   .1536955     3.20   0.001     .1911747    .7936498
       2005  |    .618771   .1603398     3.86   0.000     .3045108    .9330312
             |
       _cons |   5.411305   .1649855    32.80   0.000     5.087939     5.73467
-------------+----------------------------------------------------------------
persnr       |
   var(_cons)|   3.116525   .3530211                      2.496041    3.891254
-------------+----------------------------------------------------------------
 var(e.pgive)|   3.599476   .2160687                      3.199953    4.048882
------------------------------------------------------------------------------
LR test vs. linear regression:   chibar2(01) =   152.64 Prob>=chibar2 = 0.0000

. 
. * 2. Analysis for Player 2
. meglm pgive pget c_wincome qc_wincome age sex i.year if player==3 || persnr:

Fitting fixed-effects model:

Iteration 0:   log likelihood = -4169.1662  
Iteration 1:   log likelihood = -4169.1662  

Refining starting values:

Grid node 0:   log likelihood =   -4186.59

Fitting full model:

Iteration 0:   log likelihood =   -4186.59  
Iteration 1:   log likelihood =  -4134.354  
Iteration 2:   log likelihood =  -4131.954  
Iteration 3:   log likelihood = -4119.7976  
Iteration 4:   log likelihood = -4119.7791  
Iteration 5:   log likelihood = -4119.7791  

Mixed-effects GLM                               Number of obs      =      1809
Family:                Gaussian
Link:                  identity
Group variable:          persnr                 Number of groups   =       667

                                                Obs per group: min =         1
                                                               avg =       2.7
                                                               max =         3

Integration method: mvaghermite                 Integration points =         7

                                                Wald chi2(7)       =    459.40
Log likelihood = -4119.7791                     Prob > chi2        =    0.0000
------------------------------------------------------------------------------
       pgive |      Coef.   Std. Err.      z    P>|z|     [95% Conf. Interval]
-------------+----------------------------------------------------------------
        pget |   .3941438    .019019    20.72   0.000     .3568672    .4314204
   c_wincome |   .2934329   .0697916     4.20   0.000     .1566439    .4302218
  qc_wincome |   -.020038   .0504308    -0.40   0.691    -.1188806    .0788045
         age |    .006049   .0040258     1.50   0.133    -.0018415    .0139394
         sex |   .2469825    .138296     1.79   0.074    -.0240726    .5180376
             |
        year |
       2004  |  -.0482994   .1205438    -0.40   0.689    -.2845609    .1879622
       2005  |   .0672994   .1236178     0.54   0.586    -.1749871    .3095859
             |
       _cons |   2.219938     .32008     6.94   0.000     1.592593    2.847284
-------------+----------------------------------------------------------------
persnr       |
   var(_cons)|   1.510266   .1851924                      1.187619    1.920569
-------------+----------------------------------------------------------------
 var(e.pgive)|   4.373794   .1823041                      4.030689    4.746104
------------------------------------------------------------------------------
LR test vs. linear regression:   chibar2(01) =    98.77 Prob>=chibar2 = 0.0000

. meglm pgive pget c_wincome qc_wincome i.year ///
>         if player==3 & missing(pgive, pget, c_wincome, age, sex, year)==0 || pers
> nr:

Fitting fixed-effects model:

Iteration 0:   log likelihood = -4172.8746  
Iteration 1:   log likelihood = -4172.8746  

Refining starting values:

Grid node 0:   log likelihood = -4189.8422

Fitting full model:

Iteration 0:   log likelihood = -4189.8422  
Iteration 1:   log likelihood = -4137.4284  
Iteration 2:   log likelihood = -4135.4816  
Iteration 3:   log likelihood = -4122.6031  
Iteration 4:   log likelihood = -4122.5746  
Iteration 5:   log likelihood = -4122.5746  

Mixed-effects GLM                               Number of obs      =      1809
Family:                Gaussian
Link:                  identity
Group variable:          persnr                 Number of groups   =       667

                                                Obs per group: min =         1
                                                               avg =       2.7
                                                               max =         3

Integration method: mvaghermite                 Integration points =         7

                                                Wald chi2(5)       =    452.87
Log likelihood = -4122.5746                     Prob > chi2        =    0.0000
------------------------------------------------------------------------------
       pgive |      Coef.   Std. Err.      z    P>|z|     [95% Conf. Interval]
-------------+----------------------------------------------------------------
        pget |   .3930917   .0190091    20.68   0.000     .3558346    .4303488
   c_wincome |   .2940777   .0699393     4.20   0.000     .1569991    .4311563
  qc_wincome |  -.0204942   .0505124    -0.41   0.685    -.1194968    .0785083
             |
        year |
       2004  |  -.0427681   .1205273    -0.35   0.723    -.2789972    .1934611
       2005  |   .0807091   .1233951     0.65   0.513    -.1611408    .3225591
             |
       _cons |   2.896376   .1441295    20.10   0.000     2.613888    3.178865
-------------+----------------------------------------------------------------
persnr       |
   var(_cons)|   1.532872   .1866457                      1.207429    1.946032
-------------+----------------------------------------------------------------
 var(e.pgive)|   4.376304   .1824929                      4.032851    4.749007
------------------------------------------------------------------------------
LR test vs. linear regression:   chibar2(01) =   100.60 Prob>=chibar2 = 0.0000

. meglm pgive pget c_isced qc_isced age sex i.year if player==3 || persnr:

Fitting fixed-effects model:

Iteration 0:   log likelihood = -4314.6038  
Iteration 1:   log likelihood = -4314.6038  

Refining starting values:

Grid node 0:   log likelihood = -4338.3647

Fitting full model:

Iteration 0:   log likelihood = -4338.3647  
Iteration 1:   log likelihood = -4284.1943  
Iteration 2:   log likelihood = -4279.1527  
Iteration 3:   log likelihood = -4271.4063  
Iteration 4:   log likelihood = -4271.4011  
Iteration 5:   log likelihood = -4271.4011  

Mixed-effects GLM                               Number of obs      =      1881
Family:                Gaussian
Link:                  identity
Group variable:          persnr                 Number of groups   =       702

                                                Obs per group: min =         1
                                                               avg =       2.7
                                                               max =         3

Integration method: mvaghermite                 Integration points =         7

                                                Wald chi2(7)       =    477.07
Log likelihood = -4271.4011                     Prob > chi2        =    0.0000
------------------------------------------------------------------------------
       pgive |      Coef.   Std. Err.      z    P>|z|     [95% Conf. Interval]
-------------+----------------------------------------------------------------
        pget |   .3897208   .0187317    20.81   0.000     .3530073    .4264343
     c_isced |   .4678231   .0874342     5.35   0.000     .2964551    .6391911
    qc_isced |   -.142294   .0779546    -1.83   0.068    -.2950821    .0104941
         age |   .0031741   .0039045     0.81   0.416    -.0044785    .0108268
         sex |   .3966438   .1340449     2.96   0.003     .1339207     .659367
             |
        year |
       2004  |  -.0508282   .1185467    -0.43   0.668    -.2831754    .1815191
       2005  |   .0506233    .121694     0.42   0.677    -.1878925    .2891391
             |
       _cons |   2.320936   .3104505     7.48   0.000     1.712464    2.929407
-------------+----------------------------------------------------------------
persnr       |
   var(_cons)|   1.353685   .1738321                      1.052474    1.741101
-------------+----------------------------------------------------------------
 var(e.pgive)|   4.400903   .1799658                      4.061941     4.76815
------------------------------------------------------------------------------
LR test vs. linear regression:   chibar2(01) =    86.41 Prob>=chibar2 = 0.0000

. meglm pgive pget c_isced qc_isced i.year ///
>         if player==3 & missing(pgive, pget, c_isced, age, sex, year)==0 || persnr
> :

Fitting fixed-effects model:

Iteration 0:   log likelihood = -4320.7661  
Iteration 1:   log likelihood = -4320.7661  

Refining starting values:

Grid node 0:   log likelihood = -4343.8742

Fitting full model:

Iteration 0:   log likelihood = -4343.8742  
Iteration 1:   log likelihood = -4289.4169  
Iteration 2:   log likelihood = -4284.8101  
Iteration 3:   log likelihood = -4276.2172  
Iteration 4:   log likelihood = -4276.2157  
Iteration 5:   log likelihood = -4276.2157  

Mixed-effects GLM                               Number of obs      =      1881
Family:                Gaussian
Link:                  identity
Group variable:          persnr                 Number of groups   =       702

                                                Obs per group: min =         1
                                                               avg =       2.7
                                                               max =         3

Integration method: mvaghermite                 Integration points =         7

                                                Wald chi2(5)       =    465.64
Log likelihood = -4276.2157                     Prob > chi2        =    0.0000
------------------------------------------------------------------------------
       pgive |      Coef.   Std. Err.      z    P>|z|     [95% Conf. Interval]
-------------+----------------------------------------------------------------
        pget |   .3875291   .0187347    20.69   0.000     .3508098    .4242485
     c_isced |   .4312832   .0871281     4.95   0.000     .2605152    .6020512
    qc_isced |  -.1389992   .0782947    -1.78   0.076    -.2924539    .0144555
             |
        year |
       2004  |  -.0491003   .1185835    -0.41   0.679    -.2815196    .1833191
       2005  |   .0577184   .1215897     0.47   0.635    -.1805931    .2960298
             |
       _cons |   3.083062    .150667    20.46   0.000      2.78776    3.378364
-------------+----------------------------------------------------------------
persnr       |
   var(_cons)|   1.388218   .1761064                       1.08262    1.780079
-------------+----------------------------------------------------------------
 var(e.pgive)|   4.405747   .1803346                      4.066103     4.77376
------------------------------------------------------------------------------
LR test vs. linear regression:   chibar2(01) =    89.10 Prob>=chibar2 = 0.0000

. meglm pgive pget c_siops qc_siops age sex i.year if player==3 || persnr:

Fitting fixed-effects model:

Iteration 0:   log likelihood = -2381.3606  
Iteration 1:   log likelihood = -2381.3606  

Refining starting values:

Grid node 0:   log likelihood = -2408.6523

Fitting full model:

Iteration 0:   log likelihood = -2408.6523  
Iteration 1:   log likelihood = -2373.2536  (backed up)
Iteration 2:   log likelihood = -2363.7276  
Iteration 3:   log likelihood = -2363.5683  
Iteration 4:   log likelihood = -2363.5678  
Iteration 5:   log likelihood = -2363.5678  

Mixed-effects GLM                               Number of obs      =      1031
Family:                Gaussian
Link:                  identity
Group variable:          persnr                 Number of groups   =       418

                                                Obs per group: min =         1
                                                               avg =       2.5
                                                               max =         3

Integration method: mvaghermite                 Integration points =         7

                                                Wald chi2(7)       =    286.91
Log likelihood = -2363.5678                     Prob > chi2        =    0.0000
------------------------------------------------------------------------------
       pgive |      Coef.   Std. Err.      z    P>|z|     [95% Conf. Interval]
-------------+----------------------------------------------------------------
        pget |   .4247387   .0256071    16.59   0.000     .3745497    .4749277
     c_siops |   .2207867   .0937748     2.35   0.019     .0369915    .4045819
    qc_siops |   .0341953    .078784     0.43   0.664    -.1202186    .1886092
         age |   .0015351   .0075407     0.20   0.839    -.0132445    .0163146
         sex |   .3507124   .1785291     1.96   0.049     .0008019     .700623
             |
        year |
       2004  |   .0183569   .1652301     0.11   0.912    -.3054881    .3422018
       2005  |   .1065296   .1712247     0.62   0.534    -.2290646    .4421238
             |
       _cons |   2.207731   .4522637     4.88   0.000     1.321311    3.094152
-------------+----------------------------------------------------------------
persnr       |
   var(_cons)|   1.293491   .2519388                      .8830215    1.894766
-------------+----------------------------------------------------------------
 var(e.pgive)|   4.661383   .2657354                      4.168594    5.212427
------------------------------------------------------------------------------
LR test vs. linear regression:   chibar2(01) =    35.59 Prob>=chibar2 = 0.0000

. meglm pgive pget c_siops qc_siops i.year ///
>         if player==3 & missing(pgive, pget, c_siops, age, sex, year)==0 || persnr
> :

Fitting fixed-effects model:

Iteration 0:   log likelihood = -2383.9449  
Iteration 1:   log likelihood = -2383.9449  

Refining starting values:

Grid node 0:   log likelihood = -2410.5579

Fitting full model:

Iteration 0:   log likelihood = -2410.5579  
Iteration 1:   log likelihood = -2383.8922  (backed up)
Iteration 2:   log likelihood =   -2375.88  
Iteration 3:   log likelihood =  -2365.569  
Iteration 4:   log likelihood = -2365.5115  
Iteration 5:   log likelihood = -2365.5114  

Mixed-effects GLM                               Number of obs      =      1031
Family:                Gaussian
Link:                  identity
Group variable:          persnr                 Number of groups   =       418

                                                Obs per group: min =         1
                                                               avg =       2.5
                                                               max =         3

Integration method: mvaghermite                 Integration points =         7

                                                Wald chi2(5)       =    282.39
Log likelihood = -2365.5114                     Prob > chi2        =    0.0000
------------------------------------------------------------------------------
       pgive |      Coef.   Std. Err.      z    P>|z|     [95% Conf. Interval]
-------------+----------------------------------------------------------------
        pget |   .4225831   .0256056    16.50   0.000     .3723971     .472769
     c_siops |   .2066499    .093428     2.21   0.027     .0235343    .3897655
    qc_siops |   .0408343   .0790214     0.52   0.605    -.1140448    .1957135
             |
        year |
       2004  |   .0200685   .1650927     0.12   0.903    -.3035072    .3436443
       2005  |   .1117175   .1705304     0.66   0.512     -.222516     .445951
             |
       _cons |   2.788084   .1946017    14.33   0.000     2.406672    3.169496
-------------+----------------------------------------------------------------
persnr       |
   var(_cons)|   1.326403   .2544378                      .9107383     1.93178
-------------+----------------------------------------------------------------
 var(e.pgive)|   4.659796   .2658143                      4.166878    5.211023
------------------------------------------------------------------------------
LR test vs. linear regression:   chibar2(01) =    36.87 Prob>=chibar2 = 0.0000

.         
.         
. log close
      name:  <unnamed>
       log:  C:\Users\USER\Desktop\Study 8\Study8_analysis.log
  log type:  text
 closed on:  22 Jan 2015, 15:10:26
-----------------------------------------------------------------------------------
