# Supplementary material for: A Large Scale Test of the Effect of Social Class on Prosocial Behavior
Source: PLoS One. 2015 Jul 20;10(7):e0133193. doi: 10.1371/journal.pone.0133193 (PMC4507988; doi:10.1371/journal.pone.0133193)
Supplement: S2 File — Files are provided separately for each study. For more information, see also the included txt-file. (ZIP) [file pone.0133193.s002.zip › Study 8/Study8_data_preparation.log]

-------------------------------------------------------------------------------------------------------------------------------------------------------------------------------------------------------------------------
      name:  <unnamed>
       log:  C:/Users/USER/Desktop/\Study 8\Study8_data_preparation.log
  log type:  text
 opened on:  27 Oct 2014, 10:06:16

. set more off

. 
. 
. /* ---------------  Trustgame 2003 ---------------------------*/
. 
. use  "${MY_IN_PATH}trust.dta"
(TRUST: Nov 12, 2013 17:15:52-251 DBV29)

. 
. drop if (svyyear==2004) | (svyyear==2005)
(20484 observations deleted)

. generate player03 = spieler

. generate pget03 = pget

. generate pgive03 = pgive

. generate svyyear03 = svyyear

. generate euro03 = euro

. 
. save  "${MY_IN_PATH}trust03.dta", replace
file C:/Users/USER/Desktop/SOEP/soep29_stata/trust03.dta saved

. clear

. 
. /* ---------------  Trustgame 2004 ---------------------------*/
. 
. use  "${MY_IN_PATH}trust.dta"
(TRUST: Nov 12, 2013 17:15:52-251 DBV29)

. 
. drop if (svyyear==2003) | (svyyear==2005)
(21387 observations deleted)

. generate player04 = spieler

. generate pget04 = pget

. generate pgive04 = pgive

. generate svyyear04 = svyyear

. generate euro04 = euro

. 
. save  "${MY_IN_PATH}trust04.dta", replace
file C:/Users/USER/Desktop/SOEP/soep29_stata/trust04.dta saved

. clear

. 
. /* ---------------  Trustgame 2005 ---------------------------*/
. 
. use  "${MY_IN_PATH}trust.dta"
(TRUST: Nov 12, 2013 17:15:52-251 DBV29)

. 
. drop if (svyyear==2004) | (svyyear==2003)
(22171 observations deleted)

. generate player05 = spieler

. generate pget05 = pget

. generate pgive05 = pgive

. generate svyyear05 = svyyear

. generate euro05 = euro

. 
. save  "${MY_IN_PATH}trust05.dta", replace
file C:/Users/USER/Desktop/SOEP/soep29_stata/trust05.dta saved

. clear

. 
. 
. /* ----------------[ automatically pull PPFAD ]----------------- */
. 
. use    hhnr    persnr  sex  gebjahr psample ///
>        thhnr   uhhnr   vhhnr   whhnr   ///  
>        tnetto  unetto  vnetto  wnetto  /// 
>        tpop    upop    vpop    wpop    ///
> using  "${MY_IN_PATH}ppfad.dta"
(PPFAD: Nov 12, 2013 17:15:52-251 DBV29)

. 
. /* --------------[ balanced / unbalanced design ]--------------- */
. 
. keep if ( ( unetto > 0 & unetto < 40 ) | ( vnetto > 0 & vnetto < 40 ) |   ///
>           ( wnetto > 0 & wnetto < 40 ) | ( tnetto > 0 & tnetto < 40 ))
(39881 observations deleted)

. 
. /* -----------------[ private housholds only.]------------------ */
. 
. /* -- start comment
> keep if ( ( bapop == 1 | bapop == 2 ) | ( tpop == 1 | tpop == 2 ) |
>           ( upop == 1 | upop == 2 ) | ( vpop == 1 | vpop == 2 ) |
>           ( wpop == 1 | wpop == 2 ) | ( zpop == 1 | zpop == 2 ) );
> */
. /* -----------------------[ sort ppfad ]------------------------ */
. 
. sort persnr

. save "${MY_TEMP_PATH}ppfad.dta", replace
(note: file C:/Users/USER/Desktop/Temp/ppfad.dta not found)
file C:/Users/USER/Desktop/Temp/ppfad.dta saved

. clear

. 
. /* -----------------[ automatically pull PHRF ]----------------- */
. 
. use    hhnr    persnr  prgroup   ///
>        tphrf   uphrf   vphrf   wphrf   ///
> using  "${MY_IN_PATH}phrf.dta"
(PHRF: Nov 12, 2013 17:15:52-251 DBV29)

. 
. sort  persnr

. save  "${MY_TEMP_PATH}phrf.dta", replace
(note: file C:/Users/USER/Desktop/Temp/phrf.dta not found)
file C:/Users/USER/Desktop/Temp/phrf.dta saved

. clear

. 
. /* --------------[ automatically create pmaster ]--------------- */
. 
. use    "${MY_TEMP_PATH}ppfad.dta"
(PPFAD: Nov 12, 2013 17:15:52-251 DBV29)

. merge  persnr   ///
> using  "${MY_TEMP_PATH}phrf.dta"
(note: you are using old merge syntax; see [D] merge for new syntax)

. 
. drop   if _merge == 2
(39881 observations deleted)

. drop   _merge

. erase  "${MY_TEMP_PATH}ppfad.dta"

. erase  "${MY_TEMP_PATH}phrf.dta"

. sort   persnr

. save   "${MY_TEMP_PATH}pmaster.dta", replace
(note: file C:/Users/USER/Desktop/Temp/pmaster.dta not found)
file C:/Users/USER/Desktop/Temp/pmaster.dta saved

. 
. 
. /* -----------------------( pull tpgen )------------------------ */
. 
. use    hhnr    thhnr   persnr    ///
>        siops03 isced03  ///
> using "${MY_IN_PATH}tpgen.dta"
(TPGEN: Nov 12, 2013 17:15:52-251 DBV29)

. 
. sort persnr

. save "${MY_TEMP_PATH}tpgen.dta", replace
(note: file C:/Users/USER/Desktop/Temp/tpgen.dta not found)
file C:/Users/USER/Desktop/Temp/tpgen.dta saved

. clear

. 
. /* ----------------------( pull tpequiv )----------------------- */
. 
. use    hhnr    thhnr   persnr    ///
>        d1110103 d1110503 d1110603 h1110103  ///
> using "${MY_IN_PATH}tpequiv.dta"
(TPEQUIV: Nov 12, 2013 17:15:52-251 DBV29)

. 
. sort persnr

. save "${MY_TEMP_PATH}tpequiv.dta", replace
(note: file C:/Users/USER/Desktop/Temp/tpequiv.dta not found)
file C:/Users/USER/Desktop/Temp/tpequiv.dta saved

. clear

. 
. /* -----------------------( pull upgen )------------------------ */
. 
. use    hhnr    uhhnr   persnr    ///
>        siops04 isced04  ///
> using "${MY_IN_PATH}upgen.dta"
(UPGEN: Nov 12, 2013 17:15:52-251 DBV29)

. 
. sort persnr

. save "${MY_TEMP_PATH}upgen.dta", replace
(note: file C:/Users/USER/Desktop/Temp/upgen.dta not found)
file C:/Users/USER/Desktop/Temp/upgen.dta saved

. clear

. 
. /* ----------------------( pull upequiv )----------------------- */
. 
. use    hhnr    uhhnr   persnr    ///
>        d1110104 d1110504 d1110604 i1110204 h1110104  ///
> using "${MY_IN_PATH}upequiv.dta"
(UPEQUIV: Nov 12, 2013 17:15:52-251 DBV29)

. 
. sort persnr

. save "${MY_TEMP_PATH}upequiv.dta", replace
(note: file C:/Users/USER/Desktop/Temp/upequiv.dta not found)
file C:/Users/USER/Desktop/Temp/upequiv.dta saved

. clear

. 
. 
. /* -----------------------( pull vpgen )------------------------ */
. 
. use    hhnr    vhhnr   persnr     ///
>        siops05 isced05   ///
> using "${MY_IN_PATH}vpgen.dta"
(VPGEN: Nov 12, 2013 17:15:52-251 DBV29)

. 
. sort persnr

. save "${MY_TEMP_PATH}vpgen.dta", replace
(note: file C:/Users/USER/Desktop/Temp/vpgen.dta not found)
file C:/Users/USER/Desktop/Temp/vpgen.dta saved

. clear

. 
. /* ----------------------( pull vpequiv )----------------------- */
. 
. use    hhnr    vhhnr   persnr     ///
>        d1110105 d1110505 d1110605 i1110205 h1110105   ///
> using "${MY_IN_PATH}vpequiv.dta"
(VPEQUIV: Nov 12, 2013 17:15:52-251 DBV29)

. 
. sort persnr

. save "${MY_TEMP_PATH}vpequiv.dta", replace
(note: file C:/Users/USER/Desktop/Temp/vpequiv.dta not found)
file C:/Users/USER/Desktop/Temp/vpequiv.dta saved

. clear

. 
. /* ----------------------( pull wpequiv )----------------------- */
. 
. use    hhnr    whhnr   persnr     ///
>        i1110206   ///
> using "${MY_IN_PATH}wpequiv.dta"
(WPEQUIV: Nov 12, 2013 17:15:52-251 DBV29)

. 
. sort persnr

. save "${MY_TEMP_PATH}wpequiv.dta", replace
(note: file C:/Users/USER/Desktop/Temp/wpequiv.dta not found)
file C:/Users/USER/Desktop/Temp/wpequiv.dta saved

. clear

. 
. 
. /* -------------------------( pull trust03 )------------------------- */
. 
. use    hhnr    persnr  svyyear03   ///
>        player03  pgive03  pget03  euro03   ///
> using "${MY_IN_PATH}trust03.dta"
(TRUST: Nov 12, 2013 17:15:52-251 DBV29)

. 
. sort persnr

. save "${MY_TEMP_PATH}trust03.dta", replace
(note: file C:/Users/USER/Desktop/Temp/trust03.dta not found)
file C:/Users/USER/Desktop/Temp/trust03.dta saved

. clear

. 
. /* -------------------------( pull trust04 )------------------------- */
. 
. use    hhnr    persnr  svyyear04   ///
>        player04  pgive04  pget04   euro04 ///
> using "${MY_IN_PATH}trust04.dta"
(TRUST: Nov 12, 2013 17:15:52-251 DBV29)

. 
. sort persnr

. save "${MY_TEMP_PATH}trust04.dta", replace
(note: file C:/Users/USER/Desktop/Temp/trust04.dta not found)
file C:/Users/USER/Desktop/Temp/trust04.dta saved

. clear

. 
. /* -------------------------( pull trust05 )------------------------- */
. 
. use    hhnr    persnr  svyyear05   ///
>        player05  pgive05  pget05  euro05  ///
> using "${MY_IN_PATH}trust05.dta"
(TRUST: Nov 12, 2013 17:15:52-251 DBV29)

. 
. sort persnr

. save "${MY_TEMP_PATH}trust05.dta", replace
(note: file C:/Users/USER/Desktop/Temp/trust05.dta not found)
file C:/Users/USER/Desktop/Temp/trust05.dta saved

. clear

. 
. 
. /* -----------------( Now merge all together )------------------ */
. 
. use   "${MY_TEMP_PATH}pmaster.dta"
(PPFAD: Nov 12, 2013 17:15:52-251 DBV29)

. erase "${MY_TEMP_PATH}pmaster.dta"

. 
. /* -----------( merge together by person: ALL Waves )----------- */
. 
. 
. /* -----------------------( merge TPGEN )----------------------- */
. 
.           
. sort  persnr

. merge persnr   ///
> using "${MY_TEMP_PATH}tpgen.dta"
(note: you are using old merge syntax; see [D] merge for new syntax)

. drop   if _merge == 2
(0 observations deleted)

. drop   _merge

. erase "${MY_TEMP_PATH}tpgen.dta"

. 
. /* ----------------------( merge TPEQUIV )---------------------- */
. 
.           
. sort  persnr

. merge persnr   ///
> using "${MY_TEMP_PATH}tpequiv.dta"
(note: you are using old merge syntax; see [D] merge for new syntax)

. drop   if _merge == 2
(0 observations deleted)

. drop   _merge

. erase "${MY_TEMP_PATH}tpequiv.dta"

. 
. /* -----------------------( merge UPGEN )----------------------- */
. 
.           
. sort  persnr

. merge persnr   ///
> using "${MY_TEMP_PATH}upgen.dta"
(note: you are using old merge syntax; see [D] merge for new syntax)

. drop   if _merge == 2
(0 observations deleted)

. drop   _merge

. erase "${MY_TEMP_PATH}upgen.dta"

. 
. /* ----------------------( merge UPEQUIV )---------------------- */
. 
.           
. sort  persnr

. merge persnr   ///
> using "${MY_TEMP_PATH}upequiv.dta"
(note: you are using old merge syntax; see [D] merge for new syntax)

. drop   if _merge == 2
(0 observations deleted)

. drop   _merge

. erase "${MY_TEMP_PATH}upequiv.dta"

. 
. 
. /* -----------------------( merge VPGEN )----------------------- */
. 
.           
. sort  persnr

. merge persnr   ///
> using "${MY_TEMP_PATH}vpgen.dta"
(note: you are using old merge syntax; see [D] merge for new syntax)

. drop   if _merge == 2
(0 observations deleted)

. drop   _merge

. erase "${MY_TEMP_PATH}vpgen.dta"

. 
. /* ----------------------( merge VPEQUIV )---------------------- */
. 
.           
. sort  persnr

. merge persnr   ///
> using "${MY_TEMP_PATH}vpequiv.dta"
(note: you are using old merge syntax; see [D] merge for new syntax)

. drop   if _merge == 2
(0 observations deleted)

. drop   _merge

. erase "${MY_TEMP_PATH}vpequiv.dta"

. 
. /* ----------------------( merge WPEQUIV )---------------------- */
. 
.           
. sort  persnr

. merge persnr   ///
> using "${MY_TEMP_PATH}wpequiv.dta"
(note: you are using old merge syntax; see [D] merge for new syntax)

. drop   if _merge == 2
(0 observations deleted)

. drop   _merge

. erase "${MY_TEMP_PATH}wpequiv.dta"

. 
. 
. /* ------------------------( merge trust03 )------------------------ */
. 
.           
. sort  persnr

. merge persnr   ///
> using "${MY_TEMP_PATH}trust03.dta"
(note: you are using old merge syntax; see [D] merge for new syntax)

. drop   if _merge == 2
(109 observations deleted)

. drop   _merge

. erase "${MY_TEMP_PATH}trust03.dta"

. 
. /* ------------------------( merge trust04 )------------------------ */
. 
.           
. sort  persnr

. merge persnr   ///
> using "${MY_TEMP_PATH}trust04.dta"
(note: you are using old merge syntax; see [D] merge for new syntax)

. drop   if _merge == 2
(0 observations deleted)

. drop   _merge

. erase "${MY_TEMP_PATH}trust04.dta"

. 
. /* ------------------------( merge trust05 )------------------------ */
. 
.           
. sort  persnr

. merge persnr   ///
> using "${MY_TEMP_PATH}trust05.dta"
(note: you are using old merge syntax; see [D] merge for new syntax)

. drop   if _merge == 2
(0 observations deleted)

. drop   _merge

. erase "${MY_TEMP_PATH}trust05.dta"

. 
. 
. /* --------------------------( Merging done! )-------------------------- */
. 
. label data "SOEPINFO: Magic at Work! http://panel.gsoep.de/soepinfo/"

. save  "${MY_OUT_FILE}", replace
file C:/Users/USER/Desktop/\Study 8\Study8.dta saved

. desc

Contains data from C:/Users/USER/Desktop/\Study 8\Study8.dta
  obs:        38,053                          SOEPINFO: Magic at Work! http://panel.gsoep.de/soepinfo/
 vars:            58                          27 Oct 2014 10:06
 size:     6,050,427                          
-------------------------------------------------------------------------------------------------------------------------------------------------------------------------------------------------------------------------
              storage   display    value
variable name   type    format     label      variable label
-------------------------------------------------------------------------------------------------------------------------------------------------------------------------------------------------------------------------
hhnr            long    %12.0g                Ursprungshaushaltsnummer
persnr          long    %12.0g                Unveraenderliche Personennummer
sex             byte    %22.0g     sex        Geschlecht
gebjahr         int     %8.0g                 Geburtsjahr -4Steller-
psample         byte    %33.0g     psample    Stichprobenart
thhnr           long    %12.0g                Haushaltsnummer 2003
tpop            byte    %49.0g     tpop       Populationszugehoerigkeit 2003
uhhnr           long    %12.0g                Haushaltsnummer 2004
upop            byte    %49.0g     upop       Populationszugehoerigkeit 2004
vhhnr           long    %12.0g                Haushaltsnummer 2005
vpop            byte    %49.0g     vpop       Populationszugehoerigkeit 2005
whhnr           long    %12.0g                Haushaltsnummer 2006
wpop            byte    %49.0g     wpop       Populationszugehoerigkeit 2006
tnetto          byte    %72.0g     tnetto     Befragungsstatus 2003
unetto          byte    %72.0g     unetto     Befragungsstatus 2004
vnetto          byte    %72.0g     vnetto     Befragungsstatus 2005
wnetto          byte    %72.0g     wnetto     Befragungsstatus 2006
prgroup         byte    %8.0g                 Random Groups
tphrf           double  %10.0g                Hochrechnungsfaktor 2003
uphrf           double  %10.0g                Hochrechnungsfaktor 2004
vphrf           double  %10.0g                Hochrechnungsfaktor 2005
wphrf           double  %10.0g                Hochrechnungsfaktor 2006
siops03         byte    %8.0g                 TREIMANS STANDARD INT.OCC.PR.SCORE (IS88)
isced03         byte    %27.0g     isced03    ISCED-1997-Klassifikation
d1110103        byte    %8.0g                 Age of Individual
d1110503        byte    %22.0g     d1110503   Relationship to HH Head
d1110603        byte    %8.0g                 Number of Persons in HH
h1110103        byte    %8.0g                 Number of hh members age 0-14
siops04         byte    %8.0g                 TREIMANS STANDARD INT.OCC.PR.SCORE (IS88)
isced04         byte    %27.0g     isced04    ISCED-1997-Klassifikation
d1110104        byte    %8.0g                 Age of Individual
d1110504        byte    %22.0g     d1110504   Relationship to HH Head
d1110604        byte    %8.0g                 Number of Persons in HH
i1110204        long    %12.0g                HH Post-Government Income
h1110104        byte    %8.0g                 Number of hh members age 0-14
siops05         byte    %8.0g                 TREIMANS STANDARD INT.OCC.PR.SCORE (IS88)
isced05         byte    %27.0g     isced05    ISCED-1997-Klassifikation
d1110105        byte    %8.0g                 Age of Individual
d1110505        byte    %22.0g     d1110505   Relationship to HH Head
d1110605        byte    %8.0g                 Number of Persons in HH
i1110205        long    %12.0g                HH Post-Government Income
h1110105        byte    %8.0g                 Number of hh members age 0-14
i1110206        long    %12.0g                HH Post-Government Income
player03        float   %9.0g                 
pget03          float   %9.0g                 
pgive03         float   %9.0g                 
svyyear03       float   %9.0g                 
euro03          float   %9.0g                 
player04        float   %9.0g                 
pget04          float   %9.0g                 
pgive04         float   %9.0g                 
svyyear04       float   %9.0g                 
euro04          float   %9.0g                 
player05        float   %9.0g                 
pget05          float   %9.0g                 
pgive05         float   %9.0g                 
svyyear05       float   %9.0g                 
euro05          float   %9.0g                 
-------------------------------------------------------------------------------------------------------------------------------------------------------------------------------------------------------------------------
Sorted by:  

. 
. /* --------------------------( Rename variables to tranform data-matrix into long-format  )-------------------------- */
. 
. soepren thhnr uhhnr vhhnr whhnr, ///
>         newstub(hnr) waves(2003 2004 2005 2006)

. soepren tpop upop vpop wpop, ///
>         newstub(pop) waves(2003 2004 2005 2006)

. soepren tnetto unetto vnetto wnetto, ///
>         newstub(netto) waves(2003 2004 2005 2006)

. 
. soepren d1110103 d1110104 d1110105, ///
>         newstub(age) waves(2003 2004 2005)

. soepren d1110603 d1110604 d1110605, ///
>         newstub(personshh) waves(2003 2004 2005)

. soepren h1110103 h1110104 h1110105, ///
>         newstub(childhh) waves(2003 2004 2005)

. soepren d1110503 d1110504 d1110505, ///
>         newstub(relation) waves(2003 2004 2005)

. 
. soepren isced03 isced04 isced05, ///
>         newstub(isced) waves(2003 2004 2005)

. soepren siops03 siops04 siops05, ///
>         newstub(siops) waves(2003 2004 2005)

. * Rename income variable 
. * (and therby change the year of the assessment of income to the year income was actually earned)
. soepren i1110204 i1110205 i1110206, ///
>         newstub(hhincome) waves(2003 2004 2005)

. 
. soepren player03 player04 player05, newstub(player) waves(2003 2004 2005)

. soepren pget03 pget04 pget05, newstub(pget) waves(2003 2004 2005)

. soepren pgive03 pgive04 pgive05, newstub(pgive) waves(2003 2004 2005)

. soepren euro03 euro04 euro05, newstub(euro) waves(2003 2004 2005)

. 
. drop svyyear*

. drop gebjahr

. drop prgroup

. drop tphrf-wphrf

. 
. /* --------------------------( Reshape into long-format  )-------------------------- */
. 
. reshape long hnr netto pop age siops isced hhincome childhh personshh relation ///
>         player pget pgive euro, i(persnr) j(year)
(note: j = 2003 2004 2005 2006)
(note: age2006 not found)
(note: siops2006 not found)
(note: isced2006 not found)
(note: hhincome2006 not found)
(note: childhh2006 not found)
(note: personshh2006 not found)
(note: relation2006 not found)
(note: player2006 not found)
(note: pget2006 not found)
(note: pgive2006 not found)
(note: euro2006 not found)

Data                               wide   ->   long
-----------------------------------------------------------------------------
Number of obs.                    38053   ->  152212
Number of variables                  49   ->      19
j variable (4 values)                     ->   year
xij variables:
            hnr2003 hnr2004 ... hnr2006   ->   hnr
      netto2003 netto2004 ... netto2006   ->   netto
            pop2003 pop2004 ... pop2006   ->   pop
            age2003 age2004 ... age2006   ->   age
      siops2003 siops2004 ... siops2006   ->   siops
      isced2003 isced2004 ... isced2006   ->   isced
hhincome2003 hhincome2004 ... hhincome2006->   hhincome
childhh2003 childhh2004 ... childhh2006   ->   childhh
personshh2003 personshh2004 ... personshh2006->personshh
relation2003 relation2004 ... relation2006->   relation
   player2003 player2004 ... player2006   ->   player
         pget2003 pget2004 ... pget2006   ->   pget
      pgive2003 pgive2004 ... pgive2006   ->   pgive
         euro2003 euro2004 ... euro2006   ->   euro
-----------------------------------------------------------------------------

. xtset persnr year
       panel variable:  persnr (strongly balanced)
        time variable:  year, 2003 to 2006
                delta:  1 unit

. 
. 
. /* --------------------------( Decode missing values  )-------------------------- */
. 
. mvdecode age sex siops isced pgive pget euro, mv (-2=.\-1=.)
         age: 382 missing values generated
       siops: 30050 missing values generated
       isced: 1550 missing values generated
       pgive: 10224 missing values generated
        pget: 9909 missing values generated
        euro: 9995 missing values generated

. 
. 
. /* --------------------------( Create measure of obj. social class  )-------------------------- */
. 
. * 1. standardize education and job prestige per year (but first set those "in school" to missing)
. mvdecode isced, mv (0=.)
       isced: 1933 missing values generated

. by year, sort: center isced siops, standardize

. 
. * 2. Weigthed annual after-tax hh-income
. *       a, generate OECD equivalence weight
.         generate oecd = (1 + 0.7 * (personshh - childhh - 1) + 0.5 * childhh)
(67107 missing values generated)

. *       b, divide income by OECD weight
.         generate wincome = round(hhincome/oecd)
(74130 missing values generated)

. *       c, recode weighted income measure into a categorical income measure similar to Piff et al. (2010)
.         sum oecd if relation==1

    Variable |       Obs        Mean    Std. Dev.       Min        Max
-------------+--------------------------------------------------------
        oecd |     35334    1.910095    .7727399          1        8.4

.         recode wincome (0/6000 = 1) (6001/10000 = 2) (10001/14000 = 3) (14001/20000 = 4) ///
>         (20001/30000 = 5) (30001/40000 = 6) (40001/60000 = 7) (60001/max = 8) if wincome<.
(wincome: 78082 changes made)

.         hist wincome
(bin=48, start=1, width=.14583333)

. *  d, standardize this income measure
.         by year, sort: center wincome, standardize

. 
. * 3. generate (and standize per year) composite measure of obj. social class
. egen soclass = rowmean(c_wincome c_isced c_siops)
(69337 missing values generated)

. by year, sort: center soclass, standardize

. * 4. calculate squared obj. social class measure
. generate qc_soclass = c_soclass^2
(69337 missing values generated)

. 
. 
. /* -----------( Prepare data for the figures (that are drawn in R)  )----------------- */
.  
. xtset, clear

. keep if year==2003 | year==2004 | year==2005
(38053 observations deleted)

. xtile dclass = c_soclass, n(10)

. keep if (missing(age, sex, pgive, c_soclass)==0 & player==1) | ///
>                 (missing(age, sex, pgive, pget, c_soclass)==0 & player==3)
(110340 observations deleted)

. egen dgive = mean(pgive) if player==1, by(dclass)
(1918 missing values generated)

. regress pgive pget if player==3

      Source |       SS       df       MS              Number of obs =    1918
-------------+------------------------------           F(  1,  1916) =  388.53
       Model |  2314.30373     1  2314.30373           Prob > F      =  0.0000
    Residual |  11412.8412  1916  5.95659771           R-squared     =  0.1686
-------------+------------------------------           Adj R-squared =  0.1682
       Total |  13727.1449  1917  7.16074332           Root MSE      =  2.4406

------------------------------------------------------------------------------
       pgive |      Coef.   Std. Err.      t    P>|t|     [95% Conf. Interval]
-------------+----------------------------------------------------------------
        pget |   .3931817   .0199472    19.71   0.000     .3540611    .4323022
       _cons |   2.872623   .1167909    24.60   0.000     2.643572    3.101673
------------------------------------------------------------------------------

. predict resi, resid

. sum resi

    Variable |       Obs        Mean    Std. Dev.       Min        Max
-------------+--------------------------------------------------------
        resi |      3819    .2834626    2.429262  -6.804439   7.127378

. sum pgive if player==3

    Variable |       Obs        Mean    Std. Dev.       Min        Max
-------------+--------------------------------------------------------
       pgive |      1918    4.895725    2.675957          0         10

. generate resid = resi + 4.896 if player==3
(1901 missing values generated)

. egen dresid = mean(resid) if player==3, by(dclass)
(1901 missing values generated)

. 
. 
. /* --------------( Anonymize the person number )--------------- */
. 
. bysort persnr: generate nnn = 1/_N

. generate snnn = sum(nnn)

. bysort persnr: replace persnr = snnn[_N]
(3819 real changes made)

. 
. drop nnn snnn

. 
. 
. /* --------------( Delete variables that are not needed for final analyses )--------------- */
. 
. keep year persnr wincome isced siops age sex pgive pget euro player c_soclass qc_soclass ///
> dclass dgive resid dresid c_wincome c_isced c_siops

. 
. label variable persnr "anonymized person number"

. label variable year     "year of measurement"

. label variable sex      "respondent's sex"

. label variable age      "age of respondent"

. label variable wincome  "income category"

. label variable isced "isced category of respondent (if not in school)"

. label variable siops "siops category of respondent"

. label variable c_soclass "standardized objective social class"

. label variable qc_soclass "squared standardized objective social class"

. label variable player "player in trust game (1 = player 1; 3 = player 2)"

. label variable pget     "points received"

. label variable pgive "points sent"

. label variable euro     "individual payoff"

. label variable dclass "decile of objective social class"

. label variable resid "points sent controlled for points received (player 2)"

. label variable dgive "mean points sent per decile of objective social class (player 1)"

. label variable dresid "mean points sent per decile of objective social class (player 2)"

. 
. 
. /* --------------------------( save file for  (re)analyses  )-------------------------- */
. saveold  "${MY_OUT_FILE}", replace
file C:/Users/USER/Desktop/\Study 8\Study8.dta saved

. 
. log close
      name:  <unnamed>
       log:  C:/Users/USER/Desktop/\Study 8\Study8_data_preparation.log
  log type:  text
 closed on:  27 Oct 2014, 10:06:34
-------------------------------------------------------------------------------------------------------------------------------------------------------------------------------------------------------------------------
