# Supplementary material for: A Large Scale Test of the Effect of Social Class on Prosocial Behavior
Source: PLoS One. 2015 Jul 20;10(7):e0133193. doi: 10.1371/journal.pone.0133193 (PMC4507988; doi:10.1371/journal.pone.0133193)
Supplement: S2 File — Files are provided separately for each study. For more information, see also the included txt-file. (ZIP) [file pone.0133193.s002.zip › READ ME.txt]

###### To provide full overview over our analytical steps, in the attached files we provide our
syntaxes and data. ######

Preparation of the data and analyses were conducted with Stata Version 13.1. However, for
those using SPSS, we will also provide our prepared data files in csv-format. Moreover, for
those using R, you can import the Stata data files with the command read.dta (package "foreign").

Figures were created in R and we also provide the according syntaxes.


#### General information ####

For studies 1, 4, and 8, we used SOEP data for years 1984-2012, Version 29, 2013.
To get access to the SOEP data, you have to conclude a data distribution contract 
with the DIW Berlin (for more details, see http://www.diw.de/en/diw_02.c.222516.en/data.html).

For study 2, we used CEX data from 2005 to 2012 (downloaded on 13-Nov-2013). 
The CEX data can be downloaded from http://www.bls.gov/cex/pumdhome.htm
(according to the file, the 2012 data has been last amended on 29-Aug-2013).

For studies 3, 5, and 7, we used GSS data (dataset GSS7212_R2.DTA was downloaded on 18-Jun-2013).
The GSS data can be downloaded from http://www3.norc.org/GSS+Website/Download/STATA+v8.0+Format/

For study 6, we used the 1998 data of the ISSP (dataset ZA3190.dta was downloaded on 23-Oct-2013).
The ISSP data can be downloaded from http://www.gesis.org/en/issp/search-and-data-access/


#### Study 1 ####

Stata Do-Files: Study1_data_preparation.do
		Study1_analysis.do
			-> those not using Stata may check the according log-files
Prepared Stata Dataset & Prepared csv-File: Unfortunately, there was no approval of the SOEP to host the data
                                            on this server. Nevertheless, original data is available from the SOEP.
Syntax for Figure 1:	Figure1.R

captions:

personshh	persons per household
wincome		income category
isced		isced category of the household head
siops		siops category of the household head
c_hhclass	standardized objective social class
qc_hhclass	squared standardized objective social class
hhdonate	donor household?	0 = no; 1 = yes
hhrelative	relative monetary amounts of the donations of donor households
hhrelativeA	relative monetary amounts of the donations of all households
dclass 		decile of objective social class
ddonate 	proportion of donating households per decile of objective social class
drelative 	relative monetary amounts of the donations of donor households per decile of objective social class
drelativeA 	relative monetary amounts of the donations of all households per decile of objective social class

#### Study 2 ####

Stata Do-Files: Study2_data_preparation.do
		Study2_analysis.do
			-> those not using Stata may check the according log-files
Prepared Stata Dataset: Study2.dta
Prepared csv-File: 	Study2.csv
Syntax for Figure 2:	Figure2.R

captions:

fam_size	persons per household
meduc		educational category of the reference person
cincome		income category
ssoclass	standardized objective social class
qssoclass	squared standardized objective social class
donlog		donor household?	0 = no; 1 = yes
dondon		relative monetary amounts of the donations of donor households
donall		relative monetary amounts of the donations of all households
dssoclass 	decile of objective social class
ddonlog 	proportion of donating households per decile of objective social class
ddondon 	relative monetary amounts of the donations of donor households per decile of objective social class
ddonall 	relative monetary amounts of the donations of all households per decile of objective social class


#### Study 3 ####

Stata Do-Files: Study3_data_preparation.do
		Study3_analysis.do
			-> those not using Stata may check the according log-files
Prepared Stata Dataset: Study3.dta
Prepared csv-File: 	Study3.csv
Syntax for Figure 3:	Figure3.R

captions:

year		gss year for this respondent
age		age of respondent
sex		respondent's sex
income98	income category for the years 2002 and 2004
income06	income category for the year 2012
degree		respondent's highest educational category
siops		respondent's siops score
c_object	standardized objective social class
qc_object	squared standardized objective social class
subject		subjective social class (1 = lower class; 4 = upper class)
c_subject	standardized subjective social class
qc_subject	squared standardized subjective social class
givchrty	respondent has given money to charity (0 = not at all in the past year; 5 = more than once a week)
dgivchrty	respondent has given money to charity (0 = no; 1 = yes)
dobject 	decile of objective social class
objdgive 	proportion of donors per decile of objective social class
objgive 	mean donating category per decile of objective social class
subjdgive 	proportion of donors per category of subjective social class
subjgive	mean donating category per category of subjective social class


#### Study 4 ####

Stata Do-Files: Study4_data_preparation.do
		Study4_analysis.do
			-> those not using Stata may check the according log-files
Prepared Stata Dataset & Prepared csv-File: Unfortunately, there was no approval of the SOEP to host the data
                                            on this server. Nevertheless, original data is available from the SOEP.
Syntax for Figure 1:	Figure4.R

captions:

persnr		anonymized person number
year		year
sex		respondent's sex
age		age of respondent
wincome		income category
isced		isced category of respondent (if not in school)
siops		siops category of respondent
c_soclass	standardized objective social class
qc_soclass	squared standardized objective social class
volunteer	how often did respondent volunteer? (0 = never; 3 = every week)
dvolunteer	did respondent volunteer? (0 = no; 1 = yes)
dclass 		decile of objective social class
d_dvolunteer 	proportion of volunteers per decile of objective social class
d_volunteer 	mean volunteering category per decile of objective social class


#### Study 5 ####

Stata Do-Files: Study5_data_preparation.do
		Study5_analysis.do
			-> those not using Stata may check the according log-files
Prepared Stata Dataset: Study5.dta
Prepared csv-File: 	Study5.csv
Syntax for Figure 5:	Figure5.R

captions:

year		gss year for this respondent
age		age of respondent
sex		respondent's sex
income98	income category for the years 2002 and 2004
income06	income category for the year 2012
degree		respondent's highest educational category
siops		respondent's siops score
c_object	standardized objective social class
qc_object	squared standardized objective social class
subject		subjective social class (1 = lower class; 4 = upper class)
c_subject	standardized subjective social class
qc_subject	squared standardized subjective social class
volchrty	respondent has done volunteer work for a charity (0 = not at all in the past year; 5 = more than once a week)
dvolchrty	respondent has done volunteer work for a charity (0 = no; 1 = yes)
dobject 	decile of objective social class
objdvol 	proportion of volunteers per decile of objective social class
objvol 		mean volunteering category per decile of objective social class
subjdvol 	proportion of volunteers per category of subjective social class
subjvol		mean volunteering category per category of subjective social class


#### Study 6 ####

Stata Do-Files: Study6_data_preparation.do
		Study6_analysis.do
			-> those not using Stata may check the according log-files
Prepared Stata Dataset: Study6.dta
Prepared csv-File: 	Study6.csv
Syntax for Figure 6:	Figure6.R
Syntax for Figure 7:	Figure7.R

captions:

v3 		country (for more details see also the documentation of the ISSP data)
sex		respondent's sex
age		age of respondent
wincome 	logarithmized and adjusted income measure
degree 		respondent's highest educational category
siops 		respondent's siops score
c_object	standardized objective social class
qc_object 	squared standardized objective social class
subject 	subjective social class for (1=lower class; 6=upper class)
subjectAC 	subjective social class for figure 6 panels a & c
subjectBD 	subjective social class for figure 6 panels b & d
c_subject 	standardized subjective social class
qc_subject 	squared standardized subjective social class
vol 		respondent has done volunteer work in charitable activities (0=no; 3=yes, 6 or more times)
dvol 		respondent has done volunteer work in charitable activities (0=no; 1=yes)
dobject 	decile of objective social class
objdvol 	proportion of volunteers per decile of objective social class
objvol 		mean volunteering category per decile of objective social class
subjdvol 	proportion of volunteers per category of subjective social class
subjvol		mean volunteering category per category of subjective social class
 

#### Study 7 ####

Stata Do-Files: Study7_data_preparation.do
		Study7_analysis.do
			-> those not using Stata may check the according log-files
Prepared Stata Dataset: Study7.dta
Prepared csv-File: 	Study7.csv
Syntax for Figure 8:	Figure8.R

captions:

year		gss year for this respondent
age		age of respondent
sex		respondent's sex
income98	income category for the years 2002 and 2004
income06	income category for the year 2012
degree		respondent's highest educational category
siops		respondent's siops score
c_object	standardized objective social class
qc_object	squared standardized objective social class
subject		subjective social class (1 = lower class; 4 = upper class)
c_subject	standardized subjective social class
qc_subject	squared standardized subjective social class
ehb		score on the everyday helping scale
dobject 	decile of objective social class
objehb 		mean score of everyday helping per decile of objective social class
subjehb		mean score of everyday helping per category of subjective social class


#### Study 8 ####

Stata Do-Files: Study8_data_preparation.do
		Study8_analysis.do
			-> those not using Stata may check the according log-files
Prepared Stata Dataset & Prepared csv-File: Unfortunately, there was no approval of the SOEP to host the data
                                            on this server. Nevertheless, original data is available from the SOEP.
Syntax for Figure 9:	Figure9.R

captions:

persnr		person number
year		year
sex		respondent's sex
age		age of respondent
wincome		income category
isced		isced category of respondent (if not in school)
siops		siops category of respondent
c_soclass	standardized objective social class
qc_soclass	squared standardized objective social class
player		player in trust game (1 = player 1; 3 = player 2)
pget		points received
pgive		points sent
euro		individual payoff
dclass 		decile of objective social class
resid 		points sent controlled for points received (player 2)
dgive 		mean points sent per decile of objective social class (player 1)
dresid 		mean points sent per decile of objective social class (player 2)
